# Supplementary material for: In vitro fertilization induces reproductive changes in male mouse offspring and has multigenerational effects
Source: JCI Insight. 2025 Mar 4;10(8):e188931. doi: 10.1172/jci.insight.188931 (PMC12016927; doi:10.1172/jci.insight.188931)
Supplement: Supplemental table 10 [file jciinsight-10-188931-s186.xlsx]

## Sheet: SupplementalTable10_DEGs_12wks_
Supplemental Table 10: Differentially expressed genes (DEGs) using DeSeq2 for F2 from IVF and Natural 12 weeks F2 male livers.
	baseMean	log2FoldChange	lfcSE	stat	pvalue	padj	DEG	Natural	IVF
Xkr4	0	NA	NA	NA	NA	NA	Same	0	0
Gm39585	0	NA	NA	NA	NA	NA	Same	0	0
Gm38717	0	NA	NA	NA	NA	NA	Same	0	0
Rp1	0	NA	NA	NA	NA	NA	Same	0	0
Sox17	3.3991	0.826004	0.806061	1.02474	0.305486	0.475257	Same	0.578335	0.594693
LOC108167609	0	NA	NA	NA	NA	NA	Same	0	0
Gm39586	0	NA	NA	NA	NA	NA	Same	0	0
LOC108167610	0	NA	NA	NA	NA	NA	Same	0	0
Gm29874	0	NA	NA	NA	NA	NA	Same	0	0
Mrpl15	329.706	-0.0233342	0.173313	-0.134636	0.892899	0.940982	Same	66.5149	52.1774
Lypla1	614.194	0.181201	0.145004	1.24963	0.211435	0.366218	Same	110.949	101.091
Gm39587	0.238099	0.63137	2.99469	0.21083	0.83302	NA	Same	0.100868	0
Tcea1	192.375	0.705551	0.240784	2.93023	0.00338714	0.0156587	Up	26.2587	37.7111
Rgs20	0	NA	NA	NA	NA	NA	Same	0	0
Gm16041	0	NA	NA	NA	NA	NA	Same	0	0
Atp6v1h	109.175	0.000701041	0.217798	0.00321876	0.997432	0.998458	Same	22.0654	15.6527
Oprk1	0	NA	NA	NA	NA	NA	Same	0	0
Npbwr1	0	NA	NA	NA	NA	NA	Same	0	0
LOC108167788	0	NA	NA	NA	NA	NA	Same	0	0
4732440D04Rik	1.72781	-0.467631	1.07053	-0.436823	0.66224	NA	Same	0.531428	0.151673
Rb1cc1	510.722	1.6341	0.260595	6.27064	3.59560818018729e-10	2.1174503585892e-08	Up	46.9553	110.612
Fam150a	0	NA	NA	NA	NA	NA	Same	0	0
LOC108167611	0.728474	4.83399	2.85194	1.69498	0.0900784	NA	Same	0.0192473	0.169158
St18	0	NA	NA	NA	NA	NA	Same	0	0
Pcmtd1	753.253	0.644564	0.201748	3.19489	0.00139884	0.00753792	Up	112.094	141.104
Gm26901	3.10145	4.30274	2.00828	2.1425	0.0321534	NA	Same	0.0342068	0.69393
Gm39589	0	NA	NA	NA	NA	NA	Same	0	0
Sntg1	3.24693	0.23425	1.24279	0.188488	0.850494	0.916763	Same	0.698359	0.455946
Gm30719	0	NA	NA	NA	NA	NA	Same	0	0
Rrs1	82.1344	-0.351482	0.284816	-1.23407	0.217178	0.372943	Same	18.6768	10.5406
Adhfe1	337.524	0.369645	0.270988	1.36407	0.172547	0.316631	Same	52.5891	64.7765
2610203C22Rik	0.564047	2.11964	1.91927	1.1044	0.26942	NA	Same	0.0771393	0.117679
3110035E14Rik	0.584235	1.94332	2.16962	0.8957	0.370413	NA	Same	0.0879646	0.116268
Mybl1	2.05345	0.981189	0.920534	1.06589	0.286473	NA	Same	0.319886	0.362123
Vcpip1	222.991	0.432229	0.175105	2.4684	0.013572	0.0463519	Same	34.5467	41.1728
1700034P13Rik	2.25941	-0.597821	1.09839	-0.54427	0.586256	NA	Same	0.654611	0.204659
Gm39590	0.0419274	2.60525	3.09589	0.841519	0.400057	NA	Same	0.0181532	0
Sgk3	45.5153	-0.118318	0.337577	-0.350492	0.725969	0.833184	Same	9.47086	6.44219
Mcmdc2	0.157724	1.26408	3.04097	0.415684	0.677641	NA	Same	0.0675975	0
Snhg6	12.6321	-0.209674	0.579797	-0.361634	0.717625	0.827677	Same	3.15301	1.63008
Snord87	0.156095	3.04237	3.08866	0.985013	0.324618	NA	Same	0.0223406	0.0320144
Tcf24	6.80706	-1.439	1.5681	-0.917669	NA	NA	Same	1.65936	0.679884
Ppp1r42	0.281089	0.3695	3.01106	0.122714	0.902333	NA	Same	0.121742	0
Cops5	260.836	0.0536803	0.174102	0.308327	0.757834	0.856055	Same	49.9426	41.5414
Cspp1	94.4884	1.13413	0.27741	4.08827	4.34607789718311e-05	0.000425916	Up	11.0812	18.1313
Arfgef1	546.665	0.710708	0.270146	2.63083	0.00851777	0.0325741	Up	78.7411	99.8162
Cpa6	0	NA	NA	NA	NA	NA	Same	0	0
Prex2	35.7587	1.46645	0.614376	2.38689	0.0169915	0.0552807	Same	3.69793	6.94418
A830018L16Rik	0.0209637	3.05449	3.10071	0.985093	0.324579	NA	Same	0.00907662	0
Gm30898	0	NA	NA	NA	NA	NA	Same	0	0
Gm30974	0	NA	NA	NA	NA	NA	Same	0	0
Gm39591	0	NA	NA	NA	NA	NA	Same	0	0
Mir6341	0	NA	NA	NA	NA	NA	Same	0	0
Gm17644	0	NA	NA	NA	NA	NA	Same	0	0
Sulf1	3.88199	0.0653677	1.11434	0.0586606	0.953222	0.974591	Same	0.936112	0.546587
Slco5a1	0	NA	NA	NA	NA	NA	Same	0	0
Gm39592	0	NA	NA	NA	NA	NA	Same	0	0
Prdm14	0.133598	2.95803	3.08961	0.957411	0.33836	NA	Same	0.0223406	0.0264033
Ncoa2	312.935	0.134518	0.228798	0.587934	0.556577	0.708862	Same	55.7143	56.0003
Gm39595	0.0402666	4.154	3.10886	1.33618	0.181491	NA	Same	0	0.0132017
Tram1	922.03	0.26266	0.108778	2.41465	0.0157502	0.0520002	Same	158.386	164.642
Lactb2	854.191	0.151408	0.237482	0.637555	0.523763	0.680381	Same	155.501	136.76
Xkr9	51.8658	0.0122409	0.381384	0.032096	0.974395	0.985604	Same	11.1354	7.52342
Gm5523	0.219276	0.769157	3.02224	0.254498	0.79911	NA	Same	0.0927277	0
Gm31195	0	NA	NA	NA	NA	NA	Same	0	0
Gm39596	0	NA	NA	NA	NA	NA	Same	0	0
Eya1	0.0209637	3.05449	3.10071	0.985093	0.324579	NA	Same	0.00907662	0
Msc	0.673565	-0.252012	1.91632	-0.131508	0.895373	NA	Same	0.239714	0.0320144
LOC105243866	1.00202	3.58244	1.8889	1.89658	0.0578837	NA	Same	0.0404938	0.240777
Trpa1	0	NA	NA	NA	NA	NA	Same	0	0
Kcnb2	0.593043	0.654315	1.53358	0.426658	0.669628	NA	Same	0.162324	0.0668519
Terf1	73.6149	1.25522	0.330275	3.80052	0.000144393	0.0011696	Up	7.71043	15.6507
Sbspon	0.162586	1.20786	3.03852	0.397517	0.690987	NA	Same	0.0681631	0
Gm31523	0	NA	NA	NA	NA	NA	Same	0	0
Gm7634	0	NA	NA	NA	NA	NA	Same	0	0
4930444P10Rik	0.0209637	3.05449	3.10071	0.985093	0.324579	NA	Same	0.00907662	0
Rpl7	1476.06	0.162255	0.136928	1.18497	0.23603	0.396721	Same	273.309	248.174
Rdh10	107.364	0.0769378	0.208876	0.368342	0.712618	0.823975	Same	18.6705	19.1821
Stau2	31.5938	0.29323	0.321222	0.912859	0.361317	0.53301	Same	6.03116	4.93835
LOC102634042	4.10899	2.68988	2.07933	1.29363	0.195795	0.346382	Same	0.0361932	1.4963
Ube2w	76.1201	0.314933	0.279795	1.12558	0.260343	0.424848	Same	14.6991	11.9935
LOC108167614	0.946143	0.968819	1.72321	0.562217	0.573968	NA	Same	0.20214	0.147749
Tceb1	136.437	0.790011	0.240548	3.28422	0.00102265	0.00590325	Up	18.4925	25.7603
D030040B21Rik	0.0671718	2.53523	3.09525	0.819072	0.412745	NA	Same	0.0291029	0
Tmem70	135.735	-0.324294	0.183272	-1.76947	0.0768149	0.175471	Same	30.5559	18.9171
Ly96	11.5989	1.33853	0.531937	2.51634	0.0118582	0.0420831	Up	1.4027	2.28678
Jph1	1.88366	0.283958	1.27185	0.223264	0.82333	NA	Same	0.451575	0.260074
LOC108167615	0	NA	NA	NA	NA	NA	Same	0	0
Gm31982	0	NA	NA	NA	NA	NA	Same	0	0
Gm28783	0.26214	4.87073	3.10143	1.57048	0.116304	NA	Same	0	0.0808972
Gdap1	0	NA	NA	NA	NA	NA	Same	0	0
Gm28784	0	NA	NA	NA	NA	NA	Same	0	0
Gm39597	0	NA	NA	NA	NA	NA	Same	0	0
Pi15	0.308881	0.220801	2.77009	0.0797087	0.936469	NA	Same	0.130331	0
Gm28154	0	NA	NA	NA	NA	NA	Same	0	0
Gm16070	0	NA	NA	NA	NA	NA	Same	0	0
Crispld1	0	NA	NA	NA	NA	NA	Same	0	0
Gm28153	0	NA	NA	NA	NA	NA	Same	0	0
Crisp4	0	NA	NA	NA	NA	NA	Same	0	0
Defb44-ps	0	NA	NA	NA	NA	NA	Same	0	0
Defb18	0	NA	NA	NA	NA	NA	Same	0	0
Defb41	0	NA	NA	NA	NA	NA	Same	0	0
Gm15825	0	NA	NA	NA	NA	NA	Same	0	0
Tfap2d	0	NA	NA	NA	NA	NA	Same	0	0
Tfap2b	0	NA	NA	NA	NA	NA	Same	0	0
Gm32651	0	NA	NA	NA	NA	NA	Same	0	0
Pkhd1	20.966	-0.307272	0.459468	-0.668755	0.503652	0.663815	Same	4.09097	2.90161
4930486I03Rik	0.0335859	3.23986	3.1031	1.04407	0.296453	NA	Same	0.0145515	0
Linc-md1	0	NA	NA	NA	NA	NA	Same	0	0
Mir206	0	NA	NA	NA	NA	NA	Same	0	0
Mir133b	0	NA	NA	NA	NA	NA	Same	0	0
Il17a	0	NA	NA	NA	NA	NA	Same	0	0
Il17f	0	NA	NA	NA	NA	NA	Same	0	0
Mcm3	18.1227	-0.114082	0.49113	-0.232285	0.816317	0.89541	Same	4.31586	2.42738
6720483E21Rik	0	NA	NA	NA	NA	NA	Same	0	0
Paqr8	1.6296	-0.348975	1.28036	-0.27256	0.785191	NA	Same	0.494658	0.14885
Efhc1	2.10647	-1.66493	1.50084	-1.10933	0.267288	NA	Same	0.809478	0.0668519
Tram2	20.7519	-0.0612046	0.567385	-0.107871	0.914098	0.952841	Same	4.6423	2.8612
Tmem14a	19.0768	-0.0523962	0.518482	-0.101057	0.919505	0.955537	Same	2.78019	4.36755
Gm32947	0.0671718	2.53523	3.09525	0.819072	0.412745	NA	Same	0.0291029	0
Gm28836	0	NA	NA	NA	NA	NA	Same	0	0
Gsta3	3825.15	0.0643216	0.155265	0.41427	0.678677	0.799271	Same	715.116	635.782
Gm4956	3.5699	-1.35781	1.96914	-0.689546	NA	NA	Same	1.22195	0.18797
Khdc1a	0.642931	5.46503	3.09326	1.76676	0.0772691	NA	Same	0	0.155956
Khdc1c	0	NA	NA	NA	NA	NA	Same	0	0
Gm33147	0	NA	NA	NA	NA	NA	Same	0	0
Khdc1b	0	NA	NA	NA	NA	NA	Same	0	0
Kcnq5	1.14939	2.01471	1.9923	1.01125	0.311895	NA	Same	0.127542	0.219985
Rims1	0	NA	NA	NA	NA	NA	Same	0	0
Gm7759	0	NA	NA	NA	NA	NA	Same	0	0
4933415F23Rik	3.01602	-1.64594	2.04903	-0.803275	0.421816	NA	Same	1.12227	0.121346
Gm30442	0	NA	NA	NA	NA	NA	Same	0	0
Gm29506	0	NA	NA	NA	NA	NA	Same	0	0
Mir30a	0	NA	NA	NA	NA	NA	Same	0	0
Mir30c-2	0	NA	NA	NA	NA	NA	Same	0	0
Ogfrl1	127.921	0.445494	0.180478	2.46842	0.0135711	0.0463519	Same	19.2896	25.5872
Gm19673	0	NA	NA	NA	NA	NA	Same	0	0
Gm28822	0	NA	NA	NA	NA	NA	Same	0	0
B3gat2	0.301936	0.277904	3.0089	0.0923606	0.926412	NA	Same	0.12566	0
Smap1	171.772	2.02562	0.406625	4.98153	6.30837877653922e-07	1.16564963630652e-05	Up	12.0755	38.2924
Gm26524	0.0265324	3.23986	3.1031	1.04407	0.296453	NA	Same	0.0111703	0
Sdhaf4	46.4556	0.343142	0.441146	0.777842	0.436662	0.604602	Same	6.82359	8.88106
Fam135a	110.361	0.209927	0.309164	0.679016	0.497128	0.658571	Same	19.3631	18.2165
Col9a1	0	NA	NA	NA	NA	NA	Same	0	0
Col19a1	0.0419274	2.60525	3.09589	0.841519	0.400057	NA	Same	0.0181532	0
Lmbrd1	341.387	0.354647	0.134298	2.64075	0.0082722	0.0318627	Same	59.8626	59.5495
Gm29414	0	NA	NA	NA	NA	NA	Same	0	0
Adgrb3	0	NA	NA	NA	NA	NA	Same	0	0
Gm20172	0	NA	NA	NA	NA	NA	Same	0	0
LOC108167844	8.04734	6.05752	3.08619	1.96278	0.0496713	0.1267	Same	0	2.9926
Gm39614	0	NA	NA	NA	NA	NA	Same	0	0
Gm31076	0	NA	NA	NA	NA	NA	Same	0	0
Gm31136	0	NA	NA	NA	NA	NA	Same	0	0
4931408C20Rik	0.0209637	3.05449	3.10071	0.985093	0.324579	NA	Same	0.00907662	0
Gm5524	120.715	0.243398	0.373228	0.652143	0.514309	0.672598	Same	22.9039	19.4874
Gm7846	0.923851	1.00025	1.73794	0.575539	0.564927	NA	Same	0.192945	0.144926
Gm597	0.0881355	2.00308	3.07756	0.650865	0.515134	NA	Same	0.0381796	0
LOC108167331	0	NA	NA	NA	NA	NA	Same	0	0
Mir6342	0	NA	NA	NA	NA	NA	Same	0	0
Gm31465	0	NA	NA	NA	NA	NA	Same	0	0
Gm31525	0	NA	NA	NA	NA	NA	Same	0	0
Gm39615	0	NA	NA	NA	NA	NA	Same	0	0
Gm31581	0	NA	NA	NA	NA	NA	Same	0	0
Phf3	748.782	1.4756	0.322843	4.57064	4.86233730406323e-06	6.59859263314628e-05	Up	73.341	155.63
Ptp4a1	162.987	0.470803	0.327261	1.43862	0.150259	0.2874	Same	26.4201	30.0752
Gm28644	3.12102	0.79782	1.31248	0.607872	0.543273	NA	Same	0.514457	0.503999
Gm29669	1.23174	2.30323	1.4543	1.58373	0.113255	NA	Same	0.105306	0.260433
4931428L18Rik	0	NA	NA	NA	NA	NA	Same	0	0
Lgsn	0	NA	NA	NA	NA	NA	Same	0	0
Pih1d3	0	NA	NA	NA	NA	NA	Same	0	0
Gm4850	0	NA	NA	NA	NA	NA	Same	0	0
Khdrbs2	0	NA	NA	NA	NA	NA	Same	0	0
Gm9839	0	NA	NA	NA	NA	NA	Same	0	0
Gm5415	0.0905521	2.53523	3.09525	0.819072	0.412745	NA	Same	0.0384946	0
LOC108167822	0	NA	NA	NA	NA	NA	Same	0	0
Gm39616	0	NA	NA	NA	NA	NA	Same	0	0
Gm39617	0	NA	NA	NA	NA	NA	Same	0	0
Prim2	11.4269	0.670767	0.527532	1.27152	0.203544	0.355831	Same	2.04778	1.99605
Gm39618	0	NA	NA	NA	NA	NA	Same	0	0
1700001G17Rik	0.302461	0.260398	2.76223	0.0942709	0.924894	NA	Same	0.127984	0
Gm32229	0	NA	NA	NA	NA	NA	Same	0	0
Rab23	35.024	-0.55968	0.359817	-1.55546	0.119837	0.243197	Same	9.11043	3.89181
Bag2	9.15039	-0.58771	0.679398	-0.865044	0.387014	0.557842	Same	2.56138	0.980229
Zfp451	71.0576	0.54603	0.279456	1.95391	0.0507124	0.128565	Same	9.52456	15.0837
Gm15455	1.9761	-1.45716	1.34357	-1.08455	0.278123	NA	Same	0.741515	0.07921
Bend6	1.02546	0.604143	1.29683	0.46586	0.641316	NA	Same	0.245976	0.139315
Gm38471	0	NA	NA	NA	NA	NA	Same	0	0
Dst	685.048	0.707443	0.232459	3.04331	0.00233995	0.0114921	Up	98.0899	132.05
Mir6896	0	NA	NA	NA	NA	NA	Same	0	0
LOC108167617	0	NA	NA	NA	NA	NA	Same	0	0
Mir5103	0	NA	NA	NA	NA	NA	Same	0	0
Ccdc115	74.8118	0.377962	0.272277	1.38815	0.165091	0.307254	Same	12.6908	12.2906
Imp4	118.914	-0.0900073	0.23777	-0.378547	0.705024	0.818461	Same	26.1376	16.5474
Gm32504	0	NA	NA	NA	NA	NA	Same	0	0
Ptpn18	3.00388	-0.292742	0.988108	-0.296265	0.767028	NA	Same	0.820216	0.333124
Gm32566	0.0530647	2.53523	3.09525	0.819072	0.412745	NA	Same	0.0223406	0
4930568A12Rik	0	NA	NA	NA	NA	NA	Same	0	0
Prss39	2.75177	-3.0368	2.10748	-1.44096	0.149595	NA	Same	1.18109	0
Cfc1	0	NA	NA	NA	NA	NA	Same	0	0
Prss40	0.64476	0.913459	2.99114	0.305389	0.76007	NA	Same	0.164298	0.0808972
Amer3	0	NA	NA	NA	NA	NA	Same	0	0
AA619741	0	NA	NA	NA	NA	NA	Same	0	0
Gm38647	0	NA	NA	NA	NA	NA	Same	0	0
Gm32920	0	NA	NA	NA	NA	NA	Same	0	0
LOC108167618	0	NA	NA	NA	NA	NA	Same	0	0
Gm32790	0	NA	NA	NA	NA	NA	Same	0	0
Arhgef4	0.80437	-1.38886	1.70432	-0.814906	0.415126	NA	Same	0.342835	0
Fam168b	277.548	-0.723809	0.209798	-3.45003	0.000560527	0.00360979	Down	72.669	30.2764
Plekhb2	13.6728	-0.741018	0.774138	-0.957217	0.338458	0.51059	Same	3.34347	1.55376
1110002O04Rik	0	NA	NA	NA	NA	NA	Same	0	0
Gm33176	0	NA	NA	NA	NA	NA	Same	0	0
Gm39622	0	NA	NA	NA	NA	NA	Same	0	0
Gm33222	0	NA	NA	NA	NA	NA	Same	0	0
Gm39623	0	NA	NA	NA	NA	NA	Same	0	0
Gm39624	0.74113	0.602409	1.4508	0.415226	0.677976	NA	Same	0.192963	0.0904322
Hs6st1	761.046	-0.304476	0.224078	-1.3588	0.174211	0.318638	Same	168.282	106.151
Gm33280	0	NA	NA	NA	NA	NA	Same	0	0
Uggt1	508.61	0.181985	0.128904	1.41179	0.158012	0.297879	Same	91.7945	87.3388
Mir6897	0	NA	NA	NA	NA	NA	Same	0	0
Gm39625	0	NA	NA	NA	NA	NA	Same	0	0
Neurl3	17.3285	-0.392891	0.491498	-0.799375	0.424073	0.592604	Same	3.36808	2.38865
Arid5a	6.72677	-0.824569	0.667384	-1.23552	0.216636	0.372212	Same	2.02914	0.611167
Kansl3	224.868	-0.929147	0.289578	-3.20862	0.00133373	0.00725218	Down	60.6339	24.7612
Mir6898	0	NA	NA	NA	NA	NA	Same	0	0
Fer1l5	19.7393	0.125474	0.516306	0.243023	0.807988	0.889542	Same	3.68782	2.92063
Lman2l	83.0033	-0.334133	0.213397	-1.56578	0.1174	0.239348	Same	18.6053	12.0781
Gm33401	0	NA	NA	NA	NA	NA	Same	0	0
Gm33454	0.0209637	3.05449	3.10071	0.985093	0.324579	NA	Same	0.00907662	0
Cnnm4	26.1139	-0.0570225	0.551426	-0.103409	0.917638	0.954806	Same	5.30887	3.5645
Cnnm3	75.1362	-1.05679	0.324128	-3.26041	0.00111251	0.00629434	Down	21.9045	6.88179
Ankrd23	4.82865	-0.143619	0.834141	-0.172175	0.8633	0.923715	Same	1.21864	0.60807
Ankrd39	6.43925	-1.74923	0.721095	-2.4258	0.0152748	0.0507347	Same	2.2889	0.329749
Sema4c	6.45898	-1.74354	0.702828	-2.48074	0.0131109	0.0452864	Down	2.28498	0.337048
Fam178b	1.65523	-2.25968	2.30421	-0.980674	0.326753	NA	Same	0.708229	0
Cox5b	893.398	0.116102	0.174294	0.666126	0.505331	0.665173	Same	165.234	149.313
Actr1b	205.872	-1.27117	0.168927	-7.52497	5.27330373035356e-14	1.18769602263647e-11	Down	60.393	18.9306
4933424G06Rik	0.0209637	3.05449	3.10071	0.985093	0.324579	NA	Same	0.00907662	0
Gm33533	0	NA	NA	NA	NA	NA	Same	0	0
Zap70	14.4862	-1.66189	0.563516	-2.94915	0.00318653	0.0148921	Down	4.87582	0.893494
Tmem131	285.74	0.803808	0.237501	3.38444	0.000713235	0.00439161	Up	40.1679	53.7169
Vwa3b	0.6113	-0.744079	2.85229	-0.26087	0.794193	NA	Same	0.263349	0
Gm39626	0	NA	NA	NA	NA	NA	Same	0	0
Gm37020	0	NA	NA	NA	NA	NA	Same	0	0
Cnga3	0.111516	1.84286	3.06973	0.600333	0.548284	NA	Same	0.0475712	0
Inpp4a	71.3865	-0.171332	0.269684	-0.635307	0.525228	0.681856	Same	15.242	11.111
4930439A04Rik	0.0209637	3.05449	3.10071	0.985093	0.324579	NA	Same	0.00907662	0
Coa5	400.087	-0.290522	0.173782	-1.67176	0.094571	0.20467	Same	89.5711	55.4696
Unc50	123.385	-0.450333	0.294677	-1.52823	0.126456	0.253188	Same	24.6588	21.8292
Mgat4a	1.68285	0.959759	1.02345	0.937771	0.348362	NA	Same	0.316013	0.293776
4930594C11Rik	0.505758	1.33388	2.20234	0.605666	0.544737	NA	Same	0.111593	0.07921
Gm39627	0	NA	NA	NA	NA	NA	Same	0	0
2010300C02Rik	0.241709	0.59705	3.01706	0.197891	0.84313	NA	Same	0.101229	0
LOC102637491	0	NA	NA	NA	NA	NA	Same	0	0
LOC102637336	0	NA	NA	NA	NA	NA	Same	0	0
Gm39628	0	NA	NA	NA	NA	NA	Same	0	0
Tsga10	4.80587	-0.0673453	0.719469	-0.0936042	0.925424	0.958704	Same	1.14457	0.624159
Lipt1	41.0829	-0.242278	0.287905	-0.84152	0.400057	0.570405	Same	9.47282	5.32119
Mitd1	42.0243	0.954444	0.295341	3.23167	0.00123069	0.00683081	Up	6.21193	7.87269
Mrpl30	194.515	0.000845981	0.26439	0.00319975	0.997447	0.998458	Same	40.587	28.4154
Lyg2	0	NA	NA	NA	NA	NA	Same	0	0
Lyg1	0	NA	NA	NA	NA	NA	Same	0	0
Txndc9	172.375	0.54545	0.189966	2.8713	0.00408783	0.0181214	Same	28.3916	30.8407
Eif5b	1582.4	1.83481	0.218144	8.41103	4.06422378620131e-17	2.00678865258663e-14	Up	125.907	370.065
Gm34448	3.64196	3.13984	1.67017	1.87995	0.060115	0.145525	Same	0.103553	0.768988
Rev1	19.8228	-0.188957	0.485565	-0.389149	0.697166	0.812769	Same	4.79699	2.58351
Gm5099	0	NA	NA	NA	NA	NA	Same	0	0
Aff3	9.45468	0.894867	1.30087	0.687901	0.491515	0.653894	Same	0.392676	3.14427
Gm16150	0	NA	NA	NA	NA	NA	Same	0	0
LOC108167619	0	NA	NA	NA	NA	NA	Same	0	0
Gm34596	0	NA	NA	NA	NA	NA	Same	0	0
Lonrf2	0	NA	NA	NA	NA	NA	Same	0	0
Chst10	0.482273	0.64743	2.64257	0.245	0.806457	NA	Same	0.150619	0.0404486
Nms	0	NA	NA	NA	NA	NA	Same	0	0
Gm35171	0	NA	NA	NA	NA	NA	Same	0	0
Pdcl3	69.5192	0.237036	0.236398	1.0027	0.316005	0.486935	Same	12.8402	12.2591
Gm35222	0	NA	NA	NA	NA	NA	Same	0	0
Mir6349	0	NA	NA	NA	NA	NA	Same	0	0
Npas2	3.67412	-3.73824	1.34172	-2.78616	0.00533366	0.0223982	Down	1.53164	0
Rpl31	268.891	0.380704	0.22663	1.67985	0.0929865	0.202267	Same	46.77	45.9225
Tbc1d8	79.1356	0.822662	0.366171	2.24666	0.0246617	0.0744257	Same	10.9348	15.5336
Cnot11	116.635	0.235031	0.206947	1.1357	0.25608	0.419841	Same	22.3684	18.1472
Snord89	0.213088	0.765906	3.02214	0.253431	0.799935	NA	Same	0.0910008	0
Rnf149	493.852	0.0956279	0.179024	0.534162	0.59323	0.738188	Same	86.1771	90.077
Creg2	0.13107	4.5163	3.10467	1.45468	0.145757	NA	Same	0	0.0404486
D930019O06Rik	0	NA	NA	NA	NA	NA	Same	0	0
Rfx8	0.642192	-0.904029	2.24395	-0.402874	0.687041	NA	Same	0.274704	0
Gm3646	0	NA	NA	NA	NA	NA	Same	0	0
1700066B17Rik	0.0104818	3.39418	3.1053	1.09303	0.274381	NA	Same	0.00453831	0
Gm35600	0.0209637	3.05449	3.10071	0.985093	0.324579	NA	Same	0.00907662	0
Map4k4	33.3379	0.139079	0.318563	0.436583	0.662414	0.788217	Same	6.32836	5.06678
Gm16894	0	NA	NA	NA	NA	NA	Same	0	0
Il1r2	0.144958	3.11239	3.0893	1.00747	0.313707	NA	Same	0.0181532	0.0320144
Gm35741	0	NA	NA	NA	NA	NA	Same	0	0
Il1r1	206.777	1.22565	0.314059	3.90262	9.51552106731616e-05	0.00082933	Up	23.409	44.9925
Il1rl2	0.258233	0.521019	3.01495	0.172812	0.862799	NA	Same	0.108306	0
Il1rl1	0	NA	NA	NA	NA	NA	Same	0	0
Il18r1	1.32538	1.0824	1.59441	0.678876	0.497217	NA	Same	0.243426	0.239317
Il18rap	0.524982	-0.603654	2.35651	-0.256164	0.797824	NA	Same	0.222203	0
Gm35801	0	NA	NA	NA	NA	NA	Same	0	0
Slc9a4	0	NA	NA	NA	NA	NA	Same	0	0
Slc9a2	0	NA	NA	NA	NA	NA	Same	0	0
Gm37915	0.165634	3.85078	3.09543	1.24402	0.213491	NA	Same	0.0145515	0.0424105
Mfsd9	13.7418	-0.970647	0.751513	-1.29159	0.196499	0.347094	Same	4.04166	1.28232
Tmem182	0	NA	NA	NA	NA	NA	Same	0	0
4930448I06Rik	0	NA	NA	NA	NA	NA	Same	0	0
Gm39631	0	NA	NA	NA	NA	NA	Same	0	0
Gm35935	0	NA	NA	NA	NA	NA	Same	0	0
Gm29260	0	NA	NA	NA	NA	NA	Same	0	0
Gm28175	0	NA	NA	NA	NA	NA	Same	0	0
LOC108167620	0	NA	NA	NA	NA	NA	Same	0	0
Gm36678	0	NA	NA	NA	NA	NA	Same	0	0
LOC108167621	0	NA	NA	NA	NA	NA	Same	0	0
Gm36822	0	NA	NA	NA	NA	NA	Same	0	0
Gm30248	0	NA	NA	NA	NA	NA	Same	0	0
Pantr1	0.0671718	2.53523	3.09525	0.819072	0.412745	NA	Same	0.0291029	0
Gm42411	0	NA	NA	NA	NA	NA	Same	0	0
Pou3f3	0	NA	NA	NA	NA	NA	Same	0	0
2900092D14Rik	0	NA	NA	NA	NA	NA	Same	0	0
Pantr2	0	NA	NA	NA	NA	NA	Same	0	0
LOC108167622	16.0947	8.94992	3.05912	2.92565	0.00343739	0.0157943	Up	0	5.98519
Dalir	0	NA	NA	NA	NA	NA	Same	0	0
LOC108167623	0	NA	NA	NA	NA	NA	Same	0	0
Mrps9	102.299	0.500495	0.255284	1.96055	0.049932	0.127227	Same	14.1374	21.5174
Gm39633	0	NA	NA	NA	NA	NA	Same	0	0
Gpr45	0	NA	NA	NA	NA	NA	Same	0	0
Tgfbrap1	261.75	-0.293213	0.178799	-1.6399	0.101025	0.21512	Same	57.3401	38.8415
Gm28782	0.0209637	3.05449	3.10071	0.985093	0.324579	NA	Same	0.00907662	0
LOC108167597	0.837797	-0.564599	1.51101	-0.373657	0.70866	NA	Same	0.298729	0.0404486
AI597479	37.4328	-0.677735	0.507874	-1.33445	0.182055	0.328998	Same	10.2462	4.13973
Fhl2	0.257578	0.503267	2.88838	0.174238	0.861678	NA	Same	0.108657	0
Gm8210	48.0366	-1.24743	0.534403	-2.33424	0.019583	0.0620297	Same	10.7106	8.06794
Gm29040	0	NA	NA	NA	NA	NA	Same	0	0
Nck2	12.869	-1.65192	0.671105	-2.46149	0.0138363	0.0470295	Down	4.39664	0.779122
Gm38628	0	NA	NA	NA	NA	NA	Same	0	0
Gm30634	0	NA	NA	NA	NA	NA	Same	0	0
1500015O10Rik	0.0402666	4.154	3.10886	1.33618	0.181491	NA	Same	0	0.0132017
Uxs1	47.2771	0.319682	0.275443	1.16061	0.245802	0.407609	Same	7.76929	9.04352
LOC102632770	25.3158	3.42661	0.650986	5.26373	1.41164758748126e-07	3.30706783359205e-06	Up	0.553855	6.96677
Tpp2	252.955	0.924964	0.184351	5.01741	5.23731282472609e-07	9.96098104353089e-06	Up	33.2236	49.5985
Mettl21c	0.120237	1.61956	3.05876	0.529482	0.596471	NA	Same	0.0514435	0
Ccdc168	2.11967	1.15351	1.3818	0.834793	0.403834	NA	Same	0.330269	0.373345
Tex30	14.8528	-0.20398	0.409262	-0.498408	0.618196	0.75546	Same	3.01882	2.06603
Kdelc1	37.7554	-0.125558	0.382076	-0.32862	0.742443	0.845065	Same	6.43657	7.68272
Bivm	74.6918	-0.044402	0.265032	-0.167534	0.86695	0.925835	Same	14.939	10.7889
Ercc5	109.642	0.430721	0.194483	2.2147	0.026781	0.0795314	Same	17.6171	19.5112
Mettl21e	0	NA	NA	NA	NA	NA	Same	0	0
Gm28893	0	NA	NA	NA	NA	NA	Same	0	0
Gm39635	0	NA	NA	NA	NA	NA	Same	0	0
Gulp1	0.321752	0.198291	3.00712	0.0659405	0.947425	NA	Same	0.138752	0
4930521E06Rik	0	NA	NA	NA	NA	NA	Same	0	0
Col3a1	136.693	-1.09323	0.303798	-3.59855	0.000319997	0.00226393	Down	37.7227	14.5261
Col5a2	6.58331	-0.899975	0.862134	-1.04389	0.296535	0.465564	Same	2.01669	0.592612
Gm39637	0	NA	NA	NA	NA	NA	Same	0	0
Wdr75	59.5713	0.568392	0.228043	2.49247	0.0126857	0.0443033	Same	9.01776	11.6788
Gm30900	0.101034	2.21027	3.08749	0.715881	0.474065	NA	Same	0.0430329	0
Slc40a1	702.118	-0.426637	0.162274	-2.62912	0.00856062	0.0326892	Same	158.268	97.8091
Stk-ps2	0	NA	NA	NA	NA	NA	Same	0	0
Dnah7b	0.490195	2.13681	3.02124	0.707264	0.479403	NA	Same	0.0769892	0.0960433
Gm31046	0	NA	NA	NA	NA	NA	Same	0	0
Dnah7c	0.422683	-0.190968	2.9997	-0.0636624	0.949239	NA	Same	0.180893	0
Slc39a10	7.96652	0.205485	0.657992	0.312291	0.754819	0.853852	Same	1.57003	1.16645
Gm39638	0	NA	NA	NA	NA	NA	Same	0	0
Gm39639	0	NA	NA	NA	NA	NA	Same	0	0
Mir6350	0	NA	NA	NA	NA	NA	Same	0	0
C230029F24Rik	0	NA	NA	NA	NA	NA	Same	0	0
Gm39640	0	NA	NA	NA	NA	NA	Same	0	0
Gm28321	0	NA	NA	NA	NA	NA	Same	0	0
LOC108167624	0	NA	NA	NA	NA	NA	Same	0	0
Tmeff2	0.0838548	1.97053	3.0759	0.640635	0.52176	NA	Same	0.0363065	0
9330175M20Rik	0	NA	NA	NA	NA	NA	Same	0	0
Sdpr	44.5138	0.0371312	0.316356	0.117371	0.906566	0.948919	Same	8.78874	6.60871
Nabp1	93.0192	0.68442	0.375024	1.825	0.0680006	0.160182	Same	13.6125	17.2887
Gm17767	0	NA	NA	NA	NA	NA	Same	0	0
Gm31636	0	NA	NA	NA	NA	NA	Same	0	0
Myo1b	716.83	0.605525	0.205352	2.94871	0.00319103	0.0149077	Up	110.175	130.078
Gm33795	0.0825154	2.07067	3.08111	0.672052	0.501551	NA	Same	0.0342068	0
Stat4	3.36926	-1.95486	1.13983	-1.71505	0.0863366	0.192255	Same	1.27786	0.116836
Gm31812	4.02978	-0.650865	0.870676	-0.74754	0.454738	0.621386	Same	1.18571	0.38593
Stat1	278.081	0.14459	0.162244	0.891193	0.372826	0.544026	Same	50.7833	46.5703
Gls	11.4109	0.169002	0.542385	0.31159	0.755352	0.85438	Same	2.40409	1.68122
Gm31867	0	NA	NA	NA	NA	NA	Same	0	0
Gm31955	0	NA	NA	NA	NA	NA	Same	0	0
Nab1	519.367	1.04941	0.19945	5.26152	1.42872531559722e-07	3.34097916241114e-06	Up	63.5905	104.434
Gm553	0.0740284	2.17491	3.08609	0.704746	0.480968	NA	Same	0.0314172	0
Tmem194b	2.41442	-0.314836	1.13032	-0.278538	0.780599	NA	Same	0.68557	0.254463
Gm28178	0	NA	NA	NA	NA	NA	Same	0	0
Mfsd6	135.867	0.740415	0.286559	2.58381	0.00977159	0.0362461	Up	16.2587	31.1278
Inpp1	90.7275	0.474665	0.285778	1.66096	0.0967224	0.208098	Same	14.7768	14.8952
Hibch	315.771	0.579009	0.218441	2.65064	0.00803385	0.0311677	Same	46.2415	63.5049
1700019D03Rik	2.40152	-0.258146	1.22452	-0.210814	0.833032	NA	Same	0.678602	0.260074
Mstn	0	NA	NA	NA	NA	NA	Same	0	0
1700019A02Rik	0.238281	2.00839	3.04513	0.659543	0.509547	NA	Same	0.0566478	0.033426
Pms1	30.5175	0.897767	0.369393	2.43038	0.0150829	0.0502424	Same	4.5762	5.71804
Ormdl1	122.941	-0.238521	0.222664	-1.07122	0.284072	0.452129	Same	27.9188	16.2159
Osgepl1	102.354	0.472231	0.222733	2.12017	0.0339921	0.0955111	Same	17.4635	17.143
Asnsd1	215.03	0.226304	0.167763	1.34895	0.177354	0.322777	Same	37.7718	36.4434
Dnah7a	0.627622	0.183173	2.98836	0.0612954	0.951124	NA	Same	0.212184	0.0404486
Gm32311	0.0720335	2.23428	3.08845	0.723431	0.469415	NA	Same	0.0296685	0
Stk17b	20.2077	0.380037	0.399951	0.950208	0.342007	0.514372	Same	3.67486	3.28421
Hecw2	6.70381	-0.123247	0.82951	-0.148578	0.881887	0.934947	Same	1.4986	0.86557
Mir7681	0	NA	NA	NA	NA	NA	Same	0	0
Ccdc150	0.974095	-0.161951	2.03788	-0.0794705	0.936658	NA	Same	0.317646	0.072463
Gtf3c3	71.7307	0.164703	0.310315	0.530762	0.595584	0.740041	Same	14.443	10.719
Gm34066	0	NA	NA	NA	NA	NA	Same	0	0
LOC108167366	0	NA	NA	NA	NA	NA	Same	0	0
Pgap1	79.5101	0.0486945	0.285541	0.170534	0.86459	0.924813	Same	16.4365	11.4986
Ankrd44	19.0752	0.933307	0.462356	2.01859	0.0435301	0.115439	Same	2.53799	3.50154
4930444A19Rik	0.0524092	2.43586	3.09378	0.78734	0.431083	NA	Same	0.0226915	0
Sf3b1	599.634	0.625292	0.187687	3.33156	0.000863605	0.005121	Up	87.3544	118.375
Coq10b	128.121	1.56728	0.480716	3.2603	0.00111296	0.00629434	Up	12.5668	28.5331
Hspd1	2773.11	0.665647	0.210617	3.16045	0.00157523	0.00829486	Up	409.761	518.977
Hspe1	649.689	0.760815	0.23486	3.23945	0.00119762	0.0067023	Up	91.7522	130.772
Mob4	139.611	0.521236	0.15403	3.38398	0.000714427	0.00439684	Same	22.7107	25.017
Rftn2	3.01234	1.3037	0.761741	1.71148	0.0869929	NA	Same	0.413185	0.593814
Gm10561	0.0530647	2.53523	3.09525	0.819072	0.412745	NA	Same	0.0223406	0
Mars2	2.94298	-1.3628	1.14375	-1.19152	0.233451	NA	Same	1.04006	0.164031
Boll	0.274116	3.30136	3.08605	1.06977	0.284723	NA	Same	0.0384946	0.0584178
LOC108167625	0	NA	NA	NA	NA	NA	Same	0	0
Plcl1	1.72614	0.661411	1.24772	0.530094	0.596047	NA	Same	0.367932	0.271297
Gm6644	2.54684	-0.592475	0.909473	-0.651449	0.514757	NA	Same	0.766546	0.23257
Gm39642	0	NA	NA	NA	NA	NA	Same	0	0
Gm32949	0	NA	NA	NA	NA	NA	Same	0	0
9130227L01Rik	0	NA	NA	NA	NA	NA	Same	0	0
1700003I22Rik	0.109099	1.72365	3.0644	0.562475	0.573792	NA	Same	0.0472562	0
Hsfy2	0.0671718	2.53523	3.09525	0.819072	0.412745	NA	Same	0.0291029	0
Satb2	3.70589	0.0230498	0.901825	0.025559	0.979609	0.988075	Same	0.908577	0.496568
9130024F11Rik	0.452738	0.0293354	2.06217	0.0142255	0.98865	NA	Same	0.169428	0.0160072
Gm38484	0	NA	NA	NA	NA	NA	Same	0	0
LOC105243927	0.0209637	3.05449	3.10071	0.985093	0.324579	NA	Same	0.00907662	0
BC055402	0	NA	NA	NA	NA	NA	Same	0	0
4930558J18Rik	0.111516	1.84286	3.06973	0.600333	0.548284	NA	Same	0.0475712	0
1700066M21Rik	115.975	0.177922	0.20398	0.872255	0.383069	0.553562	Same	21.0296	19.1233
Tyw5	24.9259	0.064114	0.408149	0.157085	0.875178	0.93125	Same	5.31169	3.52694
9430016H08Rik	75.1222	-0.181042	0.238525	-0.759006	0.447849	0.615642	Same	16.9515	10.002
Spats2l	10.2123	0.665475	0.842545	0.78984	0.429621	0.59846	Same	1.22606	1.79396
Kctd18	19.2307	-0.325173	0.39696	-0.819158	0.412696	0.582037	Same	4.16287	2.53055
Sgol2a	2.03541	0.27951	1.09241	0.255865	0.798055	NA	Same	0.428013	0.278403
Aox1	990.203	-0.623431	0.272527	-2.28759	0.0221612	0.0684218	Same	237.972	123.172
Aox3	3532.96	-0.368833	0.267476	-1.37894	0.167913	0.310526	Same	781.432	494.322
Gm39643	38.1608	0.0595116	0.487944	0.121964	0.902927	0.9465	Same	8.1633	5.56448
Aox4	0.642931	5.46503	3.09326	1.76676	0.0772691	NA	Same	0	0.155956
Aox2	0.206509	2.28591	3.06016	0.746991	0.455069	NA	Same	0.0432834	0.0320144
Gm15759	0	NA	NA	NA	NA	NA	Same	0	0
Bzw1	635.295	0.158783	0.119126	1.3329	0.182565	0.32969	Same	116.489	104.135
Clk1	167.94	0.63543	0.188956	3.36285	0.000771423	0.00466707	Up	25.5476	32.0436
Ppil3	26.4298	0.518725	0.351252	1.47679	0.139731	0.272832	Same	4.40203	4.40725
Nif3l1	52.1305	-0.110346	0.26042	-0.423722	0.671768	0.793902	Same	10.4991	8.68375
Orc2	31.2079	0.397059	0.303475	1.30838	0.190746	0.34011	Same	4.73516	6.55098
Gm15834	2.39197	1.63529	1.33218	1.22753	0.219623	NA	Same	0.27283	0.456838
Fam126b	127.35	0.0413846	0.245484	0.168584	0.866124	0.925668	Same	26.0151	18.5979
Ndufb3	206.576	-0.0317579	0.264184	-0.120212	0.904316	0.947149	Same	43.8455	29.868
Gm20257	7.35947	1.24681	0.649726	1.91898	0.0549865	0.1366	Same	0.729775	1.4647
Als2cr12	3.52126	2.98351	1.41349	2.11074	0.0347946	0.0973281	Same	0.178794	0.793466
Cflar	406.132	0.268672	0.24858	1.08083	0.279774	0.447122	Same	73.9598	65.6119
Gm39646	0.0419274	2.60525	3.09589	0.841519	0.400057	NA	Same	0.0181532	0
Casp8	300.283	1.71185	0.379861	4.50652	6.58984675662023e-06	8.56685980630363e-05	Up	23.6557	74.8429
Gm28802	0.0209637	3.05449	3.10071	0.985093	0.324579	NA	Same	0.00907662	0
Trak2	157.788	0.281269	0.242498	1.15988	0.246096	0.407926	Same	27.2172	27.8482
Stradb	136.728	-0.0712765	0.283532	-0.251388	0.801514	0.884919	Same	29.0416	21.1354
Als2cr11b	2.84483	-2.01839	1.42033	-1.42107	0.155296	NA	Same	1.11026	0.07921
Gm29018	0	NA	NA	NA	NA	NA	Same	0	0
Als2cr11	0.870058	-1.28058	2.6207	-0.488638	0.625098	NA	Same	0.373979	0
Tmem237	12.4793	0.906205	0.625424	1.44894	0.147353	0.283361	Same	1.82729	2.20934
Mpp4	2.17517	-0.733015	1.17163	-0.625639	0.531552	NA	Same	0.691891	0.170468
Als2	553.658	-0.304326	0.217934	-1.39641	0.162591	0.303804	Same	117.897	84.7983
Gm33667	1.86404	0.257279	1.30259	0.197513	0.843426	NA	Same	0.459874	0.247716
Cdk15	0.733946	5.0384	2.79529	1.80246	0.0714732	NA	Same	0.00453831	0.182359
Gm33724	14.4234	-0.435388	0.514894	-0.845587	0.397783	0.568362	Same	3.23939	1.82922
Gm33774	0	NA	NA	NA	NA	NA	Same	0	0
Fzd7	110.202	-0.709038	0.298872	-2.37238	0.0176741	0.0570531	Same	25.7918	14.1811
Gm973	1.03292	0.403492	1.53915	0.262152	0.793204	NA	Same	0.272704	0.12527
Gm39649	0	NA	NA	NA	NA	NA	Same	0	0
Gm28411	0	NA	NA	NA	NA	NA	Same	0	0
Gm39648	0.0209637	3.05449	3.10071	0.985093	0.324579	NA	Same	0.00907662	0
Gm33833	0	NA	NA	NA	NA	NA	Same	0	0
Sumo1	69.0979	0.0585907	0.255219	0.22957	0.818426	0.896957	Same	14.383	10.0179
Nop58	159.099	1.24392	0.200389	6.20754	5.38196013864344e-10	2.92769509575866e-08	Up	17.5457	34.2987
Snord70	0	NA	NA	NA	NA	NA	Same	0	0
Snord11	0.13107	4.5163	3.10467	1.45468	0.145757	NA	Same	0	0.0404486
Bmpr2	192.281	0.766727	0.285425	2.68626	0.00722563	0.028481	Up	27.4653	35.2389
Fam117b	36.2383	-0.495031	0.400131	-1.23717	0.216023	0.371607	Same	9.36907	4.17476
Ica1l	0.750135	-0.672944	2.43572	-0.276281	0.782332	NA	Same	0.29825	0.0160072
Wdr12	65.2773	0.214193	0.430378	0.497686	0.618705	0.755678	Same	11.8607	11.8995
Carf	10.1408	0.0158166	0.533363	0.0296544	0.976343	0.986215	Same	2.23109	1.40484
Nbeal1	129.643	0.148405	0.346892	0.427813	0.668787	0.791691	Same	20.2917	25.4969
Cyp20a1	45.1932	-0.145046	0.409237	-0.354431	0.723016	0.831281	Same	7.32628	9.48383
Abi2	28.6325	0.644791	0.376452	1.71281	0.0867472	0.192808	Same	4.73699	4.96424
Raph1	259.687	0.632117	0.176277	3.58592	0.000335888	0.00235635	Up	38.2824	49.0652
LOC102637269	0.121721	1.5964	3.05747	0.522132	0.601579	NA	Same	0.052731	0
Gm11578	0.11578	2.38961	3.08179	0.775398	0.438105	NA	Same	0.0327047	0.0132017
Gm38388	3.33191	1.8819	1.12095	1.67884	0.0931827	0.202546	Same	0.340454	0.747397
Cd28	8.67139	2.07052	1.57242	1.31678	0.187914	0.336416	Same	0.153789	3.07742
2310016D23Rik	0	NA	NA	NA	NA	NA	Same	0	0
Gm38137	0	NA	NA	NA	NA	NA	Same	0	0
Gm39650	0.0615517	2.53523	3.09525	0.819072	0.412745	NA	Same	0.0251302	0
Ctla4	0.181104	1.07681	3.03315	0.355014	0.722579	NA	Same	0.0769892	0
Gm34649	0	NA	NA	NA	NA	NA	Same	0	0
Icos	10.9488	2.41626	0.953391	2.53439	0.0112644	0.0404396	Up	0.482326	2.27761
LOC105243939	0	NA	NA	NA	NA	NA	Same	0	0
9530026F06Rik	0	NA	NA	NA	NA	NA	Same	0	0
Pard3b	36.9333	-0.393895	0.372755	-1.05671	0.290642	0.458889	Same	9.04266	4.56214
Pard3bos1	0.0419274	2.60525	3.09589	0.841519	0.400057	NA	Same	0.0181532	0
Pard3bos2	0	NA	NA	NA	NA	NA	Same	0	0
Gm34881	0	NA	NA	NA	NA	NA	Same	0	0
Nrp2	87.8844	0.316839	0.372142	0.851393	0.394551	0.564973	Same	14.0542	15.3846
Gm29083	0.259125	3.36001	3.08552	1.08896	0.27617	NA	Same	0.0223406	0.0640289
4930487H11Rik	0	NA	NA	NA	NA	NA	Same	0	0
Gm4208	0	NA	NA	NA	NA	NA	Same	0	0
Gm35120	0	NA	NA	NA	NA	NA	Same	0	0
Gm39652	0	NA	NA	NA	NA	NA	Same	0	0
Gm35252	0	NA	NA	NA	NA	NA	Same	0	0
Gm38513	0	NA	NA	NA	NA	NA	Same	0	0
Ino80d	76.1855	0.0559461	0.277858	0.201348	0.840426	0.910805	Same	12.8153	14.4248
Ino80dos	0.823257	1.82434	1.46341	1.24664	0.212531	NA	Same	0.11559	0.171329
Ndufs1	551.329	0.662043	0.129561	5.1099	3.22324938908811e-07	6.56826597731955e-06	Up	82.3156	103.448
Eef1b2	900.67	0.274106	0.18293	1.49842	0.134025	0.264669	Same	161.778	151.921
Snora41	0.196476	0.884614	3.02608	0.29233	0.770034	NA	Same	0.0820286	0
Gpr1	0	NA	NA	NA	NA	NA	Same	0	0
Zdbf2	4.13277	2.4471	2.26895	1.07852	0.280803	0.448488	Same	0.0472562	1.4963
1700039I01Rik	0.0671718	2.53523	3.09525	0.819072	0.412745	NA	Same	0.0291029	0
Gm11608	0	NA	NA	NA	NA	NA	Same	0	0
Gm35393	0	NA	NA	NA	NA	NA	Same	0	0
Adam23	31.0281	0.782677	0.47975	1.63143	0.1028	0.21785	Same	4.97597	5.59629
Gm39653	0	NA	NA	NA	NA	NA	Same	0	0
Dytn	0	NA	NA	NA	NA	NA	Same	0	0
Mdh1b	0.581414	0.302528	2.57981	0.117268	0.906648	NA	Same	0.192158	0.0404486
Fastkd2	75.8715	0.412928	0.270097	1.52881	0.126311	0.253015	Same	13.8128	12.3218
4933402D24Rik	1.42706	3.52662	2.28227	1.54522	0.122292	NA	Same	0.0605201	0.311912
Cpo	0	NA	NA	NA	NA	NA	Same	0	0
Gm13749	0	NA	NA	NA	NA	NA	Same	0	0
Klf7	67.5819	0.312933	0.203839	1.5352	0.124734	0.25064	Same	10.9779	12.3552
Mir6899	0	NA	NA	NA	NA	NA	Same	0	0
Gm35880	0	NA	NA	NA	NA	NA	Same	0	0
Gm39654	0	NA	NA	NA	NA	NA	Same	0	0
Gm35803	0	NA	NA	NA	NA	NA	Same	0	0
Gm36148	0	NA	NA	NA	NA	NA	Same	0	0
Creb1	81.1525	0.420644	0.254456	1.65311	0.0983086	0.210664	Same	13.6305	13.2166
Mettl21a	35.5566	-0.352176	0.319395	-1.10264	0.270185	0.436193	Same	7.96953	4.59842
Gm29152	0.0530647	2.53523	3.09525	0.819072	0.412745	NA	Same	0.0223406	0
2810408I11Rik	9.44635	1.2876	0.652065	1.97464	0.0483085	0.124811	Same	1.0208	1.86579
Ccnyl1	16.4577	-0.0686274	0.393832	-0.174256	0.861665	0.923199	Same	3.44362	2.33233
Fzd5	40.4555	-1.11223	0.290349	-3.83066	0.000127799	0.00105782	Down	11.7499	3.63628
Plekhm3	7.04399	-1.42505	0.713193	-1.99812	0.0457033	0.11984	Same	2.3813	0.455019
Akr1cl	0.446879	-0.289076	2.99812	-0.0964192	0.923188	NA	Same	0.193563	0
Cryge	0	NA	NA	NA	NA	NA	Same	0	0
Crygd	0	NA	NA	NA	NA	NA	Same	0	0
Crygc	0	NA	NA	NA	NA	NA	Same	0	0
Crygb	0	NA	NA	NA	NA	NA	Same	0	0
Cryga	0	NA	NA	NA	NA	NA	Same	0	0
D630023F18Rik	0.255133	0.532873	3.01527	0.176725	0.859725	NA	Same	0.110158	0
Gm36358	0.121328	1.66137	3.06114	0.542728	0.587317	NA	Same	0.0510597	0
Idh1	1499.46	-0.0732551	0.174783	-0.419119	0.675129	0.796627	Same	299.643	238.177
Pikfyve	88.1076	0.0143163	0.204108	0.0701411	0.944081	0.969687	Same	17.8217	12.7438
Pth2r	0	NA	NA	NA	NA	NA	Same	0	0
Crygf	0	NA	NA	NA	NA	NA	Same	0	0
Map2	0.871838	0.187908	2.36089	0.0795922	0.936562	NA	Same	0.262809	0.0808972
Unc80	0.152034	3.65511	3.09314	1.18168	0.237332	NA	Same	0.00907662	0.0404486
Gm39655	0	NA	NA	NA	NA	NA	Same	0	0
Rpe	140.21	0.146568	0.205198	0.714276	0.475056	0.63882	Same	23.7637	24.5579
Kansl1l	49.1067	0.708239	0.441777	1.60316	0.1089	0.226385	Same	7.92405	8.58502
LOC108167626	7.42992	1.21503	0.702786	1.72887	0.083832	0.188318	Same	0.784387	1.45205
Gm39656	0.853503	1.89676	1.73212	1.09505	0.273495	NA	Same	0.115188	0.179764
Acadl	1208.78	1.00117	0.136189	7.3513	1.96288187169069e-13	3.45198321489932e-11	Up	150.877	246.287
Myl1	0	NA	NA	NA	NA	NA	Same	0	0
Lancl1	64.3785	-0.45446	0.273127	-1.66391	0.0961299	0.207171	Same	15.7092	7.7844
Cps1	9806.79	0.108432	0.169535	0.639586	0.522442	0.679154	Same	1815.26	1629.15
Gm39658	0	NA	NA	NA	NA	NA	Same	0	0
Gm15669	0.134344	1.47274	3.0509	0.482723	0.629292	NA	Same	0.0582059	0
Erbb4	1.41652	-0.534804	1.66202	-0.32178	0.747619	NA	Same	0.465284	0.104477
Gm28497	0	NA	NA	NA	NA	NA	Same	0	0
Ikzf2	0.857555	0.968975	1.47381	0.657462	0.510884	NA	Same	0.187555	0.130881
Gm29822	0	NA	NA	NA	NA	NA	Same	0	0
Spag16	0.690513	-0.0337078	2.41566	-0.0139538	0.988867	NA	Same	0.239414	0.0404486
Vwc2l	0	NA	NA	NA	NA	NA	Same	0	0
Gm29906	0	NA	NA	NA	NA	NA	Same	0	0
Bard1	1.49174	0.941002	1.93139	0.487214	0.626107	NA	Same	0.27346	0.219985
Abca12	0	NA	NA	NA	NA	NA	Same	0	0
Gm39659	0	NA	NA	NA	NA	NA	Same	0	0
Atic	139.135	-0.045867	0.258762	-0.177256	0.859308	0.922313	Same	26.7841	21.7198
Fn1	7721.36	0.113355	0.20684	0.54803	0.583671	0.731612	Same	1424.72	1301.76
Apol7d	0.314895	0.760001	2.90602	0.261527	0.793687	NA	Same	0.111833	0.0160072
LOC108167627	0.123994	3.56163	3.09413	1.15109	0.249695	NA	Same	0.00907662	0.0320144
Gm39660	0	NA	NA	NA	NA	NA	Same	0	0
Gm30160	0	NA	NA	NA	NA	NA	Same	0	0
Gm30308	0.112448	1.77012	3.06643	0.577258	0.563765	NA	Same	0.0483502	0
LOC108167354	0	NA	NA	NA	NA	NA	Same	0	0
Gm8883	76.073	-0.689356	0.261758	-2.63356	0.00844948	0.0323611	Down	18.6751	9.36503
Gm28818	3.7819	1.11371	0.853986	1.30413	0.192191	0.341999	Same	0.527457	0.70063
4933417E11Rik	0	NA	NA	NA	NA	NA	Same	0	0
Gm4319	0	NA	NA	NA	NA	NA	Same	0	0
Mreg	273.93	-1.27575	0.260654	-4.89441	9.86028041120569e-07	1.70831686800349e-05	Down	76.9231	27.5823
D230017M19Rik	26.7026	0.927766	0.915077	1.01387	0.310646	0.480955	Same	1.812	8.15732
Pecr	474.058	-0.0705358	0.222582	-0.316898	0.751321	0.850795	Same	93.7647	77.3151
Tmem169	0.688182	2.27293	1.99487	1.13939	0.254542	NA	Same	0.0809876	0.157284
Xrcc5	97.0759	0.743305	0.175658	4.23155	2.3208498197742e-05	0.000253144	Up	13.6338	18.8298
Gm39661	0	NA	NA	NA	NA	NA	Same	0	0
March4	0	NA	NA	NA	NA	NA	Same	0	0
Smarcal1	51.7809	-0.402843	0.380856	-1.05773	0.290179	0.458331	Same	12.7616	6.41588
Gm39662	0.120237	1.61956	3.05876	0.529482	0.596471	NA	Same	0.0514435	0
Ankar	0.157724	1.26408	3.04097	0.415684	0.677641	NA	Same	0.0675975	0
Rpl37a	553.69	-0.804261	0.27792	-2.89386	0.00380539	0.0171176	Down	133.058	72.8691
Gm39663	8.17841	6.32267	3.08379	2.0503	0.0403356	0.109085	Same	0	3.03304
Gm30788	0.608361	0.648426	2.14626	0.302118	0.762562	NA	Same	0.167643	0.0640289
Gm30847	0.307558	4.0691	3.08941	1.31711	0.187801	NA	Same	0.00907662	0.0904322
Igfbp2	2072.55	-0.794497	0.236528	-3.359	0.000782263	0.00471931	Down	520.487	254.232
Igfbp5	61.0651	-0.40388	0.459312	-0.879315	0.379231	0.549865	Same	14.3887	7.8517
Gm31047	0	NA	NA	NA	NA	NA	Same	0	0
Gm31137	0	NA	NA	NA	NA	NA	Same	0	0
Tnp1	18.5781	-3.46294	1.70871	-2.02664	0.042699	0.113563	Same	7.47047	0.327285
1700027A15Rik	3.58871	-2.74526	1.88993	-1.45257	0.146342	0.28205	Same	1.48028	0.0404486
Gm31254	0	NA	NA	NA	NA	NA	Same	0	0
Gm29185	0	NA	NA	NA	NA	NA	Same	0	0
Gm31197	0	NA	NA	NA	NA	NA	Same	0	0
Gm31344	0	NA	NA	NA	NA	NA	Same	0	0
Pinc	2.7568	6.05033	3.06083	1.9767	0.0480759	NA	Same	0	0.613032
D530049I02Rik	0	NA	NA	NA	NA	NA	Same	0	0
LOC102633705	0	NA	NA	NA	NA	NA	Same	0	0
6030407O03Rik	0.0307758	3.23986	3.1031	1.04407	0.296453	NA	Same	0.0125651	0
Gm29183	0	NA	NA	NA	NA	NA	Same	0	0
Mir6351	0	NA	NA	NA	NA	NA	Same	0	0
Tns1	346.613	-0.67883	0.184482	-3.67964	0.00023356	0.00174962	Down	85.2848	42.4493
Gm39664	0	NA	NA	NA	NA	NA	Same	0	0
Gm31637	0	NA	NA	NA	NA	NA	Same	0	0
Rufy4	3.61119	-0.60123	1.31117	-0.458546	0.64656	0.776477	Same	1.05454	0.350765
Cxcr2	3.43869	2.70204	1.32811	2.03449	0.0419021	0.112049	Same	0.101014	0.752347
Cxcr1	0	NA	NA	NA	NA	NA	Same	0	0
Mir1928	0	NA	NA	NA	NA	NA	Same	0	0
Gm31691	0	NA	NA	NA	NA	NA	Same	0	0
Arpc2	731.553	1.23297	0.165152	7.46567	8.28790886826982e-14	1.74426514837456e-11	Up	84.8607	152.456
Gpbar1	0.0209637	3.05449	3.10071	0.985093	0.324579	NA	Same	0.00907662	0
Aamp	525.187	-1.03281	0.122203	-8.45161	2.87315833367685e-17	1.47542426750974e-14	Down	139.797	58.3745
LOC108167628	0.169166	1.11349	3.0346	0.366932	0.713669	NA	Same	0.0710989	0
Pnkd	440.232	-0.951166	0.247081	-3.8496	0.000118309	0.000995312	Down	116.824	48.3371
Tmbim1	212.381	-0.730688	0.234162	-3.12044	0.00180582	0.00926212	Down	55.293	24.5656
Catip	0.552822	0.22861	2.99147	0.0764205	0.939085	NA	Same	0.193401	0.0320144
Slc11a1	30.4367	0.130404	0.425901	0.306183	0.759465	0.857219	Same	4.69318	6.20518
Ctdsp1	748.967	-1.36844	0.155305	-8.81132	1.23678573015722e-18	1.05852368025056e-15	Down	213.817	74.9872
Mir26b	0.0419274	2.60525	3.09589	0.841519	0.400057	NA	Same	0.0181532	0
Vil1	1.01606	-1.609	2.06964	-0.77743	0.436905	NA	Same	0.431403	0
Usp37	29.4758	-0.0387861	0.38784	-0.100006	0.92034	0.955855	Same	5.38155	4.38479
Cnot9	86.3749	-0.357617	0.243588	-1.46812	0.142071	0.275931	Same	19.64	12.4897
Plcd4	1.58547	0.088847	1.61923	0.0548698	0.956242	NA	Same	0.428527	0.18651
Zfp142	32.5069	-0.206636	0.291634	-0.708545	0.478607	0.641806	Same	7.28174	4.2962
Bcs1l	91.2416	0.0884312	0.247517	0.357273	0.720887	0.82965	Same	16.9484	16.5747
Rnf25	119.494	0.0509266	0.386197	0.131867	0.89509	0.942122	Same	20.4214	23.665
Stk36	5.48875	-1.30592	0.929521	-1.40494	0.160039	0.300641	Same	1.64136	0.419213
Ttll4	75.4286	-0.358402	0.291678	-1.22876	0.219162	0.375648	Same	17.3273	9.73399
Cyp27a1	2054.36	-0.91437	0.190704	-4.79471	1.62909024780981e-06	2.60451564151711e-05	Down	540.959	228.549
Prkag3	0.31804	3.81893	3.08656	1.23728	0.215985	NA	Same	0.0136149	0.0904322
Wnt6	0	NA	NA	NA	NA	NA	Same	0	0
Gm29539	0	NA	NA	NA	NA	NA	Same	0	0
Gm32099	0	NA	NA	NA	NA	NA	Same	0	0
Wnt10a	0	NA	NA	NA	NA	NA	Same	0	0
Gm32275	0.161846	3.84047	3.09553	1.24065	0.214735	NA	Same	0.0125651	0.0404486
Gm16582	0	NA	NA	NA	NA	NA	Same	0	0
Cdk5r2	0	NA	NA	NA	NA	NA	Same	0	0
Fev	0.111516	1.84286	3.06973	0.600333	0.548284	NA	Same	0.0475712	0
Cryba2	0	NA	NA	NA	NA	NA	Same	0	0
Mir375	0	NA	NA	NA	NA	NA	Same	0	0
Ccdc108	18.0976	2.59183	2.92511	0.886063	0.375584	0.546916	Same	0.85594	5.98519
Ihh	9.33987	-2.73808	0.847096	-3.23231	0.00122794	0.00681982	Down	3.59697	0.253362
Nhej1	5.68545	-0.248111	0.5823	-0.426087	0.670044	0.792741	Same	1.31933	0.719735
Slc23a3	2.59691	1.00143	1.01337	0.988215	0.323048	NA	Same	0.414672	0.464913
Cnppd1	279.905	-1.04986	0.160798	-6.52904	6.61936869425799e-11	5.05830091052881e-09	Down	75.0679	30.6061
Fam134a	831.614	-1.20171	0.185391	-6.48205	9.04874141415847e-11	6.52627765589699e-09	Down	235.465	84.0422
Zfand2b	115.613	-0.947636	0.336873	-2.81303	0.00490767	0.0209571	Down	31.5699	13.2243
Abcb6	413.092	-0.912317	0.228271	-3.99663	6.42497253231252e-05	0.000590435	Down	112.187	44.1514
Atg9a	295.485	-1.42174	0.20164	-7.0509	1.77758732805153e-12	2.01952797500227e-10	Down	86.8201	27.5364
Ankzf1	36.286	-0.766095	0.386298	-1.98317	0.0473482	0.122948	Same	10.0478	3.68327
Glb1l	8.64664	-1.04412	0.660621	-1.58052	0.113989	0.234255	Same	2.71065	0.715369
Stk16	338.704	-0.743702	0.186418	-3.98943	6.62313792928254e-05	0.000606043	Down	87.3365	38.29
Tuba4a	503.251	-0.428091	0.270931	-1.58007	0.11409	0.234337	Same	113.62	72.4462
A630095N17Rik	0.67631	0.795174	1.78922	0.444426	0.656735	NA	Same	0.169097	0.0870762
Dnajb2	224.619	-0.798621	0.194559	-4.10478	4.04701351706164e-05	0.000404009	Down	53.7464	30.9593
Ptprn	0.791913	0.0515781	1.68975	0.0305241	0.975649	NA	Same	0.242725	0.0668519
Resp18	0	NA	NA	NA	NA	NA	Same	0	0
Dnpep	139.949	-0.991093	0.236164	-4.19663	2.70911309900672e-05	0.000289348	Down	36.2799	17.2715
Des	18.1976	-0.585489	0.402274	-1.45545	0.145546	0.280817	Same	4.41079	2.14833
Gm15179	0	NA	NA	NA	NA	NA	Same	0	0
Speg	1.74881	0.164608	1.07042	0.153779	0.877784	NA	Same	0.436556	0.224136
Gmppa	97.2441	-0.632743	0.297574	-2.12634	0.0334751	0.094576	Same	24.5161	11.1993
Asic4	0.0615517	2.53523	3.09525	0.819072	0.412745	NA	Same	0.0251302	0
Gm32506	0	NA	NA	NA	NA	NA	Same	0	0
Chpf	6.60092	-0.362884	0.61513	-0.58993	0.555238	0.707508	Same	1.61715	0.785452
Tmem198	0	NA	NA	NA	NA	NA	Same	0	0
Obsl1	2.37877	-1.38914	1.1394	-1.21919	0.222772	NA	Same	0.856464	0.117679
Inha	0.615389	0.478863	1.8516	0.258621	0.795927	NA	Same	0.183332	0.0584178
Stk11ip	53.6653	-1.02186	0.497845	-2.05257	0.0401143	0.108647	Same	11.1781	9.02334
Slc4a3	0.560772	1.56215	2.19802	0.710709	0.477265	NA	Same	0.105306	0.0960433
Gm32622	0	NA	NA	NA	NA	NA	Same	0	0
Gm29065	0	NA	NA	NA	NA	NA	Same	0	0
Gm32737	0	NA	NA	NA	NA	NA	Same	0	0
Gm17751	0	NA	NA	NA	NA	NA	Same	0	0
Mir6343	0	NA	NA	NA	NA	NA	Same	0	0
Epha4	1.10186	2.80266	1.72342	1.62622	0.103902	NA	Same	0.0765737	0.243032
Mir6352	0	NA	NA	NA	NA	NA	Same	0	0
Gm32793	8.04734	6.05752	3.08619	1.96278	0.0496713	0.1267	Same	0	2.9926
Gm32974	0	NA	NA	NA	NA	NA	Same	0	0
Gm33083	0	NA	NA	NA	NA	NA	Same	0	0
Gm33030	0	NA	NA	NA	NA	NA	Same	0	0
Pax3	0	NA	NA	NA	NA	NA	Same	0	0
Gm33152	0	NA	NA	NA	NA	NA	Same	0	0
Gm2102	0	NA	NA	NA	NA	NA	Same	0	0
Sgpp2	0.582426	0.568839	2.13653	0.266244	0.790051	NA	Same	0.170147	0.0564558
Farsb	97.5198	0.324955	0.241082	1.3479	0.177689	0.323112	Same	17.8666	17.0909
Mogat1	0.851637	-0.804436	1.80413	-0.445886	0.65568	NA	Same	0.328998	0.0264033
Gm39665	0	NA	NA	NA	NA	NA	Same	0	0
LOC108167629	0	NA	NA	NA	NA	NA	Same	0	0
Utp14b	12.5818	0.137777	0.689556	0.199805	0.841633	0.911651	Same	2.58262	1.84298
Acsl3	155.022	1.28891	0.381777	3.37607	0.000735284	0.00449932	Up	14.9448	36.0416
Gm38631	0	NA	NA	NA	NA	NA	Same	0	0
Gm33693	0.0209637	3.05449	3.10071	0.985093	0.324579	NA	Same	0.00907662	0
Gm29536	0	NA	NA	NA	NA	NA	Same	0	0
Kcne4	0.660671	0.614836	2.10883	0.291553	0.770629	NA	Same	0.184135	0.072463
Scg2	0.0825154	2.07067	3.08111	0.672052	0.501551	NA	Same	0.0342068	0
Ap1s3	6.81937	0.570123	0.623081	0.915006	0.360188	0.532056	Same	1.24129	1.13431
Wdfy1	92.645	0.198541	0.33558	0.591635	0.554095	0.706613	Same	18.5493	14.3865
Mrpl44	115.917	-0.7686	0.255852	-3.00409	0.0026638	0.0128403	Down	27.042	16.2446
Gm39666	0.342674	5.03832	3.10014	1.62519	0.104122	NA	Same	0	0.107301
Serpine2	30.176	3.04723	0.826556	3.68666	0.000227221	0.00171089	Up	1.20301	7.60952
Gm33970	0	NA	NA	NA	NA	NA	Same	0	0
Fam124b	0	NA	NA	NA	NA	NA	Same	0	0
LOC108167342	0	NA	NA	NA	NA	NA	Same	0	0
2310015K22Rik	0	NA	NA	NA	NA	NA	Same	0	0
Gm34098	0	NA	NA	NA	NA	NA	Same	0	0
Cul3	445.422	0.956779	0.188045	5.08803	3.61804608833952e-07	7.25757432532855e-06	Up	57.0629	89.2551
Gm39667	0.111516	1.84286	3.06973	0.600333	0.548284	NA	Same	0.0475712	0
Gm38673	0.106129	1.7683	3.06635	0.576679	0.564156	NA	Same	0.0446811	0
1700016L21Rik	0	NA	NA	NA	NA	NA	Same	0	0
Dock10	10.7284	1.15054	0.542427	2.1211	0.0339138	0.0953956	Same	1.48759	2.09668
Nyap2	0	NA	NA	NA	NA	NA	Same	0	0
Mir6344	0	NA	NA	NA	NA	NA	Same	0	0
Irs1	124.866	-0.288636	0.245268	-1.17681	0.239269	0.400676	Same	27.8289	16.1246
Rhbdd1	149.373	0.451322	0.347232	1.29977	0.19368	0.343877	Same	20.4815	31.2216
LOC108167630	0.0615517	2.53523	3.09525	0.819072	0.412745	NA	Same	0.0251302	0
Col4a4	1.61649	-0.445026	1.09362	-0.406931	0.684059	NA	Same	0.500407	0.141277
Col4a3	1.66221	-0.858468	1.26519	-0.678528	0.497437	NA	Same	0.564416	0.107301
LOC105243964	2.01996	-0.804775	1.31395	-0.612486	0.540216	NA	Same	0.660326	0.144926
Mff	117.623	0.380071	0.203905	1.86396	0.0623269	0.149346	Same	21.0312	18.9315
Gm39668	1.46006	2.84507	1.8157	1.56693	0.117131	NA	Same	0.103125	0.381385
Tm4sf20	0.363785	2.08886	3.03106	0.689152	0.490728	NA	Same	0.0675975	0.0640289
Gm34286	0	NA	NA	NA	NA	NA	Same	0	0
Gm17764	0.52264	-0.699932	1.90441	-0.367532	0.713222	NA	Same	0.222845	0
Gm34450	0.0671718	2.53523	3.09525	0.819072	0.412745	NA	Same	0.0291029	0
LOC108167631	0	NA	NA	NA	NA	NA	Same	0	0
Agfg1	91.6633	-0.199226	0.214149	-0.930317	0.352207	0.523944	Same	19.7782	13.7402
Slc19a3	0.0740284	2.17491	3.08609	0.704746	0.480968	NA	Same	0.0314172	0
Krtap28-13	0	NA	NA	NA	NA	NA	Same	0	0
Ccl20	0	NA	NA	NA	NA	NA	Same	0	0
Daw1	0.0671718	2.53523	3.09525	0.819072	0.412745	NA	Same	0.0291029	0
Sphkap	0.603787	-0.713449	2.91197	-0.245006	0.806452	NA	Same	0.257882	0
Pid1	558.165	-0.300712	0.232742	-1.29204	0.196343	0.347044	Same	118.767	80.8383
Mir6353	0	NA	NA	NA	NA	NA	Same	0	0
Dner	0.0825154	2.07067	3.08111	0.672052	0.501551	NA	Same	0.0342068	0
Mir5126	0	NA	NA	NA	NA	NA	Same	0	0
Trip12	730.832	0.258532	0.145327	1.77897	0.0752446	0.172961	Same	125.733	128.962
Fbxo36	52.3325	1.61073	0.486499	3.31086	0.000930105	0.00546235	Up	4.80859	10.5591
Slc16a14	0	NA	NA	NA	NA	NA	Same	0	0
Gm39669	0	NA	NA	NA	NA	NA	Same	0	0
Gm15433	0.39469	1.09132	2.75286	0.396432	0.691786	NA	Same	0.111196	0.0404486
A530032D15Rik	0.304138	1.70471	2.90315	0.587192	0.557075	NA	Same	0.0727014	0.0404486
A530040E14Rik	0.139715	1.39215	3.0469	0.456905	0.647739	NA	Same	0.0592326	0
Gm35498	1.00517	5.1142	1.88739	2.70967	0.00673502	NA	Same	0.0145515	0.259039
Gm38510	0	NA	NA	NA	NA	NA	Same	0	0
LOC102638435	0.10303	4.42282	3.10565	1.42412	0.154412	NA	Same	0	0.0320144
Gm7609	1.78254	1.12017	1.53576	0.729394	0.465761	NA	Same	0.306949	0.330301
C130026I21Rik	0.299712	1.42773	3.02059	0.472666	0.636452	NA	Same	0.0831757	0.0320144
LOC108167347	0	NA	NA	NA	NA	NA	Same	0	0
LOC101055758	0.393171	0.632191	2.70366	0.233828	0.815119	NA	Same	0.132746	0.0264033
LOC105243968	0.161066	4.61928	3.10365	1.48834	0.136661	NA	Same	0	0.0528066
Gm2666	0.0933313	2.77354	3.09188	0.897041	0.369697	NA	Same	0.0223406	0.0132017
Gm2427	9.38279	0.995816	0.745805	1.33522	0.181803	0.328777	Same	1.36932	1.76695
Sp110	4.40545	0.116064	0.851798	0.136258	0.891617	0.940287	Same	1.03708	0.620737
Sp140	6.75067	-0.368772	0.639159	-0.576964	0.563964	0.71547	Same	1.74073	0.791839
LOC102634459	0	NA	NA	NA	NA	NA	Same	0	0
Sp100	34.0505	0.984918	0.310646	3.17055	0.00152151	0.00806157	Up	4.72105	6.47538
A630001G21Rik	1.02611	0.840628	1.68306	0.499463	0.617453	NA	Same	0.223592	0.154461
Mir8096	0	NA	NA	NA	NA	NA	Same	0	0
9930111H07Rik	0	NA	NA	NA	NA	NA	Same	0	0
Cab39	376.977	-0.0757785	0.135762	-0.558171	0.576728	0.726084	Same	75.641	57.5425
Itm2c	150.466	-1.62404	0.230093	-7.0582	1.68669187216382e-12	1.95078831124677e-10	Down	45.8011	12.849
Gm32302	0	NA	NA	NA	NA	NA	Same	0	0
4933407L21Rik	0	NA	NA	NA	NA	NA	Same	0	0
Gpr55	0.109099	1.72365	3.0644	0.562475	0.573792	NA	Same	0.0472562	0
Gm41905	0	NA	NA	NA	NA	NA	Same	0	0
Spata3	4.38193	-2.22037	1.39329	-1.59361	0.111022	0.229555	Same	1.69075	0.133136
2810459M11Rik	430.775	-1.40281	0.207863	-6.74876	1.49113531457658e-11	1.29345913300906e-09	Down	120.724	46.9895
Psmd1	654.898	0.751485	0.166037	4.52601	6.01083451077304e-06	7.94717749220435e-05	Up	91.7938	126.062
Htr2b	0.426255	1.91568	3.01941	0.634455	0.525784	NA	Same	0.0753906	0.07921
Armc9	20.9211	0.680616	0.430128	1.58236	0.113568	0.233615	Same	2.8255	3.75724
LOC108167633	0.0905521	2.53523	3.09525	0.819072	0.412745	NA	Same	0.0384946	0
Gm16341	0	NA	NA	NA	NA	NA	Same	0	0
Gm28626	0	NA	NA	NA	NA	NA	Same	0	0
B3gnt7	0.255319	1.49335	3.02714	0.493321	0.621785	NA	Same	0.0750716	0.0264033
Ncl	1918.97	0.98756	0.109602	9.01046	2.05200455522896e-19	2.19530287333578e-16	Up	244.236	390.292
Snora75	0.0900789	1.95985	3.07537	0.637274	0.523947	NA	Same	0.0380492	0
Gm24148	0	NA	NA	NA	NA	NA	Same	0	0
Snord82	0.0905521	2.53523	3.09525	0.819072	0.412745	NA	Same	0.0384946	0
C130036L24Rik	0.295652	3.42732	3.08493	1.11099	0.266574	NA	Same	0.0251302	0.072463
Nmur1	0	NA	NA	NA	NA	NA	Same	0	0
1700019O17Rik	0.638063	0.905923	2.53444	0.357445	0.720759	NA	Same	0.16211	0.0808972
Gm32700	0.10303	4.42282	3.10565	1.42412	0.154412	NA	Same	0	0.0320144
Gm32758	0.0104818	3.39418	3.1053	1.09303	0.274381	NA	Same	0.00453831	0
Gm41907	0	NA	NA	NA	NA	NA	Same	0	0
Ptma	947.291	0.942187	0.217619	4.32953	1.49428959134833e-05	0.000172826	Up	120.421	189.4
Pde6d	25.5452	-0.599984	0.608521	-0.985971	0.324147	0.495603	Same	6.86801	2.94296
Cops7b	34.8815	-0.834208	0.37223	-2.24111	0.0250191	0.0753294	Same	9.98185	3.40783
Gm41908	0	NA	NA	NA	NA	NA	Same	0	0
Nppc	0.0419274	2.60525	3.09589	0.841519	0.400057	NA	Same	0.0181532	0
Dis3l2	60.6138	-0.598364	0.290213	-2.06181	0.039226	0.10685	Same	14.0755	8.704
Gm41909	0.0805332	4.33848	3.1066	1.39654	0.162553	NA	Same	0	0.0264033
Gm28375	0	NA	NA	NA	NA	NA	Same	0	0
Gm41910	0	NA	NA	NA	NA	NA	Same	0	0
Gm29371	0	NA	NA	NA	NA	NA	Same	0	0
Alppl2	0	NA	NA	NA	NA	NA	Same	0	0
Alpi	0	NA	NA	NA	NA	NA	Same	0	0
Akp3	0	NA	NA	NA	NA	NA	Same	0	0
Ecel1	0	NA	NA	NA	NA	NA	Same	0	0
Gm33292	0	NA	NA	NA	NA	NA	Same	0	0
Prss56	0.248276	0.598742	3.01711	0.198449	0.842694	NA	Same	0.106092	0
Chrnd	0	NA	NA	NA	NA	NA	Same	0	0
Chrng	0	NA	NA	NA	NA	NA	Same	0	0
Eif4e2	324.581	0.434793	0.167267	2.5994	0.00933868	0.034984	Same	49.9484	60.6536
Efhd1	3.27068	-1.71463	1.19998	-1.42888	0.153039	0.291415	Same	1.20636	0.139315
Gm41911	0.10303	4.42282	3.10565	1.42412	0.154412	NA	Same	0	0.0320144
Gigyf2	219.565	0.691921	0.224844	3.07734	0.00208857	0.0104698	Up	33.1513	38.2568
Kcnj13	0	NA	NA	NA	NA	NA	Same	0	0
3110079O15Rik	0.0530647	2.53523	3.09525	0.819072	0.412745	NA	Same	0.0223406	0
Ngef	203.344	0.153606	0.219389	0.700157	0.483829	0.646819	Same	34.9774	36.8382
LOC108167634	0.0209637	3.05449	3.10071	0.985093	0.324579	NA	Same	0.00907662	0
Neu2	8.49063	-0.330624	0.600334	-0.550733	0.581816	0.729929	Same	1.56118	1.21051
Inpp5d	10.3904	-0.442099	0.534036	-0.827843	0.407759	0.577858	Same	2.76189	1.17777
Gm33470	0	NA	NA	NA	NA	NA	Same	0	0
Gm33517	0	NA	NA	NA	NA	NA	Same	0	0
Atg16l1	108.445	-0.869567	0.300862	-2.89025	0.00384934	0.0172669	Down	29.9972	11.0779
Scarna6	0.0905521	2.53523	3.09525	0.819072	0.412745	NA	Same	0.0384946	0
Sag	0.509782	1.76406	2.21858	0.795129	0.426538	NA	Same	0.0922523	0.0932552
Gm38609	0.0628911	2.27765	3.08985	0.73714	0.461037	NA	Same	0.0272299	0
Dgkd	124.307	-0.30163	0.179559	-1.67984	0.0929881	0.202267	Same	25.5454	19.5012
Gm19582	0.0530647	2.53523	3.09525	0.819072	0.412745	NA	Same	0.0223406	0
Usp40	126.115	0.154224	0.244812	0.629969	0.528715	0.685237	Same	24.291	19.3454
Ugt1a10	3.62867	-0.765472	1.04485	-0.732612	0.463795	0.62828	Same	1.03496	0.330108
Ugt1a9	459.394	-0.827597	0.645039	-1.28302	0.199485	0.350629	Same	116.858	53.8905
Ugt1a7c	0.678041	0.222639	1.7165	0.129705	0.8968	NA	Same	0.211199	0.0584178
Ugt1a6b	173.908	-0.615131	0.219119	-2.80729	0.00499606	0.0212593	Down	43.9175	20.0218
Ugt1a6a	213.651	-0.332467	0.204496	-1.62579	0.103995	0.21984	Same	46.0643	29.1802
Ugt1a5	62.8978	-0.948972	0.521978	-1.81803	0.0690592	0.162033	Same	15.7577	8.11755
Ugt1a2	0.103479	1.77878	3.06681	0.580008	0.561909	NA	Same	0.0432834	0
Dnajb3	7.50301	-2.80631	1.65441	-1.69627	0.0898356	0.197688	Same	2.9867	0.169642
Ugt1a1	614.878	-0.479425	0.166687	-2.87621	0.00402484	0.0178916	Same	138.824	85.3983
Mroh2a	3.17745	-1.39279	1.20996	-1.1511	0.24969	0.412074	Same	1.12218	0.175546
Hjurp	210.699	-0.723194	0.273387	-2.64531	0.00816162	0.0315219	Down	51.8237	26.7312
Trpm8	0.237374	1.97988	3.04421	0.650373	0.515451	NA	Same	0.0582059	0.0320144
Spp2	241.22	-0.629492	0.289986	-2.17077	0.0299487	0.0867525	Same	60.6421	27.6122
Gm29538	0	NA	NA	NA	NA	NA	Same	0	0
Gm28888	0	NA	NA	NA	NA	NA	Same	0	0
Glrp1	0	NA	NA	NA	NA	NA	Same	0	0
Gm19589	0.157724	1.26408	3.04097	0.415684	0.677641	NA	Same	0.0675975	0
Gm41912	8.15037	6.27358	3.0842	2.0341	0.0419414	0.112106	Same	0	3.02461
Arl4c	12.9601	0.0853502	0.401623	0.212513	0.831707	0.906174	Same	2.35733	1.98156
Platr5	0.120789	1.60674	3.05805	0.525415	0.599295	NA	Same	0.051952	0
Gm34194	0	NA	NA	NA	NA	NA	Same	0	0
1700067G17Rik	0	NA	NA	NA	NA	NA	Same	0	0
Sh3bp4	11.7106	-0.681972	0.511015	-1.33455	0.182025	0.328998	Same	3.22499	1.21069
Gm34331	0	NA	NA	NA	NA	NA	Same	0	0
C030007H22Rik	0	NA	NA	NA	NA	NA	Same	0	0
Gm41913	0	NA	NA	NA	NA	NA	Same	0	0
Agap1	52.0656	0.300604	0.336098	0.894394	0.371111	0.542201	Same	9.77383	8.06468
Gm28499	0	NA	NA	NA	NA	NA	Same	0	0
Gm41914	0.0335859	3.23986	3.1031	1.04407	0.296453	NA	Same	0.0145515	0
4933400F21Rik	0.225055	0.685348	3.01964	0.226963	0.820453	NA	Same	0.0968266	0
Gbx2	0	NA	NA	NA	NA	NA	Same	0	0
LOC102637806	0	NA	NA	NA	NA	NA	Same	0	0
Asb18	0	NA	NA	NA	NA	NA	Same	0	0
Gm41915	0	NA	NA	NA	NA	NA	Same	0	0
Gm34616	0	NA	NA	NA	NA	NA	Same	0	0
Iqca	0.10303	4.42282	3.10565	1.42412	0.154412	NA	Same	0	0.0320144
4930434B07Rik	0	NA	NA	NA	NA	NA	Same	0	0
Ackr3	2.04717	0.494188	1.32592	0.372714	0.709362	NA	Same	0.445193	0.311745
Gm34930	0	NA	NA	NA	NA	NA	Same	0	0
LOC102638195	0	NA	NA	NA	NA	NA	Same	0	0
Gm34992	0	NA	NA	NA	NA	NA	Same	0	0
Gm28722	0	NA	NA	NA	NA	NA	Same	0	0
Gm35048	0	NA	NA	NA	NA	NA	Same	0	0
LOC108167648	0	NA	NA	NA	NA	NA	Same	0	0
Gm41917	0	NA	NA	NA	NA	NA	Same	0	0
Gm35192	0	NA	NA	NA	NA	NA	Same	0	0
Cops8	84.7875	-0.789703	0.254124	-3.10755	0.00188643	0.00963326	Down	23.1254	8.69466
Gm35242	0	NA	NA	NA	NA	NA	Same	0	0
Gm9991	0	NA	NA	NA	NA	NA	Same	0	0
Gm35332	0	NA	NA	NA	NA	NA	Same	0	0
Gm41918	0	NA	NA	NA	NA	NA	Same	0	0
Col6a3	14.9972	-0.752194	0.66719	-1.12741	0.25957	0.423749	Same	4.28293	1.55208
Gm35381	0	NA	NA	NA	NA	NA	Same	0	0
Mlph	2.02707	-0.997852	0.97832	-1.01996	0.307745	NA	Same	0.678088	0.130881
Prlh	0.111516	1.84286	3.06973	0.600333	0.548284	NA	Same	0.0475712	0
Rab17	123.494	-0.529428	0.344974	-1.53469	0.12486	0.250853	Same	30.4401	14.9709
Lrrfip1	262.043	0.767476	0.172425	4.45108	8.54400705206408e-06	0.000107432	Up	37.3213	51.1929
Rbm44	0.610485	-0.716512	2.99234	-0.239449	0.810758	NA	Same	0.26007	0
Ramp1	6.49021	-1.12052	0.720377	-1.55546	0.119837	0.243197	Same	2.07503	0.502766
Ube2f	166.579	0.641201	0.283717	2.26	0.0238214	0.0725549	Same	25.188	31.4765
Scly	484.004	-0.0463517	0.204359	-0.226816	0.820567	0.89846	Same	93.7029	78.7296
Espnl	0.34209	1.09637	2.76871	0.395985	0.692116	NA	Same	0.0998308	0.0320144
Klhl30	0.0209637	3.05449	3.10071	0.985093	0.324579	NA	Same	0.00907662	0
Fam132b	0	NA	NA	NA	NA	NA	Same	0	0
Ilkap	153.545	0.835612	0.204046	4.09522	4.21763894491393e-05	0.000417471	Up	20.3352	29.2962
1700020N18Rik	0.54116	0.115772	1.76458	0.0656088	0.947689	NA	Same	0.186889	0.0320144
Hes6	239.787	-1.56654	0.324246	-4.83132	1.35632137307188e-06	2.24098504343588e-05	Down	75.3931	18.1279
Per2	63.3935	1.00519	0.394206	2.54991	0.010775	0.039044	Up	8.11292	13.3575
Gm35591	14.6122	-0.2683	0.59478	-0.451092	0.651924	0.780682	Same	3.39849	1.9048
Gm28382	0	NA	NA	NA	NA	NA	Same	0	0
Traf3ip1	80.6567	0.70344	0.275648	2.55195	0.0107123	0.0388818	Up	11.7493	14.0644
Asb1	23.871	-0.936094	0.378341	-2.4742	0.0133533	0.0458124	Down	6.88751	2.21522
Gm28380	0	NA	NA	NA	NA	NA	Same	0	0
Twist2	0.0419274	2.60525	3.09589	0.841519	0.400057	NA	Same	0.0181532	0
LOC108167658	0	NA	NA	NA	NA	NA	Same	0	0
LOC108167833	0.164582	3.04237	3.08866	0.985013	0.324618	NA	Same	0.0251302	0.0320144
Hdac4	43.338	-0.908068	0.379471	-2.39298	0.0167121	0.0544543	Same	12.1389	4.30261
LOC108167659	0	NA	NA	NA	NA	NA	Same	0	0
Gm35992	0	NA	NA	NA	NA	NA	Same	0	0
Ndufa10	718.702	0.615199	0.206308	2.98195	0.00286419	0.013649	Up	111.846	131.61
Mir6900	0	NA	NA	NA	NA	NA	Same	0	0
Olfr1416	0	NA	NA	NA	NA	NA	Same	0	0
Olfr1415	0	NA	NA	NA	NA	NA	Same	0	0
Olfr1414	0	NA	NA	NA	NA	NA	Same	0	0
Olfr1413	0	NA	NA	NA	NA	NA	Same	0	0
Olfr1412	0	NA	NA	NA	NA	NA	Same	0	0
Olfr1411	0	NA	NA	NA	NA	NA	Same	0	0
Olfr1410	0	NA	NA	NA	NA	NA	Same	0	0
Olfr12	0	NA	NA	NA	NA	NA	Same	0	0
Myeov2	72.5657	0.0817504	0.241482	0.338536	0.734959	0.839847	Same	13.2125	12.4063
Otos	0	NA	NA	NA	NA	NA	Same	0	0
Gm29483	0.195895	0.919247	3.02728	0.303654	0.761391	NA	Same	0.0833361	0
Gm36102	0	NA	NA	NA	NA	NA	Same	0	0
Gpc1	19.6528	-1.97156	0.673055	-2.92927	0.00339755	0.0156955	Down	6.93953	1.02291
Mir149	0	NA	NA	NA	NA	NA	Same	0	0
Ankmy1	0.563883	-0.700214	2.334	-0.300006	0.764172	NA	Same	0.241413	0
Gm36184	0.218198	0.739152	3.0213	0.244647	0.80673	NA	Same	0.0945124	0
Dusp28	24.0322	-1.44249	0.336449	-4.28738	1.80790647416911e-05	0.000202884	Down	7.07381	2.00248
5033417F24Rik	3.75755	-0.958046	0.755207	-1.26859	0.204588	0.357348	Same	1.08369	0.332053
Rnpepl1	388.622	-1.02976	0.184574	-5.57911	2.41757409647976e-08	7.26857523433423e-07	Down	103.981	43.2273
9430060I03Rik	0.40993	1.45364	2.79532	0.520027	0.603045	NA	Same	0.0961246	0.0584178
Capn10	56.5152	-1.93156	0.438547	-4.40445	1.06051437591474e-05	0.000130075	Down	19.4733	3.17468
Gpr35	2.37626	0.188812	1.16162	0.162543	0.870879	NA	Same	0.570714	0.324103
Gm36424	0	NA	NA	NA	NA	NA	Same	0	0
Aqp12	0	NA	NA	NA	NA	NA	Same	0	0
Kif1a	0.589508	0.187922	2.03297	0.0924371	0.926351	NA	Same	0.196317	0.0404486
Gm36472	0	NA	NA	NA	NA	NA	Same	0	0
Agxt	1948.98	-0.939887	0.236682	-3.9711	7.15406658470539e-05	0.000649074	Down	511.027	222.737
2310007B03Rik	3.9237	-1.30474	1.01937	-1.27994	0.200566	0.351901	Same	1.33142	0.244893
Crocc2	0	NA	NA	NA	NA	NA	Same	0	0
Sned1	88.1641	0.521593	0.429821	1.21351	0.224934	0.382985	Same	11.293	18.7042
Mir6901	0	NA	NA	NA	NA	NA	Same	0	0
Mterf4	121.094	0.315053	0.210013	1.50016	0.133573	0.263897	Same	19.3983	22.4719
Gm28535	0.0104818	3.39418	3.1053	1.09303	0.274381	NA	Same	0.00453831	0
Pask	1.71993	-1.50107	1.22371	-1.22665	0.219952	NA	Same	0.650986	0.0584178
Ppp1r7	160.812	0.605354	0.249626	2.42504	0.0153065	0.0507765	Same	21.6582	34.8841
Mir6902	0	NA	NA	NA	NA	NA	Same	0	0
Mir6345	0	NA	NA	NA	NA	NA	Same	0	0
Ano7	0	NA	NA	NA	NA	NA	Same	0	0
Hdlbp	3539.01	0.293455	0.142455	2.05998	0.0394002	0.107198	Same	613.375	622.612
Sept2	427.689	0.4664	0.152454	3.05928	0.0022187	0.011006	Same	65.3494	81.3995
Farp2	88.323	-0.149461	0.308775	-0.484046	0.628353	0.762705	Same	19.7733	12.0882
Gm41920	0.0740284	2.17491	3.08609	0.704746	0.480968	NA	Same	0.0314172	0
Stk25	201.352	-0.210899	0.187186	-1.12668	0.259879	0.424198	Same	44.1904	28.6638
Bok	35.0064	-2.07177	0.557823	-3.71403	0.000203985	0.00156344	Down	12.4482	1.76441
Thap4	59.217	-1.16037	0.445203	-2.60637	0.00915064	0.034395	Down	17.9811	5.19569
Atg4b	136.054	-0.52928	0.224803	-2.35442	0.0185518	0.0593396	Same	28.5653	21.5071
Dtymk	55.1005	0.0331674	0.367902	0.0901529	0.928166	0.959846	Same	10.5023	9.44683
Ing5	43.136	-0.640113	0.349491	-1.83156	0.0670169	0.158271	Same	11.3756	4.79478
D2hgdh	87.8437	0.148479	0.488296	0.304076	0.76107	0.857975	Same	16.5186	12.9504
Gal3st2	0.264668	3.37275	3.0854	1.09313	0.274336	NA	Same	0.0223406	0.0668519
Gm30204	0	NA	NA	NA	NA	NA	Same	0	0
Gm9994	0.294958	1.40364	2.15243	0.65212	0.514324	NA	Same	0.0813197	0.0320144
Gm7889	1.91408	-1.04959	1.0614	-0.988872	0.322726	NA	Same	0.658289	0.113462
Gm6086	0.0530647	2.53523	3.09525	0.819072	0.412745	NA	Same	0.0223406	0
Neu4	0	NA	NA	NA	NA	NA	Same	0	0
Pdcd1	0	NA	NA	NA	NA	NA	Same	0	0
4930440C22Rik	0	NA	NA	NA	NA	NA	Same	0	0
Fam174a	25.9478	-0.574836	0.410358	-1.40082	0.161269	0.302068	Same	6.98744	2.85078
St8sia4	0.817858	0.72539	1.68825	0.429671	0.667435	NA	Same	0.199161	0.111224
Gm30431	0.247988	3.43003	3.08616	1.11142	0.266386	NA	Same	0.0181532	0.0640289
4930598F16Rik	0	NA	NA	NA	NA	NA	Same	0	0
1700063A18Rik	0	NA	NA	NA	NA	NA	Same	0	0
Gm29601	0	NA	NA	NA	NA	NA	Same	0	0
Gm30490	0	NA	NA	NA	NA	NA	Same	0	0
4930533P14Rik	0	NA	NA	NA	NA	NA	Same	0	0
Slco4c1	0	NA	NA	NA	NA	NA	Same	0	0
Panct2	0	NA	NA	NA	NA	NA	Same	0	0
Slco6b1	0.134344	1.47274	3.0509	0.482723	0.629292	NA	Same	0.0582059	0
Slco6c1	0.584688	-0.661109	2.95959	-0.223378	0.823241	NA	Same	0.250364	0
Gm7133	0	NA	NA	NA	NA	NA	Same	0	0
Gm7135	0.157724	1.26408	3.04097	0.415684	0.677641	NA	Same	0.0675975	0
LOC105246668	0.711166	3.57206	2.8813	1.23974	0.215071	NA	Same	0.0363065	0.193809
D1Ertd622e	43.6282	-0.0407669	0.313644	-0.129978	0.896584	0.942673	Same	9.6062	6.09545
Ppip5k2	262.994	0.712609	0.262673	2.71291	0.00666946	0.0267403	Up	34.9666	55.2665
Gin1	39.0785	1.30653	0.30364	4.30289	1.68583900358942e-05	0.000190685	Up	4.5861	7.81856
Pam	55.2823	-0.0387132	0.254406	-0.152171	0.879052	0.933219	Same	11.3014	7.9155
Gm31771	0	NA	NA	NA	NA	NA	Same	0	0
B230216N24Rik	0.0805332	4.33848	3.1066	1.39654	0.162553	NA	Same	0	0.0264033
1810006J02Rik	0	NA	NA	NA	NA	NA	Same	0	0
Gm29461	0	NA	NA	NA	NA	NA	Same	0	0
Slco6d1	0.462966	-0.314343	2.99773	-0.10486	0.916487	NA	Same	0.197633	0
Gm7967	0.0755133	2.1513	3.08517	0.697304	0.485612	NA	Same	0.0327047	0
Cntnap5b	0.303012	1.1532	3.01524	0.382456	0.702123	NA	Same	0.0963855	0.0264033
Gm41923	0	NA	NA	NA	NA	NA	Same	0	0
Gm20268	0	NA	NA	NA	NA	NA	Same	0	0
Gm31973	0	NA	NA	NA	NA	NA	Same	0	0
Gm41924	0	NA	NA	NA	NA	NA	Same	0	0
Cdh20	0	NA	NA	NA	NA	NA	Same	0	0
Gm41925	0.134344	1.47274	3.0509	0.482723	0.629292	NA	Same	0.0582059	0
Gm29012	0.263273	2.0705	3.04306	0.680401	0.49625	NA	Same	0.0572693	0.0404486
Rnf152	206.344	0.243276	0.307813	0.790337	0.429331	0.598323	Same	35.1936	36.8964
Gm17634	14.4729	1.90294	0.588733	3.23227	0.00122813	0.00681982	Up	1.13633	3.05963
Gm28403	0	NA	NA	NA	NA	NA	Same	0	0
Pign	56.1893	-0.0481408	0.286061	-0.168289	0.866356	0.925668	Same	11.7365	8.03205
2310035C23Rik	61.4127	-0.516994	0.24219	-2.13466	0.0327885	0.0931487	Same	13.8238	9.01173
Tnfrsf11a	2.46018	-0.932038	0.989002	-0.942402	0.345987	NA	Same	0.804078	0.178076
Gm41926	0	NA	NA	NA	NA	NA	Same	0	0
Gm41927	0	NA	NA	NA	NA	NA	Same	0	0
Gm7160	1.43951	-0.518353	1.32138	-0.392281	0.69485	NA	Same	0.454959	0.112912
Zcchc2	185.602	0.127097	0.247476	0.513572	0.607551	0.749183	Same	36.701	28.1409
Gm26509	0	NA	NA	NA	NA	NA	Same	0	0
Gm20753	0.272645	0.404051	2.8509	0.141727	0.887295	NA	Same	0.114382	0
Phlpp1	147.54	0.154554	0.199871	0.773268	0.439364	0.607425	Same	26.2485	24.1071
Gm41928	0	NA	NA	NA	NA	NA	Same	0	0
Bcl2	6.53953	0.135911	0.659832	0.205978	0.836808	0.909032	Same	1.32865	0.936897
Mir3473f	0	NA	NA	NA	NA	NA	Same	0	0
Gm37053	0	NA	NA	NA	NA	NA	Same	0	0
Kdsr	121.306	-0.104132	0.240072	-0.433753	0.664468	0.789563	Same	25.1471	18.434
Vps4b	249.692	0.217484	0.190857	1.13951	0.254489	0.418058	Same	45.2553	41.4139
Serpinb5	0.26214	4.87073	3.10143	1.57048	0.116304	NA	Same	0	0.0808972
Serpinb12	0	NA	NA	NA	NA	NA	Same	0	0
Serpinb13	0	NA	NA	NA	NA	NA	Same	0	0
Serpinb3a	0	NA	NA	NA	NA	NA	Same	0	0
Serpinb3d	0	NA	NA	NA	NA	NA	Same	0	0
Serpinb3b	0	NA	NA	NA	NA	NA	Same	0	0
Serpinb3c	0	NA	NA	NA	NA	NA	Same	0	0
Serpinb11	0	NA	NA	NA	NA	NA	Same	0	0
Serpinb7	0.251827	0.551396	3.01578	0.182837	0.854926	NA	Same	0.104494	0
Serpinb2	0.0209637	3.05449	3.10071	0.985093	0.324579	NA	Same	0.00907662	0
Serpinb10	0	NA	NA	NA	NA	NA	Same	0	0
Serpinb8	6.2826	0.208732	0.702235	0.29724	0.766283	0.861601	Same	1.35196	0.920484
Gm15389	0	NA	NA	NA	NA	NA	Same	0	0
D830032E09Rik	0.287234	0.375591	3.01121	0.124731	0.900737	NA	Same	0.12167	0
Gm28282	0	NA	NA	NA	NA	NA	Same	0	0
Gm41929	0	NA	NA	NA	NA	NA	Same	0	0
Cdh7	0	NA	NA	NA	NA	NA	Same	0	0
Gm41930	0	NA	NA	NA	NA	NA	Same	0	0
Cdh19	0.0905521	2.53523	3.09525	0.819072	0.412745	NA	Same	0.0384946	0
LOC102635409	0	NA	NA	NA	NA	NA	Same	0	0
Dsel	2.14977	-0.165944	1.21147	-0.136977	0.891049	NA	Same	0.594323	0.243241
Gm32810	0	NA	NA	NA	NA	NA	Same	0	0
Gm41931	0	NA	NA	NA	NA	NA	Same	0	0
Gm41932	0	NA	NA	NA	NA	NA	Same	0	0
LOC108167836	0	NA	NA	NA	NA	NA	Same	0	0
Gm32985	0	NA	NA	NA	NA	NA	Same	0	0
Gm41933	0	NA	NA	NA	NA	NA	Same	0	0
Gm33042	0	NA	NA	NA	NA	NA	Same	0	0
LOC108167704	0	NA	NA	NA	NA	NA	Same	0	0
Cntnap5a	0	NA	NA	NA	NA	NA	Same	0	0
LOC108167601	0	NA	NA	NA	NA	NA	Same	0	0
B020011L13Rik	0	NA	NA	NA	NA	NA	Same	0	0
Tsn	212.011	-0.496498	0.218433	-2.273	0.0230262	0.0705345	Same	52.4361	25.4722
Nifk	152.821	0.469385	0.195546	2.40039	0.0163778	0.0535826	Same	26.3395	25.6269
Gm28867	0	NA	NA	NA	NA	NA	Same	0	0
Clasp1	72.1877	0.176332	0.364169	0.484205	0.628241	0.762681	Same	14.7475	11.0685
2900060B14Rik	0.227024	3.87927	3.09099	1.25502	0.20947	NA	Same	0.00907662	0.0640289
Tfcp2l1	29.163	-0.872318	0.448678	-1.9442	0.0518717	0.130498	Same	8.42306	2.82661
Gli2	0.123103	1.58703	3.05696	0.519154	0.603653	NA	Same	0.0502604	0
Mir6346	0	NA	NA	NA	NA	NA	Same	0	0
Gm41934	0	NA	NA	NA	NA	NA	Same	0	0
LOC108167707	0	NA	NA	NA	NA	NA	Same	0	0
Gm33388	0	NA	NA	NA	NA	NA	Same	0	0
Inhbb	8.53671	0.576066	0.595092	0.968029	0.33303	0.505132	Same	1.51909	1.42562
Gm41935	0	NA	NA	NA	NA	NA	Same	0	0
Gm33490	0	NA	NA	NA	NA	NA	Same	0	0
Gm33575	0	NA	NA	NA	NA	NA	Same	0	0
LOC108167708	0.268687	0.462337	3.0134	0.153427	0.878062	NA	Same	0.116412	0
Ralb	45.4756	-0.63401	0.346074	-1.832	0.0669509	0.158162	Same	10.099	7.00512
Tmem185b	31.2561	-0.897713	0.417965	-2.14782	0.0317283	0.0908807	Same	9.06654	2.9597
3830432H09Rik	0	NA	NA	NA	NA	NA	Same	0	0
Epb41l5	228.12	0.276155	0.205299	1.34514	0.178581	0.324258	Same	40.5866	39.2489
Ptpn4	50.05	0.213802	0.35654	0.599657	0.548735	0.702009	Same	8.6785	7.93365
Gm28209	0.0905521	2.53523	3.09525	0.819072	0.412745	NA	Same	0.0384946	0
Tmem177	44.0105	-0.899301	0.269999	-3.33075	0.000866125	0.00513357	Down	10.8883	6.14519
Cfap221	0.111516	1.84286	3.06973	0.600333	0.548284	NA	Same	0.0475712	0
Gm33817	0	NA	NA	NA	NA	NA	Same	0	0
Sctr	0	NA	NA	NA	NA	NA	Same	0	0
Gm33764	0	NA	NA	NA	NA	NA	Same	0	0
Gm41936	0	NA	NA	NA	NA	NA	Same	0	0
Tmem37	189.481	-1.3481	0.294068	-4.58432	4.55456034650186e-06	6.24028236162123e-05	Down	54.4581	17.9253
Gm41937	0	NA	NA	NA	NA	NA	Same	0	0
Gm41938	0	NA	NA	NA	NA	NA	Same	0	0
Dbi	1762.36	0.331212	0.198903	1.66519	0.0958739	0.206792	Same	299.507	308.01
3110009E18Rik	3.6604	1.88363	1.13782	1.65547	0.0978283	0.210055	Same	0.364484	0.837642
Steap3	88.7424	-1.30642	0.391088	-3.34047	0.000836366	0.00498943	Down	27.3923	7.23387
C1ql2	0	NA	NA	NA	NA	NA	Same	0	0
LOC108167722	0.0905521	2.53523	3.09525	0.819072	0.412745	NA	Same	0.0384946	0
Marco	27.5963	0.443179	0.474594	0.933806	0.350404	0.522533	Same	4.68567	4.66027
Gm41939	0.0104818	3.39418	3.1053	1.09303	0.274381	NA	Same	0.00453831	0
En1	0	NA	NA	NA	NA	NA	Same	0	0
Gm34352	0	NA	NA	NA	NA	NA	Same	0	0
2610027F03Rik	0	NA	NA	NA	NA	NA	Same	0	0
Gm29345	0	NA	NA	NA	NA	NA	Same	0	0
Gm34584	0	NA	NA	NA	NA	NA	Same	0	0
Gm34641	0	NA	NA	NA	NA	NA	Same	0	0
Gm34698	0	NA	NA	NA	NA	NA	Same	0	0
Celrr	0	NA	NA	NA	NA	NA	Same	0	0
LOC108167723	0	NA	NA	NA	NA	NA	Same	0	0
Gm41940	8.04734	6.05752	3.08619	1.96278	0.0496713	0.1267	Same	0	2.9926
Insig2	966.573	-0.149718	0.24389	-0.613878	0.539296	0.693879	Same	199.084	140.442
LOC108167603	0	NA	NA	NA	NA	NA	Same	0	0
2210011K15Rik	0	NA	NA	NA	NA	NA	Same	0	0
Gm35243	0	NA	NA	NA	NA	NA	Same	0	0
Ccdc93	98.8708	0.313065	0.236858	1.32174	0.186254	0.334096	Same	17.4535	15.6904
Htr5b	0.0671718	2.53523	3.09525	0.819072	0.412745	NA	Same	0.0291029	0
Ddx18	86.6733	-0.0827403	0.29046	-0.28486	0.775752	0.868274	Same	17.8212	13.8626
Gm28590	0	NA	NA	NA	NA	NA	Same	0	0
Dpp10	0	NA	NA	NA	NA	NA	Same	0	0
Gm41941	0	NA	NA	NA	NA	NA	Same	0	0
Gm35355	0	NA	NA	NA	NA	NA	Same	0	0
Actr3	230.801	0.137737	0.18207	0.756507	0.449345	0.617039	Same	44.9375	36.1977
Slc35f5	148.487	-0.446522	0.30048	-1.48603	0.137271	0.269134	Same	36.5661	18.2118
Gpr39	13.9691	-0.504301	0.519582	-0.970591	0.331752	0.503551	Same	3.23712	1.73423
Gm41943	0	NA	NA	NA	NA	NA	Same	0	0
Lypd1	0	NA	NA	NA	NA	NA	Same	0	0
Nckap5	7.4652	-0.893449	1.13267	-0.788798	0.43023	0.598599	Same	2.1863	0.719052
Gm35562	0.0905521	2.53523	3.09525	0.819072	0.412745	NA	Same	0.0384946	0
LOC102639337	0	NA	NA	NA	NA	NA	Same	0	0
Gm41945	0	NA	NA	NA	NA	NA	Same	0	0
Mgat5	54.6809	-0.523029	0.363695	-1.4381	0.150407	0.287596	Same	13.9013	6.43093
Gm8451	4.46744	4.00804	1.12173	3.57307	0.000352814	0.00246031	Up	0.115985	1.1757
Gm41947	0	NA	NA	NA	NA	NA	Same	0	0
Tmem163	3.5104	2.19191	1.00318	2.18496	0.0288915	0.0845551	Same	0.268817	0.764467
Gm35993	13.1662	1.16324	0.47541	2.44681	0.0144127	0.0485388	Up	1.6845	2.56889
Acmsd	105.481	1.3731	0.350218	3.92069	8.82968661403841e-05	0.000777473	Up	10.5899	23.5875
2900009J06Rik	0.386921	0.857989	2.75971	0.310898	0.755878	NA	Same	0.117279	0.0320144
Ccnt2	49.7093	0.034752	0.333456	0.104218	0.916997	0.954468	Same	10.5369	7.15729
Map3k19	0.0805332	4.33848	3.1066	1.39654	0.162553	NA	Same	0	0.0264033
Rab3gap1	181.612	0.230784	0.19569	1.17933	0.238266	0.39973	Same	32.953	29.4712
Zranb3	14.1672	0.481993	0.491907	0.979845	0.327162	0.499093	Same	2.73179	2.33697
Gm28800	0.373656	2.79789	3.05879	0.914705	0.360347	NA	Same	0.0475712	0.0808972
R3hdm1	183.165	1.34527	0.28579	4.7072	2.51141711922046e-06	3.72304537835476e-05	Up	18.5744	38.4712
Mir128-1	0	NA	NA	NA	NA	NA	Same	0	0
Ubxn4	999.222	1.45927	0.306162	4.76634	1.87605465007247e-06	2.9158340917228e-05	Up	98.8894	208.415
Gm41949	2.70115	0.163982	0.89305	0.18362	0.854311	NA	Same	0.652765	0.370198
Lct	0.0209637	3.05449	3.10071	0.985093	0.324579	NA	Same	0.00907662	0
Mcm6	17.1961	0.556973	0.393759	1.4145	0.157215	0.296856	Same	2.82843	2.9375
Dars	289.046	0.541985	0.273781	1.97963	0.0477453	0.123729	Same	47.4999	51.5078
Gm41950	0	NA	NA	NA	NA	NA	Same	0	0
Cxcr4	2.41344	0.693515	1.01319	0.684485	0.493669	NA	Same	0.48431	0.402177
Thsd7b	0.0905521	2.53523	3.09525	0.819072	0.412745	NA	Same	0.0384946	0
Gm36347	0	NA	NA	NA	NA	NA	Same	0	0
Gm41951	0	NA	NA	NA	NA	NA	Same	0	0
Cd55b	3.4984	1.90715	1.47323	1.29454	0.195479	0.346242	Same	0.182766	0.711899
Gm15674	0.71541	4.66264	2.88584	1.6157	0.10616	NA	Same	0.00907662	0.171963
Cd55	70.7294	1.07888	0.341061	3.1633	0.00155989	0.00824111	Up	7.85164	14.7309
Gm16083	0.642931	5.46503	3.09326	1.76676	0.0772691	NA	Same	0	0.155956
Zp3r	0.450344	-0.275182	2.99833	-0.0917781	0.926874	NA	Same	0.192158	0
C4bp	1617.39	-0.0978419	0.186916	-0.523454	0.600659	0.743893	Same	325.326	255.986
C4bp-ps1	1.49876	0.120916	1.35103	0.0894985	0.928686	NA	Same	0.39931	0.175546
Pfkfb2	84.5131	0.124966	0.247315	0.505289	0.613356	0.752717	Same	16.516	12.6612
Yod1	36.7925	1.06561	0.534032	1.9954	0.0459993	0.120297	Same	4.96173	6.86957
AA986860	4.41516	-0.572361	1.07979	-0.530069	0.596064	0.740131	Same	1.27196	0.452161
Gm28857	2.52653	5.87143	1.6852	3.48412	0.000493767	NA	Same	0.00907662	0.647632
Gm28856	0	NA	NA	NA	NA	NA	Same	0	0
Fcamr	2.17198	0.847858	0.983637	0.861962	0.388708	NA	Same	0.409613	0.377496
LOC102640771	0.0643617	2.53523	3.09525	0.819072	0.412745	NA	Same	0.0271166	0
Pigr	10846.7	0.371584	0.158212	2.34864	0.018842	0.060053	Same	1804.08	1942.06
Fcmr	7.05791	3.47276	1.22678	2.83078	0.00464343	0.020058	Up	0.171241	1.53931
Il24	0	NA	NA	NA	NA	NA	Same	0	0
Il20	0	NA	NA	NA	NA	NA	Same	0	0
Il19	0	NA	NA	NA	NA	NA	Same	0	0
Gm41952	0	NA	NA	NA	NA	NA	Same	0	0
Il10	0	NA	NA	NA	NA	NA	Same	0	0
Mapkapk2	248.584	-1.19984	0.180685	-6.64048	3.12665856860531e-11	2.50875266898468e-09	Down	66.5039	28.1095
Dyrk3	11.3079	-0.958779	0.70863	-1.353	0.176055	0.321004	Same	2.81282	1.2253
Eif2d	101.536	-0.567167	0.299833	-1.89161	0.0585431	0.142994	Same	26.002	11.8451
Rassf5	56.8878	-1.1388	0.385192	-2.95646	0.00311195	0.0146395	Down	17.2934	4.89781
Gm29953	0.73753	0.489877	1.75167	0.279662	0.779737	NA	Same	0.201284	0.0800361
Ikbke	91.6403	-0.0395326	0.363204	-0.108844	0.913326	0.952346	Same	17.9044	14.9111
Srgap2	71.9721	-0.00944265	0.27897	-0.0338482	0.972998	0.984579	Same	14.8335	10.3088
Fam72a	2.5907	-1.25799	0.945482	-1.33053	0.183345	NA	Same	0.8979	0.151673
Avpr1b	0	NA	NA	NA	NA	NA	Same	0	0
Ctse	237.241	1.47516	0.295809	4.98687	6.13643400054015e-07	1.13843265460888e-05	Up	24.2034	50.6541
LOC108167725	0.155874	1.23323	3.03961	0.40572	0.684948	NA	Same	0.0645742	0
Rab7b	3.00986	0.216574	0.973804	0.2224	0.824002	NA	Same	0.70492	0.43254
Gm30104	0	NA	NA	NA	NA	NA	Same	0	0
Slc26a9	0	NA	NA	NA	NA	NA	Same	0	0
Pm20d1	804.759	0.161154	0.15591	1.03363	0.301307	0.470879	Same	148.083	132.769
Slc41a1	43.9832	-0.442431	0.623327	-0.709789	0.477835	0.641209	Same	8.11273	8.80288
Rab29	38.47	-1.29596	0.58299	-2.22295	0.0262192	0.0781885	Same	12.0546	3.16981
Nucks1	516.62	0.530291	0.140844	3.76508	0.000166495	0.00131213	Same	77.6792	101.772
Slc45a3	97.3482	-2.04577	0.483414	-4.23192	2.31707731140938e-05	0.000253144	Down	33.0293	5.47944
Elk4	113.919	0.137821	0.234612	0.58744	0.556908	0.709027	Same	20.7495	18.7634
Mfsd4a	46.6095	-0.354076	0.393387	-0.90007	0.368083	0.539539	Same	10.7051	5.9522
LOC105246707	0.0209637	3.05449	3.10071	0.985093	0.324579	NA	Same	0.00907662	0
LOC108167726	0.36827	2.72334	3.0554	0.89132	0.372758	NA	Same	0.0446811	0.0808972
Cdk18	221.796	-0.142646	0.253421	-0.562882	0.573515	0.72326	Same	48.5787	30.8261
Gm30153	0	NA	NA	NA	NA	NA	Same	0	0
Gm30242	0	NA	NA	NA	NA	NA	Same	0	0
Gm29695	0	NA	NA	NA	NA	NA	Same	0	0
Lemd1	0.356823	0.0480035	3.00402	0.0159798	0.987251	NA	Same	0.154591	0
Mir135b	0	NA	NA	NA	NA	NA	Same	0	0
Gm29630	0	NA	NA	NA	NA	NA	Same	0	0
Gm38446	0	NA	NA	NA	NA	NA	Same	0	0
Klhdc8a	16.4	-2.00255	0.553247	-3.61963	0.00029503	0.00211598	Down	5.74495	0.835662
Nuak2	29.5132	-1.11768	0.463555	-2.41111	0.0159038	0.0523254	Same	8.99877	2.52181
Gm30744	0.0671718	2.53523	3.09525	0.819072	0.412745	NA	Same	0.0291029	0
F730311O21Rik	0.183128	0.986198	3.0297	0.32551	0.744795	NA	Same	0.0786734	0
Tmcc2	10.1374	-0.958142	0.566487	-1.69137	0.0907653	0.199148	Same	2.81994	0.95769
Dstyk	54.0308	-0.422368	0.286405	-1.47472	0.140287	0.273541	Same	13.2359	6.50438
Rbbp5	102.66	-0.0483708	0.205235	-0.235685	0.813677	0.893889	Same	21.7473	14.4728
Tmem81	0	NA	NA	NA	NA	NA	Same	0	0
Cntn2	2.85424	-0.687856	1.05967	-0.64912	0.516261	NA	Same	0.873463	0.253362
Nfasc	7.45484	0.250584	0.725467	0.34541	0.729786	0.835995	Same	1.12568	1.20879
LOC108167727	0	NA	NA	NA	NA	NA	Same	0	0
Gm10538	0	NA	NA	NA	NA	NA	Same	0	0
Gm31101	0	NA	NA	NA	NA	NA	Same	0	0
Lrrn2	0	NA	NA	NA	NA	NA	Same	0	0
Gm31159	0	NA	NA	NA	NA	NA	Same	0	0
Gm38687	0	NA	NA	NA	NA	NA	Same	0	0
Mdm4	104.799	-0.165639	0.304271	-0.544378	0.586182	0.733112	Same	23.6828	14.0705
Gm41953	0.0104818	3.39418	3.1053	1.09303	0.274381	NA	Same	0.00453831	0
Pik3c2b	12.9808	-0.659251	0.579489	-1.13764	0.25527	0.418967	Same	3.60293	1.36538
Gm28609	0	NA	NA	NA	NA	NA	Same	0	0
Ppp1r15b	496.639	-0.464055	0.211757	-2.19145	0.0284192	0.0835462	Same	116.866	65.0855
Plekha6	286.186	-0.410856	0.21643	-1.89833	0.0576523	0.141491	Same	63.6741	42.671
Gm19461	1.0043	-0.167645	1.66478	-0.100701	0.919788	NA	Same	0.318056	0.0808972
Golt1a	27.5349	-0.972035	0.496712	-1.95694	0.0503548	0.127859	Same	8.14872	2.53922
Kiss1	0.537318	0.361686	1.8409	0.196472	0.844241	NA	Same	0.170218	0.0424105
Ren1	1.01486	0.0588501	1.54278	0.0381455	0.969572	NA	Same	0.298502	0.0988664
Etnk2	582.694	-0.986962	0.22771	-4.33429	1.46233966510447e-05	0.000169589	Down	150.709	71.1769
Sox13	51.1748	-0.552248	0.304539	-1.81339	0.0697719	0.163335	Same	13.1778	5.85978
Snrpe	77.0932	0.825017	0.281035	2.93564	0.00332866	0.0154272	Up	10.5146	15.3695
Zc3h11a	379.745	0.0657116	0.141564	0.464183	0.642516	0.772867	Same	73.0465	62.0991
Zbed6	56.1812	0.245746	0.295673	0.831141	0.405894	0.576296	Same	9.20261	10.3062
Lax1	0.623585	0.424581	1.83462	0.231427	0.816983	NA	Same	0.18488	0.0584178
Atp2b4	16.9701	-0.603792	0.412035	-1.46539	0.142814	0.276998	Same	4.08909	2.01043
Mir6903	0	NA	NA	NA	NA	NA	Same	0	0
Gm41954	0	NA	NA	NA	NA	NA	Same	0	0
Gm28441	0	NA	NA	NA	NA	NA	Same	0	0
Gm31515	0.206061	4.74047	3.10253	1.52794	0.126528	NA	Same	0	0.0640289
Optc	0.94859	2.71059	2.33372	1.16149	0.245443	NA	Same	0.0740046	0.196405
Prelp	193.645	0.24379	0.175956	1.38552	0.165893	0.30817	Same	33.9282	34.6438
Gm31629	0.133585	1.46077	3.0503	0.478895	0.632014	NA	Same	0.0547987	0
Fmod	8.59649	-0.259217	0.775166	-0.334402	0.738077	0.842036	Same	2.11454	1.07839
LOC105246710	0.120237	1.61956	3.05876	0.529482	0.596471	NA	Same	0.0514435	0
Btg2	29.0448	-1.62328	0.535832	-3.02945	0.00244999	0.0119866	Down	9.23969	1.95583
Gm31974	0	NA	NA	NA	NA	NA	Same	0	0
Gm32039	0	NA	NA	NA	NA	NA	Same	0	0
Chit1	0	NA	NA	NA	NA	NA	Same	0	0
LOC108167728	0	NA	NA	NA	NA	NA	Same	0	0
Chil1	0.571654	4.55945	2.94436	1.54853	0.121494	NA	Same	0.00907662	0.175253
Mybph	0	NA	NA	NA	NA	NA	Same	0	0
Adora1	349.478	-0.776508	0.383383	-2.02541	0.0428254	0.113852	Same	88.6209	40.6154
Gm32221	0	NA	NA	NA	NA	NA	Same	0	0
Myog	0	NA	NA	NA	NA	NA	Same	0	0
Ppfia4	1.47068	-0.542818	1.31441	-0.412976	0.679624	NA	Same	0.477734	0.11403
Gm32267	0	NA	NA	NA	NA	NA	Same	0	0
Tmem183a	496.375	-0.366429	0.166283	-2.20365	0.027549	0.0814353	Same	107.161	75.0494
4933406M09Rik	0	NA	NA	NA	NA	NA	Same	0	0
Cyb5r1	29.49	-0.628814	0.479741	-1.31074	0.189947	0.33901	Same	8.01343	3.23158
Adipor1	433.748	-0.459319	0.144652	-3.17534	0.00149663	0.00795268	Same	101.173	54.9252
Klhl12	59.1455	-0.602713	0.344362	-1.75023	0.0800784	0.181826	Same	15.087	6.82693
Rabif	65.3864	-0.30895	0.220825	-1.39907	0.161792	0.302694	Same	14.0071	10.0253
Gm29376	0.578715	1.37123	2.15678	0.635779	0.524921	NA	Same	0.122021	0.0932552
LOC108167729	0	NA	NA	NA	NA	NA	Same	0	0
Mgat4e	0.242656	0.631104	3.01804	0.209111	0.834362	NA	Same	0.102119	0
LOC108167730	0	NA	NA	NA	NA	NA	Same	0	0
Kdm5b	127.418	-0.119914	0.174538	-0.687036	0.49206	0.654279	Same	24.8472	20.961
Syt2	0.0530647	2.53523	3.09525	0.819072	0.412745	NA	Same	0.0223406	0
Ppp1r12b	35.8502	-0.171843	0.42842	-0.401109	0.68834	0.805846	Same	5.86277	6.69175
Gm32670	0	NA	NA	NA	NA	NA	Same	0	0
Ube2t	0.748308	0.902466	1.73382	0.520508	0.602709	NA	Same	0.171491	0.107301
Lgr6	0.239727	1.62051	3.03233	0.534409	0.593059	NA	Same	0.0670217	0.0264033
Ptprv	0.598404	0.702854	2.17254	0.323517	0.746304	NA	Same	0.165429	0.0640289
Ptpn7	1.64528	0.0233705	1.13461	0.0205978	0.983567	NA	Same	0.437251	0.189299
Arl8a	103.443	-0.212211	0.271257	-0.782326	0.434023	0.602442	Same	22.5281	15.5442
Gpr37l1	0	NA	NA	NA	NA	NA	Same	0	0
Gm41955	0	NA	NA	NA	NA	NA	Same	0	0
Elf3	7.14137	0.803033	0.762595	1.05303	0.292328	0.460536	Same	0.916065	1.31067
Rnpep	122.384	-1.22687	0.353189	-3.47369	0.000513349	0.00335532	Down	33.1996	14.4761
Timm17a	109.98	0.139041	0.171864	0.809019	0.418504	0.587687	Same	20.078	18.2501
Gm41956	0	NA	NA	NA	NA	NA	Same	0	0
Lmod1	0.914547	0.388166	1.62172	0.239355	0.810831	NA	Same	0.241814	0.107301
Shisa4	0.0881355	2.00308	3.07756	0.650865	0.515134	NA	Same	0.0381796	0
Ipo9	154.418	0.0516392	0.219423	0.235341	0.813944	0.894023	Same	32.0732	22.5623
Nav1	16.3184	-0.542033	0.471507	-1.14958	0.250319	0.412793	Same	4.35938	1.80165
Mir1231	0	NA	NA	NA	NA	NA	Same	0	0
Gm32940	0.660347	1.02381	1.3133	0.779576	0.435641	NA	Same	0.146836	0.0988664
Gm4793	0	NA	NA	NA	NA	NA	Same	0	0
Gm32835	0	NA	NA	NA	NA	NA	Same	0	0
Csrp1	51.7953	-0.733146	0.341411	-2.1474	0.0317613	0.0909349	Same	13.5208	5.67298
Phlda3	1.17869	0.0518883	1.27357	0.0407423	0.967501	NA	Same	0.332548	0.12527
Tnni1	0	NA	NA	NA	NA	NA	Same	0	0
Lad1	47.2958	-0.249955	0.393008	-0.636005	0.524773	0.681335	Same	10.1986	6.33263
Tnnt2	3.54784	2.73511	1.7303	1.58072	0.113942	0.234195	Same	0.126371	0.766393
Pkp1	0.479784	0.177596	1.82288	0.097426	0.922388	NA	Same	0.169622	0.0264033
Igfn1	0	NA	NA	NA	NA	NA	Same	0	0
Tmem9	45.4699	-0.900812	0.377258	-2.38779	0.0169502	0.0551879	Same	13.0984	4.35521
Ascl5	0	NA	NA	NA	NA	NA	Same	0	0
Cacna1s	0.128723	1.52899	3.05383	0.500679	0.616597	NA	Same	0.0542332	0
Gm15850	0	NA	NA	NA	NA	NA	Same	0	0
Kif21b	6.39358	-0.289912	0.827918	-0.35017	0.726211	0.833313	Same	1.66397	0.777951
Mroh3	0	NA	NA	NA	NA	NA	Same	0	0
5730559C18Rik	0.734665	0.15128	2.14298	0.070593	0.943722	NA	Same	0.235812	0.0584178
Gpr25	0.504047	2.5157	2.55838	0.98332	0.32545	NA	Same	0.058647	0.116836
Camsap2	135.376	0.706833	0.254129	2.7814	0.00541256	0.0226636	Up	19.0228	25.1489
9230116N13Rik	0.807227	1.47647	1.52745	0.966626	0.333731	NA	Same	0.141763	0.151673
Ddx59	32.6272	0.743386	0.446814	1.66375	0.0961624	0.207206	Same	4.40417	5.90931
Kif14	1.66185	4.25929	2.08951	2.03841	0.0415087	NA	Same	0.0363065	0.405167
Gm29485	0.0805332	4.33848	3.1066	1.39654	0.162553	NA	Same	0	0.0264033
Zfp281	200.837	1.00782	0.357595	2.81832	0.00482755	0.0206794	Up	25.6948	37.0352
Gm34056	0.0209637	3.05449	3.10071	0.985093	0.324579	NA	Same	0.00907662	0
Gm41958	0.97694	-0.18013	1.63022	-0.110495	0.912017	NA	Same	0.308877	0.07921
Gm19705	2.37692	1.18478	0.807057	1.46803	0.142096	NA	Same	0.343237	0.448906
Platr22	2.30166	1.48599	1.07009	1.38866	0.164936	NA	Same	0.325455	0.487895
Nr5a2	367.012	0.370442	0.158525	2.3368	0.0194496	0.0616961	Same	60.2706	63.9532
Gm34244	0	NA	NA	NA	NA	NA	Same	0	0
Gm34306	0	NA	NA	NA	NA	NA	Same	0	0
Gm4258	0	NA	NA	NA	NA	NA	Same	0	0
Mir181a-1	0	NA	NA	NA	NA	NA	Same	0	0
Mir181b-1	0	NA	NA	NA	NA	NA	Same	0	0
Gm34353	0	NA	NA	NA	NA	NA	Same	0	0
Ptprc	19.0821	0.626295	0.61251	1.02251	0.306542	0.476208	Same	3.3957	3.45949
Atp6v1g3	0	NA	NA	NA	NA	NA	Same	0	0
Gm28500	0	NA	NA	NA	NA	NA	Same	0	0
Nek7	332.266	0.135397	0.248137	0.545654	0.585303	0.732391	Same	63.8465	53.7152
Gm5833	0	NA	NA	NA	NA	NA	Same	0	0
Lhx9	0.0419274	2.60525	3.09589	0.841519	0.400057	NA	Same	0.0181532	0
2310009B15Rik	18.7826	0.997063	0.646218	1.54292	0.12285	0.247667	Same	2.41597	3.35656
1700019P21Rik	0	NA	NA	NA	NA	NA	Same	0	0
Dennd1b	89.9418	-0.119876	0.220132	-0.544565	0.586053	0.733032	Same	19.6474	12.3287
4930596I21Rik	0	NA	NA	NA	NA	NA	Same	0	0
Gm41960	0.0209637	3.05449	3.10071	0.985093	0.324579	NA	Same	0.00907662	0
Crb1	0	NA	NA	NA	NA	NA	Same	0	0
4933436E23Rik	0	NA	NA	NA	NA	NA	Same	0	0
Gm34816	0	NA	NA	NA	NA	NA	Same	0	0
Zbtb41	98.4177	0.228883	0.248892	0.919609	0.357777	0.529408	Same	18.1742	15.1948
Gm41962	0	NA	NA	NA	NA	NA	Same	0	0
Aspm	1.75187	-0.0275485	1.3708	-0.0200966	0.983966	NA	Same	0.414578	0.196405
F13b	1099.09	0.734062	0.208517	3.52039	0.000430915	0.00288229	Up	156.57	210.412
Cfhr1	901.731	0.375541	0.14981	2.50678	0.0121838	0.0429728	Same	152.672	155.794
Cfhr3	11.5698	-2.27919	0.991209	-2.2994	0.021482	0.0666761	Same	2.89233	1.71567
Gm4788	208.354	-3.93339	0.922692	-4.26295	2.01746875735446e-05	0.000223857	Down	80.2054	5.82625
Gm41963	16.1505	-0.8312	0.893876	-0.929882	0.352432	0.524009	Same	3.64905	1.83864
Cfhr2	1400.12	0.395999	0.278321	1.42281	0.154791	0.293922	Same	231.147	236.228
Cfh	5181.74	0.725442	0.212076	3.42067	0.000624674	0.00395247	Up	735.978	1003.24
Kcnt2	15.9279	0.915585	0.673761	1.35892	0.174173	0.318614	Same	2.40804	2.94439
4930590L20Rik	0	NA	NA	NA	NA	NA	Same	0	0
Gm35244	0	NA	NA	NA	NA	NA	Same	0	0
Gm35303	0	NA	NA	NA	NA	NA	Same	0	0
Cdc73	79.4056	0.595187	0.288038	2.06635	0.0387955	0.105947	Same	11.2509	14.9933
B3galt2	0	NA	NA	NA	NA	NA	Same	0	0
Gm38658	0	NA	NA	NA	NA	NA	Same	0	0
LOC108167731	0.0335859	3.23986	3.1031	1.04407	0.296453	NA	Same	0.0145515	0
Glrx2	85.4538	-0.0214967	0.302379	-0.0710919	0.943325	0.969096	Same	17.8349	12.4422
Trove2	36.9025	0.428914	0.398912	1.07521	0.282282	0.45029	Same	5.69133	6.16244
Uchl5	133.67	1.79005	0.288974	6.19452	5.84645472787878e-10	3.135880713579e-08	Up	11.3642	28.459
Gm41964	0	NA	NA	NA	NA	NA	Same	0	0
Rgs2	14.1368	0.699104	0.526298	1.32834	0.184065	0.331514	Same	2.39753	2.44613
Gm35356	0	NA	NA	NA	NA	NA	Same	0	0
Rgs13	0	NA	NA	NA	NA	NA	Same	0	0
Gm35415	0	NA	NA	NA	NA	NA	Same	0	0
Rgs1	15.3569	3.07536	0.753068	4.08377	4.43104657740891e-05	0.000432263	Up	0.416586	4.75479
Rgs21	0	NA	NA	NA	NA	NA	Same	0	0
Rgs18	0.324764	2.09651	2.39388	0.875779	0.38115	NA	Same	0.0605201	0.0584178
Gm41965	0	NA	NA	NA	NA	NA	Same	0	0
Gm29514	0	NA	NA	NA	NA	NA	Same	0	0
Brinp3	0	NA	NA	NA	NA	NA	Same	0	0
Gm41966	0	NA	NA	NA	NA	NA	Same	0	0
Gm29398	0	NA	NA	NA	NA	NA	Same	0	0
Pla2g4a	2.62757	0.832546	0.890961	0.934436	0.350079	NA	Same	0.453308	0.450868
Ptgs2os	0	NA	NA	NA	NA	NA	Same	0	0
Ptgs2	0	NA	NA	NA	NA	NA	Same	0	0
Ptgs2os2	0	NA	NA	NA	NA	NA	Same	0	0
Gm15453	0.410601	0.658005	2.18075	0.301733	0.762856	NA	Same	0.131033	0.0320144
Pdc	0	NA	NA	NA	NA	NA	Same	0	0
2310030A07Rik	0	NA	NA	NA	NA	NA	Same	0	0
BC003331	301.959	0.951022	0.195167	4.87287	1.09987321902427e-06	1.87518889586103e-05	Up	36.8961	62.7655
Tpr	963.505	1.40876	0.267436	5.26766	1.38177115018884e-07	3.24893370441838e-06	Up	98.6244	201.61
Prg4	1658.89	3.48433	0.581481	5.99217	2.07060357022116e-09	9.23000299809003e-08	Up	48.1821	453.956
Gm41967	0	NA	NA	NA	NA	NA	Same	0	0
Hmcn1	5.44228	-0.067456	0.927205	-0.0727519	0.942004	0.968483	Same	1.17547	0.701539
Gm36297	0	NA	NA	NA	NA	NA	Same	0	0
Gm36139	0.0419274	2.60525	3.09589	0.841519	0.400057	NA	Same	0.0181532	0
Gm36077	0	NA	NA	NA	NA	NA	Same	0	0
C730036E19Rik	103.339	0.470437	0.90801	0.518097	0.604391	0.746504	Same	16.9064	18.1163
3110040M04Rik	0	NA	NA	NA	NA	NA	Same	0	0
LOC108167732	1.25054	2.32553	1.62687	1.42945	0.152874	NA	Same	0.110082	0.26718
LOC108167733	1.67086	-0.606829	1.54248	-0.393411	0.694016	NA	Same	0.543181	0.127525
Ivns1abp	399.806	0.502625	0.198735	2.52913	0.0114347	0.040908	Same	64.9152	69.9603
Swt1	86.1755	1.01074	0.211043	4.78927	1.6739092236305e-06	2.65960972932777e-05	Up	11.107	17.67
Trmt1l	87.8038	0.332225	0.302686	1.09759	0.272383	0.438918	Same	16.5839	13.8953
Mir7682	0.0265324	3.23986	3.1031	1.04407	0.296453	NA	Same	0.0111703	0
Rnf2	66.6861	0.0217146	0.332601	0.0652871	0.947945	0.971402	Same	14.0221	9.73119
Gm36527	0.476741	0.619856	2.21882	0.279363	0.779966	NA	Same	0.146789	0.0404486
Fam129a	23.1246	0.604633	0.346621	1.74436	0.0810957	0.183552	Same	3.75564	3.94164
Gm41969	0	NA	NA	NA	NA	NA	Same	0	0
LOC102640772	13.3402	-0.210051	0.566955	-0.370489	0.711018	0.823237	Same	2.85713	1.83141
Edem3	207.543	0.368092	0.258383	1.4246	0.154274	0.293287	Same	34.8682	34.5361
Gm25279	0.0419274	2.60525	3.09589	0.841519	0.400057	NA	Same	0.0181532	0
1700025G04Rik	13.6083	0.390047	0.508161	0.767566	0.442745	0.610916	Same	2.27701	2.23327
Gm36920	0.123103	1.58703	3.05696	0.519154	0.603653	NA	Same	0.0502604	0
Gm41970	0.0615517	2.53523	3.09525	0.819072	0.412745	NA	Same	0.0251302	0
Tsen15	14.7956	-0.475538	0.65328	-0.727924	0.46666	0.630763	Same	3.91644	1.74875
Colgalt2	3.71144	0.606163	0.939599	0.64513	0.518843	0.676578	Same	0.690009	0.614916
Rgl1	46.6232	-0.000743002	0.338567	-0.00219455	0.998249	0.998949	Same	10.1813	6.67794
LOC108167734	0	NA	NA	NA	NA	NA	Same	0	0
Apobec4	0.0905521	2.53523	3.09525	0.819072	0.412745	NA	Same	0.0384946	0
Arpc5	271.068	0.0179717	0.134339	0.133778	0.893578	0.941311	Same	53.3029	42.4626
Ncf2	4.90332	-0.0896186	0.796045	-0.11258	0.910364	0.950724	Same	1.23277	0.635883
Smg7	221.074	0.0917876	0.173146	0.530118	0.59603	0.740131	Same	41.5719	36.084
Gm29954	0	NA	NA	NA	NA	NA	Same	0	0
Nmnat2	1.09296	0.237154	1.93937	0.122284	0.902674	NA	Same	0.295411	0.121346
Lamc2	1.97443	0.378679	0.978644	0.386942	0.698799	NA	Same	0.389102	0.286837
Lamc1	98.3027	0.00217092	0.232552	0.00933521	0.992552	0.995315	Same	19.5918	14.3334
LOC108167838	0	NA	NA	NA	NA	NA	Same	0	0
E330020D12Rik	0	NA	NA	NA	NA	NA	Same	0	0
Shcbp1l	1.31206	-1.9015	2.42811	-0.78312	0.433556	NA	Same	0.562535	0
Dhx9	355.799	0.590894	0.21043	2.80803	0.00498461	0.0212298	Up	56.1519	62.3921
Npl	2.0923	0.894008	1.04267	0.857424	0.391211	NA	Same	0.399199	0.367375
LOC108167735	0	NA	NA	NA	NA	NA	Same	0	0
Rgs8	0.642931	5.46503	3.09326	1.76676	0.0772691	NA	Same	0	0.155956
C230024C17Rik	0.0307758	3.23986	3.1031	1.04407	0.296453	NA	Same	0.0125651	0
Rgs16	142.509	2.07027	0.429906	4.81562	1.46740155292846e-06	2.39675586978315e-05	Up	10.6243	34.9275
Rnasel	6.65093	0.214527	0.581769	0.36875	0.712314	0.823771	Same	1.44567	0.978075
Rgsl1	0	NA	NA	NA	NA	NA	Same	0	0
Gm41974	0	NA	NA	NA	NA	NA	Same	0	0
Teddm2	0.31047	1.27784	2.37406	0.53825	0.590404	NA	Same	0.088844	0.0320144
Teddm1b	0.394137	1.09209	3.00637	0.363259	0.716411	NA	Same	0.112439	0.0404486
Teddm1a	0	NA	NA	NA	NA	NA	Same	0	0
Gm38440	2.26629	-1.15914	1.1782	-0.983823	0.325202	NA	Same	0.787747	0.130037
Mir8114	0	NA	NA	NA	NA	NA	Same	0	0
Glul	3375.84	-0.228152	0.149707	-1.52399	0.127511	0.254457	Same	709.331	494.174
Gm30327	0.324756	1.69255	2.43486	0.695133	0.486972	NA	Same	0.0766741	0.0466276
LOC108167736	0.811951	2.61882	2.83111	0.925015	0.354958	NA	Same	0.071911	0.155956
LOC108167737	0.248276	0.598742	3.01711	0.198449	0.842694	NA	Same	0.106092	0
Gm30388	0	NA	NA	NA	NA	NA	Same	0	0
Zfp648	0	NA	NA	NA	NA	NA	Same	0	0
4930452N14Rik	0	NA	NA	NA	NA	NA	Same	0	0
4930532M18Rik	0	NA	NA	NA	NA	NA	Same	0	0
Gm30465	0	NA	NA	NA	NA	NA	Same	0	0
Cacna1e	0.157883	1.16884	3.03687	0.384885	0.700323	NA	Same	0.0677236	0
Gm30521	0	NA	NA	NA	NA	NA	Same	0	0
Gm41976	0	NA	NA	NA	NA	NA	Same	0	0
Gm30602	0	NA	NA	NA	NA	NA	Same	0	0
Gm41977	0	NA	NA	NA	NA	NA	Same	0	0
Gm41980	0	NA	NA	NA	NA	NA	Same	0	0
Gm41979	0.0209637	3.05449	3.10071	0.985093	0.324579	NA	Same	0.00907662	0
Gm9530	0.266329	2.58998	2.99973	0.863405	0.387915	NA	Same	0.0404938	0.0536503
Ier5	26.5993	-0.626879	0.531894	-1.17858	0.238566	0.400092	Same	4.68865	4.99271
Gm41981	0.0209637	3.05449	3.10071	0.985093	0.324579	NA	Same	0.00907662	0
Gm30922	0	NA	NA	NA	NA	NA	Same	0	0
Mr1	44.6334	0.692796	0.269077	2.57471	0.0100325	0.0369691	Up	6.68338	9.27267
Stx6	33.4077	-1.18536	0.490871	-2.41481	0.0157435	0.0519977	Same	10.3468	2.79691
LOC108167738	0.186663	2.19109	3.06065	0.715891	0.474059	NA	Same	0.0446811	0.0264033
BC034090	0.691759	-0.434564	1.93886	-0.224133	0.822654	NA	Same	0.259526	0.0264033
Gm31102	0	NA	NA	NA	NA	NA	Same	0	0
Xpr1	247.246	0.425017	0.219384	1.93732	0.052706	0.132002	Same	37.3515	47.7869
Gm31713	0	NA	NA	NA	NA	NA	Same	0	0
Gm31772	0	NA	NA	NA	NA	NA	Same	0	0
Gm5532	0.600756	-0.19101	2.00369	-0.0953291	0.924053	NA	Same	0.22253	0.0264033
Acbd6	96.8414	-1.08279	0.371155	-2.91735	0.00353014	0.0161366	Down	28.5884	8.83132
Lhx4	2.7568	6.05033	3.06083	1.9767	0.0480759	NA	Same	0	0.613032
Qsox1	1523.33	-1.1067	0.23001	-4.81152	1.49788520141502e-06	2.43108093751782e-05	Down	410.612	174.644
Cep350	215.596	0.785991	0.319913	2.45689	0.0140145	0.0474593	Up	31.1345	38.2584
Tor1aip1	306.384	0.173536	0.131081	1.32389	0.18554	0.333421	Same	55.0632	51.523
Tor1aip2	770.118	-0.131524	0.194553	-0.67603	0.499022	0.6598	Same	156.475	113.807
Fam163a	0	NA	NA	NA	NA	NA	Same	0	0
Gm30472	0	NA	NA	NA	NA	NA	Same	0	0
Tdrd5	1.02506	-0.732365	2.25011	-0.32548	0.744818	NA	Same	0.382128	0.0404486
Nphs2	0	NA	NA	NA	NA	NA	Same	0	0
Axdnd1	2.16213	-0.301115	1.88675	-0.159595	0.8732	NA	Same	0.593997	0.196405
Soat1	14.5734	0.15541	0.661599	0.2349	0.814286	0.894023	Same	3.13589	2.21294
Gm39682	0	NA	NA	NA	NA	NA	Same	0	0
Abl2	34.8708	-0.964479	0.369702	-2.6088	0.00908602	0.0342574	Down	10.1017	3.21296
Tor3a	24.3725	-0.247673	0.511938	-0.483795	0.628531	0.762818	Same	5.81436	3.11481
Fam20b	183.122	-0.108876	0.18918	-0.575516	0.564942	0.716319	Same	37.6315	27.1326
Gm39683	0	NA	NA	NA	NA	NA	Same	0	0
Ralgps2	122.899	-0.042774	0.19753	-0.216544	0.828564	0.904438	Same	24.6204	19.0039
Angptl1	0.349801	0.847269	2.77182	0.305673	0.759854	NA	Same	0.115104	0.0264033
4930439D14Rik	0.123994	3.56163	3.09413	1.15109	0.249695	NA	Same	0.00907662	0.0320144
Gm39685	0	NA	NA	NA	NA	NA	Same	0	0
Gm30568	0.0671718	2.53523	3.09525	0.819072	0.412745	NA	Same	0.0291029	0
Tex35	0.96936	-0.786237	2.25358	-0.348884	0.727177	NA	Same	0.370863	0.0320144
Gm30694	0.0530647	2.53523	3.09525	0.819072	0.412745	NA	Same	0.0223406	0
Rasal2	29.3734	0.046978	0.466207	0.100766	0.919736	0.955537	Same	6.19746	4.35391
2810025M15Rik	13.2396	-0.366507	0.550722	-0.665502	0.505729	0.665425	Same	3.44078	1.58477
BC026585	37.4669	-0.996729	0.506048	-1.96963	0.0488805	0.125984	Same	10.8657	3.5168
Gm15486	0	NA	NA	NA	NA	NA	Same	0	0
Sec16b	394.136	-0.0303135	0.145689	-0.208071	0.835174	0.90841	Same	76.2916	62.6263
Gm30903	0	NA	NA	NA	NA	NA	Same	0	0
Gm39686	0	NA	NA	NA	NA	NA	Same	0	0
Brinp2	0	NA	NA	NA	NA	NA	Same	0	0
Astn1	0.206061	4.74047	3.10253	1.52794	0.126528	NA	Same	0	0.0640289
Mir488	0	NA	NA	NA	NA	NA	Same	0	0
Pappa2	0	NA	NA	NA	NA	NA	Same	0	0
Gm39687	0	NA	NA	NA	NA	NA	Same	0	0
4930562F17Rik	0	NA	NA	NA	NA	NA	Same	0	0
Rfwd2	111.831	0.294025	0.296323	0.992247	0.321077	0.492389	Same	19.7167	17.4935
Scarna3a	0	NA	NA	NA	NA	NA	Same	0	0
Mir1843b	0	NA	NA	NA	NA	NA	Same	0	0
Tnr	0	NA	NA	NA	NA	NA	Same	0	0
Gm31348	0	NA	NA	NA	NA	NA	Same	0	0
Gm31493	0	NA	NA	NA	NA	NA	Same	0	0
Gm31667	0	NA	NA	NA	NA	NA	Same	0	0
Gm37294	0.213361	3.99791	3.094	1.29215	0.196305	NA	Same	0.0125651	0.0564558
4930523C07Rik	57.8072	0.366064	0.26814	1.36519	0.172192	0.31626	Same	8.81996	10.9519
4930562F07Rik	0	NA	NA	NA	NA	NA	Same	0	0
Tnn	0.0419274	2.60525	3.09589	0.841519	0.400057	NA	Same	0.0181532	0
Mrps14	56.7849	-0.870593	0.383153	-2.27218	0.0230756	0.0706185	Same	15.8645	5.75788
Cacybp	231.5	1.53166	0.328849	4.65765	3.19838285006814e-06	4.60839944210716e-05	Up	22.0767	48.033
Rabgap1l	159.063	0.925777	0.210575	4.39643	1.10046271718578e-05	0.000133406	Up	19.7165	33.505
Mir1927	0	NA	NA	NA	NA	NA	Same	0	0
Gpr52	0	NA	NA	NA	NA	NA	Same	0	0
Rc3h1	123.715	0.227881	0.259242	0.879028	0.379386	0.549865	Same	23.8389	18.9649
Serpinc1	7326.39	-0.538276	0.0969581	-5.55164	2.83005941955708e-08	8.28527376968289e-07	Same	1701.48	992.496
Zbtb37	11.1685	-0.0238305	0.698139	-0.0341343	0.97277	0.984426	Same	2.59954	1.59591
Gas5	386.061	1.23786	0.22207	5.57418	2.48702365437447e-08	7.44251973772946e-07	Up	43.3953	78.9496
Snord47	3.67538	2.06479	1.33123	1.55104	0.120892	0.244835	Same	0.164746	0.755039
Dars2	71.9848	0.0589364	0.266587	0.221078	0.825032	0.90181	Same	14.2608	10.6546
Cenpl	16.2198	-0.0464907	0.455648	-0.102032	0.918731	0.955189	Same	3.71986	2.19968
Klhl20	55.9318	0.609222	0.303974	2.00419	0.0450497	0.118514	Same	8.42038	9.55237
Ankrd45	0.13248	1.49242	3.05191	0.489011	0.624834	NA	Same	0.0566478	0
4930469G21Rik	0.946896	-1.38892	2.68597	-0.517104	0.605084	NA	Same	0.404342	0
Prdx6	1502.16	-0.79402	0.209129	-3.79679	0.00014658	0.00118277	Down	381.692	179.8
Tnfsf4	0	NA	NA	NA	NA	NA	Same	0	0
Tnfsf18	0.0905521	2.53523	3.09525	0.819072	0.412745	NA	Same	0.0384946	0
Gm31815	0	NA	NA	NA	NA	NA	Same	0	0
Gm31869	0	NA	NA	NA	NA	NA	Same	0	0
Fasl	0.111516	1.84286	3.06973	0.600333	0.548284	NA	Same	0.0475712	0
Suco	103.777	0.576498	0.284299	2.02779	0.042582	0.113346	Same	14.3326	20.4264
Gm31925	0	NA	NA	NA	NA	NA	Same	0	0
4930558K02Rik	0	NA	NA	NA	NA	NA	Same	0	0
Pigc	52.6445	-0.519572	0.364048	-1.42721	0.153521	0.292158	Same	13.4159	6.17633
Dnm3	7.19302	1.19041	0.741646	1.6051	0.108473	0.2257	Same	0.523924	2.08097
2810442N19Rik	0.571438	2.25276	2.11875	1.06325	0.28767	NA	Same	0.0763591	0.12527
Dnm3os	0.424404	1.59382	2.76904	0.575587	0.564895	NA	Same	0.0919487	0.0640289
Mir199a-2	0	NA	NA	NA	NA	NA	Same	0	0
Mir214	0	NA	NA	NA	NA	NA	Same	0	0
Gm39688	0	NA	NA	NA	NA	NA	Same	0	0
Gm31985	0	NA	NA	NA	NA	NA	Same	0	0
Mettl13	46.0984	-0.74626	0.326964	-2.28239	0.0224663	0.0692158	Same	12.3466	4.86396
Vamp4	50.2326	0.28546	0.342519	0.833412	0.404612	0.575049	Same	9.97471	7.77938
Myoc	0	NA	NA	NA	NA	NA	Same	0	0
7420461P10Rik	0	NA	NA	NA	NA	NA	Same	0	0
Prrc2c	385.168	0.887608	0.229136	3.87372	0.000107188	0.000916393	Up	52.2696	73.2515
Fmo4	70.8513	0.0456907	0.386208	0.118306	0.905825	0.948376	Same	11.1677	15.0513
Fmo1	1079.31	0.799386	0.172221	4.64163	3.45668656068176e-06	4.91983836652245e-05	Up	145.168	215.805
Gm32197	0.0900789	1.95985	3.07537	0.637274	0.523947	NA	Same	0.0380492	0
Fmo2	45.6588	0.934496	0.396857	2.35475	0.0185354	0.0593115	Same	5.46736	9.83108
Fmo6	0	NA	NA	NA	NA	NA	Same	0	0
Gm32279	0	NA	NA	NA	NA	NA	Same	0	0
Fmo3	56.5084	9.13154	3.01691	3.02679	0.00247168	0.0120835	Up	0.0314172	20.9802
Mroh9	0.362208	0.0494155	3.00405	0.0164496	0.986876	NA	Same	0.153978	0
Prrx1	1.32724	2.39144	1.66393	1.43722	0.150655	NA	Same	0.117483	0.283481
LOC108167739	0	NA	NA	NA	NA	NA	Same	0	0
LOC108167740	0	NA	NA	NA	NA	NA	Same	0	0
Gm20471	0	NA	NA	NA	NA	NA	Same	0	0
Gorab	21.9017	0.174593	0.451702	0.386523	0.699109	0.814335	Same	3.09004	4.91933
Gm32333	0	NA	NA	NA	NA	NA	Same	0	0
Gm39689	0	NA	NA	NA	NA	NA	Same	0	0
Mettl11b	0	NA	NA	NA	NA	NA	Same	0	0
Kifap3	26.6796	-0.0309792	0.399768	-0.0774929	0.938231	0.965997	Same	6.10408	3.68701
Scyl3	109.289	-0.273965	0.178885	-1.53151	0.125643	0.251993	Same	24.2801	14.3684
BC055324	1.66024	-1.21191	1.05745	-1.14607	0.251768	NA	Same	0.591368	0.0828591
Mettl18	12.9466	-0.129374	0.516485	-0.250488	0.80221	0.885306	Same	3.07346	1.69914
Sele	0.202606	0.839528	3.02454	0.277572	0.781341	NA	Same	0.0864625	0
Sell	2.20848	0.473905	0.986159	0.480556	0.630832	NA	Same	0.489918	0.331437
Selp	13.5147	1.32324	0.73861	1.79153	0.0732077	0.169432	Same	1.1044	2.62811
Gm16548	23.2163	0.128935	0.387487	0.332747	0.739325	0.843082	Same	4.43522	3.52331
F5	4355.19	0.879931	0.233305	3.77158	0.000162215	0.00128189	Up	576.712	842.366
Slc19a2	306.983	-0.982093	0.128871	-7.62072	2.52261760843675e-14	5.99728978835388e-12	Down	80.583	34.7518
Ccdc181	93.622	1.39035	0.410536	3.38667	0.00070747	0.0043603	Up	7.79445	25.2505
Blzf1	61.7641	0.716159	0.252749	2.83348	0.00460446	0.0199306	Up	9.0972	12.3814
Nme7	20.5656	0.644948	0.488473	1.32034	0.186723	0.334722	Same	3.69349	3.65596
Gm39690	0	NA	NA	NA	NA	NA	Same	0	0
Atp1b1	314.641	0.664654	0.26456	2.5123	0.0119947	0.0424325	Up	46.9686	58.5474
Gm32391	15.5709	-0.0909639	0.472872	-0.192365	0.847456	0.914791	Same	3.60371	2.07749
LOC108167741	0.0615517	2.53523	3.09525	0.819072	0.412745	NA	Same	0.0251302	0
Gm32459	0	NA	NA	NA	NA	NA	Same	0	0
Gm39691	0.0671718	2.53523	3.09525	0.819072	0.412745	NA	Same	0.0291029	0
Gm26685	0	NA	NA	NA	NA	NA	Same	0	0
Dpt	10.8964	-0.974783	0.730231	-1.3349	0.18191	0.328924	Same	3.31425	0.979643
Gm32569	0	NA	NA	NA	NA	NA	Same	0	0
Gm32652	0.106129	1.7683	3.06635	0.576679	0.564156	NA	Same	0.0446811	0
Gm20743	0.238859	2.0167	3.04612	0.662057	0.507935	NA	Same	0.0577419	0.0320144
Xcl1	0.0615517	2.53523	3.09525	0.819072	0.412745	NA	Same	0.0251302	0
Gm39692	0	NA	NA	NA	NA	NA	Same	0	0
1700029M03Rik	0	NA	NA	NA	NA	NA	Same	0	0
4930568G15Rik	0	NA	NA	NA	NA	NA	Same	0	0
Tbx19	0.0671718	2.53523	3.09525	0.819072	0.412745	NA	Same	0.0291029	0
Sft2d2	320.55	-0.349991	0.179838	-1.94615	0.051637	0.130255	Same	70.6006	44.6393
Tiprl	59.5329	-0.0419648	0.372342	-0.112705	0.910265	0.950724	Same	12.8254	8.33064
Gpr161	0.615243	0.590596	1.7434	0.338761	0.73479	NA	Same	0.169743	0.0668519
Dcaf6	216.937	0.593785	0.181323	3.27474	0.00105758	0.00605854	Up	33.4581	39.9823
Mpc2	528.851	0.138244	0.24974	0.553551	0.579886	0.728361	Same	94.8678	87.3106
Adcy10	4.21078	-0.988434	1.59668	-0.619054	0.535881	0.690945	Same	1.30301	0.31775
Mpzl1	13.555	-1.88728	0.737754	-2.55814	0.0105233	0.0383364	Down	4.01835	1.03714
Rcsd1	15.9506	-0.276569	0.496183	-0.557393	0.577259	0.726554	Same	3.98689	1.98389
LOC108167742	3.45103	0.587824	0.974277	0.603344	0.54628	0.699705	Same	0.689978	0.583112
Creg1	4269.49	1.03921	0.297613	3.49182	0.000479733	0.00316323	Up	520.161	844.908
Cd247	0.575379	0.770112	2.15628	0.357148	0.720981	NA	Same	0.155479	0.0640289
Gm32999	0.13107	4.5163	3.10467	1.45468	0.145757	NA	Same	0	0.0404486
Pou2f1	42.7977	0.112675	0.323593	0.348198	0.727691	0.834634	Same	7.47838	6.57603
Gm33224	0	NA	NA	NA	NA	NA	Same	0	0
Gm39693	0	NA	NA	NA	NA	NA	Same	0	0
Dusp27	0.0905521	2.53523	3.09525	0.819072	0.412745	NA	Same	0.0384946	0
Gpa33	0.0104818	3.39418	3.1053	1.09303	0.274381	NA	Same	0.00453831	0
Mael	5.02546	-3.26093	1.82315	-1.78863	0.0736745	0.170195	Same	2.09462	0.0404486
Ildr2	193.071	0.34136	0.491017	0.695209	0.486924	0.649499	Same	32.3521	31.7845
Tada1	52.9924	-0.148055	0.245739	-0.602488	0.546849	0.700155	Same	10.4929	8.16037
Pogk	75.2098	0.191077	0.3946	0.484229	0.628224	0.762681	Same	11.0353	16.1482
Gm39694	0	NA	NA	NA	NA	NA	Same	0	0
Gm33354	0	NA	NA	NA	NA	NA	Same	0	0
Gm4846	0	NA	NA	NA	NA	NA	Same	0	0
Gm4847	0	NA	NA	NA	NA	NA	Same	0	0
Fmo9	0	NA	NA	NA	NA	NA	Same	0	0
Gm33404	0	NA	NA	NA	NA	NA	Same	0	0
LOC108167743	0	NA	NA	NA	NA	NA	Same	0	0
Gm16701	0	NA	NA	NA	NA	NA	Same	0	0
Fam78b	0.143617	1.39437	3.04701	0.457619	0.647227	NA	Same	0.0608351	0
Gm33610	0.0905521	2.53523	3.09525	0.819072	0.412745	NA	Same	0.0384946	0
Gm33668	0	NA	NA	NA	NA	NA	Same	0	0
Uck2	36.4759	-1.63475	0.53591	-3.05042	0.00228521	0.0112448	Down	12.209	2.43741
LOC108167744	15.9433	7.196	1.32612	5.42634	5.75217430409505e-08	1.54814284519858e-06	Up	0.0268789	4.2769
LOC102636733	0.0671718	2.53523	3.09525	0.819072	0.412745	NA	Same	0.0291029	0
Mir6347	0	NA	NA	NA	NA	NA	Same	0	0
Tmco1	507.623	0.735585	0.141605	5.19464	2.05112162659637e-07	4.47067902245232e-06	Up	73.6978	96.1902
Aldh9a1	1261.67	-0.330483	0.160099	-2.06424	0.0389954	0.106402	Same	277.799	175.804
Mgst3	37.9087	-0.824272	0.412859	-1.99649	0.0458801	0.120108	Same	8.79743	5.76188
Gm34207	0	NA	NA	NA	NA	NA	Same	0	0
Lrrc52	0.10303	4.42282	3.10565	1.42412	0.154412	NA	Same	0	0.0320144
Rxrg	27.8878	-0.0358956	0.334147	-0.107425	0.914452	0.952978	Same	5.36945	4.07709
Lmx1a	0	NA	NA	NA	NA	NA	Same	0	0
Pbx1	63.2014	-0.29876	0.250803	-1.19122	0.233569	0.39346	Same	14.5819	8.11095
Gm39696	0	NA	NA	NA	NA	NA	Same	0	0
Mir6348	0	NA	NA	NA	NA	NA	Same	0	0
Gm34320	0	NA	NA	NA	NA	NA	Same	0	0
Mir6354	0	NA	NA	NA	NA	NA	Same	0	0
Gm39697	0	NA	NA	NA	NA	NA	Same	0	0
Gm34421	0	NA	NA	NA	NA	NA	Same	0	0
Gm34477	0	NA	NA	NA	NA	NA	Same	0	0
Gm34535	0	NA	NA	NA	NA	NA	Same	0	0
Nuf2	0.772897	0.780761	1.46124	0.534316	0.593123	NA	Same	0.182792	0.107301
Gm34624	0	NA	NA	NA	NA	NA	Same	0	0
Rgs5	283.636	0.786193	0.269114	2.92141	0.00348452	0.0159765	Up	40.2253	55.0266
Rgs4	14.934	1.37037	0.554942	2.4694	0.0135339	0.046259	Up	1.81217	3.02681
Gm39698	0.0209637	3.05449	3.10071	0.985093	0.324579	NA	Same	0.00907662	0
Gm39699	0	NA	NA	NA	NA	NA	Same	0	0
Ccdc190	0.128723	1.52899	3.05383	0.500679	0.616597	NA	Same	0.0542332	0
Hsd17b7	178.068	-0.548322	0.266108	-2.06052	0.0393487	0.107116	Same	42.8956	22.4639
3110045C21Rik	3.28386	-0.283612	0.787424	-0.360178	0.718714	0.828218	Same	0.809956	0.388526
Ddr2	12.712	-0.0191198	0.557138	-0.0343179	0.972624	0.984426	Same	2.80915	1.7377
Uap1	135.409	0.377525	0.180214	2.09487	0.0361827	0.100197	Same	22.9491	24.7313
Uhmk1	26.2265	-0.704041	0.443881	-1.5861	0.112716	0.232308	Same	6.14392	3.10466
Sh2d1b2	0	NA	NA	NA	NA	NA	Same	0	0
Gm6345	0	NA	NA	NA	NA	NA	Same	0	0
Sh2d1b1	0.178688	1.06616	3.03273	0.351552	0.725174	NA	Same	0.0766741	0
Gm7694	53.511	0.572135	0.494135	1.15785	0.246925	0.40893	Same	8.1143	9.18093
1700015E13Rik	0.287787	0.359041	3.01081	0.119251	0.905077	NA	Same	0.12393	0
Nos1ap	50.6746	2.16124	0.520407	4.15298	3.28167924993441e-05	0.00033894	Up	3.01481	12.0904
LOC108167745	0	NA	NA	NA	NA	NA	Same	0	0
Olfml2b	1.54012	0.755669	1.13708	0.664571	0.506325	NA	Same	0.320462	0.246615
Atf6	280.787	0.190071	0.236835	0.802546	0.422237	0.590874	Same	52.5059	46.2868
Gm29733	0.0209637	3.05449	3.10071	0.985093	0.324579	NA	Same	0.00907662	0
Dusp12	25.9392	-0.546361	0.38935	-1.40326	0.160539	0.301095	Same	6.66013	2.90779
Fcrlb	0.620499	-0.997676	1.76579	-0.565001	0.572073	NA	Same	0.262155	0
Fcrla	0.757895	0.43274	1.44399	0.299684	0.764418	NA	Same	0.208317	0.0848211
Gm39701	3.96687	-0.812704	1.15633	-0.702831	0.482161	0.645126	Same	1.2086	0.345447
Fcgr2b	131.006	0.647805	0.215617	3.00442	0.00266084	0.0128324	Up	20.1074	24.2868
Gm34968	0.0740284	2.17491	3.08609	0.704746	0.480968	NA	Same	0.0314172	0
LOC102638466	0.0949921	1.86797	3.0709	0.608279	0.543002	NA	Same	0.0404938	0
Fcgr4	11.4323	0.276626	0.605596	0.456784	0.647826	0.777416	Same	2.37009	1.75336
Gm35090	0	NA	NA	NA	NA	NA	Same	0	0
Fcgr3	29.3562	1.3837	0.42408	3.26282	0.0011031	0.00624961	Up	2.89971	7.36809
Mir6546	0	NA	NA	NA	NA	NA	Same	0	0
Cfap126	3.10491	1.19083	1.06157	1.12176	0.261966	NA	Same	0.463204	0.589082
Sdhc	535.103	-0.507753	0.192611	-2.63616	0.00838499	0.0321837	Same	118.826	75.7011
LOC108167746	1.36236	0.847489	1.96159	0.432042	0.665711	NA	Same	0.261494	0.18797
Mpz	1.88217	-0.963167	1.17168	-0.82204	0.411054	NA	Same	0.642602	0.119659
Pcp4l1	176.034	1.67699	0.515068	3.25587	0.00113046	0.00638486	Up	14.7322	43.1381
Nr1i3	275.56	-0.62633	0.325236	-1.92577	0.0541327	0.134864	Same	66.2739	37.3506
Tomm40l	289.916	-0.0718858	0.269154	-0.267081	0.789407	0.877573	Same	56.9791	47.3342
Apoa2	40331.3	-0.184164	0.230878	-0.797666	0.425064	0.593537	Same	8310.02	6245.76
Fcer1g	38.33	1.18321	0.322219	3.67207	0.000240593	0.00179161	Up	3.99017	8.93107
Ndufs2	923.7	-0.110936	0.197654	-0.561264	0.574618	0.724184	Same	191.588	140.461
Adamts4	0.343718	0.060834	2.66086	0.0228626	0.98176	NA	Same	0.145088	0
B4galt3	54.3279	-1.12607	0.442804	-2.54303	0.0109894	0.0395965	Down	12.3206	8.81534
Ppox	48.7774	-1.73903	0.491485	-3.53831	0.00040269	0.00272809	Down	16.5227	3.06951
Usp21	67.8295	-0.969883	0.241762	-4.01172	6.02775150172818e-05	0.000559135	Down	16.7981	8.69287
Ufc1	260.141	-0.622127	0.262162	-2.37306	0.0176413	0.0569857	Same	64.1202	32.1324
LOC105244007	6.52909	1.19839	0.737458	1.62503	0.104157	0.219965	Same	0.904859	1.27755
Dedd	117.441	-0.677992	0.2866	-2.36564	0.0179989	0.0579123	Same	31.0501	13.0415
Nit1	264.867	-0.521323	0.137231	-3.79886	0.000145362	0.00117442	Same	62.2176	35.0142
Pfdn2	264.786	0.863456	0.19147	4.50961	6.49478794226281e-06	8.47358613849288e-05	Up	35.8923	52.6233
Klhdc9	29.5659	-0.0394369	0.41482	-0.0950698	0.924259	0.958143	Same	6.44322	4.19403
Nectin4	2.62686	0.955247	1.07213	0.89098	0.37294	NA	Same	0.389798	0.445616
Arhgap30	17.33	0.819284	0.484582	1.6907	0.0908935	0.199298	Same	2.80154	3.1057
Usf1	136.735	-1.22192	0.320661	-3.81064	0.000138607	0.0011298	Down	39.9099	13.6552
Tstd1	74.1795	-0.646067	0.397617	-1.62485	0.104195	0.22001	Same	18.8657	8.41981
Gm26641	0.13107	4.5163	3.10467	1.45468	0.145757	NA	Same	0	0.0404486
F11r	582.302	-0.504082	0.125028	-4.03174	5.53647767936279e-05	0.000522627	Same	137.539	76.5478
Alyref2	20.1412	-0.0170289	0.36847	-0.0462151	0.963139	0.980414	Same	4.17986	2.88656
Itln1	0	NA	NA	NA	NA	NA	Same	0	0
Gm35200	0.353549	1.33102	3.01325	0.441722	0.65869	NA	Same	0.0963855	0.0404486
Gm39703	0	NA	NA	NA	NA	NA	Same	0	0
Cd244	0.269924	0.431987	2.87473	0.150271	0.880551	NA	Same	0.114753	0
Ly9	9.3473	0.737671	0.547122	1.34828	0.17757	0.322987	Same	1.58603	1.6301
Slamf7	1.36754	0.850935	1.24048	0.685973	0.49273	NA	Same	0.281105	0.221313
Mir7683	0	NA	NA	NA	NA	NA	Same	0	0
Cd48	2.48684	0.794349	1.21765	0.652362	0.514167	NA	Same	0.465463	0.440974
Slamf1	0.0530647	2.53523	3.09525	0.819072	0.412745	NA	Same	0.0223406	0
Cd84	13.001	1.16028	0.554448	2.09268	0.0363773	0.100658	Same	1.77504	2.53627
Gm37065	0	NA	NA	NA	NA	NA	Same	0	0
Slamf6	1.9727	2.6946	1.37832	1.95498	0.0505851	NA	Same	0.12367	0.437182
Vangl2	5.46292	-0.667324	0.757258	-0.881236	0.37819	0.548938	Same	1.59572	0.53478
Nhlh1	0	NA	NA	NA	NA	NA	Same	0	0
Ncstn	196.907	-0.133444	0.139919	-0.953721	0.340225	0.512413	Same	39.61	31.858
Copa	1090.48	0.442986	0.109286	4.05346	5.04650510145414e-05	0.000483485	Same	176.131	199.528
Pex19	499.494	-0.488422	0.189706	-2.57463	0.0100348	0.0369691	Same	109.572	70.3397
Dcaf8	631.475	-0.417978	0.113271	-3.69009	0.000224179	0.00169365	Same	141.655	88.845
Pea15a	46.2235	-0.525433	0.483892	-1.08585	0.277546	0.444503	Same	12.0664	5.54953
Gm17224	0.101497	3.47728	3.09508	1.12349	0.26123	NA	Same	0.00907662	0.0264033
Casq1	0.0265324	3.23986	3.1031	1.04407	0.296453	NA	Same	0.0111703	0
Atp1a4	5.88533	-1.87843	1.58744	-1.1833	0.236689	0.397621	Same	1.77664	0.419428
Atp1a2	2.39958	-1.11019	1.0764	-1.03139	0.302357	NA	Same	0.821842	0.14885
Gm39704	0	NA	NA	NA	NA	NA	Same	0	0
Igsf8	59.4408	-1.03271	0.300453	-3.43718	0.000587808	0.00375998	Down	16.1187	5.90056
Kcnj9	0.850814	-0.565156	2.33753	-0.241775	0.808955	NA	Same	0.322491	0.0320144
Kcnj10	10.8989	-0.193171	0.568603	-0.339729	0.734061	0.839244	Same	2.68003	1.38783
Pigm	48.3336	-0.254205	0.272265	-0.933668	0.350475	0.522573	Same	9.38413	8.09786
Slamf9	1.73689	0.108565	1.29363	0.0839227	0.933118	NA	Same	0.454505	0.216838
Gm35522	0.201515	0.880845	3.02595	0.291098	0.770977	NA	Same	0.0873088	0
Igsf9	0.377786	-0.0367327	3.00241	-0.0122344	0.990239	NA	Same	0.163668	0
Tagln2	31.0859	-0.890862	0.403715	-2.20666	0.0273376	0.0809197	Same	9.02108	2.95698
Gm37125	0	NA	NA	NA	NA	NA	Same	0	0
Cfap45	2.14273	-1.28937	2.10036	-0.613878	0.539296	NA	Same	0.785525	0.0960433
4933439K11Rik	0	NA	NA	NA	NA	NA	Same	0	0
Vsig8	0.134344	1.47274	3.0509	0.482723	0.629292	NA	Same	0.0582059	0
Slamf8	0.571612	-0.70837	2.41458	-0.293372	0.769238	NA	Same	0.23793	0
Fcrl6	0	NA	NA	NA	NA	NA	Same	0	0
Dusp23	21.4713	-0.547013	0.529972	-1.03216	0.301999	0.471366	Same	5.76086	2.43556
Gm35601	10.541	0.221558	0.480905	0.460711	0.645006	0.775336	Same	2.24538	1.56065
Crp	1590.93	0.297831	0.130683	2.27903	0.0226655	0.0697184	Same	276.996	275.024
Apcs	1087.92	0.0885136	0.586775	0.150848	0.880096	0.93365	Same	203.352	188.024
Gm35686	2.41291	0.549918	0.974343	0.564398	0.572483	NA	Same	0.513291	0.378597
Olfr16	0	NA	NA	NA	NA	NA	Same	0	0
Gm35742	8.50252	-0.0291632	0.68597	-0.0425138	0.966089	0.9813	Same	1.98538	1.16878
Olfr1408	0	NA	NA	NA	NA	NA	Same	0	0
Olfr1406	0	NA	NA	NA	NA	NA	Same	0	0
Olfr218	0	NA	NA	NA	NA	NA	Same	0	0
Olfr1404	0	NA	NA	NA	NA	NA	Same	0	0
Fcer1a	0	NA	NA	NA	NA	NA	Same	0	0
Olfr418	0	NA	NA	NA	NA	NA	Same	0	0
Mptx2	0	NA	NA	NA	NA	NA	Same	0	0
Ackr1	7.9025	0.0166981	0.800539	0.0208586	0.983358	0.990277	Same	1.84157	1.12264
Cadm3	23.1918	-0.0793451	0.390695	-0.203087	0.839067	0.9101	Same	5.32948	3.10761
Aim2	3.54753	0.964518	1.06108	0.908998	0.363351	0.534697	Same	0.598041	0.687003
LOC102639543	0.10303	4.42282	3.10565	1.42412	0.154412	NA	Same	0	0.0320144
BC094916	0	NA	NA	NA	NA	NA	Same	0	0
Pydc4	0	NA	NA	NA	NA	NA	Same	0	0
Pyhin1	0.720399	3.369	2.91052	1.15752	0.247058	NA	Same	0.0446811	0.198869
Pydc3	0.947293	2.50802	1.6007	1.56683	0.117154	NA	Same	0.0908546	0.229747
AI607873	35.2988	2.71392	0.443293	6.12218	9.23016649982304e-10	4.722183173618e-08	Up	1.39214	9.26374
Ifi204	8.20526	1.09457	0.663892	1.64872	0.0992049	0.212195	Same	1.15036	1.53889
Mndal	23.7246	1.15208	0.725972	1.58694	0.112525	0.23199	Same	2.76028	4.62133
Mnda	2.25769	1.81964	1.10419	1.64794	0.0993642	NA	Same	0.269934	0.51428
Ifi203	64.8532	1.19385	0.351825	3.39331	0.000690545	0.00426623	Up	6.26661	15.3432
Ifi202b	13.3911	0.822168	0.536954	1.53117	0.125727	0.252122	Same	2.2591	2.46509
Ifi205	1.41985	1.24446	1.65613	0.751428	0.452395	NA	Same	0.237139	0.26455
Olfr433	0	NA	NA	NA	NA	NA	Same	0	0
Olfr432	0	NA	NA	NA	NA	NA	Same	0	0
Olfr430	0	NA	NA	NA	NA	NA	Same	0	0
Olfr429	0	NA	NA	NA	NA	NA	Same	0	0
Olfr427	0	NA	NA	NA	NA	NA	Same	0	0
Olfr231	0	NA	NA	NA	NA	NA	Same	0	0
Olfr424	0	NA	NA	NA	NA	NA	Same	0	0
Olfr421-ps1	0	NA	NA	NA	NA	NA	Same	0	0
Olfr420	0	NA	NA	NA	NA	NA	Same	0	0
Gm36196	0	NA	NA	NA	NA	NA	Same	0	0
Spta1	2.15367	-0.278955	1.15591	-0.24133	0.8093	NA	Same	0.614318	0.221313
Olfr419	0	NA	NA	NA	NA	NA	Same	0	0
Mptx1	0	NA	NA	NA	NA	NA	Same	0	0
Olfr417	0	NA	NA	NA	NA	NA	Same	0	0
Olfr248	0	NA	NA	NA	NA	NA	Same	0	0
Olfr414	0	NA	NA	NA	NA	NA	Same	0	0
Olfr220	0	NA	NA	NA	NA	NA	Same	0	0
Fmn2	85.2387	1.17962	0.568657	2.07439	0.0380431	0.104336	Same	10.3504	16.3554
Grem2	143.138	1.46978	0.399336	3.68055	0.000232729	0.00174928	Up	14.9077	30.7632
Rgs7	1.27745	2.66519	1.43038	1.86328	0.0624228	NA	Same	0.0924127	0.286837
Fh1	759.981	0.712178	0.213498	3.33575	0.000850685	0.00505841	Up	111.304	143.951
Kmo	1150.45	-0.220903	0.197561	-1.11815	0.263503	0.428862	Same	245.183	165.217
Opn3	15.828	1.41627	0.937417	1.51082	0.130834	0.259847	Same	0.978492	4.36075
Chml	11.8277	0.490583	0.642883	0.763099	0.445404	0.613157	Same	1.82752	1.98082
Gm39707	0	NA	NA	NA	NA	NA	Same	0	0
Wdr64	0.512682	-0.473496	2.99288	-0.158208	0.874293	NA	Same	0.220631	0
Gm36360	0	NA	NA	NA	NA	NA	Same	0	0
Exo1	0.576736	1.92763	2.09736	0.919075	0.358056	NA	Same	0.0879646	0.116836
Becn2	0	NA	NA	NA	NA	NA	Same	0	0
Pld5	0	NA	NA	NA	NA	NA	Same	0	0
LOC108167747	0	NA	NA	NA	NA	NA	Same	0	0
Gm36536	0	NA	NA	NA	NA	NA	Same	0	0
Gm36586	0	NA	NA	NA	NA	NA	Same	0	0
Cep170	32.1736	0.306328	0.39183	0.781789	0.434339	0.602763	Same	6.09531	5.0927
Mir350	0	NA	NA	NA	NA	NA	Same	0	0
Sdccag8	35.1394	1.59406	0.425902	3.74279	0.000181988	0.00141764	Up	3.33487	7.23759
Hmga2-ps1	2.93974	1.66923	0.815438	2.04704	0.040654	NA	Same	0.331979	0.633419
Gm15423	8.0683	5.19633	3.07459	1.69009	0.0910109	0.199521	Same	0.00907662	2.9926
Akt3	17.1658	1.04992	0.503188	2.08654	0.03693	0.101783	Same	1.87136	3.22546
Gm36904	0	NA	NA	NA	NA	NA	Same	0	0
Zbtb18	145.913	-0.0431146	0.198796	-0.216879	0.828303	0.904231	Same	26.3571	27.0624
Gm29856	1.3134	-0.265244	1.32575	-0.200071	0.841425	NA	Same	0.394093	0.119659
Gm30013	0	NA	NA	NA	NA	NA	Same	0	0
2310043L19Rik	0	NA	NA	NA	NA	NA	Same	0	0
Gm30115	0	NA	NA	NA	NA	NA	Same	0	0
1700016C15Rik	0.10303	4.42282	3.10565	1.42412	0.154412	NA	Same	0	0.0320144
Adss	191.166	0.387714	0.150723	2.57236	0.0101009	0.0371776	Same	32.3077	33.9559
Gm7068	0.0881355	2.00308	3.07756	0.650865	0.515134	NA	Same	0.0381796	0
Gm16432	0.384185	1.11494	2.749	0.405581	0.685051	NA	Same	0.104714	0.0404486
Desi2	83.4949	-0.0394922	0.294483	-0.134107	0.893318	0.941129	Same	15.1764	14.2769
LOC108167748	1.20566	-0.95111	1.49732	-0.635207	0.525294	NA	Same	0.446105	0.0528066
B230369F24Rik	1.23883	-0.457841	1.15767	-0.395484	0.692486	NA	Same	0.392636	0.0988664
Cox20	1.32554	-1.50644	1.69079	-0.890966	0.372947	NA	Same	0.532618	0.0264033
Hnrnpu	1432.86	0.34738	0.129013	2.69259	0.00708989	0.0280407	Same	245.606	249.472
Efcab2	20.4942	1.2711	0.42283	3.00618	0.00264554	0.0127874	Up	1.95563	4.09413
Gm31289	0	NA	NA	NA	NA	NA	Same	0	0
Gm39709	0	NA	NA	NA	NA	NA	Same	0	0
Kif26b	4.72747	-1.6188	0.792244	-2.04332	0.0410212	0.110405	Same	1.53293	0.299195
Gm39710	0.0530647	2.53523	3.09525	0.819072	0.412745	NA	Same	0.0223406	0
LOC108167845	0.211603	4.75321	3.10242	1.5321	0.125498	NA	Same	0	0.0668519
Smyd3	13.307	0.577044	0.522178	1.10507	0.269128	0.435147	Same	2.08064	2.29902
LOC108167846	0.0905521	2.53523	3.09525	0.819072	0.412745	NA	Same	0.0384946	0
Gm31349	0.0209637	3.05449	3.10071	0.985093	0.324579	NA	Same	0.00907662	0
Tfb2m	45.7837	-0.235836	0.427564	-0.551581	0.581235	0.729342	Same	11.0149	6.07371
Cnst	50.2902	0.273728	0.3394	0.806506	0.419951	0.588741	Same	8.20841	9.50135
Sccpdh	11.1006	0.146276	0.662093	0.220929	0.825148	0.90186	Same	2.35345	1.61158
Gm1305	0	NA	NA	NA	NA	NA	Same	0	0
Ahctf1	280.322	0.360249	0.191378	1.88239	0.0597826	0.144973	Same	46.6413	51.0149
Gm31668	0	NA	NA	NA	NA	NA	Same	0	0
Cdc42bpa	184.631	0.392677	0.251037	1.56422	0.117766	0.23998	Same	28.5838	34.0952
LOC108167749	0.322988	0.153851	2.72266	0.0565079	0.954937	NA	Same	0.137094	0
Gm38331	0	NA	NA	NA	NA	NA	Same	0	0
Adck3	1258.6	-1.1199	0.38846	-2.88291	0.00394017	0.0175639	Down	337.995	143.27
LOC108167750	0.173301	1.08533	3.03348	0.357785	0.720504	NA	Same	0.0737841	0
Gm37336	1.32237	-2.15795	1.57258	-1.37224	0.169989	NA	Same	0.557533	0
Psen2	699.663	-0.688685	0.259311	-2.65582	0.00791157	0.0307647	Down	165.326	93.8735
Gm31728	2.29017	1.4391	1.26785	1.13507	0.256346	NA	Same	0.320106	0.475227
Gm39713	0	NA	NA	NA	NA	NA	Same	0	0
Gm5069	0.815453	1.2854	1.53359	0.838166	0.401937	NA	Same	0.155877	0.139315
Itpkb	33.8675	-1.14895	0.4094	-2.80642	0.00500953	0.0212955	Down	8.16371	4.97339
Gm39712	0.0805332	4.33848	3.1066	1.39654	0.162553	NA	Same	0	0.0264033
Stum	0.53092	1.41123	2.1857	0.645666	0.518496	NA	Same	0.114854	0.0848211
Gm31986	0	NA	NA	NA	NA	NA	Same	0	0
Parp1	248.617	-0.206618	0.160423	-1.28796	0.197762	0.348562	Same	50.5871	37.1228
Mir6904	0	NA	NA	NA	NA	NA	Same	0	0
Lin9	26.7911	0.804017	0.429948	1.87003	0.0614792	0.147942	Same	3.2004	4.89843
Mixl1	0	NA	NA	NA	NA	NA	Same	0	0
Acbd3	163.11	0.829959	0.244732	3.3913	0.000695616	0.0042893	Up	21.6612	30.7227
Gm38293	0.168669	2.42587	3.07188	0.789701	0.429703	NA	Same	0.0381796	0.0264033
LOC102634584	0.176168	1.06251	3.03259	0.350363	0.726066	NA	Same	0.072601	0
H3f3a	183.729	0.155875	0.288113	0.541022	0.588493	0.735067	Same	32.3866	31.7241
G370120E05Rik	0.739347	-0.77454	1.56343	-0.495411	0.62031	NA	Same	0.287442	0.0202243
Sde2	75.2397	0.0515858	0.2031	0.253993	0.799501	0.883784	Same	14.0664	12.5869
Gm39714	0	NA	NA	NA	NA	NA	Same	0	0
Lefty2	0	NA	NA	NA	NA	NA	Same	0	0
Pycr2	14.1614	-1.94327	0.7135	-2.72357	0.00645801	0.0261045	Down	5.03856	0.719534
Gm32199	0	NA	NA	NA	NA	NA	Same	0	0
Gm39715	0	NA	NA	NA	NA	NA	Same	0	0
Lefty1	9.03748	0.879285	1.4204	0.619042	0.535889	0.690945	Same	0.316804	3.07181
Tmem63a	61.1277	-0.761009	0.291622	-2.60957	0.00906549	0.0342001	Down	16.6454	6.37661
Ephx1	2960.68	-0.508353	0.174295	-2.91662	0.00353849	0.0161547	Same	682.91	404.656
9130409I23Rik	289.142	-0.185284	0.491278	-0.377146	0.706065	0.819275	Same	57.7402	45.5453
Gm39716	0.327752	1.52121	3.01957	0.503783	0.614414	NA	Same	0.0831757	0.0404486
Gm37406	0.0419274	2.60525	3.09589	0.841519	0.400057	NA	Same	0.0181532	0
Nvl	76.4095	0.114548	0.416975	0.274711	0.783538	0.873638	Same	15.5522	11.3447
Cnih4	36.2838	0.554477	0.38345	1.44602	0.148171	0.284508	Same	6.61618	6.19623
Wdr26	622.285	0.132222	0.16657	0.793793	0.427316	0.596266	Same	116.296	98.0682
Gm38664	1.88367	-0.0251226	1.30443	-0.0192594	0.984634	NA	Same	0.499107	0.219369
A430110L20Rik	1.36075	-0.350915	1.26845	-0.276648	0.782051	NA	Same	0.420201	0.119659
Gm39718	0.0530647	2.53523	3.09525	0.819072	0.412745	NA	Same	0.0223406	0
Gm39717	0.0671718	2.53523	3.09525	0.819072	0.412745	NA	Same	0.0291029	0
Cnih3	0	NA	NA	NA	NA	NA	Same	0	0
Ccdc121	0	NA	NA	NA	NA	NA	Same	0	0
Gm32767	0	NA	NA	NA	NA	NA	Same	0	0
LOC108167841	0	NA	NA	NA	NA	NA	Same	0	0
Dnah14	0.879331	-1.38256	2.12497	-0.650627	0.515287	NA	Same	0.376608	0
Gm33612	0	NA	NA	NA	NA	NA	Same	0	0
Lbr	25.3709	-0.33127	0.463687	-0.714426	0.474964	0.63882	Same	6.27961	3.12441
Gm33669	0	NA	NA	NA	NA	NA	Same	0	0
Enah	4.12756	0.486981	1.06579	0.456919	0.647729	0.777416	Same	0.738706	0.616718
Gm38648	0	NA	NA	NA	NA	NA	Same	0	0
Gm39719	0	NA	NA	NA	NA	NA	Same	0	0
Gm33725	0.132203	1.46989	3.05076	0.48181	0.629941	NA	Same	0.0572693	0
Srp9	118.227	-0.154962	0.332575	-0.465946	0.641254	0.772055	Same	24.5982	17.7976
Vmn1r1	0	NA	NA	NA	NA	NA	Same	0	0
LOC105244034	0.758885	-0.000317674	2.98358	-0.000106474	0.999915	NA	Same	0.252509	0.0528066
Degs1	278.037	-0.222959	0.26222	-0.850274	0.395173	0.56564	Same	61.7683	39.9224
1700047M11Rik	0.675476	1.7156	1.77644	0.965749	0.33417	NA	Same	0.10974	0.130881
Fbxo28	51.1408	0.117067	0.247113	0.47374	0.635685	0.767805	Same	10.2874	7.58128
Trp53bp2	90.4667	0.382418	0.254317	1.50371	0.132657	0.262573	Same	16.2436	14.7286
Capn2	260.997	0.470711	0.22818	2.06289	0.0391229	0.106637	Same	37.7797	51.6305
LOC108167751	0.677436	-1.06954	1.8715	-0.571488	0.567669	NA	Same	0.286163	0
LOC108167842	0.0557579	2.84933	3.09835	0.919627	0.357767	NA	Same	0.0237856	0
Capn8	42.451	1.22905	0.547435	2.24511	0.0247613	0.0746562	Same	4.71666	9.74878
Ccdc185	1.39777	-1.92892	2.95993	-0.651678	0.514609	NA	Same	0.605543	0
Susd4	186.085	-1.00987	0.366055	-2.75878	0.0058017	0.0239724	Down	48.3334	23.3543
Tlr5	47.317	-0.884931	0.43087	-2.05382	0.0399927	0.108386	Same	13.239	4.81514
Gm33747	0	NA	NA	NA	NA	NA	Same	0	0
Disp1	29.8497	0.717242	0.416867	1.72055	0.0853316	0.190985	Same	4.62357	5.18094
Gm34287	0	NA	NA	NA	NA	NA	Same	0	0
Brox	94.9269	0.00226638	0.205541	0.0110264	0.991202	0.994728	Same	19.3951	15.035
Aida	44.1451	0.65095	0.319246	2.03902	0.0414476	0.111179	Same	5.97226	9.22377
Mia3	2165.45	0.806838	0.230483	3.50064	0.000464149	0.00307469	Up	298.932	410.36
Gm34102	0.990527	-0.615612	1.51224	-0.407086	0.683945	NA	Same	0.351014	0.0528066
Taf1a	20.381	0.220848	0.503353	0.438753	0.66084	0.787249	Same	4.27656	3.12898
Hhipl2	3.66	0.572174	0.771974	0.741183	0.458582	0.624316	Same	0.686749	0.592971
Gm33973	0.0419274	2.60525	3.09589	0.841519	0.400057	NA	Same	0.0181532	0
Gm39724	0	NA	NA	NA	NA	NA	Same	0	0
Gm34068	0	NA	NA	NA	NA	NA	Same	0	0
Gm34130	0	NA	NA	NA	NA	NA	Same	0	0
Gm39725	0	NA	NA	NA	NA	NA	Same	0	0
1700056E22Rik	4.14586	-1.67921	0.953113	-1.76181	0.0781009	0.178092	Same	1.49664	0.201657
Dusp10	18.764	0.386955	0.431961	0.895809	0.370355	0.541638	Same	2.85064	3.14546
Gm34177	0.0209637	3.05449	3.10071	0.985093	0.324579	NA	Same	0.00907662	0
Gm34229	0	NA	NA	NA	NA	NA	Same	0	0
1700112H15Rik	0	NA	NA	NA	NA	NA	Same	0	0
4930488B22Rik	0	NA	NA	NA	NA	NA	Same	0	0
Hlx	11.2669	-1.26306	0.674961	-1.87131	0.0613025	0.147572	Same	3.63378	0.857231
Gm34342	0.0335859	3.23986	3.1031	1.04407	0.296453	NA	Same	0.0145515	0
Marc1	2167.53	0.00339977	0.156324	0.0217482	0.982649	0.989932	Same	420.276	348.855
Marc2	1102.35	0.0308995	0.172462	0.179167	0.857807	0.921396	Same	215.623	176.182
Mir1981	0	NA	NA	NA	NA	NA	Same	0	0
Gm34451	4.88561	-0.0133323	0.647756	-0.0205823	0.983579	0.990277	Same	1.13452	0.655623
Gm39727	4.12991	-0.533492	0.925557	-0.576401	0.564344	0.715773	Same	1.16986	0.421834
C130074G19Rik	1809.1	-0.302985	0.133129	-2.27588	0.022853	0.0701484	Same	392.897	258.865
Gm34602	3.96089	-0.46114	0.908163	-0.507773	0.611613	0.751256	Same	1.02549	0.428975
Mark1	3.28221	0.855776	0.865481	0.988787	0.322768	0.494179	Same	0.506651	0.565239
Gm39728	0.0949921	1.86797	3.0709	0.608279	0.543002	NA	Same	0.0404938	0
Gm34732	0	NA	NA	NA	NA	NA	Same	0	0
Gm37662	0	NA	NA	NA	NA	NA	Same	0	0
Gm34797	0	NA	NA	NA	NA	NA	Same	0	0
Rab3gap2	109.436	-0.0577549	0.193657	-0.298233	0.765525	0.861388	Same	20.9744	17.3532
Snora36b	0	NA	NA	NA	NA	NA	Same	0	0
Mir664	0	NA	NA	NA	NA	NA	Same	0	0
Gm34882	0.0515152	4.20708	3.10818	1.35355	0.17588	NA	Same	0	0.0160072
Iars2	405.398	0.285862	0.156733	1.82388	0.0681697	0.160492	Same	66.3563	74.2336
Mir194-1	0.0671718	2.53523	3.09525	0.819072	0.412745	NA	Same	0.0291029	0
Mir215	0.0265324	3.23986	3.1031	1.04407	0.296453	NA	Same	0.0111703	0
Bpnt1	301.071	0.215013	0.159443	1.34853	0.177489	0.322885	Same	50.2966	57.3735
Eprs	866.349	0.766911	0.148384	5.16842	2.36080569312473e-07	5.03455539673344e-06	Up	125.749	164.907
9630028B13Rik	0.0671718	2.53523	3.09525	0.819072	0.412745	NA	Same	0.0291029	0
Gm2061	2.95899	-0.756694	0.9697	-0.780338	0.435192	NA	Same	0.819719	0.275615
Slc30a10	166.522	-0.569603	0.345273	-1.64972	0.0990001	0.211898	Same	39.1685	19.3362
Gm34969	0	NA	NA	NA	NA	NA	Same	0	0
5033404E19Rik	0	NA	NA	NA	NA	NA	Same	0	0
Gm35023	0.123994	3.56163	3.09413	1.15109	0.249695	NA	Same	0.00907662	0.0320144
Gm39729	0	NA	NA	NA	NA	NA	Same	0	0
Lyplal1	157.159	0.484186	0.20981	2.30774	0.0210138	0.065543	Same	23.9121	30.8652
Gm35201	0	NA	NA	NA	NA	NA	Same	0	0
Gm35341	0	NA	NA	NA	NA	NA	Same	0	0
Gm35426	0	NA	NA	NA	NA	NA	Same	0	0
A730004F24Rik	0	NA	NA	NA	NA	NA	Same	0	0
Gm35546	0	NA	NA	NA	NA	NA	Same	0	0
Tgfb2	5.04562	1.57099	0.751737	2.08982	0.0366341	0.101142	Same	0.556684	1.03184
Gm35655	0.0265324	3.23986	3.1031	1.04407	0.296453	NA	Same	0.0111703	0
Rrp15	76.6568	1.21765	0.281478	4.3259	1.5191039030584e-05	0.000175065	Up	9.12842	15.0899
A430105J06Rik	0.267611	1.68455	2.99735	0.562012	0.574108	NA	Same	0.0699118	0.0320144
Gm39732	0	NA	NA	NA	NA	NA	Same	0	0
1700023G09Rik	0	NA	NA	NA	NA	NA	Same	0	0
Gm39731	0	NA	NA	NA	NA	NA	Same	0	0
D1Pas1	2.10432	-1.9199	1.97765	-0.970801	0.331647	NA	Same	0.845617	0.0404486
Spata17	0.534733	0.448824	2.53677	0.176927	0.859565	NA	Same	0.171686	0.0404486
Gm15509	0	NA	NA	NA	NA	NA	Same	0	0
1700007P06Rik	0.165789	1.14843	3.03602	0.378268	0.705231	NA	Same	0.0718208	0
Gpatch2	104.681	0.138786	0.209962	0.661007	0.508608	0.668459	Same	18.5018	17.4051
Gm37896	0.0530647	2.53523	3.09525	0.819072	0.412745	NA	Same	0.0223406	0
Gm36249	0	NA	NA	NA	NA	NA	Same	0	0
Gm36388	0	NA	NA	NA	NA	NA	Same	0	0
LOC108167753	0	NA	NA	NA	NA	NA	Same	0	0
Esrrg	13.0277	1.36786	0.605827	2.25783	0.023956	0.0728611	Same	1.16291	2.58705
LOC108167752	0	NA	NA	NA	NA	NA	Same	0	0
9330162B11Rik	0	NA	NA	NA	NA	NA	Same	0	0
Ush2a	2.81461	1.6485	1.41441	1.16551	0.243814	NA	Same	0.297541	0.526286
Gm39735	0	NA	NA	NA	NA	NA	Same	0	0
Gm36456	0	NA	NA	NA	NA	NA	Same	0	0
Kctd3	54.3889	-0.110686	0.26379	-0.419599	0.674779	0.796449	Same	11.8015	7.47619
Gm36561	0	NA	NA	NA	NA	NA	Same	0	0
Kcnk2	0.130063	1.46713	3.05062	0.48093	0.630566	NA	Same	0.0563328	0
Gm3837	22.6367	1.24152	0.396896	3.12806	0.00175964	0.00907603	Up	2.98701	4.49714
LOC108167754	0	NA	NA	NA	NA	NA	Same	0	0
Gm30088	0	NA	NA	NA	NA	NA	Same	0	0
Cenpf	3.58328	0.382848	1.05152	0.36409	0.715791	0.826304	Same	0.739646	0.545259
Ptpn14	5.20392	-0.418756	1.01456	-0.412746	0.679793	0.799778	Same	1.40951	0.599359
Smyd2	124.598	-0.0767257	0.21101	-0.363611	0.716148	0.826493	Same	24.167	19.2121
[truncated: 33,978 more rows]
