# Supplementary material for: In vitro fertilization induces reproductive changes in male mouse offspring and has multigenerational effects
Source: JCI Insight. 2025 Mar 4;10(8):e188931. doi: 10.1172/jci.insight.188931 (PMC12016927; doi:10.1172/jci.insight.188931)
Supplement: Supplemental table 11 [file jciinsight-10-188931-s187.xlsx]

## Sheet: IVF_vs_Natural_def
Supplemental Table 11: Differentially expressed genes (DEGs) using DeSeq2 for F2 from IVF and Natural 12 weeks F2 testis.
	baseMean	log2FoldChange	lfcSE	stat	pvalue	padj	DEG	Natural	IVF
Speg	95.1821	-1.90043	0.542452	-3.5034	0.000459353	0.0230153	Down	6.9928	1.83523
Gm38631	103.406	-0.917487	0.245334	-3.73975	0.0001842	0.011717	Down	5.9961	3.116
Nmur1	88.2383	-1.46171	0.244382	-5.98124	2.2143859434706e-09	9.04661826597873e-07	Down	5.89986	2.11219
Asb18	22.1969	-1.34024	0.349856	-3.83084	0.000127709	0.00903702	Down	1.44214	0.558064
Gm41937	89.7047	-0.601703	0.176476	-3.40955	0.000650713	0.0298449	Down	4.70938	3.04887
Gm29695	21.0271	-1.32874	0.322164	-4.12442	3.71669731430468e-05	0.00357597	Down	1.35783	0.538262
Rnasel	106.794	-0.618272	0.171246	-3.61043	0.000305696	0.0171623	Down	5.63315	3.6111
Tbx19	93.2006	-0.948056	0.234245	-4.04728	5.18173393174061e-05	0.00463615	Down	5.43481	2.79999
Susd4	78.682	-0.873902	0.222113	-3.93449	8.33730743541257e-05	0.00653089	Down	4.48842	2.43158
Rgs17	52.5532	-0.632055	0.195558	-3.23205	0.00122904	0.0460328	Down	2.77872	1.76734
Vgll2	100.669	-7.30982	0.477952	-15.2941	8.37710024135592e-53	5.56134742273016e-49	Down	10.0501	0.0623085
Gm32687	4.41568	-4.87646	1.2243	-3.98306	6.80330801627995e-05	0.00566338	Down	0.427151	0.013435
Gm33677	223.596	-0.775465	0.189909	-4.08335	4.4390903107058e-05	0.00412168	Down	12.3792	7.14596
Gm33982	66.709	-0.866305	0.190806	-4.54023	5.61918325331074e-06	0.000843036	Down	3.80508	2.05481
LOC108167848	98.4956	-0.627439	0.15188	-4.13116	3.60938392426621e-05	0.00349807	Down	5.20081	3.32145
LOC108167905	85.6629	-0.833236	0.201314	-4.13898	3.48858597248266e-05	0.00341843	Down	4.83743	2.67372
Trpv1	37.2276	-4.6893	0.427563	-10.9675	5.47588821763379e-28	1.03865865442332e-24	Down	3.55936	0.131601
Ksr1	237.562	-0.726867	0.108487	-6.70006	2.08340979274985e-11	1.41858838580698e-08	Down	12.9628	7.70628
2210409E12Rik	10.3697	-1.38339	0.430846	-3.21086	0.00132339	0.0482728	Down	0.680008	0.258044
Gm525	39.1733	-1.4308	0.245366	-5.83131	5.4995162936509e-09	1.947195402372e-06	Down	2.59265	0.948748
Ifi35	41.031	-0.734788	0.216436	-3.39494	0.000686426	0.0308427	Down	2.24359	1.33173
Gm39425	36.8583	-0.963256	0.243755	-3.95174	7.75865515802705e-05	0.0062245	Down	2.16234	1.09606
Gm32259	3.37238	-4.92723	1.1857	-4.15555	3.24511881286376e-05	0.0032275	Down	0.328871	0.00601598
Coch	22.9099	-1.16774	0.328047	-3.55967	0.000371323	0.0196034	Down	1.42256	0.625654
Gm32219	34.0271	-0.800934	0.223459	-3.58426	0.000338035	0.0182821	Down	1.8993	1.07486
LOC108168006	23.5581	-1.43602	0.302885	-4.74114	2.12523163461525e-06	0.000352722	Down	1.5634	0.570352
Gm32906	125.917	-0.672775	0.15619	-4.30741	1.65178667649509e-05	0.0019323	Down	6.75285	4.16542
Gm33016	7.62161	-2.22425	0.579069	-3.84107	0.000122497	0.00881252	Down	0.592378	0.121746
1700083H02Rik	149.794	-0.726013	0.213108	-3.40678	0.000657337	0.0299344	Down	8.1759	4.90021
Ism2	118.953	-0.731941	0.203452	-3.59761	0.000321154	0.0177303	Down	6.50069	3.84692
Gm8765	58.9964	-0.746946	0.221445	-3.37305	0.000743402	0.0324688	Down	3.24492	1.89307
Ror2	90.587	-1.95414	0.194692	-10.0371	1.04752559419081e-23	1.73856513460855e-20	Down	6.71477	1.69009
Hrh2	86.0101	-0.700716	0.166334	-4.21271	2.52323311094837e-05	0.00265948	Down	4.6592	2.82376
Gm34354	47.5441	-0.987449	0.276534	-3.57081	0.000355881	0.0189387	Down	2.81556	1.38857
1700015C15Rik	25.6525	-0.888555	0.274989	-3.23124	0.00123253	0.0460983	Down	1.46532	0.786667
Gm26715	32.4352	-4.20759	0.379464	-11.0882	1.43062525970925e-28	2.92232721319839e-25	Down	3.03926	0.162455
LOC108168099	10.265	-4.2593	0.686272	-6.20643	5.42019014812631e-10	2.87866298766988e-07	Down	0.965717	0.0483402
Zfp759	431.9	-0.597418	0.105777	-5.64791	1.62408599158316e-08	5.13423851267748e-06	Down	22.5959	14.6807
Rsl1	16.6437	-1.82772	0.38323	-4.76925	1.84913125614275e-06	0.000314767	Down	1.20285	0.333818
Zfp874a	33.7803	-0.773351	0.215947	-3.5812	0.000342014	0.0183475	Down	1.87033	1.08025
LOC101056219	5.70421	-6.13653	0.947905	-6.47379	9.55777667939543e-11	5.6401502160299e-08	Down	0.573713	0
Gm35444	17.5485	-3.04828	0.408142	-7.46867	8.10106458093454e-14	7.96754703506358e-11	Down	1.51414	0.177576
4930547H16Rik	129.59	-1.01599	0.173364	-5.86045	4.61624153093948e-09	1.65654451154186e-06	Down	7.71827	3.75791
1700084F23Rik	106.531	-6.37917	0.353462	-18.0477	8.2299331405904e-73	1.09272937274189e-68	Down	10.5614	0.125447
Gm3772	4.29638	-3.07623	0.79307	-3.87888	0.000104937	0.00782751	Down	0.373407	0.0424992
Pcsk1	78.911	-1.0222	0.312075	-3.2755	0.00105476	0.0417422	Down	4.70794	2.27587
Arsk	80.0629	-0.939883	0.210221	-4.47092	7.78832411048829e-06	0.00104984	Down	4.67751	2.38699
Gm31516	7.7737	-6.58294	0.966946	-6.80797	9.89865280438229e-12	7.73113897706975e-09	Down	0.784519	0
Gm41032	5.75682	-2.23116	0.66271	-3.36672	0.000760672	0.03306	Down	0.446528	0.0944869
Gm41033	51.683	-0.843308	0.233741	-3.60788	0.000308714	0.0172225	Down	2.92769	1.60027
1700006H21Rik	47.4693	-0.891715	0.21859	-4.07939	4.51533105592528e-05	0.00414895	Down	2.72899	1.44281
Gm32450	17.4396	-1.84759	0.532386	-3.4704	0.000519676	0.0251366	Down	1.26396	0.352874
4930467J12Rik	88.5411	-1.73545	0.434888	-3.99056	6.59187231152417e-05	0.00552199	Down	6.28034	1.87418
Gm34790	13.0891	-1.23546	0.376813	-3.2787	0.00104285	0.0414714	Down	0.823461	0.347565
Itga2	52.8687	-0.813946	0.223308	-3.64495	0.000267446	0.0154728	Down	2.96594	1.65749
1700003P14Rik	265.428	-1.24848	0.166068	-7.51789	5.56653830846091e-14	5.68536249158383e-11	Down	16.8535	6.96855
Ccl28	101.81	-1.03438	0.265188	-3.90054	9.59774164015439e-05	0.00731998	Down	6.08733	2.89598
LOC108168176	56.4901	-0.94125	0.282253	-3.33477	0.000853689	0.0358915	Down	3.29282	1.68559
Wdfy4	709.371	-0.630517	0.150018	-4.20295	2.63454148283699e-05	0.00275434	Down	37.4882	23.9383
Gm31131	41.0823	-0.82848	0.242548	-3.41574	0.000636084	0.029325	Down	2.31689	1.28485
Gm41139	47.742	-1.05195	0.271876	-3.86924	0.000109176	0.00807852	Down	2.86391	1.36837
LOC108168194	8.6643	-2.15622	0.585782	-3.68092	0.000232394	0.0138992	Down	0.66799	0.143451
Gm32070	18.8057	-2.49953	0.39072	-6.39725	1.58203391883018e-10	8.93849164139049e-08	Down	1.52065	0.26419
Gm41285	95.8082	-1.11829	0.167884	-6.66109	2.7180843483529e-11	1.80446824676278e-08	Down	5.87294	2.65866
Ldoc1l	1747.61	-0.637741	0.11222	-5.68296	1.32386315942644e-08	4.39439827482115e-06	Down	92.7555	58.8395
4930513L16Rik	149.771	-0.947102	0.179466	-5.27735	1.3106874401641e-07	3.17670294153219e-05	Down	8.73434	4.43807
Fbln1	202.335	-0.647729	0.149687	-4.32721	1.51012522289736e-05	0.00180025	Down	10.7651	6.73777
9430014N10Rik	212.786	-7.39567	0.447444	-16.5287	2.27988466024002e-61	2.01807790508912e-57	Down	21.2599	0.122198
Aqp2	104.732	-0.736408	0.209194	-3.52021	0.000431212	0.0221058	Down	5.73317	3.40935
Kng1	4.09358	-2.77607	0.859267	-3.23074	0.00123469	0.0461142	Down	0.342303	0.0485152
BC106179	28.3945	-0.990309	0.263203	-3.76254	0.000168199	0.0110284	Down	1.68084	0.828256
LOC108168283	316.36	-1.12167	0.320093	-3.50421	0.000457957	0.0229887	Down	19.409	8.77441
Gm35427	25.1178	-1.31252	0.285819	-4.59212	4.38761429843698e-06	0.000685371	Down	1.61283	0.642921
Gm29711	150.222	-0.82181	0.181993	-4.51561	6.31350454781231e-06	0.000911545	Down	8.44934	4.69307
LOC108168354	94.0368	-0.651001	0.195968	-3.32197	0.000893843	0.0370021	Down	5.00778	3.14447
Gm38551	29.4324	-0.938692	0.252866	-3.71221	0.000205458	0.0127877	Down	1.71559	0.881283
Tnfrsf12a	27.2116	-2.25183	0.50272	-4.4793	7.48877843330436e-06	0.00101461	Down	2.12148	0.436058
Gm19412	196.192	-0.610476	0.13865	-4.40301	1.06756988826695e-05	0.00132474	Down	10.3185	6.65566
B3galt4	173.384	-0.694251	0.142112	-4.88524	1.03303306416552e-06	0.000190392	Down	9.3686	5.71029
H2-DMb2	17.2859	-1.94293	0.430544	-4.51274	6.39967716160044e-06	0.000911545	Down	1.28081	0.321856
H2-Ab1	264.565	-1.70131	0.198769	-8.55922	1.13630894063411e-17	1.3119427790669e-14	Down	18.6559	5.64391
Btnl5-ps	10.11	-6.96012	1.6923	-4.11282	3.90859291814358e-05	0.00372017	Down	1.02186	0
C4a	247.453	-0.715594	0.148187	-4.82899	1.3723039788658e-06	0.000246227	Down	13.4714	8.06522
Slc44a4	17.8887	-1.34483	0.352643	-3.81357	0.000136973	0.00945756	Down	1.16319	0.44919
Neu1	231.091	-1.71711	0.17378	-9.8809	5.03805271811806e-23	7.86973470174265e-20	Down	16.3428	4.90049
H2-Q1	12.9827	-2.65814	0.600753	-4.42469	9.65806051763543e-06	0.00122135	Down	1.07022	0.166527
Cdsn	150.003	-0.900571	0.193655	-4.65038	3.31321668344437e-06	0.000526841	Down	8.6536	4.56902
Gm11127	6.99162	-3.67489	0.855303	-4.2966	1.73437876670793e-05	0.0020112	Down	0.637136	0.0475515
H2-T10	23.69	-1.74595	0.470352	-3.712	0.000205624	0.0127877	Down	1.68652	0.488802
Gm10499	26.9847	-2.00005	0.33919	-5.89653	3.71215512429501e-09	1.40823256179506e-06	Down	2.02059	0.493059
H2-M10.2	3.56842	-3.00482	0.835847	-3.59494	0.000324467	0.0178661	Down	0.306295	0.0374152
Gm35204	5.18732	-3.60753	0.949116	-3.80093	0.000144151	0.00981524	Down	0.468447	0.0392216
9830107B12Rik	8.8605	-2.61024	0.547881	-4.76425	1.89560404423537e-06	0.000320623	Down	0.727404	0.114319
A530064D06Rik	35.7162	-4.74324	0.416931	-11.3766	5.47159648473683e-30	1.45298244652186e-26	Down	3.41061	0.127544
Trem3	3.3273	-2.89042	0.871368	-3.3171	0.000909567	0.0374474	Down	0.281767	0.0379342
Treml1	5.56581	-2.28188	0.616614	-3.70067	0.000215034	0.0131572	Down	0.433777	0.0886106
Gm31532	98.7367	-2.53549	0.224375	-11.3002	1.30900092967925e-29	3.16004724433021e-26	Down	8.01042	1.35736
Cntnap5c	34.848	-2.53501	0.447068	-5.6703	1.42551808949562e-08	4.61641864226294e-06	Down	2.83139	0.482609
Gm32464	24.4212	-1.1978	0.33198	-3.60803	0.000308527	0.0172225	Down	1.52946	0.657594
Pcdhb3	69.1801	-0.745835	0.193115	-3.86212	0.000112407	0.00818736	Down	3.79766	2.23407
Gm30381	47.6102	-0.712072	0.20053	-3.55095	0.000383846	0.0199894	Down	2.59032	1.5537
Rbm20	138.676	-0.809319	0.18023	-4.49048	7.10636468467848e-06	0.000972729	Down	7.75659	4.37651
Cwc22	1256.44	-2.78367	0.529155	-5.26058	1.43597928261789e-07	3.43535404053315e-05	Down	105.226	23.7926
Lrrc55	149.214	-1.32008	0.31326	-4.21401	2.50881457636167e-05	0.00265948	Down	9.63694	3.82143
Gm13794	20.3076	-2.27505	0.574022	-3.96334	7.39075434595761e-05	0.00598358	Down	1.58429	0.327903
Rag2	59.0706	-0.992353	0.262634	-3.77846	0.000157802	0.0105553	Down	3.4957	1.74405
Gm32746	63.101	-0.74164	0.204907	-3.6194	0.00029529	0.0167552	Down	3.46847	2.04059
Gm14149	51.4326	-4.96701	0.339037	-14.6503	1.34069978922368e-48	5.93371381713914e-45	Down	4.965	0.156702
LOC108168732	53.4136	-6.10527	1.00481	-6.07606	1.23174440455889e-09	5.45149544384357e-07	Down	5.27511	0.0753871
Gm31475	99.0872	-1.12	0.286224	-3.91303	9.11462190015679e-05	0.00703601	Down	6.07869	2.74189
Ahcy	201.648	-1.15437	0.297004	-3.88673	0.000101602	0.00764315	Down	12.4656	5.50889
Gm39966	22.0484	-1.52303	0.414836	-3.6714	0.000241223	0.0142984	Down	1.49586	0.513193
Ptprt	54.1827	-2.18289	0.236091	-9.24596	2.33132626124207e-20	3.25833520354121e-17	Down	4.17352	0.89444
Gm29679	44.5131	-0.89271	0.250478	-3.56403	0.000365199	0.0193568	Down	2.56158	1.34839
Nespas	113.802	-0.770244	0.188416	-4.088	4.35101072748425e-05	0.00405407	Down	6.30165	3.64437
Gm14391	20.0714	-1.32925	0.355233	-3.7419	0.000182634	0.0117146	Down	1.30048	0.507854
Gm37035	4.97852	-5.93902	0.970986	-6.11649	9.56596113751089e-10	4.53614460726074e-07	Down	0.501531	0
Gm17359	2777.14	-0.914941	0.208419	-4.3899	1.13400678268413e-05	0.00140063	Down	160.552	83.4398
Fcrl1	2.12159	-3.76153	1.12798	-3.33475	0.000853772	0.0358915	Down	0.19562	0.0128308
5830417I10Rik	1490.65	-0.70541	0.174741	-4.03688	5.41668455557903e-05	0.00477874	Down	80.7826	48.8003
Gm35699	30.2559	-1.83749	0.350551	-5.24172	1.59089854047416e-07	3.70581673177993e-05	Down	2.18444	0.600513
Hsd3b6	575.96	-2.47067	0.342661	-7.21024	5.58539079003149e-13	4.94400174764287e-10	Down	46.3084	8.17683
Vtcn1	40.239	-1.09741	0.286422	-3.83143	0.0001274	0.00903702	Down	2.44845	1.12119
Gm33679	2.83291	-4.66451	1.18072	-3.95057	7.79656459915168e-05	0.00623608	Down	0.276646	0.00661527
1700061I17Rik	59.9342	-1.93683	0.459409	-4.21592	2.48766923465009e-05	0.00265301	Down	4.42112	1.12811
Col25a1	23.9306	-1.72994	0.417832	-4.14029	3.46872030762105e-05	0.00341843	Down	1.69302	0.499532
Rpl34	657.607	-0.635301	0.132057	-4.81081	1.50317126805709e-06	0.000264074	Down	34.8506	22.1507
4933401H06Rik	208.105	-1.0828	0.206447	-5.24491	1.56356530987935e-07	3.67437847821647e-05	Down	12.6214	5.85177
Gm36831	4.6336	-4.95952	1.11934	-4.43074	9.39101484027778e-06	0.00121648	Down	0.451147	0.0112249
Gm40172	7.81572	-6.58882	1.66952	-3.94653	7.92909040636305e-05	0.00626658	Down	0.786778	0
Gm37041	16.7339	-5.16853	1.00952	-5.11981	3.05843525209272e-07	6.54973775155824e-05	Down	1.62201	0.0450028
Gm12633	20.8815	-1.32953	0.353039	-3.76596	0.000165913	0.0109597	Down	1.35224	0.528103
Mfsd2a	137.35	-0.684117	0.191978	-3.56351	0.000365924	0.0193568	Down	7.39009	4.54304
Cela2a	16.018	-1.24114	0.349418	-3.55201	0.000382302	0.0199894	Down	1.01388	0.420696
Gpr153	497.657	-0.851058	0.158955	-5.35409	8.59858576163649e-08	2.23858279313977e-05	Down	28.2481	15.4285
Kcnab2	683.747	-0.714949	0.144852	-4.93573	7.98508414596023e-07	0.000155915	Down	37.178	22.3045
Mxra8	1702.45	-0.585396	0.119894	-4.88263	1.04677711175967e-06	0.000190392	Down	88.7203	58.0864
Gm35524	4.71711	-3.21868	0.762069	-4.22361	2.40424186917592e-05	0.00260102	Down	0.413047	0.0427383
Zfyve28	530.973	-0.643939	0.151915	-4.2388	2.24719165990089e-05	0.00248642	Down	28.225	17.8551
Crmp1	331.007	-0.933296	0.156685	-5.95651	2.57680028223453e-09	1.03385922239606e-06	Down	19.2397	9.87488
Cnga1	3.53694	-4.54256	1.0257	-4.42876	9.4777313752316e-06	0.00122029	Down	0.338443	0.0131602
Alb	59.9152	-8.28477	2.07252	-3.99744	6.40299278442329e-05	0.00543232	Down	5.99719	0.0172408
Stbd1	73.4421	-0.745868	0.221766	-3.36331	0.000770126	0.0333617	Down	4.02638	2.36761
Sh2b2	147.47	-1.0028	0.124943	-8.02607	1.00645992985817e-15	1.11360597655765e-12	Down	8.7503	4.29021
Gsx1	2.96884	-4.2731	1.04921	-4.07269	4.64723324269886e-05	0.00422628	Down	0.279509	0.0137098
D830026I12Rik	2.96695	-5.19036	1.08455	-4.78573	1.70370458066334e-06	0.000291883	Down	0.299892	0
Zfp786	107.419	-0.683258	0.139549	-4.89619	9.77120598141011e-07	0.000185339	Down	5.79167	3.54255
1700026J14Rik	17.1205	-1.56412	0.417816	-3.74357	0.000181425	0.0116652	Down	1.17273	0.392671
Atp6v0e2	121.385	-1.21895	0.152224	-8.00762	1.16952008267099e-15	1.24226423181312e-12	Down	7.64198	3.22804
Gm33392	108.463	-0.759039	0.195036	-3.89179	9.9506715323334e-05	0.00752821	Down	5.98306	3.48149
4921529L05Rik	52.3923	-1.51164	0.220457	-6.85685	7.03935087390545e-12	5.66454431686543e-09	Down	3.54371	1.21738
Gm34358	44.3404	-0.849734	0.231625	-3.66858	0.000243897	0.0143926	Down	2.51373	1.37107
Fabp1	9.46829	-2.86868	0.717058	-4.00062	6.31766778311432e-05	0.00537711	Down	0.798365	0.109737
Gm20383	5.49268	-4.00146	0.90435	-4.42468	9.65860622820419e-06	0.00122135	Down	0.508131	0.0324768
Gm36735	20.9473	-1.91303	0.512328	-3.73399	0.00018847	0.0118879	Down	1.5349	0.399513
Gm38870	19.7753	-1.56467	0.485627	-3.22196	0.00127316	0.0472601	Down	1.349	0.455162
Vmn1r65	3.81168	-5.55219	1.21529	-4.56861	4.90976952238571e-06	0.000749304	Down	0.382859	0
Zfp27	81.4565	-0.743879	0.172661	-4.30833	1.64492969392635e-05	0.0019323	Down	4.46581	2.63167
Gm32962	149.927	-5.50536	0.888552	-6.19588	5.79594654480318e-10	3.01786981367154e-07	Down	14.681	0.314433
Trim6	277.711	-1.44339	0.419941	-3.43713	0.000587922	0.0277272	Down	18.4653	6.76154
1700003G18Rik	154.637	-0.908166	0.214792	-4.22812	2.35652513867045e-05	0.00258585	Down	8.91723	4.71124
AI467606	176.222	-0.65132	0.167889	-3.87947	0.000104683	0.00782751	Down	9.37466	5.86513
Htra1	169.915	-0.697596	0.154683	-4.50984	6.48773982437924e-06	0.000911545	Down	9.19102	5.58999
Gm35305	6.14809	-2.02859	0.623738	-3.2523	0.00114474	0.0439287	Down	0.461299	0.109496
1700019J19Rik	49.5596	-0.702451	0.208176	-3.37432	0.000739993	0.0324225	Down	2.68849	1.62368
Zfp949	401.611	-0.637014	0.164639	-3.86915	0.000109214	0.00807852	Down	21.257	13.4713
Gm24463	8.52142	-1.76975	0.538384	-3.28715	0.00101209	0.0405989	Down	0.60604	0.176381
LOC108167700	89.2593	-0.727897	0.171451	-4.24551	2.1809580775119e-05	0.00243342	Down	4.87311	2.89422
Susd5	553.563	-0.720634	0.213396	-3.37698	0.000732854	0.0322527	Down	30.1901	18.0438
Gm30254	14.9088	-1.93366	0.483302	-4.00094	6.30918505971214e-05	0.00537711	Down	1.10074	0.27838
5830454E08Rik	29.3165	-1.25276	0.387284	-3.23472	0.00121761	0.0458413	Down	1.85411	0.759052
LOC108168466	8.63791	-5.0494	0.830615	-6.07911	1.20853693998013e-09	5.45149544384357e-07	Down	0.836379	0.0232568
Gm21608	60.4088	-0.858895	0.252067	-3.40741	0.000655816	0.0299344	Down	3.44136	1.86016
Gm5923	75.8426	-6.63054	0.447062	-14.8314	9.18480029088256e-50	4.87804743448773e-46	Down	7.54008	0.0736221
LOC108168467	9.95688	-6.51223	0.881433	-7.38823	1.48795656994233e-13	1.41116738267209e-10	Down	0.996331	0.00658011
Gm2964	6.0779	-2.08387	0.606446	-3.4362	0.000589941	0.0277272	Down	0.459952	0.106917
LOC108168468	23.2241	-6.17764	0.704534	-8.76841	1.81213998066958e-18	2.18733532666731e-15	Down	2.29951	0.0301555
Spin2d	14.3803	-2.13776	0.475845	-4.49256	7.03724122098572e-06	0.000972246	Down	1.09864	0.24734
Xkr4	0.312072	-0.109828	3.05827	-0.0359117	0.971353	NA	Same	0.0147601	0.0115435
Gm39585	0.539874	2.46323	2.26837	1.0859	0.277522	NA	Same	0	0.0392216
Gm38717	190.94	0.298028	0.110734	2.69139	0.00711554	0.14059	Same	7.07062	8.55119
Rp1	117.921	0.0573798	0.166924	0.343748	0.731036	0.943621	Same	4.8407	4.94246
Sox17	532.87	0.232952	0.105911	2.19951	0.0278418	0.294206	Same	20.2891	23.4782
LOC108167609	67.4935	0.137183	0.173721	0.789674	0.429718	0.842531	Same	2.6801	2.89707
Gm39586	103.632	-0.0952333	0.154871	-0.614922	0.538606	0.88727	Same	4.53061	4.1668
LOC108167610	37.8076	0.23312	0.222459	1.04792	0.294674	0.760272	Same	1.44053	1.66535
Gm29874	155.122	0.125504	0.148736	0.843806	0.398778	0.828234	Same	6.19135	6.65617
Mrpl15	861.709	-0.0542497	0.080533	-0.673633	0.500545	0.87479	Same	36.9712	34.9747
Lypla1	1357.88	0.0341069	0.0712116	0.478951	0.631973	0.915351	Same	56.2657	56.5989
Gm39587	10.9992	-0.25847	0.389047	-0.664369	0.506454	0.877513	Same	0.509641	0.424203
Tcea1	589.384	0.0784035	0.0881095	0.889842	0.373551	0.815226	Same	23.9891	24.8678
Rgs20	3.13763	1.38173	0.894061	1.54545	0.122237	0.562185	Same	0.0674436	0.17616
Gm16041	0.182207	1.04432	3.16075	0.330402	0.741096	NA	Same	0	0.0131602
Atp6v1h	764.697	-0.01787	0.0806256	-0.221642	0.824593	0.965624	Same	32.3413	31.4466
Oprk1	1.49874	0.048352	1.2476	0.0387561	0.969085	NA	Same	0.0619187	0.0628078
Npbwr1	6.89008	0.40208	0.621567	0.646882	0.517708	0.881186	Same	0.243425	0.319291
LOC108167788	1.55014	1.15608	1.26022	0.917363	0.358952	0.804882	Same	0.0373786	0.0836272
4732440D04Rik	51.2274	-0.1749	0.179279	-0.975577	0.329274	0.786177	Same	2.30346	2.01214
Rb1cc1	13484.2	0.0924335	0.0689197	1.34118	0.179863	0.648865	Same	545.065	571.348
Fam150a	0.0796163	0.632124	3.16075	0.199992	0.841487	NA	Same	0	0.00561243
LOC108167611	93.0694	-0.0684632	0.149095	-0.459192	0.646096	0.919315	Same	4.01426	3.75856
St18	9.52346	-0.545602	0.498321	-1.09488	0.273569	0.743811	Same	0.490545	0.329057
Pcmtd1	213.883	3.15369500514672e-06	0.123042	2.56310566309944e-05	0.99998	0.99998	Same	8.97623	8.84629
Gm26901	43.2744	-0.390471	0.227311	-1.71779	0.0858358	0.488919	Same	2.10992	1.59288
Gm39589	0.695078	-2.50682	1.88447	-1.33025	0.183436	NA	Same	0.0618956	0.00561243
Sntg1	54.1234	0.0118962	0.203884	0.0583478	0.953472	0.99024	Same	2.26534	2.24899
Gm30719	0.149993	-0.934213	3.16075	-0.295567	0.767561	NA	Same	0.0151431	0
Rrs1	378.104	0.0285579	0.0840187	0.339899	0.733933	0.943897	Same	15.7024	15.7618
Adhfe1	39.5939	0.596161	0.26759	2.22789	0.025888	0.28466	Same	1.2812	1.89681
2610203C22Rik	4.24221	-0.676728	0.638087	-1.06056	0.288891	0.756841	Same	0.229371	0.138366
3110035E14Rik	114.675	-0.186157	0.16247	-1.1458	0.25188	0.727074	Same	5.19167	4.46787
Mybl1	1746.98	-0.0554785	0.0627321	-0.884372	0.376495	0.817217	Same	75.017	70.9434
Vcpip1	1932.7	-0.0493201	0.0551577	-0.894166	0.371233	0.813895	Same	82.7763	78.7796
1700034P13Rik	77.995	-0.127484	0.16887	-0.754923	0.450295	0.851576	Same	3.44103	3.10042
Gm39590	20.3156	-0.633376	0.367576	-1.72312	0.0848677	0.485703	Same	1.07243	0.681714
Sgk3	502.439	-0.00508532	0.091852	-0.0553643	0.955848	0.990725	Same	21.1244	20.7544
Mcmdc2	252.583	-0.0814426	0.109807	-0.741687	0.458277	0.855685	Same	10.9706	10.186
Snhg6	33.444	0.0339846	0.244031	0.139264	0.889242	0.97894	Same	1.38194	1.40512
Snord87	2.39574	-0.858389	0.849542	-1.01041	0.312297	0.774255	Same	0.136484	0.0744626
Tcf24	96.1275	0.168144	0.202034	0.832253	0.405266	0.831538	Same	3.76502	4.18129
Ppp1r42	1260.36	-0.0581291	0.0794464	-0.731676	0.464366	0.858722	Same	54.1637	51.1752
Cops5	3980.38	0.0406393	0.0631449	0.643588	0.519843	0.881346	Same	164.35	166.036
Cspp1	1475.52	-0.0433876	0.0797665	-0.543933	0.586488	0.903045	Same	63.0284	60.0603
Arfgef1	3798.62	-0.0732245	0.0618435	-1.18403	0.236401	0.712838	Same	164.315	153.617
Cpa6	71.9091	-0.00314124	0.207022	-0.0151735	0.987894	0.99726	Same	3.02851	2.97924
Prex2	27.9262	0.135155	0.292141	0.462636	0.643625	0.918402	Same	1.11038	1.19096
A830018L16Rik	4.09542	-1.28857	0.728797	-1.76808	0.0770478	0.467658	Same	0.261609	0.106844
Gm30898	1.66578	0.300068	1.13993	0.263234	0.792371	0.959476	Same	0.0618594	0.0754795
Gm30974	0.332358	-0.10983	2.6348	-0.0416842	0.96675	NA	Same	0.0146273	0.0134702
Gm39591	5.97815	-0.304422	0.539476	-0.564292	0.572555	0.899497	Same	0.281487	0.226145
Mir6341	0.793221	2.29607	1.60842	1.42753	0.153428	NA	Same	0.00738003	0.0514847
Gm17644	26.9891	0.572629	0.326513	1.75377	0.0794696	0.472367	Same	0.88221	1.29651
Sulf1	330.429	-0.15514	0.0890099	-1.74295	0.081342	0.47799	Same	14.7428	13.0272
Slco5a1	19.7092	0.511227	0.321501	1.59013	0.111806	0.544173	Same	0.663532	0.93185
Gm39592	0.403687	-1.52632	2.18559	-0.698357	0.484954	NA	Same	0.0317281	0.00601598
Prdm14	2.49602	1.27122	1.45389	0.874356	0.381924	0.820787	Same	0.0590538	0.138038
Ncoa2	4027.21	-0.0810273	0.072847	-1.1123	0.266011	0.738946	Same	174.709	162.33
Gm39595	3.49949	-0.808335	0.682738	-1.18396	0.236429	0.712838	Same	0.196801	0.108698
Tram1	4723.19	-0.00940036	0.0432689	-0.217254	0.82801	0.966098	Same	199.139	194.544
Lactb2	35.8229	-0.11273	0.241997	-0.465832	0.641336	0.917699	Same	1.57465	1.43644
Xkr9	16.9215	0.138429	0.33039	0.418987	0.675226	0.928294	Same	0.669527	0.723539
Gm5523	4.78572	-0.172156	0.621146	-0.277158	0.781659	0.957307	Same	0.21572	0.190306
Gm31195	24.324	-0.384664	0.267507	-1.43796	0.150446	0.605283	Same	1.18053	0.893942
Gm39596	15.862	-0.263378	0.371749	-0.708484	0.478645	0.865892	Same	0.738744	0.601589
Eya1	24.8322	0.14519	0.283363	0.512381	0.608384	0.908293	Same	0.979018	1.07507
Msc	0.983546	0.536549	2.07738	0.258282	0.796189	NA	Same	0.0337451	0.0458552
LOC105243866	0.219673	-1.44217	3.14221	-0.458969	0.646257	NA	Same	0.0221988	0
Trpa1	0.67817	1.28018	2.22847	0.574463	0.565655	NA	Same	0.0150838	0.0380045
Kcnb2	47.151	-0.351593	0.24692	-1.42392	0.15447	0.612506	Same	2.267	1.74132
Terf1	915.161	0.0140225	0.0783027	0.179081	0.857874	0.972885	Same	38.2296	37.8894
Sbspon	15.2463	0.188816	0.437894	0.431191	0.666329	0.925978	Same	0.593117	0.668653
Gm31523	0.450261	1.34577	2.43113	0.553558	0.579881	NA	Same	0.00754189	0.0257417
Gm7634	0.157225	0.0550521	3.16075	0.0174174	0.986104	NA	Same	0.00757152	0.00577173
4930444P10Rik	710.75	0.0728572	0.0766723	0.950241	0.34199	0.79525	Same	28.9915	29.9375
Rpl7	3910.44	0.00352339	0.0531447	0.0662981	0.947141	0.989293	Same	163.919	161.622
Rdh10	370.309	-0.140847	0.0727979	-1.93477	0.053019	0.396654	Same	16.4495	14.6659
Stau2	141.523	-0.0731331	0.128224	-0.570355	0.568437	0.898043	Same	6.11619	5.70677
LOC102634042	169.902	-0.183115	0.102838	-1.78061	0.0749768	0.463668	Same	7.66913	6.6521
Ube2w	1106.41	-0.0618884	0.0755521	-0.819148	0.412702	0.835376	Same	47.6222	44.897
LOC108167614	50.5535	-0.415573	0.271837	-1.52876	0.126324	0.568188	Same	2.48579	1.83265
Tceb1	1166.9	-0.0311883	0.0678177	-0.459884	0.645599	0.919215	Same	49.6405	47.801
D030040B21Rik	84.7454	-0.116274	0.167016	-0.696186	0.486312	0.869235	Same	3.72872	3.39315
Tmem70	274.712	-0.0509227	0.0923152	-0.551617	0.581211	0.902136	Same	11.7814	11.1962
Ly96	6.95437	0.447059	0.616558	0.725088	0.468398	0.860477	Same	0.241433	0.323673
Jph1	49.1534	0.0507575	0.230673	0.220041	0.825839	0.965831	Same	2.02563	2.05242
LOC108167615	4.88782	-0.437486	0.737557	-0.593155	0.553077	0.893048	Same	0.243878	0.176172
Gm31982	10.6324	0.427542	0.419421	1.01936	0.308031	0.769254	Same	0.371414	0.490871
Gm28783	11.7696	-0.0640328	0.416304	-0.153813	0.877758	0.977393	Same	0.506883	0.475402
Gdap1	114.648	-0.0525423	0.159708	-0.32899	0.742163	0.946279	Same	4.92302	4.65858
Gm28784	33.2429	0.0952192	0.2552	0.373116	0.709062	0.937538	Same	1.34718	1.4124
Gm39597	8.66953	-0.477732	0.440318	-1.08497	0.277935	0.746794	Same	0.434605	0.309718
Pi15	8.55842	-0.658152	0.537925	-1.2235	0.221141	0.696607	Same	0.455078	0.285291
Gm28154	0	NA	NA	NA	NA	NA	Same	0	0
Gm16070	1.46655	-1.32839	1.3154	-1.00987	0.312556	NA	Same	0.0958876	0.0374509
Crispld1	47.8395	0.296992	0.259751	1.14337	0.252884	0.728433	Same	1.77539	2.14898
Gm28153	0.459854	-2.49984	2.33471	-1.07073	0.284291	NA	Same	0.0461754	0
Crisp4	18.5542	0.175626	0.321566	0.546158	0.584957	0.902863	Same	0.726148	0.801962
Defb44-ps	0	NA	NA	NA	NA	NA	Same	0	0
Defb18	0	NA	NA	NA	NA	NA	Same	0	0
Defb41	6.86443	1.00231	0.564852	1.77446	0.0759873	0.465048	Same	0.180499	0.355038
Gm15825	0	NA	NA	NA	NA	NA	Same	0	0
Tfap2d	0	NA	NA	NA	NA	NA	Same	0	0
Tfap2b	3.87334	0.502278	0.818588	0.613591	0.539486	0.887759	Same	0.131374	0.185008
Gm32651	29.7652	-0.0293855	0.337326	-0.0871132	0.930582	0.986067	Same	1.2684	1.21311
Pkhd1	36.8539	0.461343	0.220348	2.09371	0.0362861	0.333693	Same	1.26772	1.72449
4930486I03Rik	231.484	0.0837625	0.122393	0.684376	0.493738	0.871316	Same	9.39978	9.75945
Linc-md1	0	NA	NA	NA	NA	NA	Same	0	0
Mir206	0	NA	NA	NA	NA	NA	Same	0	0
Mir133b	0	NA	NA	NA	NA	NA	Same	0	0
Il17a	1.03733	-0.0511516	1.34514	-0.0380269	0.969666	NA	Same	0.0445304	0.0414155
Il17f	3.95173	-1.20681	0.932009	-1.29485	0.195372	0.668222	Same	0.24942	0.106305
Mcm3	610.604	0.0334018	0.0882903	0.378318	0.705195	0.936078	Same	25.3196	25.4507
6720483E21Rik	4.32997	-1.01473	0.722169	-1.40511	0.159989	0.620088	Same	0.256548	0.124848
Paqr8	1948.64	-0.381922	0.102091	-3.74099	0.000183297	0.011717	Same	94.6776	71.5357
Efhc1	5758.12	0.0686808	0.0721159	0.952367	0.340911	0.794253	Same	235.042	242.143
Tram2	130.344	0.146144	0.164757	0.887029	0.375063	0.816044	Same	5.15199	5.60671
Tmem14a	9.41228	0.111491	0.458918	0.242943	0.80805	0.96259	Same	0.377111	0.403451
Gm32947	0.64646	-1.73394	2.17482	-0.797282	0.425287	NA	Same	0.0488288	0.0115435
Gm28836	0	NA	NA	NA	NA	NA	Same	0	0
Gsta3	517.41	0.364076	0.238192	1.5285	0.126388	0.568277	Same	18.6176	23.423
Gm4956	0	NA	NA	NA	NA	NA	Same	0	0
Khdc1a	1.78984	-0.90177	1.23912	-0.72775	0.466767	0.859644	Same	0.104714	0.0531694
Khdc1c	0	NA	NA	NA	NA	NA	Same	0	0
Gm33147	0	NA	NA	NA	NA	NA	Same	0	0
Khdc1b	0.954979	-1.28749	1.83063	-0.703305	0.481866	NA	Same	0.0611527	0.0247037
Kcnq5	29.5179	-0.564664	0.261305	-2.16094	0.0307001	0.309064	Same	1.52693	1.02122
Rims1	14.9213	-0.0405792	0.353197	-0.114891	0.908531	0.982454	Same	0.635624	0.610171
Gm7759	0.554252	-1.38098	2.02874	-0.680708	0.496056	NA	Same	0.0377572	0.012032
4933415F23Rik	11745.7	0.0374959	0.0409162	0.916407	0.359454	0.805238	Same	485.691	490.089
Gm30442	15.5599	0.349044	0.32896	1.06105	0.288667	0.756568	Same	0.565019	0.705692
Gm29506	0.352682	1.85393	3.14916	0.588706	0.556059	NA	Same	0	0.0256616
Mir30a	0.236974	-0.522022	2.90183	-0.179894	0.857236	NA	Same	0.0149516	0.0064154
Mir30c-2	0.591757	0.134788	1.89154	0.0712585	0.943192	NA	Same	0.0235201	0.0256979
Ogfrl1	34.6265	0.468929	0.262662	1.78529	0.074214	0.46134	Same	1.18998	1.6226
Gm19673	0.555728	-1.33875	2.58597	-0.517697	0.604669	NA	Same	0.0365682	0.0137098
Gm28822	0.182207	1.04432	3.16075	0.330402	0.741096	NA	Same	0	0.0131602
B3gat2	43.1882	-0.0545034	0.207743	-0.26236	0.793044	0.959476	Same	1.85224	1.76024
Smap1	3045.04	0.0672904	0.0557593	1.2068	0.227509	0.702842	Same	124.425	128.06
Gm26524	1.79978	1.43566	1.06077	1.35342	0.175923	0.643627	Same	0.0374083	0.100119
Sdhaf4	221.53	-0.218263	0.12143	-1.79744	0.0722652	0.456006	Same	10.1323	8.57841
Fam135a	4587.27	-0.11261	0.0577286	-1.95068	0.0510956	0.389898	Same	201.482	183.402
Col9a1	82.0694	0.599403	0.199222	3.00872	0.00262348	0.0760552	Same	2.65647	3.92854
Col19a1	113.571	0.470138	0.164694	2.85461	0.00430897	0.102623	Same	3.90348	5.30661
Lmbrd1	998.648	-0.00737955	0.077205	-0.0955839	0.923851	0.985389	Same	42.0885	41.1953
Gm29414	55.6003	-0.100806	0.202273	-0.498366	0.618226	0.911245	Same	2.42757	2.236
Adgrb3	42.4033	-0.419308	0.236657	-1.77179	0.0764286	0.465581	Same	2.08508	1.53196
Gm20172	1.62312	-0.214416	1.52125	-0.140948	0.887911	0.978482	Same	0.0737257	0.0625563
LOC108167844	1.74498	-1.02343	1.20417	-0.849911	0.395375	0.826916	Same	0.103246	0.0512443
Gm39614	0	NA	NA	NA	NA	NA	Same	0	0
Gm31076	3.95822	0.708614	0.79999	0.885779	0.375737	0.816277	Same	0.11998	0.1958
Gm31136	97.4258	0.0917576	0.214833	0.427111	0.669299	0.926763	Same	3.94117	4.10088
4931408C20Rik	1818.76	-0.155732	0.0865404	-1.79954	0.071934	0.455028	Same	81.1577	71.6204
Gm5524	0.312072	-0.109828	3.05827	-0.0359117	0.971353	NA	Same	0.0147601	0.0115435
Gm7846	3.19312	0.349989	0.877667	0.398771	0.690062	0.932114	Same	0.115631	0.14562
Gm597	1349.37	-0.161074	0.113578	-1.41818	0.156138	0.615171	Same	60.3238	53.0397
LOC108167331	28.9864	0.343856	0.293488	1.17162	0.24135	0.718606	Same	1.05272	1.3063
Mir6342	0	NA	NA	NA	NA	NA	Same	0	0
Gm31465	6.39894	0.403817	0.610739	0.661193	0.508489	0.878016	Same	0.225313	0.293835
Gm31525	30.2241	0.875737	0.358259	2.44442	0.0145085	0.208541	Same	0.851911	1.54597
Gm39615	0.714006	1.33641	1.83189	0.729529	0.465678	NA	Same	0.0159782	0.038373
Gm31581	26.3869	-0.540673	0.273109	-1.97969	0.0477379	0.378192	Same	1.35244	0.916043
Phf3	1406.8	0.0733686	0.0812463	0.903039	0.366505	0.80976	Same	57.3447	59.2874
Ptp4a1	712.061	0.0184807	0.0692478	0.266877	0.789564	0.959264	Same	29.6634	29.622
Gm28644	21.937	0.455361	0.295352	1.54176	0.123132	0.563747	Same	0.757102	1.02379
Gm29669	19.0457	1.00835	0.340719	2.95949	0.00308148	0.084582	Same	0.502604	0.995808
Lgsn	31.6668	0.709713	0.234052	3.03228	0.0024271	0.0727445	Same	0.970123	1.56286
Pih1d3	307.106	-0.0750516	0.122337	-0.613485	0.539556	0.887759	Same	13.2839	12.3717
Gm4850	0	NA	NA	NA	NA	NA	Same	0	0
Khdrbs2	3.62701	0.228338	0.766132	0.29804	0.765673	0.95283	Same	0.138081	0.162101
Gm9839	192.534	0.0919743	0.143339	0.641655	0.521097	0.881517	Same	7.79061	8.19009
Gm5415	446.962	-0.10034	0.0955547	-1.05008	0.29368	0.759755	Same	19.5561	17.9248
LOC108167822	0.144677	-0.934213	3.16075	-0.295567	0.767561	NA	Same	0.0146273	0
Gm39616	0	NA	NA	NA	NA	NA	Same	0	0
Gm39617	0	NA	NA	NA	NA	NA	Same	0	0
Prim2	438.989	0.0473173	0.0982124	0.481786	0.629958	0.91424	Same	18.0962	18.3431
Gm39618	2.61446	0.240275	0.909718	0.26412	0.791688	0.959382	Same	0.098494	0.117423
1700001G17Rik	97.8989	-0.150633	0.144003	-1.04604	0.295542	0.760496	Same	4.35689	3.87207
Gm32229	36.9969	0.159579	0.223611	0.713644	0.475447	0.864346	Same	1.45064	1.59988
Rab23	929.778	0.0440716	0.0630147	0.699387	0.48431	0.868156	Same	38.338	38.8837
Bag2	199.801	-0.0440166	0.13453	-0.327187	0.743526	0.946783	Same	8.55469	8.14198
Zfp451	13876.3	-0.0724955	0.064214	-1.12897	0.258912	0.733521	Same	599.925	560.382
Gm15455	35.7832	0.0149444	0.300263	0.049771	0.960305	0.991738	Same	1.49939	1.48547
Bend6	41.2635	-0.195544	0.226085	-0.864913	0.387086	0.821621	Same	1.87141	1.6124
Gm38471	0.523858	0.772127	2.35849	0.327383	0.743378	NA	Same	0.0147601	0.02687
Dst	7254.36	0.0136685	0.0717287	0.190558	0.848872	0.970705	Same	302.939	300.318
Mir6896	0	NA	NA	NA	NA	NA	Same	0	0
LOC108167617	0.663838	1.26089	1.70674	0.738772	0.460045	NA	Same	0.0148852	0.0369665
Mir5103	0.0911035	0.632124	3.16075	0.199992	0.841487	NA	Same	0	0.00658011
Ccdc115	419.564	0.171109	0.0929711	1.84045	0.0657016	0.43727	Same	16.4093	18.1924
Imp4	592.174	-0.0259624	0.0759505	-0.341833	0.732476	0.943621	Same	25.1253	24.2797
Gm32504	0.176341	1.04432	3.16075	0.330402	0.741096	NA	Same	0	0.0128308
Ptpn18	13.4084	-0.0741378	0.461634	-0.160599	0.87241	0.976438	Same	0.581464	0.542414
Gm32566	0.691816	1.31079	2.22152	0.590041	0.555163	NA	Same	0.0150838	0.0391512
4930568A12Rik	41.3266	0.0455186	0.212188	0.21452	0.830141	0.966334	Same	1.70734	1.72693
Prss39	9501.11	0.215687	0.0626771	3.44124	0.000579052	0.0273607	Same	364.645	415.926
Cfc1	4.31173	0.293027	0.645901	0.453672	0.650065	0.920607	Same	0.159658	0.194346
Prss40	1308.9	0.323489	0.0662392	4.88366	1.04135913418877e-06	0.000190392	Same	47.9147	58.9529
Amer3	3.79981	0.131326	0.741282	0.177161	0.859382	0.973533	Same	0.150595	0.166156
AA619741	0.345783	1.82926	2.93995	0.622209	0.533804	NA	Same	0	0.024774
Gm38647	7.86852	-1.19432	0.514118	-2.32304	0.0201768	0.251791	Same	0.493154	0.210503
Gm32920	46.018	0.588967	0.211172	2.78904	0.00528644	0.116711	Same	1.49243	2.21367
LOC108167618	1.65091	-1.5109	1.33387	-1.13272	0.257333	0.731948	Same	0.110619	0.0397711
Gm32790	0.677738	-1.77521	2.46735	-0.719482	0.471844	NA	Same	0.0506176	0.0132305
Arhgef4	48.7241	0.150275	0.228908	0.656484	0.511513	0.878586	Same	1.92191	2.10529
Fam168b	737.57	-0.0941465	0.0868892	-1.08352	0.278576	0.74756	Same	32.1445	29.7218
Plekhb2	455.69	0.135338	0.117032	1.15643	0.247507	0.722988	Same	18.1189	19.5668
1110002O04Rik	18.1923	-0.0498131	0.310419	-0.16047	0.872511	0.976438	Same	0.781577	0.739247
Gm33176	0.0906629	0.632124	3.16075	0.199992	0.841487	NA	Same	0	0.00661527
Gm39622	0.815505	0.297482	1.58301	0.187922	0.850937	NA	Same	0.0302268	0.0367315
Gm33222	100.849	-1.11349	1.04678	-1.06373	0.287451	0.755693	Same	6.16784	2.80957
Gm39623	0.176341	1.04432	3.16075	0.330402	0.741096	NA	Same	0	0.0128308
Gm39624	2.53733	1.44087	0.956616	1.50622	0.132011	0.57776	Same	0.0532311	0.1434
Hs6st1	320.479	0.106491	0.118168	0.901188	0.367488	0.810614	Same	12.8673	13.6568
Gm33280	24.6373	-0.473713	0.282454	-1.67713	0.093517	0.504383	Same	1.23452	0.875823
Uggt1	804.267	-0.0642322	0.0697129	-0.921381	0.356852	0.803958	Same	34.6539	32.637
Mir6897	0	NA	NA	NA	NA	NA	Same	0	0
Gm39625	4.69604	-0.459954	0.605923	-0.759096	0.447795	0.85026	Same	0.233863	0.168205
Neurl3	4.94872	0.597158	0.65715	0.908708	0.363504	0.807783	Same	0.161031	0.238815
Arid5a	116.508	-0.219697	0.173411	-1.26691	0.205187	0.68018	Same	5.32027	4.507
Kansl3	7214.4	-0.00894797	0.042804	-0.209045	0.834413	0.967042	Same	303.95	297.36
Mir6898	1.18268	-1.27548	1.31013	-0.973549	0.330281	NA	Same	0.0758091	0.0304714
Fer1l5	4102.17	0.131347	0.0953208	1.37795	0.168219	0.633354	Same	163.272	175.706
Lman2l	424.308	-0.200589	0.0875236	-2.29183	0.0219155	0.263452	Same	19.2753	16.5168
Gm33401	0.0827354	-0.357141	3.16075	-0.112992	0.910037	NA	Same	0.00843626	0
Gm33454	2.53555	1.02256	1.20347	0.849675	0.395506	0.826916	Same	0.0662793	0.131442
Cnnm4	1280.25	0.00315235	0.0521057	0.0604991	0.951758	0.990049	Same	53.6689	52.9917
Cnnm3	258.349	-0.0682658	0.0991338	-0.688623	0.49106	0.871071	Same	11.1533	10.4835
Ankrd23	208.47	-0.12243	0.11054	-1.10757	0.26805	0.739707	Same	9.18332	8.31124
Ankrd39	149.145	-0.339189	0.166114	-2.04191	0.0411605	0.352158	Same	7.1327	5.57551
Sema4c	450.767	-0.154206	0.268024	-0.575343	0.565059	0.89739	Same	20.1318	17.8077
Fam178b	6141.61	0.0828067	0.067475	1.22722	0.21974	0.695742	Same	249.311	259.51
Cox5b	2012.82	0.0312704	0.0566995	0.551511	0.581283	0.902136	Same	83.4613	83.9636
Actr1b	732.661	0.13393	0.0712246	1.88039	0.0600551	0.418889	Same	29.0942	31.4943
4933424G06Rik	179.935	0.0641905	0.14654	0.43804	0.661357	0.925127	Same	7.36984	7.5486
Gm33533	14.6386	0.324162	0.370979	0.873801	0.382227	0.820787	Same	0.53795	0.660124
Zap70	88.721	-0.101715	0.152206	-0.668272	0.50396	0.876899	Same	3.87571	3.55482
Tmem131	1556.02	0.0489128	0.0559704	0.873905	0.38217	0.820787	Same	64.0318	65.1118
Vwa3b	5099.65	0.0983495	0.058606	1.67815	0.0933185	0.503953	Same	205.698	216.245
Gm39626	1.25854	-0.991021	1.30386	-0.760067	0.447215	NA	Same	0.074242	0.0374509
Gm37020	8.22698	0.362822	0.574755	0.631263	0.527868	0.883351	Same	0.296209	0.3734
Cnga3	169.915	0.438665	0.158972	2.75939	0.00579096	0.122631	Same	5.90526	7.86128
Inpp4a	1410.43	0.0358011	0.0825667	0.433602	0.664578	0.925668	Same	58.3481	58.7351
4930439A04Rik	204.844	0.405284	0.162402	2.49556	0.0125759	0.194411	Same	7.23584	9.40885
Coa5	1653.98	-0.195511	0.0653756	-2.99058	0.00278449	0.0789136	Same	75.0165	64.5279
Unc50	626.92	-0.069708	0.0687945	-1.01328	0.310927	0.772344	Same	27.0635	25.395
Mgat4a	312.706	-0.372293	0.121807	-3.05641	0.00224002	0.0688623	Same	15.133	11.4917
4930594C11Rik	359.274	-0.170942	0.108801	-1.57115	0.116148	0.55205	Same	16.1384	14.1387
Gm39627	1.68705	-0.692357	1.35043	-0.512695	0.608165	0.908293	Same	0.0915881	0.0565324
2010300C02Rik	167.389	0.0845962	0.10924	0.774403	0.438692	0.846758	Same	6.78431	7.09064
LOC102637491	94.847	-0.146788	0.140103	-1.04772	0.29477	0.760272	Same	4.21928	3.75914
LOC102637336	148.122	0.0578701	0.124631	0.464332	0.64241	0.918081	Same	6.06599	6.2192
Gm39628	148.818	-0.0476895	0.138755	-0.343695	0.731076	0.943621	Same	6.3801	6.06354
Tsga10	5110.11	0.100196	0.0725842	1.38041	0.16746	0.632315	Same	205.919	216.647
Lipt1	194.908	-0.00625832	0.132146	-0.0473592	0.962227	0.992092	Same	8.19187	8.04937
Mitd1	39.7093	-0.176039	0.265616	-0.662759	0.507485	0.877818	Same	1.78469	1.55994
Mrpl30	651.281	-0.0550512	0.0821753	-0.669924	0.502906	0.876363	Same	27.9695	26.4845
Lyg2	0	NA	NA	NA	NA	NA	Same	0	0
Lyg1	1.21268	1.06995	1.19159	0.897918	0.369229	NA	Same	0.0309297	0.0641955
Txndc9	1495.31	0.0316502	0.0551662	0.573724	0.566155	0.897567	Same	61.9704	62.2922
Eif5b	5914.79	0.161122	0.06461	2.49376	0.0126397	0.194469	Same	232.414	255.479
Gm34448	5.83354	-0.0191155	0.643002	-0.0297285	0.976284	0.994805	Same	0.248676	0.238505
Rev1	935.018	-0.0462814	0.0691081	-0.669696	0.503051	0.876372	Same	40.0142	38.08
Gm5099	40.248	0.0211569	0.225135	0.0939741	0.92513	0.985508	Same	1.67665	1.66581
Aff3	204.993	0.276259	0.124181	2.22465	0.0261049	0.285613	Same	7.66094	9.13171
Gm16150	109.84	-0.161073	0.153693	-1.04802	0.29463	0.760272	Same	4.91219	4.34387
LOC108167619	2.68953	-1.50218	1.02287	-1.46858	0.141946	0.593572	Same	0.182257	0.0638549
Gm34596	2.73985	0.550034	0.830692	0.66214	0.507882	0.878013	Same	0.0897159	0.129697
Lonrf2	18.652	0.323973	0.409656	0.790843	0.429035	0.842066	Same	0.680237	0.845403
Chst10	17.7506	-0.271751	0.404028	-0.672605	0.501199	0.875116	Same	0.829547	0.674423
Nms	2.32141	-0.0791797	0.985467	-0.0803473	0.935961	0.986537	Same	0.100842	0.0923594
Gm35171	7.95057	-0.594272	0.465711	-1.27606	0.201936	0.676486	Same	0.416566	0.271536
Pdcl3	109.413	-0.0756766	0.159703	-0.473858	0.635601	0.916368	Same	4.72516	4.42679
Gm35222	0.0755306	-0.357141	3.16075	-0.112992	0.910037	NA	Same	0.00754189	0
Mir6349	0	NA	NA	NA	NA	NA	Same	0	0
Npas2	33.3757	0.466156	0.264784	1.76052	0.0783202	0.469971	Same	1.14481	1.55306
Rpl31	1048.64	0.0909562	0.0748174	1.21571	0.224096	0.69895	Same	42.416	44.4556
Tbc1d8	481.295	0.152709	0.110955	1.37632	0.168721	0.634216	Same	18.9588	20.7112
Cnot11	682.513	0.00183854	0.0737234	0.0249384	0.980104	0.995902	Same	28.616	28.1906
Snord89	4.31406	0.191709	0.587439	0.326347	0.744162	0.946783	Same	0.166323	0.188769
Rnf149	365.887	-0.114484	0.0862452	-1.32742	0.184369	0.655576	Same	16.0794	14.636
Creg2	31.9741	0.15615	0.27063	0.576987	0.563948	0.89673	Same	1.25861	1.37496
D930019O06Rik	3.63925	1.25667	0.953687	1.3177	0.187604	0.658981	Same	0.085464	0.197355
Rfx8	1325.76	0.143915	0.0834395	1.72478	0.0845669	0.485132	Same	52.4288	56.941
Gm3646	0.194036	1.04432	3.16075	0.330402	0.741096	NA	Same	0	0.0137098
1700066B17Rik	178.62	0.274474	0.134432	2.04173	0.0411781	0.352158	Same	6.68871	7.96227
Gm35600	96.2477	-0.0767956	0.145723	-0.526998	0.598195	0.905162	Same	4.17302	3.89197
Map4k4	941.918	0.0481351	0.0601588	0.800135	0.423633	0.839317	Same	38.7556	39.4927
Gm16894	1.76194	-0.352149	1.09494	-0.321615	0.747745	0.947716	Same	0.0838004	0.064714
Il1r2	2.00895	-0.153047	1.10935	-0.137962	0.890271	0.97913	Same	0.0895766	0.0793757
Gm35741	34.0417	0.111208	0.236764	0.469698	0.638571	0.91687	Same	1.36497	1.45556
Il1r1	280.011	0.107235	0.121009	0.886177	0.375522	0.816044	Same	11.2478	11.9329
Il1rl2	9.80549	0.377888	0.451435	0.837083	0.402546	0.830006	Same	0.350011	0.447758
Il1rl1	11.4808	-0.0737506	0.37674	-0.19576	0.844798	0.970108	Same	0.495747	0.463597
Il18r1	3.54159	0.632804	0.732305	0.864127	0.387518	0.822191	Same	0.11176	0.172419
Il18rap	1.54748	2.68947	1.53932	1.74718	0.0806054	0.474922	Same	0.0147601	0.0992766
Gm35801	0	NA	NA	NA	NA	NA	Same	0	0
Slc9a4	69.1679	-0.313443	0.184421	-1.6996	0.0892054	0.49599	Same	3.27563	2.59244
Slc9a2	226.399	0.133727	0.129655	1.0314	0.302352	0.765391	Same	8.98613	9.70792
Gm37915	8.64485	-0.359475	0.443864	-0.809875	0.418012	0.837351	Same	0.414865	0.322887
Mfsd9	399.232	-0.0705719	0.0805804	-0.875795	0.381141	0.820643	Same	17.2324	16.1454
Tmem182	5.81763	-0.607541	0.55959	-1.08569	0.277616	0.74664	Same	0.306351	0.196634
4930448I06Rik	11.41	0.0138293	0.42441	0.0325848	0.974006	0.994025	Same	0.47802	0.470417
Gm39631	40.7203	0.174346	0.315556	0.552505	0.580602	0.902004	Same	1.59901	1.76898
Gm35935	0	NA	NA	NA	NA	NA	Same	0	0
Gm29260	2.06737	-0.469326	1.33222	-0.352287	0.724623	0.941597	Same	0.103496	0.074111
Gm28175	1.22622	0.701355	1.4259	0.491868	0.622813	NA	Same	0.0377984	0.0595743
LOC108167620	0	NA	NA	NA	NA	NA	Same	0	0
Gm36678	0	NA	NA	NA	NA	NA	Same	0	0
LOC108167621	0.307752	-1.06384	2.67494	-0.397707	0.690846	NA	Same	0.0226849	0.00577173
Gm36822	6.20831	1.44983	0.567237	2.55596	0.0105896	0.176899	Same	0.129969	0.346675
Gm30248	9.7588	0.280974	0.552283	0.508751	0.610927	0.908481	Same	0.362922	0.438297
Pantr1	3.58235	-1.58265	0.850373	-1.86112	0.0627273	0.427877	Same	0.245431	0.0813995
Gm42411	0	NA	NA	NA	NA	NA	Same	0	0
Pou3f3	12.129	-0.0762339	0.550622	-0.13845	0.889884	0.978968	Same	0.526044	0.492129
2900092D14Rik	0.345151	1.82704	2.94147	0.621133	0.534512	NA	Same	0	0.0235754
Pantr2	0.179754	0.0550521	3.16075	0.0174174	0.986104	NA	Same	0.00843626	0.00685489
LOC108167622	0.765785	-2.03086	2.08434	-0.974342	0.329887	NA	Same	0.0589657	0.012032
Dalir	0.147615	-0.934213	3.16075	-0.295567	0.767561	NA	Same	0.0147601	0
LOC108167623	0.331319	-0.109828	2.9972	-0.0366435	0.970769	NA	Same	0.0151431	0.0132305
Gm39633	0.488706	-1.04249	2.33321	-0.446805	0.655016	NA	Same	0.0297703	0.0137098
Gpr45	3.18467	-0.395616	0.835515	-0.473499	0.635857	0.916368	Same	0.155024	0.115073
Tgfbrap1	481.506	0.0635633	0.0738912	0.860227	0.389664	0.824102	Same	19.6901	20.2876
Gm28782	1.21284	1.09746	1.48672	0.738174	0.460409	NA	Same	0.0302268	0.0657181
LOC108167597	5.79578	-0.112122	0.630757	-0.177757	0.858913	0.973389	Same	0.254869	0.231991
AI597479	720.166	-0.0367143	0.0877005	-0.418632	0.675485	0.928376	Same	30.6997	29.4643
Fhl2	123.303	-0.341492	0.182055	-1.87576	0.0606879	0.420555	Same	5.89198	4.59284
Gm8210	300.47	-0.0463208	0.181788	-0.254807	0.798872	0.960737	Same	12.8515	12.3224
Gm29040	8.95464	0.114472	0.43458	0.263409	0.792236	0.959476	Same	0.358211	0.382172
Nck2	694.307	0.040294	0.08336	0.483374	0.62883	0.913942	Same	28.6999	29.0345
Gm38628	9.07797	-0.154691	0.5915	-0.261524	0.793689	0.959476	Same	0.407046	0.351793
Gm30634	0.235024	-0.52202	3.16075	-0.165157	0.86882	NA	Same	0.0146273	0.00601598
1500015O10Rik	1.7179	-0.604847	1.51935	-0.398097	0.690558	0.932197	Same	0.08926	0.0594966
Uxs1	380.045	0.0257018	0.0809673	0.317435	0.750914	0.948217	Same	15.7976	15.8235
LOC102632770	14.1221	0.0101779	0.393894	0.0258391	0.979386	0.995832	Same	0.58638	0.590155
Tpp2	6091.31	-0.0357538	0.0513768	-0.695913	0.486484	0.869279	Same	259.48	248.813
Mettl21c	7.67661	-0.230511	0.589878	-0.390778	0.695961	0.933163	Same	0.350445	0.298838
Ccdc168	5958.98	-0.324634	0.0930917	-3.48726	0.000488005	0.0239267	Same	283.593	222.376
Tex30	1841.35	-0.0899456	0.0694593	-1.29494	0.195341	0.668222	Same	80.1658	74.1718
Kdelc1	70.1528	0.130483	0.19278	0.676849	0.498502	0.874384	Same	2.79337	3.00656
Bivm	103.097	-0.252067	0.155409	-1.62196	0.104811	0.528625	Same	4.77103	3.95655
Ercc5	513.473	0.0115864	0.0897303	0.129124	0.897259	0.98065	Same	21.4501	21.2831
Mettl21e	0	NA	NA	NA	NA	NA	Same	0	0
Gm28893	103.683	0.131308	0.156946	0.836642	0.402794	0.830006	Same	4.1269	4.46186
Gm39635	0	NA	NA	NA	NA	NA	Same	0	0
Gulp1	5.35904	-1.04003	0.63819	-1.62966	0.103174	0.524971	Same	0.323321	0.153955
4930521E06Rik	0.813969	-0.867567	1.88485	-0.460284	0.645312	NA	Same	0.0463927	0.0249346
Col3a1	550.751	0.0219734	0.0978926	0.224465	0.822396	0.96523	Same	22.9135	22.8994
Col5a2	27.8027	-0.483678	0.442058	-1.09415	0.273889	0.744359	Same	1.398	0.985489
Gm39637	0.386788	-0.635238	2.5209	-0.251989	0.80105	NA	Same	0.0224567	0.0115435
Wdr75	531.434	0.0940409	0.109565	0.858313	0.39072	0.82421	Same	21.4865	22.5759
Gm30900	0	NA	NA	NA	NA	NA	Same	0	0
Slc40a1	57.2831	0.199504	0.234378	0.851207	0.394654	0.826916	Same	2.21868	2.50451
Stk-ps2	619.265	0.124211	0.10299	1.20605	0.2278	0.703398	Same	24.7257	26.5209
Dnah7b	3490.2	-0.0714798	0.0787759	-0.907381	0.364205	0.807956	Same	150.861	141.069
Gm31046	9.58056	-0.529452	0.455083	-1.16342	0.244659	0.721382	Same	0.492809	0.335751
Dnah7c	3405.45	-0.0682017	0.0705831	-0.966261	0.333914	0.790292	Same	146.96	137.806
Slc39a10	2266.9	-0.0956613	0.0707676	-1.35177	0.17645	0.644245	Same	98.8908	91.013
Gm39638	1.98437	0.303439	1.18249	0.25661	0.79748	0.960442	Same	0.0748701	0.0896683
Gm39639	0.159233	1.04432	3.16075	0.330402	0.741096	NA	Same	0	0.0112249
Mir6350	0.151061	-0.934213	3.16075	-0.295567	0.767561	NA	Same	0.0150838	0
C230029F24Rik	0	NA	NA	NA	NA	NA	Same	0	0
Gm39640	0.23578	-0.52202	3.16075	-0.165157	0.86882	NA	Same	0.0146273	0.00658011
Gm28321	2.62305	0.230728	0.903165	0.255466	0.798363	0.960561	Same	0.0995503	0.115716
LOC108167624	9.93454	0.0815914	0.417547	0.195407	0.845075	0.970162	Same	0.401386	0.423753
Tmeff2	6.9202	0.302749	0.711	0.425807	0.670248	0.926935	Same	0.256649	0.314492
9330175M20Rik	11.5049	0.155418	0.396555	0.391921	0.695116	0.932951	Same	0.453578	0.496549
Sdpr	84.4279	-0.0042499	0.173146	-0.0245452	0.980418	0.995902	Same	3.54205	3.49451
Nabp1	2868.79	-0.0231707	0.0545741	-0.424574	0.671147	0.926942	Same	121.643	117.818
Gm17767	0.485053	-1.08777	1.91657	-0.567561	0.570333	NA	Same	0.0309593	0.0124314
Gm31636	1.78982	-0.837112	1.19962	-0.697814	0.485293	0.868751	Same	0.101545	0.0557243
Myo1b	101.399	-0.100805	0.155716	-0.647362	0.517398	0.881021	Same	4.42725	4.05582
Gm33795	0.772065	-2.05488	1.82296	-1.12722	0.259648	NA	Same	0.0599972	0.0128308
Stat4	9551.83	-0.0182364	0.0589664	-0.309267	0.757118	0.949706	Same	404.073	391.953
Gm31812	5.02957	0.0469231	0.646487	0.0725816	0.942139	0.988516	Same	0.206106	0.210724
Stat1	476.589	-0.121658	0.0836116	-1.45504	0.14566	0.5989	Same	21.0093	18.9575
Gls	622.084	-0.176467	0.091089	-1.9373	0.0527082	0.395947	Same	28.0086	24.4549
Gm31867	0	NA	NA	NA	NA	NA	Same	0	0
Gm31955	0	NA	NA	NA	NA	NA	Same	0	0
Nab1	265.591	-0.00424808	0.109478	-0.0388029	0.969048	0.993287	Same	11.1716	10.9562
Gm553	2.24333	0.497351	0.9136	0.544386	0.586176	0.903045	Same	0.0760966	0.10634
Tmem194b	338.848	-6.7e-05	0.121025	-0.000553251	0.999559	0.99998	Same	14.2211	14.053
Gm28178	11.7789	-0.256768	0.431519	-0.595033	0.551821	0.892916	Same	0.546548	0.451048
Mfsd6	198.968	0.115406	0.13213	0.873426	0.382431	0.820787	Same	7.96641	8.49826
Inpp1	903.558	-0.0473953	0.101082	-0.468879	0.639156	0.917074	Same	38.6669	36.7886
Hibch	103.467	0.172138	0.215257	0.799685	0.423893	0.839565	Same	4.05212	4.45775
1700019D03Rik	4832.39	-0.0515636	0.0666474	-0.773677	0.439122	0.847073	Same	207.109	196.777
Mstn	2.33965	1.91348	1.16356	1.64451	0.10007	0.518397	Same	0.0375997	0.138579
1700019A02Rik	1031.8	0.011771	0.0937998	0.12549	0.900136	0.980962	Same	43.116	42.7747
Pms1	59.3905	0.226574	0.196965	1.15032	0.250011	0.725576	Same	2.26236	2.61453
Ormdl1	70.0938	0.0852283	0.210774	0.404359	0.685949	0.931141	Same	2.84591	2.96242
Osgepl1	711.782	-0.062493	0.0621499	-1.00552	0.314646	0.776382	Same	30.6441	28.8675
Asnsd1	8269.52	-0.0579717	0.0434735	-1.33349	0.18237	0.65181	Same	355.338	335.819
Dnah7a	2861.59	-0.0885437	0.0853995	-1.03682	0.299821	0.76307	Same	124.507	115.01
Gm32311	51.277	0.0638044	0.19749	0.323077	0.746637	0.947295	Same	2.09772	2.16673
Stk17b	942.563	-0.0406979	0.0571895	-0.711632	0.476692	0.864776	Same	40.2287	38.5234
Hecw2	96.1816	0.0830998	0.167864	0.495041	0.620571	0.911611	Same	3.90772	4.06916
Mir7681	0	NA	NA	NA	NA	NA	Same	0	0
Ccdc150	4266.01	0.0371917	0.0900257	0.413123	0.679516	0.92962	Same	176.402	177.596
Gtf3c3	559.605	-0.172964	0.0776347	-2.22792	0.0258861	0.28466	Same	25.1548	21.9353
Gm34066	8.58436	-0.0113749	0.575483	-0.0197658	0.98423	0.996522	Same	0.361896	0.35136
LOC108167366	9.01648	0.556125	0.539419	1.03097	0.302555	0.76561	Same	0.295783	0.427836
Pgap1	292.95	-0.0564135	0.144087	-0.391523	0.695411	0.932951	Same	12.596	11.9247
Ankrd44	301.479	0.144604	0.12322	1.17355	0.240577	0.718018	Same	11.9189	12.9698
4930444A19Rik	58.1782	-0.2387	0.222827	-1.07123	0.284065	0.751453	Same	2.68396	2.24441
Sf3b1	5426.09	-0.0541989	0.0483024	-1.12207	0.261831	0.736075	Same	232.822	220.459
Coq10b	545.609	-0.182375	0.0915267	-1.99259	0.0463069	0.37216	Same	24.6052	21.3592
Hspd1	752.659	0.116186	0.074301	1.56373	0.117882	0.555349	Same	30.1443	32.129
Hspe1	222.142	0.10275	0.118372	0.868023	0.385382	0.821458	Same	8.93704	9.44323
Mob4	173.288	-0.0627159	0.111048	-0.564763	0.572235	0.899298	Same	7.46556	7.03829
Rftn2	449.283	0.209132	0.113568	1.84147	0.0655527	0.436936	Same	17.2911	19.594
Gm10561	14.9821	0.129215	0.389635	0.331631	0.740168	0.945824	Same	0.598598	0.64173
Mars2	303.322	-0.383782	0.114162	-3.36173	0.000774551	0.0334987	Same	14.7664	11.1365
Boll	2188.21	-0.082168	0.066428	-1.23695	0.216106	0.692038	Same	94.9595	88.171
LOC108167625	5.67029	-0.0876024	0.616305	-0.142141	0.886968	0.978345	Same	0.248512	0.224677
Plcl1	86.6838	0.115878	0.163608	0.708268	0.478779	0.865892	Same	3.47163	3.70647
Gm6644	366.281	0.0310456	0.0963987	0.322054	0.747412	0.947602	Same	15.1805	15.2412
Gm39642	0.711078	2.86392	2.43436	1.17646	0.239412	NA	Same	0	0.0510241
Gm32949	7.60231	0.270742	0.577885	0.468504	0.639424	0.917189	Same	0.283256	0.338314
9130227L01Rik	3.73407	-0.516176	0.68461	-0.753971	0.450866	0.85175	Same	0.189877	0.131863
1700003I22Rik	219.428	0.298004	0.203127	1.46708	0.142355	0.594112	Same	8.12184	9.81584
Hsfy2	2531.01	-0.128962	0.0889479	-1.44986	0.147097	0.601502	Same	111.942	100.798
Satb2	77.0108	-0.0337591	0.190902	-0.176839	0.859635	0.973533	Same	3.28934	3.14178
9130024F11Rik	11.7615	-0.251641	0.471982	-0.533158	0.593924	0.905012	Same	0.542365	0.456564
Gm38484	0	NA	NA	NA	NA	NA	Same	0	0
LOC105243927	283.287	0.327279	0.0998227	3.2786	0.00104323	0.0414714	Same	10.3634	12.7852
BC055402	2.61403	0.651862	1.06641	0.61127	0.541021	0.887759	Same	0.082354	0.127035
4930558J18Rik	347.557	0.000930023	0.0878244	0.0105896	0.991551	0.997902	Same	14.5828	14.3628
1700066M21Rik	1004.15	-0.155113	0.0855887	-1.8123	0.0699391	0.449367	Same	44.813	39.6702
Tyw5	71.8329	0.0585937	0.16072	0.36457	0.715433	0.939023	Same	2.95068	3.01687
9430016H08Rik	277.237	-0.159859	0.0962715	-1.6605	0.0968142	0.511741	Same	12.3852	10.9474
Spats2l	21.4841	-0.238198	0.370802	-0.642386	0.520623	0.881346	Same	0.989821	0.827507
Kctd18	357.47	0.05913	0.0926868	0.637955	0.523503	0.881722	Same	14.6406	15.0547
Sgol2a	1668.39	0.0232264	0.0668395	0.347496	0.728219	0.943108	Same	69.3538	69.3236
Aox1	300.267	-0.033935	0.0887925	-0.382183	0.702326	0.93536	Same	12.7912	12.2778
Aox3	877.445	-0.0439433	0.111649	-0.393583	0.693889	0.932411	Same	37.5217	35.8664
Gm39643	14.0179	-0.331917	0.382013	-0.868863	0.384922	0.821458	Same	0.66955	0.524836
Aox4	80.6671	0.391736	0.222011	1.76449	0.0776498	0.468741	Same	2.86584	3.68354
Aox2	28.4842	0.766944	0.276934	2.76941	0.00561582	0.120947	Same	0.848417	1.41238
Gm15759	0.0903469	0.632124	3.16075	0.199992	0.841487	NA	Same	0	0.00601598
Bzw1	5153.02	-0.0356199	0.0630687	-0.564779	0.572224	0.899298	Same	219.42	210.415
Clk1	696.956	-0.124114	0.0570152	-2.17686	0.0294911	0.30374	Same	30.7434	27.7821
Ppil3	124.867	-0.0142578	0.150207	-0.094921	0.924378	0.985421	Same	5.26288	5.14429
Nif3l1	162.251	-0.0832715	0.140603	-0.592247	0.553685	0.893048	Same	7.04474	6.54452
Orc2	783.42	-0.0190355	0.0618681	-0.307679	0.758327	0.949931	Same	33.1374	32.1922
Gm15834	96.5127	0.0772866	0.148417	0.520741	0.602547	0.906575	Same	3.92856	4.08701
Fam126b	565.05	-0.0530459	0.07097	-0.747441	0.454797	0.853931	Same	24.2422	23.0136
Ndufb3	323.339	0.0213423	0.0887547	0.240464	0.80997	0.962975	Same	13.4574	13.4319
Gm20257	11.8938	-0.452467	0.40743	-1.11054	0.266766	0.738946	Same	0.590761	0.426227
Als2cr12	1416.96	0.113196	0.108004	1.04807	0.294606	0.760272	Same	56.7989	60.4319
Cflar	191.961	-0.0780655	0.107101	-0.728899	0.466063	0.859644	Same	8.31086	7.75457
Gm39646	1.57193	-1.16042	1.52807	-0.759403	0.447611	0.85026	Same	0.0972809	0.0434577
Casp8	39.5152	-0.165822	0.239403	-0.692648	0.488531	0.870343	Same	1.7722	1.54979
Gm28802	280.171	-0.214927	0.153885	-1.39667	0.162513	0.624445	Same	12.7943	10.8391
Trak2	349.731	0.0704106	0.0781824	0.900595	0.367804	0.810811	Same	14.2736	14.7439
Stradb	378.883	-0.106008	0.0862606	-1.22892	0.2191	0.694795	Same	16.5875	15.1833
Als2cr11b	12730	0.0361932	0.0715395	0.505919	0.612914	0.90927	Same	526.76	531.115
Gm29018	39.6553	0.00953966	0.262898	0.0362865	0.971054	0.993815	Same	1.65894	1.64642
Als2cr11	6603.75	0.0080089	0.0589877	0.135772	0.892001	0.979527	Same	276.381	273.005
Tmem237	1044.98	-0.0342155	0.0630534	-0.542643	0.587375	0.903488	Same	44.4862	42.6985
Mpp4	26.6121	-0.156607	0.25367	-0.617366	0.536994	0.886625	Same	1.1883	1.04918
Als2	711.226	0.00357607	0.0766031	0.0466831	0.962766	0.9922	Same	29.8288	29.43
Gm33667	96.5589	-0.00961291	0.162414	-0.0591876	0.952803	0.99024	Same	4.06926	3.96504
Cdk15	22.9352	-0.25773	0.360962	-0.714009	0.475222	0.864205	Same	1.0642	0.88011
Gm33724	10.399	-0.199035	0.469013	-0.42437	0.671296	0.927052	Same	0.471736	0.409288
Gm33774	29.842	0.294809	0.372139	0.792201	0.428244	0.841561	Same	1.10639	1.35316
Fzd7	90.2887	-0.481281	0.173313	-2.77695	0.00548724	0.119242	Same	4.53165	3.20561
Gm973	2447.29	0.0655986	0.0641192	1.02307	0.306273	0.768136	Same	100.036	102.883
Gm39649	20.981	-1.13003	0.373465	-3.0258	0.00247978	0.0735668	Same	1.28641	0.582885
Gm28411	146.9	-0.117261	0.123479	-0.949639	0.342296	0.795595	Same	6.46635	5.87658
Gm39648	420.184	0.100875	0.0969428	1.04056	0.298078	0.762599	Same	16.9213	17.9084
Gm33833	18.2307	-0.112917	0.390167	-0.289406	0.772271	0.9554	Same	0.799048	0.736123
Sumo1	759.778	0.0373814	0.0754039	0.495749	0.620072	0.911501	Same	31.4326	31.7473
Nop58	1597.15	0.183579	0.0670526	2.73784	0.00618442	0.128403	Same	62.1322	69.3358
Snord70	0.157732	-0.934213	3.16075	-0.295567	0.767561	NA	Same	0.0160078	0
Snord11	0.273653	1.45651	3.16075	0.460812	0.644934	NA	Same	0	0.0193222
Bmpr2	432.795	-0.171248	0.0974527	-1.75724	0.0788768	0.471114	Same	19.4389	17.0232
Fam117b	1685.64	-0.206994	0.0629067	-3.2905	0.0010001	0.0402389	Same	76.7857	65.4982
Ica1l	2384.43	0.122807	0.0711801	1.7253	0.0844732	0.485013	Same	95.1494	101.833
Wdr12	2996.29	0.124269	0.0572984	2.1688	0.0300978	0.306235	Same	119.497	128.047
Carf	757.42	0.00735384	0.0738356	0.0995975	0.920664	0.984425	Same	31.71	31.3347
Nbeal1	551.304	-0.0639045	0.103651	-0.616535	0.537542	0.886726	Same	23.766	22.4002
Cyp20a1	38.4076	-0.363207	0.241357	-1.50486	0.132361	0.578426	Same	1.85519	1.4235
Abi2	799.248	-0.286549	0.0670368	-4.27451	1.91561435076478e-05	0.00220213	Same	37.5108	30.2373
Raph1	223.227	0.0257987	0.121564	0.212223	0.831933	0.966945	Same	9.28184	9.30169
LOC102637269	1.14008	-1.08861	1.26617	-0.859768	0.389917	NA	Same	0.068507	0.0330809
Gm11578	4.37459	0.673146	0.846441	0.795266	0.426459	0.840817	Same	0.135344	0.212458
Gm38388	1.6895	-0.976332	1.26044	-0.774595	0.438579	0.846758	Same	0.099621	0.0473207
Cd28	5.80909	0.314685	0.558051	0.563899	0.572823	0.899598	Same	0.213801	0.263338
2310016D23Rik	0.425327	0.302365	2.47612	0.122112	0.90281	NA	Same	0.0147601	0.0188868
Gm38137	2.50317	-0.765143	0.93612	-0.817356	0.413725	0.836025	Same	0.139079	0.0798614
Gm39650	0.228374	-0.522022	2.93773	-0.177696	0.858962	NA	Same	0.0146937	0.00577173
Ctla4	0.590967	-2.86788	2.11454	-1.35626	0.175016	NA	Same	0.0592312	0
Gm34649	62.7428	-3.77407	1.31881	-2.86173	0.00421333	0.101162	Same	5.73523	0.685361
Icos	1.88156	-0.382149	1.21868	-0.313577	0.753843	0.948939	Same	0.0910558	0.0686745
LOC105243939	0.543436	-2.73947	2.50853	-1.09206	0.274807	NA	Same	0.0548289	0
9530026F06Rik	0	NA	NA	NA	NA	NA	Same	0	0
Pard3b	249.794	-0.0804177	0.109011	-0.737705	0.460694	0.857364	Same	10.8283	10.0682
Pard3bos1	58.4831	-0.414224	0.245462	-1.68753	0.0915013	0.499088	Same	2.88499	2.1217
Pard3bos2	2.28588	-0.396774	1.21263	-0.327202	0.743515	0.946783	Same	0.110464	0.0844686
Gm34881	0.159233	1.04432	3.16075	0.330402	0.741096	NA	Same	0	0.0112249
Nrp2	140.427	0.253707	0.125702	2.01832	0.0435576	0.361374	Same	5.30285	6.2064
Gm29083	0.943402	-2.40306	1.54708	-1.55329	0.120355	NA	Same	0.0768697	0.0131602
4930487H11Rik	37.6573	-0.0249708	0.236742	-0.105476	0.915998	0.983454	Same	1.60029	1.54339
Gm4208	0	NA	NA	NA	NA	NA	Same	0	0
Gm35120	0	NA	NA	NA	NA	NA	Same	0	0
Gm39652	0	NA	NA	NA	NA	NA	Same	0	0
Gm35252	2.04312	-0.558463	1.07965	-0.517261	0.604974	0.906575	Same	0.106714	0.0692288
Gm38513	1.91599	0.105087	1.01562	0.103472	0.917589	0.98385	Same	0.0769432	0.0809035
Ino80d	667.757	-0.147294	0.0760354	-1.93717	0.0527244	0.395955	Same	29.7098	26.4323
Ino80dos	30.5838	0.0889486	0.250494	0.355093	0.72252	0.940788	Same	1.23828	1.29137
Ndufs1	1717.9	0.00305771	0.0685382	0.0446133	0.964416	0.992738	Same	72.0422	70.945
Eef1b2	1537.39	-0.0241508	0.0590455	-0.40902	0.682525	0.930185	Same	65.1603	63.1316
Snora41	2.38631	-1.49503	0.885575	-1.6882	0.091373	0.499088	Same	0.160648	0.0570265
Gpr1	3.24846	-0.141421	0.828595	-0.170675	0.864479	0.97516	Same	0.145041	0.128875
Zdbf2	2569.38	0.0150587	0.0540093	0.278817	0.780385	0.956791	Same	107.253	106.601
1700039I01Rik	111.464	-0.0176355	0.14567	-0.121065	0.90364	0.981898	Same	4.70732	4.59623
Gm11608	414.882	-0.0851208	0.097487	-0.87315	0.382581	0.820787	Same	18.0095	16.712
Adam23	76.8722	0.392859	0.205774	1.90918	0.0562393	0.407485	Same	2.72543	3.52181
Gm39653	0.576838	0.991957	2.08635	0.475451	0.634466	NA	Same	0.0148555	0.0307897
Dytn	9.64583	-0.365146	0.53806	-0.678635	0.497369	0.87381	Same	0.46761	0.35595
Mdh1b	2509.77	0.00663196	0.0676217	0.0980745	0.921873	0.984841	Same	105.063	103.712
Fastkd2	678.809	-0.033758	0.0742081	-0.45491	0.649174	0.920204	Same	28.9103	27.776
4933402D24Rik	171.423	-0.140204	0.122515	-1.14439	0.252462	0.727603	Same	7.60759	6.79483
Cpo	0	NA	NA	NA	NA	NA	Same	0	0
Gm13749	0	NA	NA	NA	NA	NA	Same	0	0
Klf7	107.593	-0.154373	0.164352	-0.939283	0.347586	0.799359	Same	4.7969	4.26903
Mir6899	0	NA	NA	NA	NA	NA	Same	0	0
Gm35880	0.375027	-2.20918	2.45418	-0.900172	0.368029	NA	Same	0.0378236	0
Gm39654	0	NA	NA	NA	NA	NA	Same	0	0
Gm35803	0.388073	1.97485	3.1425	0.628431	0.529722	NA	Same	0	0.0274196
Gm36148	22.0921	-0.0860757	0.490032	-0.175653	0.860566	0.973891	Same	0.966693	0.885533
Creb1	480.726	-0.150687	0.0745616	-2.02097	0.0432826	0.360191	Same	21.4328	18.9872
Mettl21a	93.2908	-0.0268353	0.197222	-0.136067	0.891769	0.979527	Same	3.97124	3.82743
Gm29152	0.993988	-0.199588	1.47276	-0.13552	0.892201	NA	Same	0.0445304	0.0397711
2810408I11Rik	933.225	-0.0539761	0.083356	-0.647537	0.517284	0.881021	Same	40.0562	37.9798
Ccnyl1	2428.92	-0.00421261	0.0490796	-0.085832	0.9316	0.986196	Same	102.167	100.185
Fzd5	153.447	-0.118734	0.132208	-0.898085	0.36914	0.811735	Same	6.74567	6.13951
Plekhm3	280.734	-0.206115	0.11799	-1.74689	0.0806557	0.475114	Same	12.7873	10.9213
Akr1cl	1403.52	0.191126	0.0923674	2.06919	0.0385283	0.341951	Same	54.4594	61.1896
Cryge	9.02002	-1.009	0.480929	-2.09801	0.035904	0.331674	Same	0.536531	0.260868
Crygd	0.0755306	-0.357141	3.16075	-0.112992	0.910037	NA	Same	0.00754189	0
Crygc	6.10306	0.315086	0.617529	0.510237	0.609886	0.908481	Same	0.226956	0.273553
Crygb	0	NA	NA	NA	NA	NA	Same	0	0
Cryga	0.238849	1.45651	3.16075	0.460812	0.644934	NA	Same	0	0.0168373
D630023F18Rik	3.17038	0.649518	0.929547	0.698747	0.48471	0.868579	Same	0.0993044	0.157248
Gm36358	1.57986	1.17096	1.41461	0.827756	0.407809	0.83297	Same	0.0382066	0.0839605
Idh1	1067	-0.0826561	0.0742058	-1.11388	0.265332	0.738946	Same	46.3173	43.0617
Pikfyve	773.823	-0.107069	0.0749483	-1.42857	0.153128	0.610555	Same	33.9137	30.9672
Pth2r	99.0377	0.286066	0.165007	1.73366	0.0829792	0.481615	Same	3.6915	4.42941
Crygf	1.2779	-1.02586	1.27302	-0.805844	0.420333	NA	Same	0.076895	0.0364781
Map2	1542.15	0.02286	0.0878974	0.260076	0.794805	0.959871	Same	64.1876	63.9417
Unc80	120.861	-0.225931	0.166366	-1.35803	0.174453	0.641967	Same	5.54798	4.6538
Gm39655	0.338296	0.879439	2.62036	0.335618	0.737159	NA	Same	0.00843626	0.0181236
Rpe	240.729	-0.0388274	0.0996151	-0.389774	0.696704	0.933607	Same	10.2661	9.84243
Kansl1l	1725.01	-0.0755431	0.0563565	-1.34045	0.180099	0.649182	Same	74.6744	69.6772
LOC108167626	142.831	-0.269196	0.175603	-1.53298	0.12528	0.56645	Same	6.66496	5.45123
Gm39656	45.2148	-0.344787	0.28951	-1.19094	0.233679	0.710024	Same	2.17437	1.68562
Acadl	310.143	0.0155883	0.139045	0.11211	0.910736	0.982876	Same	12.955	12.8727
Myl1	7.01012	0.161983	0.589355	0.274848	0.783433	0.957307	Same	0.2742	0.307068
Lancl1	8192.25	0.0340193	0.0517653	0.657182	0.511064	0.878546	Same	339.196	341.585
Cps1	52.3656	0.143212	0.241259	0.593602	0.552778	0.893048	Same	2.06907	2.25512
Gm39658	0.0749965	-0.357141	3.16075	-0.112992	0.910037	NA	Same	0.00757152	0
Gm15669	1.64992	-4.34518	3.04196	-1.42841	NA	NA	Same	0.166574	0
Erbb4	46.8731	0.142304	0.263668	0.539707	0.589399	0.90351	Same	1.85837	2.0146
Gm28497	0.539819	2.4622	2.26808	1.08559	0.277661	NA	Same	0	0.0384838
Ikzf2	23.8255	-0.512335	0.295734	-1.73242	0.0831987	0.482073	Same	1.20914	0.842158
Gm29822	1.54781	0.491934	1.59952	0.307551	0.758424	0.949991	Same	0.0519099	0.0729189
Spag16	1587.4	-0.0619822	0.0826656	-0.749794	0.453379	0.853248	Same	68.3554	64.2759
Vwc2l	3.35675	0.972134	0.828177	1.17382	0.240466	0.717883	Same	0.0897039	0.17666
Gm29906	0	NA	NA	NA	NA	NA	Same	0	0
Bard1	410.493	-0.102584	0.108191	-0.948173	0.343042	0.796004	Same	17.9726	16.4712
Abca12	57.1343	-0.223583	0.198858	-1.12433	0.260871	0.734956	Same	2.61876	2.21174
Gm39659	20.4731	-0.0788768	0.360012	-0.219095	0.826576	0.965904	Same	0.885923	0.824291
Atic	367.645	0.0942295	0.0981563	0.959995	0.337058	0.79239	Same	14.8505	15.62
Fn1	579.141	0.0172557	0.0962665	0.179249	0.857742	0.972885	Same	24.1597	24.0498
Apol7d	1.51285	0.123186	1.31322	0.0938047	0.925264	NA	Same	0.0597689	0.0657132
LOC108167627	2.5926	0.946711	1.04133	0.90914	0.363276	0.807783	Same	0.0711604	0.136158
Gm39660	0.23007	-1.49983	2.91022	-0.515368	0.606296	NA	Same	0.0233214	0
Gm30160	21.4554	0.13368	0.339648	0.393584	0.693888	0.932411	Same	0.856248	0.916252
Gm30308	0	NA	NA	NA	NA	NA	Same	0	0
LOC108167354	0	NA	NA	NA	NA	NA	Same	0	0
Gm8883	1.08926	2.79353	1.84495	1.51415	0.129987	NA	Same	0.00731365	0.072672
Gm28818	0.642155	2.73377	2.48655	1.09942	0.271583	NA	Same	0	0.045218
4933417E11Rik	34.1951	0.182401	0.293315	0.62186	0.534034	0.8862	Same	1.32608	1.4899
Gm4319	0	NA	NA	NA	NA	NA	Same	0	0
Mreg	480.874	0.0116166	0.0683037	0.170073	0.864953	0.975188	Same	20.1066	19.9415
D230017M19Rik	39.7594	-0.28475	0.267845	-1.06312	0.28773	0.756039	Same	1.86562	1.51593
Pecr	19.5523	0.62615	0.349619	1.79095	0.073302	0.458764	Same	0.619482	0.943598
Tmem169	8.21253	-0.0668982	0.54539	-0.122661	0.902375	0.981674	Same	0.353441	0.334092
Xrcc5	231.678	-0.424482	0.109268	-3.88479	0.000102418	0.00768281	Same	11.4302	8.37157
Gm39661	2.66494	1.31073	0.931786	1.40669	0.15952	0.619715	Same	0.0595549	0.146508
March4	22.3669	-0.571533	0.344341	-1.65979	0.0969568	0.511741	Same	1.16206	0.772647
Smarcal1	640.486	0.290957	0.114694	2.53681	0.0111868	0.18273	Same	23.7801	28.5502
Gm39662	82.5695	-0.454044	0.155899	-2.91243	0.00358629	0.0926399	Same	4.11968	2.95706
Ankar	2698.1	0.0181821	0.0914162	0.198894	0.842346	0.969519	Same	112.398	111.796
Rpl37a	2919.09	-0.0255657	0.0882021	-0.289854	0.771928	0.955208	Same	123.833	119.908
Gm39663	3.35117	-0.527849	0.89341	-0.590825	0.554637	0.893497	Same	0.171469	0.117305
Gm30788	4.68344	-0.105	0.698912	-0.150234	0.88058	0.977747	Same	0.204531	0.188328
Gm30847	2.91332	0.164985	0.810994	0.203435	0.838795	0.968233	Same	0.113799	0.128091
Igfbp2	199.652	0.00678839	0.0991706	0.0684517	0.945426	0.98865	Same	8.35142	8.27134
Igfbp5	23.4778	0.188884	0.358057	0.527524	0.59783	0.905085	Same	0.91168	1.02802
Gm31047	1.54117	-0.281204	1.30615	-0.215292	0.82954	0.966334	Same	0.0728164	0.0581392
Gm31137	0.879502	-0.0676904	1.69349	-0.0399709	0.968116	NA	Same	0.0383394	0.0344817
Tnp1	60705.4	0.0316512	0.0930284	0.340232	0.733682	0.943666	Same	2514.65	2528.43
1700027A15Rik	6156.57	-0.0462299	0.0747501	-0.618459	0.536273	0.886335	Same	263.256	250.719
Gm31254	115.201	0.403396	0.260927	1.54601	0.122103	0.562081	Same	4.06568	5.26485
Gm31197	2.9987	0.222007	0.849682	0.261282	0.793875	0.959476	Same	0.114851	0.133151
Gm31344	11.7433	0.636097	0.376452	1.68972	0.0910818	0.498879	Same	0.371009	0.573572
Pinc	1.62444	0.795596	1.16115	0.685181	0.49323	0.871316	Same	0.0488288	0.0816307
D530049I02Rik	0	NA	NA	NA	NA	NA	Same	0	0
LOC102633705	8.50125	0.404805	0.607535	0.666308	0.505214	0.877148	Same	0.302386	0.394987
6030407O03Rik	1.32878	-1.1115	1.57598	-0.705274	0.480639	NA	Same	0.0826332	0.0372862
Gm29183	0.582279	-1.48298	2.25839	-0.656653	0.511404	NA	Same	0.0413166	0.0128308
Mir6351	0	NA	NA	NA	NA	NA	Same	0	0
Tns1	13198.8	0.124958	0.047782	2.61516	0.00891857	0.160022	Same	526.474	564.12
Gm39664	0.149993	-0.934213	3.16075	-0.295567	0.767561	NA	Same	0.0151431	0
Gm31637	0.229843	-0.52202	3.16075	-0.165157	0.86882	NA	Same	0.0147601	0.00577173
Rufy4	19.4672	0.14204	0.329237	0.431423	0.666161	0.925978	Same	0.768622	0.83463
Cxcr2	0.176341	1.04432	3.16075	0.330402	0.741096	NA	Same	0	0.0128308
Cxcr1	4.00633	-1.27569	0.909111	-1.40323	0.16055	0.620943	Same	0.257122	0.102821
Mir1928	0	NA	NA	NA	NA	NA	Same	0	0
Gm31691	0	NA	NA	NA	NA	NA	Same	0	0
Arpc2	2602.04	0.115242	0.087351	1.3193	0.18707	0.65788	Same	104.214	110.709
Gpbar1	1.8766	1.18025	1.11495	1.05857	0.289797	0.757225	Same	0.0445375	0.100923
Aamp	12334.2	0.0113103	0.045933	0.246235	0.8055	0.962519	Same	515.437	511.464
LOC108167628	105.091	-0.177753	0.135388	-1.31292	0.18921	0.661028	Same	4.73426	4.12654
Pnkd	1445.9	0.0123967	0.0496975	0.249443	0.803018	0.962113	Same	60.3877	59.9973
Tmbim1	108.994	-0.15285	0.224123	-0.681995	0.495242	0.872352	Same	4.86363	4.33616
Catip	645.205	0.00708992	0.077349	0.0916615	0.926967	0.985646	Same	27.0056	26.7032
Slc11a1	33.3446	0.195862	0.231843	0.844805	0.39822	0.828116	Same	1.29053	1.45369
Ctdsp1	350.571	0.15462	0.0782303	1.97647	0.048102	0.379842	Same	13.8084	15.134
Mir26b	0.932029	-0.00761614	1.44609	-0.0052667	0.995798	NA	Same	0.039366	0.0381331
Vil1	17.3994	0.636125	0.44582	1.42687	0.153618	0.610771	Same	0.552096	0.84986
Usp37	2947.67	-0.141895	0.0584829	-2.42627	0.0152551	0.216053	Same	130.981	116.723
Cnot9	1114.21	-0.000717464	0.0492204	-0.0145765	0.98837	0.997284	Same	46.7843	46.0505
Plcd4	5095.97	-0.0837824	0.052873	-1.5846	0.113058	0.54677	Same	221.256	205.106
Zfp142	570.895	-0.0430968	0.0854348	-0.504441	0.613951	0.909357	Same	24.3915	23.3049
Bcs1l	152.191	-0.0394288	0.16012	-0.246246	0.805492	0.962519	Same	6.49144	6.21953
Rnf25	1865.96	-0.206378	0.130347	-1.5833	0.113353	0.547118	Same	85.0217	72.327
Stk36	5206.18	-0.134956	0.0688296	-1.96072	0.0499116	0.385921	Same	230.67	206.783
Ttll4	4803.55	-0.0440853	0.0653069	-0.675048	0.499645	0.874684	Same	205.387	196.004
Cyp27a1	191.545	0.182291	0.148435	1.22809	0.219413	0.695535	Same	7.44886	8.33719
Prkag3	12.7057	0.0301254	0.440606	0.0683726	0.945489	0.988669	Same	0.527611	0.527353
Wnt6	406.647	-0.181269	0.102633	-1.76619	0.0773636	0.468166	Same	18.3349	15.9339
Gm29539	25.3804	-0.721135	0.27159	-2.65524	0.00792523	0.150243	Same	1.37761	0.828955
Gm32099	0.252628	1.45651	3.16075	0.460812	0.644934	NA	Same	0	0.0179589
Wnt10a	3.65074	0.268248	0.705771	0.380078	0.703888	0.935918	Same	0.13705	0.161783
Gm32275	8.98014	0.528071	0.472112	1.11853	0.26334	0.737114	Same	0.300559	0.42673
Gm16582	0.526391	1.63111	2.09507	0.778546	0.436247	NA	Same	0.00731365	0.0317177
Cdk5r2	0.938407	2.57354	1.66486	1.5458	0.122152	NA	Same	0.00754189	0.0600535
Cryba2	18.3421	0.504947	0.349985	1.44277	0.149087	0.604132	Same	0.615255	0.863576
Mir375	0.181326	1.04432	3.16075	0.330402	0.741096	NA	Same	0	0.0132305
Ccdc108	14757.3	0.0853297	0.0470946	1.81188	0.0700049	0.449471	Same	598.284	624.235
Ihh	8.21566	0.371917	0.531352	0.699945	0.483961	0.867977	Same	0.294561	0.378246
Nhej1	159.323	0.0410548	0.13233	0.310246	0.756374	0.94949	Same	6.58117	6.66353
Slc23a3	3.22444	-0.838805	0.807838	-1.03833	0.299115	0.762943	Same	0.182351	0.100317
Cnppd1	1884.37	-0.095921	0.0537924	-1.78317	0.0745584	0.462809	Same	82.1697	75.7576
Fam134a	5448.42	-0.0513584	0.0399514	-1.28552	0.19861	0.672358	Same	233.484	221.875
Zfand2b	55.7092	-0.309258	0.180267	-1.71556	0.0862433	0.49009	Same	2.62908	2.09531
Abcb6	2042.66	-0.00751748	0.0742284	-0.101275	0.919332	0.984327	Same	86.0387	84.2612
Atg9a	12747.7	0.0106944	0.0492231	0.217265	0.828002	0.966098	Same	533.034	528.633
Ankzf1	314.892	-0.240613	0.0864206	-2.78421	0.00536588	0.117859	Same	14.5231	12.0994
Glb1l	3706.43	-0.0240831	0.0532913	-0.451915	0.65133	0.920907	Same	157.136	152.048
Stk16	1715.81	0.0628743	0.0523544	1.20094	0.229776	0.705042	Same	70.2062	72.2253
Tuba4a	5463.44	-0.175032	0.0627324	-2.79013	0.00526869	0.116592	Same	245.739	213.845
A630095N17Rik	158.221	-0.103849	0.140438	-0.739464	0.459625	0.856937	Same	6.92734	6.34473
Dnajb2	6642.43	0.00817115	0.0539549	0.151444	0.879625	0.977696	Same	277.902	275.19
Ptprn	83.2371	-0.13342	0.173056	-0.770965	0.440728	0.848693	Same	3.68792	3.30562
Resp18	2.20606	0.427112	1.22048	0.349954	0.726373	0.94239	Same	0.077098	0.104564
Dnpep	2782.99	-0.0593902	0.0563836	-1.05332	0.292192	0.758769	Same	119.671	113.027
Des	149.774	0.108578	0.139104	0.780555	0.435064	0.845193	Same	6.00639	6.39854
Gm15179	2.32833	-1.7247	1.10744	-1.55738	0.119379	0.55645	Same	0.165877	0.0478012
Gmppa	1026.86	-0.0590235	0.0717113	-0.823071	0.410468	0.834262	Same	44.1416	41.6435
Asic4	23.2541	0.26491	0.385543	0.687108	0.492015	0.871196	Same	0.872066	1.03888
Gm32506	0.181326	1.04432	3.16075	0.330402	0.741096	NA	Same	0	0.0132305
Chpf	851.119	0.0312673	0.080214	0.389799	0.696685	0.933607	Same	35.2755	35.5698
Tmem198	162.371	0.303174	0.157548	1.92432	0.0543142	0.401423	Same	6.00463	7.30412
Obsl1	1077.01	-0.120318	0.0777526	-1.54745	0.121756	0.561858	Same	47.4257	43.0533
Inha	1282.6	-0.0710469	0.0652686	-1.08853	0.276361	0.746471	Same	55.371	51.9575
Stk11ip	723.478	0.0707127	0.080489	0.878539	0.379651	0.81935	Same	29.5039	30.5466
Slc4a3	297.726	0.036876	0.165842	0.222356	0.824037	0.965472	Same	12.3095	12.5222
Gm32622	0.778375	3.00198	1.67674	1.79036	0.0733958	NA	Same	0	0.0556846
Gm29065	0.0796163	0.632124	3.16075	0.199992	0.841487	NA	Same	0	0.00561243
Gm32737	1.05788	-2.64616	1.72194	-1.53673	0.124358	NA	Same	0.0904161	0.0112249
Gm17751	0.144677	-0.934213	3.16075	-0.295567	0.767561	NA	Same	0.0146273	0
Mir6343	0.0755306	-0.357141	3.16075	-0.112992	0.910037	NA	Same	0.00754189	0
Epha4	7.51082	0.116652	0.515733	0.226186	0.821057	0.965133	Same	0.303933	0.319398
Mir6352	0.329381	-0.10983	2.64218	-0.0415677	0.966843	NA	Same	0.0147601	0.0131954
Gm32793	2.39686	0.0794812	0.957199	0.0830351	0.933824	0.986462	Same	0.0963152	0.103707
Gm32974	0.181326	1.04432	3.16075	0.330402	0.741096	NA	Same	0	0.0132305
Gm33083	7.96863	-0.0638014	0.684549	-0.0932022	0.925743	0.985646	Same	0.342462	0.320696
Gm33030	17.6324	-0.0693513	0.362153	-0.191497	0.848136	0.970705	Same	0.762859	0.711186
Pax3	13.6881	0.65103	0.460981	1.41227	0.15787	0.617779	Same	0.429955	0.660746
Gm33152	0	NA	NA	NA	NA	NA	Same	0	0
Gm2102	0.159233	1.04432	3.16075	0.330402	0.741096	NA	Same	0	0.0112249
Sgpp2	386.079	-0.332684	0.0903566	-3.6819	0.000231503	0.0138771	Same	18.4098	14.3961
Farsb	840.311	-0.00455795	0.0823843	-0.0553254	0.955879	0.990725	Same	35.341	34.6053
Mogat1	11.0557	0.422906	0.521755	0.810545	0.417627	0.837142	Same	0.387431	0.50803
Gm39665	1.03064	-2.00186	1.46143	-1.3698	0.170751	NA	Same	0.0774837	0.0187726
LOC108167629	2.22607	-2.1267	1.205	-1.7649	0.0775802	0.468534	Same	0.169964	0.0383524
Utp14b	670.089	-0.270612	0.105163	-2.57325	0.0100748	0.17216	Same	31.2485	25.4266
Acsl3	725.112	0.0909352	0.0822489	1.10561	0.268895	0.739992	Same	29.3343	30.6727
Gm33693	59.249	-0.765038	0.26892	-2.84486	0.00444316	0.104599	Same	3.27492	1.9012
Gm29536	2.0653	-0.733121	0.886096	-0.82736	0.408033	0.833057	Same	0.113799	0.0657546
Kcne4	26.051	-0.331141	0.324283	-1.02115	0.307185	0.769063	Same	1.23924	0.97405
Scg2	4.84003	0.475013	0.765553	0.620483	0.53494	0.886335	Same	0.166795	0.225778
Ap1s3	16.3761	0.0420889	0.38566	0.109135	0.913096	0.983451	Same	0.675607	0.690387
Wdfy1	2899.72	0.221942	0.0944835	2.349	0.0188238	0.243363	Same	111.013	127.181
Mrpl44	292.95	0.127873	0.103626	1.23399	0.217208	0.692639	Same	11.6656	12.5891
Gm39666	32.9548	0.15239	0.245995	0.619486	0.535596	0.886335	Same	1.29838	1.42386
Serpine2	39.5365	0.0540092	0.221355	0.243994	0.807236	0.96259	Same	1.61919	1.66426
Gm33970	1.96151	1.58196	1.12094	1.41129	0.158161	0.618106	Same	0.0380815	0.111456
Fam124b	184.686	-0.238861	0.130793	-1.82626	0.0678115	0.442077	Same	8.52379	7.08583
LOC108167342	252.159	-0.299555	0.122301	-2.44932	0.0143124	0.20667	Same	11.8934	9.48359
2310015K22Rik	10.0954	0.584803	0.39968	1.46318	0.143419	0.595327	Same	0.329148	0.485099
Gm34098	0.749307	0.0896886	1.6296	0.0550371	0.956109	NA	Same	0.0298439	0.0316427
Cul3	9710.51	0.055241	0.0553631	0.997795	0.318379	0.778704	Same	398.658	407.034
Gm39667	23.9567	0.0693146	0.30556	0.226845	0.820545	0.965133	Same	0.977989	1.01589
Gm38673	41.9911	0.240015	0.273245	0.878389	0.379733	0.819422	Same	1.60129	1.86379
1700016L21Rik	44.753	0.00513514	0.245049	0.0209555	0.983281	0.996408	Same	1.88195	1.85207
Dock10	23.5512	-0.220917	0.300867	-0.734267	0.462786	0.85807	Same	1.08014	0.913759
Nyap2	3.80634	1.2164	0.856384	1.42039	0.155493	0.614105	Same	0.0897818	0.206644
Mir6344	0	NA	NA	NA	NA	NA	Same	0	0
Irs1	44.3183	-0.34355	0.269619	-1.27421	0.20259	0.67687	Same	2.12652	1.64893
Rhbdd1	1903.83	-0.138578	0.072262	-1.91771	0.0551472	0.404339	Same	84.4214	75.4255
LOC108167630	5.0331	-1.95926	0.706515	-2.77313	0.005552	0.120235	Same	0.374413	0.0949946
Col4a4	781.359	-0.141696	0.0914203	-1.54994	0.121156	0.560406	Same	34.7252	30.986
Col4a3	336.571	-0.0712954	0.131752	-0.541132	0.588416	0.90351	Same	14.5394	13.6236
LOC105243964	6.37256	0.080955	0.531343	0.152359	0.878904	0.977633	Same	0.257828	0.27103
Mff	4000.4	0.00855503	0.043941	0.194694	0.845633	0.970219	Same	167.377	165.55
Gm39668	135.944	-0.305141	0.144597	-2.11028	0.0348341	0.327163	Same	6.43562	5.12629
Tm4sf20	1.48084	-2.65984	1.26994	-2.09445	0.0362196	NA	Same	0.122224	0.0192114
Gm34286	149.972	-0.0524035	1.00406	-0.0521913	0.958376	0.991408	Same	6.4476	6.07027
Gm17764	4.47975	0.485181	0.628718	0.771699	0.440293	0.848166	Same	0.153356	0.210563
Gm34450	3.9437	-1.48168	0.784293	-1.88919	0.0588662	0.414447	Same	0.263836	0.0925003
LOC108167631	19.4564	0.0782493	0.385011	0.203239	0.838948	0.968368	Same	0.790231	0.823578
Agfg1	3930.58	-0.036403	0.0473334	-0.769075	0.441849	0.848851	Same	167.528	160.651
Slc19a3	5.92437	-0.814908	0.749658	-1.08704	0.277019	0.746524	Same	0.330528	0.187468
Krtap28-13	0.149993	-0.934213	3.16075	-0.295567	0.767561	NA	Same	0.0151431	0
Ccl20	0	NA	NA	NA	NA	NA	Same	0	0
Daw1	604.372	-0.00568435	0.0717229	-0.0792543	0.93683	0.986802	Same	25.4227	24.9174
Sphkap	4478.17	-0.160888	0.0568034	-2.83236	0.00462064	0.107069	Same	200.286	176.304
Pid1	32.1794	0.227564	0.263545	0.863475	0.387876	0.822491	Same	1.22536	1.41992
Mir6353	0.164457	1.04432	3.16075	0.330402	0.741096	NA	Same	0	0.0115435
Dner	17.5121	-0.28998	0.422815	-0.68583	0.49282	0.871316	Same	0.823907	0.667099
Mir5126	0	NA	NA	NA	NA	NA	Same	0	0
Trip12	31022.5	-0.00530208	0.0550557	-0.0963039	0.923279	0.985358	Same	1305.35	1278.06
Fbxo36	1487.6	0.178036	0.0592357	3.00555	0.00265097	0.0764473	Same	58.0115	64.5435
Slc16a14	68.0579	-0.566396	0.238513	-2.3747	0.0175634	0.2325	Same	3.52056	2.3639
Gm39669	0.528364	2.43643	1.87752	1.29768	0.194397	NA	Same	0	0.0372911
Gm15433	0.49679	-1.12365	2.32864	-0.482535	0.629426	NA	Same	0.0320156	0.0132305
A530032D15Rik	3.64707	0.260059	0.977233	0.266118	0.790148	0.959312	Same	0.137562	0.160418
A530040E14Rik	1.54867	2.01499	1.285	1.56809	0.116861	0.553167	Same	0.0242526	0.093374
Gm35498	0.18101	1.04432	3.16075	0.330402	0.741096	NA	Same	0	0.0126313
Gm38510	0.245421	-0.522022	2.86863	-0.181976	0.855601	NA	Same	0.0157499	0.00601598
LOC102638435	0.587798	-1.48456	2.25238	-0.659109	0.509826	NA	Same	0.041287	0.0132305
Gm7609	1.52233	0.0103661	1.20327	0.00861494	0.993126	NA	Same	0.0646084	0.0613809
C130026I21Rik	1.68594	0.937926	1.05354	0.890258	0.373328	0.815226	Same	0.0465836	0.08616
LOC108167347	0	NA	NA	NA	NA	NA	Same	0	0
LOC101055758	0.313086	-1.94216	2.99868	-0.647672	0.517197	NA	Same	0.0316326	0
LOC105243968	0.337358	-0.10983	2.62262	-0.0418779	0.966596	NA	Same	0.0151431	0.0128709
Gm2666	0.484061	1.50938	2.40617	0.627296	0.530465	NA	Same	0.00754189	0.0286993
Gm2427	6.79371	-0.879737	0.586948	-1.49883	0.133917	0.580977	Same	0.390488	0.204787
Sp110	5.03248	-0.63152	0.749057	-0.843087	0.39918	0.82851	Same	0.267888	0.169636
Sp140	10.6189	0.0594248	0.443817	0.133895	0.893486	0.979921	Same	0.435705	0.444561
LOC102634459	0	NA	NA	NA	NA	NA	Same	0	0
Sp100	30.866	0.236018	0.288492	0.818109	0.413295	0.835985	Same	1.17291	1.36125
A630001G21Rik	7.04254	-0.20351	0.567938	-0.358332	0.720095	0.940081	Same	0.320363	0.274344
Mir8096	0.176634	1.04432	3.16075	0.330402	0.741096	NA	Same	0	0.0124673
9930111H07Rik	33.1915	0.145668	0.226858	0.642111	0.520801	0.881346	Same	1.31741	1.4242
Cab39	2730.72	-0.0418358	0.06002	-0.697031	0.485784	0.868751	Same	116.567	111.329
Itm2c	1638.51	-0.0401486	0.0552158	-0.727123	0.467151	0.859881	Same	69.9368	66.9615
Gm32302	5.59275	0.739177	0.629192	1.1748	0.240074	0.717357	Same	0.17014	0.278577
4933407L21Rik	26.0738	0.300287	0.325443	0.922701	0.356163	0.803765	Same	0.961912	1.17106
Gpr55	238.059	-0.376928	0.116125	-3.24589	0.00117085	0.0447368	Same	11.53	8.74798
Gm41905	2.26722	2.23198	1.23114	1.81294	0.0698407	0.449061	Same	0.0297703	0.139285
Spata3	9473.4	0.153825	0.0827383	1.85917	0.0630025	0.428869	Same	373.143	407.411
2810459M11Rik	10.0007	-0.177031	0.416441	-0.425106	0.670759	0.926935	Same	0.451458	0.39193
Psmd1	1920.09	0.149526	0.059248	2.52372	0.011612	0.186093	Same	75.7641	82.6777
Htr2b	14.4496	-0.0143841	0.407741	-0.0352776	0.971858	0.993848	Same	0.610493	0.597818
Armc9	1413.75	-0.042819	0.0824074	-0.519602	0.603341	0.906575	Same	60.3798	57.5086
LOC108167633	10.3973	-0.202715	0.541718	-0.374208	0.708249	0.937285	Same	0.472508	0.402315
Gm16341	1.8173	-1.44005	1.35298	-1.06436	0.287166	0.755093	Same	0.120975	0.0445084
Gm28626	0.0755306	-0.357141	3.16075	-0.112992	0.910037	NA	Same	0.00754189	0
B3gnt7	10.1136	0.383436	0.4395	0.872437	0.38297	0.8208	Same	0.360949	0.466313
Ncl	2953.66	0.21278	0.0555493	3.83048	0.000127896	0.00903702	Same	113.439	129.382
Snora75	1.12906	0.493375	1.5438	0.319584	0.749283	NA	Same	0.0390417	0.0524299
Gm24148	1.22616	-0.45177	1.13385	-0.398439	0.690307	NA	Same	0.0609579	0.0434312
Snord82	0.456749	-1.03252	2.38033	-0.43377	0.664455	NA	Same	0.0293874	0.0115435
C130036L24Rik	17.7491	0.270713	0.393445	0.688056	0.491417	0.871071	Same	0.663368	0.793844
1700019O17Rik	3340.91	0.00755346	0.085563	0.0882795	0.929655	0.98598	Same	139.752	137.995
Gm32700	6.2701	-0.382261	0.519244	-0.736188	0.461616	0.857797	Same	0.305045	0.228472
Gm32758	16.8826	-0.159374	0.395679	-0.402785	0.687107	0.931345	Same	0.754341	0.659349
Gm41907	47.4142	-0.259702	0.22188	-1.17046	0.241815	0.718829	Same	2.20643	1.80684
Ptma	1121.14	0.100521	0.0725635	1.38529	0.165965	0.629873	Same	45.1618	47.6982
Pde6d	1657.95	0.0211132	0.0602481	0.350437	0.726011	0.942171	Same	69.0093	68.8653
Cops7b	413.146	-0.0532832	0.0821264	-0.648796	0.51647	0.880923	Same	17.7243	16.8098
Gm41908	1.81787	1.5007	1.25337	1.19733	0.231177	0.707084	Same	0.0366346	0.102981
Nppc	2.00926	-1.32055	1.17768	-1.12131	0.262154	0.736356	Same	0.128603	0.0514034
Dis3l2	831.553	0.119965	0.081485	1.47224	0.140957	0.592822	Same	33.2391	35.4539
Gm41909	23.8886	0.154463	0.298091	0.518175	0.604336	0.906575	Same	0.941648	1.03012
Gm28375	21.6524	-0.122996	0.372782	-0.329941	0.741444	0.946144	Same	0.956871	0.868642
Gm41910	68.1902	-0.0327909	0.199631	-0.164257	0.869529	0.976173	Same	2.9041	2.78196
Gm29371	65.1033	-0.0777969	0.246042	-0.316194	0.751855	0.948217	Same	2.81231	2.62366
Alppl2	75.7574	0.143103	0.152421	0.938867	0.347799	0.799372	Same	3.00049	3.2579
Alpi	63.6758	-0.0447018	0.189916	-0.235377	0.813916	0.964071	Same	2.72478	2.59155
Akp3	27.9231	0.212879	0.276811	0.769042	0.441868	0.848851	Same	1.07179	1.22008
Ecel1	93.8435	0.0301276	0.184606	0.1632	0.870361	0.976173	Same	3.88513	3.90702
Gm33292	7.02772	0.59279	0.561554	1.05562	0.29114	0.757736	Same	0.226583	0.336647
Prss56	513.831	-0.00453071	0.0885781	-0.0511494	0.959207	0.991694	Same	21.6025	21.2396
Chrnd	1.78107	0.0325467	1.24013	0.0262446	0.979062	0.995676	Same	0.0736522	0.0753811
Chrng	1.35049	-0.430534	1.27265	-0.338298	0.735139	NA	Same	0.06667	0.0490779
Eif4e2	4863.02	0.021367	0.052138	0.409816	0.681941	0.929951	Same	202.389	202.189
Efhd1	9048.89	0.00372982	0.047011	0.0793391	0.936763	0.986802	Same	379.236	373.99
Gm41911	28.3631	0.0270767	0.293456	0.0922686	0.926485	0.985646	Same	1.17607	1.17795
Gigyf2	2784.96	0.0815304	0.0648933	1.25638	0.20898	0.684104	Same	113.096	117.601
Kcnj13	13.9335	-0.184449	0.560506	-0.329076	0.742098	0.946279	Same	0.626546	0.550381
3110079O15Rik	0.194036	1.04432	3.16075	0.330402	0.741096	NA	Same	0	0.0137098
Ngef	29.078	-0.138753	0.3202	-0.433332	0.664773	0.925762	Same	1.28957	1.15013
LOC108167634	26.8945	-0.131587	0.341326	-0.385517	0.699854	0.934653	Same	1.18958	1.07313
Neu2	10.5042	-0.161986	0.414626	-0.39068	0.696033	0.933163	Same	0.471623	0.412417
Inpp5d	498.48	0.051778	0.0939939	0.550866	0.581726	0.902136	Same	20.4792	20.9063
Gm33470	3.17819	0.214507	0.815613	0.263001	0.79255	0.959476	Same	0.121282	0.1417
Gm33517	1.65071	0.846564	1.5437	0.5484	0.583417	0.902274	Same	0.0483723	0.0834678
Atg16l1	238.658	0.0866525	0.14044	0.617006	0.537231	0.886648	Same	9.6658	10.126
Scarna6	1.99579	0.225081	1.07186	0.209991	0.833675	0.966945	Same	0.076354	0.0875628
Sag	187.23	0.101413	0.110896	0.914484	0.360463	0.805966	Same	7.55427	7.96097
Gm38609	39.259	-0.387381	0.242059	-1.60035	0.10952	0.537679	Same	1.90763	1.438
Dgkd	6172.14	0.00552815	0.0506519	0.10914	0.913091	0.983451	Same	258.675	255.454
Gm19582	1.95104	0.442349	1.02912	0.429833	0.667317	0.926371	Same	0.0681459	0.0908485
Usp40	591.981	-0.0801843	0.0698812	-1.14744	0.251201	0.726264	Same	25.679	23.8765
Ugt1a10	0.357667	1.8712	2.91234	0.642508	0.520543	NA	Same	0	0.0260613
Ugt1a9	0.289353	-1.83999	3.11465	-0.590752	0.554686	NA	Same	0.0292546	0
Ugt1a7c	102.341	0.0512948	0.153294	0.334617	0.737914	0.945011	Same	4.21096	4.2862
Ugt1a6b	56.544	-0.0824776	0.293491	-0.281023	0.778693	0.956499	Same	2.46036	2.27004
Ugt1a6a	232.164	-0.214445	0.172839	-1.24072	0.214708	0.691016	Same	10.6031	8.96189
Ugt1a5	1.91832	-1.76818	1.43546	-1.23179	0.218026	0.693625	Same	0.136402	0.0394515
Ugt1a2	2.45304	0.908698	0.879016	1.03377	0.301245	0.764353	Same	0.0672521	0.127522
Dnajb3	19541.4	0.0149609	0.0554267	0.269923	0.787219	0.958303	Same	815.312	811.314
Ugt1a1	11.7724	-0.411958	0.473751	-0.869566	0.384537	0.821458	Same	0.577949	0.431844
Mroh2a	9286.44	0.0956306	0.0546183	1.75089	0.0799648	0.473458	Same	374.854	393.585
Hjurp	2012.95	-0.0252749	0.051787	-0.488054	0.625511	0.912748	Same	85.3664	82.6232
Trpm8	263.188	0.0689165	0.120764	0.570671	0.568223	0.898043	Same	10.7559	11.0469
Spp2	0.296419	-1.87151	3.06836	-0.609937	0.541903	NA	Same	0.0297116	0
Gm29538	7.18041	-0.643457	0.498966	-1.28958	0.197196	0.670149	Same	0.383773	0.238652
Gm28888	61.5472	0.0400911	0.24678	0.162457	0.870946	0.976311	Same	2.54037	2.58184
Glrp1	70.2037	0.112696	0.210837	0.534516	0.592984	0.904775	Same	2.81328	3.01105
Gm19589	305.617	0.0387193	0.271623	0.142548	0.886647	0.978345	Same	12.6043	12.7491
Gm41912	0	NA	NA	NA	NA	NA	Same	0	0
Platr5	1.13088	-0.692248	1.2689	-0.545549	0.585376	NA	Same	0.0610605	0.0374907
Gm34194	172.71	0.245187	0.165299	1.48329	0.137996	0.587585	Same	6.5505	7.61599
1700067G17Rik	169.834	-0.223462	0.185115	-1.20715	0.227372	0.702569	Same	7.77207	6.58248
Sh3bp4	179.106	-0.0998654	0.118198	-0.844901	0.398166	0.828116	Same	7.82497	7.21071
Gm34331	0.164457	1.04432	3.16075	0.330402	0.741096	NA	Same	0	0.0115435
C030007H22Rik	0.178833	1.04432	3.16075	0.330402	0.741096	NA	Same	0	0.0130307
Gm41913	59.762	0.403475	0.198259	2.03509	0.0418417	0.35393	Same	2.11556	2.74415
Agap1	836.361	0.119226	0.0741801	1.60725	0.107999	0.534251	Same	33.4416	35.6851
Gm28499	3.03687	0.5456	0.940748	0.579964	0.561939	0.895911	Same	0.101339	0.14364
Gm41914	1.05095	-0.420148	1.67028	-0.251543	0.801394	NA	Same	0.0514238	0.0383696
4933400F21Rik	1189.52	-0.168905	0.108227	-1.56066	0.118603	0.555566	Same	53.4138	46.6387
Gbx2	0.656705	-0.187696	2.23677	-0.0839141	0.933125	NA	Same	0.0293874	0.0263204
LOC102637806	0	NA	NA	NA	NA	NA	Same	0	0
Gm41915	1.18849	1.01881	1.45446	0.70047	0.483634	NA	Same	0.0316326	0.0613517
Gm34616	1.11604	-0.667398	1.62257	-0.411322	0.680836	NA	Same	0.0594232	0.0375805
Iqca	495.859	0.0558193	0.123064	0.453578	0.650132	0.920607	Same	20.3523	20.7388
4930434B07Rik	95.5456	-0.114189	0.179101	-0.637565	0.523757	0.881722	Same	4.20116	3.82132
Ackr3	100.87	-0.184017	0.150595	-1.22193	0.221734	0.697378	Same	4.55281	3.94617
Gm34930	0.289353	-1.83999	3.11465	-0.590752	0.554686	NA	Same	0.0292546	0
LOC102638195	18.0384	0.305604	0.326743	0.935306	0.349631	0.7999	Same	0.664506	0.813355
Gm34992	0.932923	-2.95128	1.7518	-1.68472	0.0920434	NA	Same	0.0839737	0.00685489
Gm28722	0	NA	NA	NA	NA	NA	Same	0	0
Gm35048	7.96092	-0.205763	0.642682	-0.320163	0.748845	0.948027	Same	0.361501	0.306448
LOC108167648	1.7235	-1.05794	1.1256	-0.939883	0.347278	0.799075	Same	0.103504	0.0485549
Gm41917	14.3091	0.591048	0.53782	1.09897	0.271781	0.741895	Same	0.463994	0.679069
Gm35192	9.84701	0.465163	0.487541	0.954101	0.340033	0.793807	Same	0.338108	0.460229
Cops8	1313.19	-0.0173328	0.0587906	-0.294823	0.768129	0.953875	Same	55.5293	54.0041
Gm35242	10.8905	0.255895	0.459244	0.55721	0.577384	0.901285	Same	0.412351	0.48066
Gm9991	0.267844	0.467245	3.16075	0.147827	0.882479	NA	Same	0.00738003	0.0137098
Gm35332	0.0903469	0.632124	3.16075	0.199992	0.841487	NA	Same	0	0.00601598
Gm41918	116.27	-0.43522	0.225738	-1.92799	0.0538569	0.399712	Same	5.75053	4.21419
Col6a3	218.277	-0.172289	0.137276	-1.25506	0.209457	0.684514	Same	9.8076	8.58872
Gm35381	1.15244	2.19718	1.52131	1.44427	0.148664	NA	Same	0.0147601	0.0716137
Mlph	32.9432	0.332863	0.255962	1.30044	0.19345	0.666892	Same	1.20414	1.49193
Prlh	1.2788	0.772586	1.48262	0.521095	0.6023	NA	Same	0.0374812	0.0623922
Rab17	3.48702	1.05677	0.837794	1.26138	0.207173	0.682311	Same	0.0893845	0.185265
Lrrfip1	37.256	-0.475453	0.261341	-1.81928	0.0688684	0.44594	Same	1.87045	1.32134
Rbm44	3492.86	-0.0480139	0.0533282	-0.900348	0.367935	0.810811	Same	149.488	142.154
Ramp1	21.9358	0.129322	0.315235	0.410238	0.681631	0.929817	Same	0.876287	0.940352
Ube2f	1490.31	0.0638072	0.0663638	0.961476	0.336313	0.791478	Same	60.9636	62.6507
Scly	929.389	0.398198	0.100867	3.94775	7.88893549593916e-05	0.00625551	Same	32.9158	42.5972
Espnl	39.8688	-0.131674	0.225754	-0.583263	0.559716	0.894705	Same	1.7613	1.5857
Klhl30	12.5812	0.126012	0.459462	0.274259	0.783886	0.957325	Same	0.501004	0.541487
Fam132b	31.6732	-0.000156638	0.304709	-0.000514057	0.99959	0.99998	Same	1.32535	1.31057
Ilkap	229.306	0.237128	0.0979396	2.42117	0.0154706	0.217827	Same	8.73326	10.1
1700020N18Rik	595.469	0.0810839	0.121079	0.669679	0.503063	0.876372	Same	24.1739	25.2031
Hes6	91.331	-0.129367	0.209482	-0.617559	0.536866	0.8866	Same	4.03657	3.63879
Per2	233.908	0.105001	0.118058	0.889405	0.373786	0.815226	Same	9.41204	9.91766
Gm35591	20.0813	-0.0374625	0.347462	-0.107818	0.91414	0.983454	Same	0.854552	0.822722
Gm28382	2.95991	-1.26507	0.930702	-1.35927	0.174062	0.641531	Same	0.188198	0.0769953
Traf3ip1	1711.96	0.191892	0.0775018	2.47597	0.0132875	0.198901	Same	66.3569	74.4761
Asb1	2866.07	-0.129603	0.0737151	-1.75816	0.0787209	0.470501	Same	126.621	113.886
Gm28380	1.8107	0.238477	1.06421	0.224087	0.82269	0.965279	Same	0.0691731	0.0780284
Twist2	1.84292	-0.157502	1.10168	-0.142965	0.886318	0.978345	Same	0.0822399	0.0723958
LOC108167658	35.0885	-0.529894	0.2911	-1.82031	0.0687111	0.445401	Same	1.80142	1.22736
LOC108167833	0.255133	0.467245	3.16075	0.147827	0.882479	NA	Same	0.00738003	0.0132305
Hdac4	675.397	0.0560856	0.0846317	0.662703	0.507521	0.877823	Same	27.7279	28.4174
LOC108167659	18.0889	0.698894	0.367657	1.90094	0.0573101	0.410226	Same	0.559203	0.895471
Gm35992	1.23798	0.663598	1.32242	0.501807	0.615803	NA	Same	0.0395278	0.0603839
Ndufa10	608.436	0.0348488	0.104319	0.334062	0.738333	0.94509	Same	25.1794	25.3028
Mir6900	0.0881705	0.632124	3.16075	0.199992	0.841487	NA	Same	0	0.0064154
Olfr1416	0	NA	NA	NA	NA	NA	Same	0	0
Olfr1415	0	NA	NA	NA	NA	NA	Same	0	0
Olfr1414	0	NA	NA	NA	NA	NA	Same	0	0
Olfr1413	36.4653	-0.334721	0.232206	-1.44148	0.149449	0.604814	Same	1.74215	1.35788
Olfr1412	0	NA	NA	NA	NA	NA	Same	0	0
Olfr1411	0	NA	NA	NA	NA	NA	Same	0	0
Olfr1410	0.349233	1.84236	2.58056	0.713939	0.475265	NA	Same	0	0.0252178
Olfr12	0.0723383	-0.357141	3.16075	-0.112992	0.910037	NA	Same	0.00731365	0
Myeov2	588.266	-0.278188	0.088493	-3.14361	0.00166876	0.0567151	Same	27.5117	22.322
Otos	1.53892	-0.319901	1.31451	-0.243362	0.807725	0.96259	Same	0.0741969	0.0584635
Gm29483	9.50824	0.658306	0.482811	1.36348	0.17273	0.639711	Same	0.297758	0.461695
Gm36102	84.7904	-0.103805	0.21203	-0.489576	0.624434	0.912358	Same	3.7112	3.41642
Gpc1	453.277	-0.120123	0.108685	-1.10524	0.269056	0.739992	Same	19.9602	18.1228
Mir149	0.0723383	-0.357141	3.16075	-0.112992	0.910037	NA	Same	0.00731365	0
Ankmy1	2365.86	-0.0376409	0.0600017	-0.62733	0.530443	0.88454	Same	100.861	96.5511
Gm36184	1447.18	-0.1565	0.0670068	-2.33558	0.0195129	0.247808	Same	64.6641	57.0982
Dusp28	98.8264	-0.230079	0.17177	-1.33946	0.180421	0.649671	Same	4.54121	3.8249
5033417F24Rik	97.3767	0.138058	0.222951	0.619233	0.535763	0.886335	Same	3.86857	4.16447
Rnpepl1	2513.64	-0.0551238	0.0726268	-0.759	0.447852	0.85026	Same	107.859	102.22
9430060I03Rik	9.95958	-0.473491	0.407819	-1.16103	0.245629	0.721754	Same	0.499061	0.352251
Capn10	941.982	-0.0391435	0.0696759	-0.561793	0.574257	0.900476	Same	40.194	38.5218
Gpr35	68.3445	0.0771513	0.186186	0.414378	0.678598	0.929317	Same	2.78138	2.89089
Gm36424	20.5114	0.0812941	0.284592	0.285652	0.775145	0.956241	Same	0.834666	0.868077
Aqp12	4.63622	-0.733524	0.893333	-0.821109	0.411584	0.834832	Same	0.253249	0.146055
Kif1a	1072.96	0.103635	0.103141	1.00479	0.314997	0.776997	Same	43.144	45.4852
Gm36472	15.011	-0.315738	0.340471	-0.927355	0.353742	0.801853	Same	0.712123	0.563602
Agxt	2.35444	-0.682791	0.958099	-0.712651	0.476061	0.864698	Same	0.127282	0.0773291
2310007B03Rik	0.151061	-0.934213	3.16075	-0.295567	0.767561	NA	Same	0.0150838	0
Crocc2	26.5934	0.330971	0.306213	1.08085	0.279762	0.748182	Same	0.967119	1.20511
Sned1	501.753	0.439101	0.10148	4.32696	1.51179258982808e-05	0.00180025	Same	17.455	23.3367
Mir6901	0	NA	NA	NA	NA	NA	Same	0	0
Mterf4	415.095	-0.112545	0.0837759	-1.34341	0.17914	0.647748	Same	18.2231	16.5848
Gm28535	53.3417	-0.138879	0.221216	-0.627797	0.530137	0.88454	Same	2.36162	2.11763
Pask	4683.77	-0.0438469	0.053546	-0.818865	0.412863	0.835514	Same	200.194	190.908
Ppp1r7	1544.07	0.0387097	0.0728783	0.531156	0.595311	0.905012	Same	63.7985	64.3732
Mir6902	0.173398	0.0550521	3.16075	0.0174174	0.986104	NA	Same	0.00843626	0.00661527
Mir6345	0.242165	-0.52202	3.16075	-0.165157	0.86882	NA	Same	0.0150838	0.00658011
Ano7	19.2737	0.464082	0.318273	1.45813	0.144806	0.598063	Same	0.65871	0.903028
Hdlbp	21969.2	0.0447938	0.0578307	0.774568	0.438595	0.846758	Same	905.797	917.711
Sept2	3953.09	-0.0654681	0.0570478	-1.1476	0.251134	0.726245	Same	170.358	160.065
Farp2	77.2809	0.0038921	0.182185	0.0213634	0.982956	0.996408	Same	3.24408	3.19562
Gm41920	1.78762	0.78374	1.25683	0.623586	0.5329	0.885677	Same	0.0524509	0.0918235
Stk25	4980.13	-0.14764	0.0580613	-2.54283	0.010996	0.181254	Same	221.587	196.746
Bok	92.1007	0.460772	0.198943	2.3161	0.0205528	0.254088	Same	3.18047	4.29043
Thap4	4061.18	0.0946978	0.0558735	1.69486	0.0901019	0.497189	Same	164.033	172.135
Atg4b	768.195	-0.128011	0.0684972	-1.86885	0.0616435	0.424188	Same	33.9235	30.5651
Dtymk	871.833	0.0257144	0.0630811	0.407641	0.683538	0.930552	Same	36.2102	36.3067
Ing5	562.369	0.00348018	0.0804599	0.0432536	0.965499	0.993032	Same	23.568	23.2726
D2hgdh	159.284	0.44791	0.163679	2.73651	0.00620952	0.128626	Same	5.51368	7.37264
Gal3st2	5.96462	1.511	0.872514	1.73177	0.083314	0.482603	Same	0.119863	0.328086
Gm30204	0	NA	NA	NA	NA	NA	Same	0	0
Gm9994	0.255284	-0.522023	2.83189	-0.184337	0.853749	NA	Same	0.0159782	0.00685489
Gm7889	3.08025	-0.139701	1.03138	-0.13545	0.892256	0.979536	Same	0.137032	0.12409
Gm6086	1.05428	2.05203	1.85108	1.10856	0.267621	NA	Same	0.0151431	0.065542
Neu4	0	NA	NA	NA	NA	NA	Same	0	0
Pdcd1	0.50465	0.713727	2.37583	0.300411	0.763863	NA	Same	0.0147601	0.0248628
4930440C22Rik	112.7	-0.148834	0.194732	-0.764304	0.444686	0.849726	Same	5.01686	4.45555
Fam174a	777.214	0.0142685	0.0811808	0.175763	0.860481	0.973835	Same	32.4768	32.2949
St8sia4	10.9926	0.19236	0.412705	0.466096	0.641147	0.917538	Same	0.424261	0.481064
Gm30431	0.194036	1.04432	3.16075	0.330402	0.741096	NA	Same	0	0.0137098
4930598F16Rik	24.497	-0.08385	0.293775	-0.285422	0.77532	0.956241	Same	1.06139	0.988164
1700063A18Rik	0.675348	-0.186007	2.22577	-0.0835696	0.933399	NA	Same	0.0302861	0.0269403
Gm29601	128.934	-0.445574	0.16188	-2.7525	0.0059142	0.124644	Same	6.41378	4.63269
Gm30490	8.18228	1.35507	0.587138	2.30793	0.0210031	0.257377	Same	0.183721	0.451112
4930533P14Rik	0.0749965	-0.357141	3.16075	-0.112992	0.910037	NA	Same	0.00757152	0
Slco4c1	2.25228	0.697524	0.915868	0.761599	0.4463	0.849983	Same	0.0702957	0.109845
Panct2	0.538884	1.6612	2.32925	0.713193	0.475727	NA	Same	0.00738003	0.0317577
Slco6b1	896.824	-0.125066	0.0884852	-1.41342	0.157533	0.617377	Same	39.5971	35.744
Slco6c1	2354.58	-0.147507	0.0963346	-1.5312	0.125721	0.566884	Same	104.837	93.0036
Gm7133	243.627	0.684436	0.310344	2.20541	0.0274253	0.291676	Same	7.54549	11.9676
Gm7135	711.097	-0.309076	0.0955959	-3.23316	0.00122431	0.0459851	Same	33.6509	26.696
LOC105246668	6.32804	-0.281507	0.583941	-0.482081	0.629748	0.914102	Same	0.297469	0.237676
D1Ertd622e	318.824	-0.0418314	0.111737	-0.374373	0.708126	0.937262	Same	13.6055	13.0025
Ppip5k2	1388.29	-0.0212409	0.0576322	-0.368559	0.712456	0.937949	Same	58.7779	57.0182
Gin1	360.133	-0.0146837	0.0846724	-0.173418	0.862323	0.974549	Same	15.2072	14.7977
Pam	410.79	-0.0308568	0.0901371	-0.342332	0.732101	0.943621	Same	17.4654	16.8316
Gm31771	4.26017	0.215821	0.793513	0.271982	0.785636	0.957725	Same	0.164773	0.186596
B230216N24Rik	0.3997	-0.726449	2.50118	-0.290442	0.771478	NA	Same	0.0244441	0.0112249
1810006J02Rik	2.18763	0.199727	0.952642	0.209655	0.833937	0.966973	Same	0.0841246	0.0960235
Gm29461	1.77503	1.82244	1.40071	1.30108	0.193232	0.666722	Same	0.0293874	0.103216
Slco6d1	1223.06	0.189741	0.0723083	2.62406	0.0086889	0.15739	Same	47.4253	53.2317
Gm7967	6.06839	1.41768	0.664701	2.13281	0.0329403	0.318431	Same	0.128356	0.338271
Cntnap5b	1014.37	0.0317533	0.126805	0.25041	0.802271	0.961848	Same	42.0309	42.2266
Gm41923	59.2596	-0.154141	0.195857	-0.787007	0.431278	0.843171	Same	2.64986	2.34054
Gm20268	248.257	-0.115894	0.100976	-1.14774	0.251078	0.726245	Same	10.9291	9.91123
Gm31973	72.1049	0.197074	0.223859	0.88035	0.37867	0.818658	Same	2.78529	3.14765
Gm41924	0	NA	NA	NA	NA	NA	Same	0	0
Cdh20	55.5343	0.269922	0.23292	1.15886	0.246511	0.722812	Same	2.08805	2.47094
Gm41925	0.909608	0.526	1.89194	0.278022	0.780996	NA	Same	0.0301676	0.0432211
Gm29012	0	NA	NA	NA	NA	NA	Same	0	0
Rnf152	38.1997	-0.605043	0.279938	-2.16135	0.0306686	0.309064	Same	2.00452	1.29648
Gm17634	1.11187	0.134577	1.51711	0.088706	0.929316	NA	Same	0.0443976	0.0476665
Gm28403	20.1808	0.695381	0.337878	2.05808	0.0395823	0.346214	Same	0.624345	0.990997
Pign	552.893	-0.264236	0.101127	-2.61292	0.00897713	0.160253	Same	25.7308	21.0874
2310035C23Rik	503.494	-0.0622587	0.0784936	-0.793169	0.42768	0.841504	Same	21.6809	20.4424
Tnfrsf11a	11.0662	-0.347153	0.461811	-0.75172	0.45222	0.852651	Same	0.533151	0.41076
Gm41926	31.6158	-0.159035	0.333973	-0.476191	0.633938	0.915997	Same	1.41833	1.25145
Gm41927	16.4218	1.04894	0.405683	2.58561	0.00972063	0.168676	Same	0.424818	0.870475
Gm7160	4.98537	-0.407378	0.594227	-0.685559	0.492991	0.871316	Same	0.24441	0.180746
Zcchc2	5460.23	-0.0227724	0.0519548	-0.438311	0.661161	0.925127	Same	231.331	224.082
Gm26509	0.32537	-0.109828	3.01552	-0.0364209	0.970947	NA	Same	0.0146273	0.012032
Gm20753	58.6665	-0.149839	0.210899	-0.710481	0.477406	0.865174	Same	2.6132	2.32558
Phlpp1	6884.92	-0.00468778	0.0600627	-0.078048	0.93779	0.986961	Same	289.703	283.992
Gm41928	2.11761	-0.0598371	0.99234	-0.060299	0.951917	0.990058	Same	0.0914377	0.0869586
Bcl2	27.8868	0.0340303	0.26196	0.129906	0.89664	0.980518	Same	1.15214	1.1676
Mir3473f	0	NA	NA	NA	NA	NA	Same	0	0
Gm37053	0.147615	-0.934213	3.16075	-0.295567	0.767561	NA	Same	0.0147601	0
Kdsr	132.38	0.0251725	0.15684	0.160498	0.872489	0.976438	Same	5.50111	5.53048
Vps4b	675.026	-0.048906	0.0643072	-0.760506	0.446952	0.850141	Same	28.9046	27.4992
Serpinb5	0.506163	0.718428	2.37442	0.30257	0.762218	NA	Same	0.0147601	0.025991
Serpinb12	0.234763	0.467245	3.16075	0.147827	0.882479	NA	Same	0.00754189	0.0112249
Serpinb13	0	NA	NA	NA	NA	NA	Same	0	0
Serpinb3a	0.326884	-0.109828	3.01081	-0.0364779	0.970901	NA	Same	0.0146273	0.0131602
Serpinb3d	0	NA	NA	NA	NA	NA	Same	0	0
Serpinb3b	0	NA	NA	NA	NA	NA	Same	0	0
Serpinb3c	0	NA	NA	NA	NA	NA	Same	0	0
Serpinb11	0.0881705	0.632124	3.16075	0.199992	0.841487	NA	Same	0	0.0064154
Serpinb7	2.93192	0.250143	1.0201	0.245215	0.80629	0.96259	Same	0.110169	0.131677
Serpinb2	10.5048	0.0692352	0.42767	0.161889	0.871393	0.976392	Same	0.430033	0.444007
Serpinb10	5.99965	-1.17484	0.538099	-2.18332	0.0290124	0.301065	Same	0.372209	0.162068
Serpinb8	5.80687	0.262677	0.587063	0.447442	0.654556	0.922477	Same	0.218488	0.259355
Gm15389	37.5123	-0.473303	0.248405	-1.90537	0.0567319	0.409081	Same	1.8787	1.3376
D830032E09Rik	1.20387	-0.848273	1.4471	-0.586187	0.55775	NA	Same	0.0684927	0.036806
Gm28282	8.121	-0.129772	0.553511	-0.234452	0.814634	0.964213	Same	0.357918	0.319851
Gm41929	18.9839	-0.449689	0.316616	-1.4203	0.155521	0.614105	Same	0.946547	0.676376
Cdh7	3.48331	2.00624	1.33694	1.50062	0.133453	0.580292	Same	0.0528229	0.209198
Gm41930	113.071	-0.313074	0.145604	-2.15017	0.0315417	0.31278	Same	5.36425	4.24553
Cdh19	0.85312	0.409066	1.89546	0.215814	0.829133	NA	Same	0.0297703	0.0400302
LOC102635409	7.12897	0.149561	0.547948	0.272947	0.784894	0.957725	Same	0.280321	0.311689
Dsel	88.7681	0.0158505	0.171251	0.0925568	0.926256	0.985646	Same	3.70177	3.69434
Gm32810	3.48038	-0.271314	0.777935	-0.348761	0.727268	0.942839	Same	0.162157	0.132831
Gm41931	0.0822286	0.632124	3.16075	0.199992	0.841487	NA	Same	0	0.00577173
Gm41932	0	NA	NA	NA	NA	NA	Same	0	0
LOC108167836	0	NA	NA	NA	NA	NA	Same	0	0
Gm32985	1.72328	0.712275	1.29012	0.5521	0.58088	0.902004	Same	0.052841	0.0856393
Gm41933	2.04793	3.13236	1.2016	2.60683	0.00913845	0.162431	Same	0.0160078	0.134282
Gm33042	0.965202	1.20489	1.71008	0.704581	0.481071	NA	Same	0.0226553	0.0520622
LOC108167704	0	NA	NA	NA	NA	NA	Same	0	0
Cntnap5a	50.3147	0.151683	0.218715	0.693516	0.487986	0.870221	Same	1.98821	2.15666
LOC108167601	0	NA	NA	NA	NA	NA	Same	0	0
B020011L13Rik	0	NA	NA	NA	NA	NA	Same	0	0
Tsn	995.42	-0.00531243	0.0618437	-0.0859008	0.931545	0.986196	Same	41.894	41.091
Nifk	520.697	0.106293	0.0996424	1.06674	0.286087	0.754009	Same	20.9338	22.1212
Gm28867	0.338479	1.80452	2.60068	0.693864	0.487767	NA	Same	0	0.0238515
Clasp1	2870.66	-0.012737	0.0837153	-0.152146	0.879072	0.977633	Same	121.108	117.874
2900060B14Rik	1.33109	-0.126414	1.79151	-0.0705631	0.943746	NA	Same	0.0589657	0.0525892
Tfcp2l1	521.525	-0.209652	0.10292	-2.03703	0.0416468	0.353457	Same	23.7996	20.2561
Gli2	50.8888	0.151507	0.223738	0.677165	0.498301	0.874269	Same	2.01243	2.19292
Mir6346	0.0827354	-0.357141	3.16075	-0.112992	0.910037	NA	Same	0.00843626	0
Gm41934	73.9428	-0.225228	0.19289	-1.16765	0.242948	0.719475	Same	3.38948	2.85625
LOC108167707	12.0704	0.609679	0.731858	0.833056	0.404813	0.831343	Same	0.385762	0.584059
Gm33388	71.5247	-0.299953	0.319081	-0.940054	0.34719	0.799067	Same	3.37323	2.70562
Inhbb	867.492	0.0149912	0.0879985	0.170357	0.864729	0.97518	Same	36.1812	35.9758
Gm41935	0.427379	2.13689	2.76174	0.773746	0.439081	NA	Same	0	0.0293471
Gm33490	17.3306	0.709579	0.365323	1.94233	0.0520966	0.393802	Same	0.530224	0.851038
Gm33575	8.31818	0.789586	0.516255	1.52945	0.126153	0.567986	Same	0.245858	0.418234
LOC108167708	140.87	0.136079	0.137991	0.986139	0.324065	0.782251	Same	5.59795	6.07268
Ralb	517.373	-0.0775485	0.0914995	-0.847529	0.3967	0.827589	Same	22.4078	20.8806
Tmem185b	391.507	-0.0108739	0.0828287	-0.131281	0.895553	0.980393	Same	16.4981	16.1462
3830432H09Rik	5.35295	-0.643778	0.733493	-0.877687	0.380114	0.819711	Same	0.284253	0.182026
Epb41l5	1267.14	0.0222734	0.0654368	0.340381	0.73357	0.943666	Same	52.7131	52.7546
Ptpn4	2135.88	-0.128728	0.0663523	-1.94007	0.0523707	0.394664	Same	94.4254	84.9395
Gm28209	37.9154	-0.0560003	0.240233	-0.233108	0.815677	0.964265	Same	1.62473	1.53977
Tmem177	569.741	-0.136298	0.0778236	-1.75137	0.0798817	0.473284	Same	25.2324	22.6462
Cfap221	768.231	0.00954859	0.0941507	0.101418	0.919219	0.984327	Same	32.1395	31.7148
Gm33817	10.5242	-0.0371457	0.516901	-0.0718622	0.942712	0.98859	Same	0.448588	0.431064
Sctr	23.6922	0.580308	0.338819	1.71274	0.0867607	0.491629	Same	0.771309	1.13426
Gm33764	96.854	0.0464282	0.150051	0.309417	0.757004	0.949689	Same	3.98833	4.06073
Gm41936	0.0911035	0.632124	3.16075	0.199992	0.841487	NA	Same	0	0.00658011
Tmem37	156.826	0.312387	0.22167	1.40925	0.158763	0.618911	Same	5.77162	7.08328
Gm41938	3.5162	-0.542197	1.0019	-0.541167	0.588392	0.90351	Same	0.181289	0.122977
Dbi	377.029	0.187187	0.102191	1.83173	0.0669921	0.44024	Same	14.6588	16.3952
3110009E18Rik	61.6163	-0.554657	0.184831	-3.00089	0.00269194	0.0771139	Same	3.17932	2.12718
Steap3	100.189	0.105868	0.197668	0.535585	0.592245	0.904271	Same	4.02675	4.27942
C1ql2	1.56212	0.819784	1.52223	0.538541	0.590203	0.903828	Same	0.0453699	0.0775843
LOC108167722	57.0742	-0.0667245	0.192729	-0.346209	0.729186	0.94332	Same	2.46445	2.31027
Marco	11.1746	0.133862	0.39803	0.336312	0.736636	0.94472	Same	0.44488	0.4767
Gm41939	0	NA	NA	NA	NA	NA	Same	0	0
En1	2.14291	-0.976775	1.18744	-0.822588	0.410742	0.834486	Same	0.127164	0.0607996
Gm34352	20.1688	-0.700126	0.458467	-1.5271	0.126736	0.569163	Same	1.09103	0.665577
2610027F03Rik	7.09922	-0.512147	0.637341	-0.803568	0.421647	0.8386	Same	0.362838	0.24977
Gm29345	0	NA	NA	NA	NA	NA	Same	0	0
Gm34584	0.309225	-0.109828	3.06776	-0.0358006	0.971441	NA	Same	0.0151431	0.0112249
Gm34641	2.71985	0.554176	1.28417	0.431544	0.666073	0.925978	Same	0.0888693	0.129069
Gm34698	5.8351	-0.508257	1.60324	-0.317018	0.75123	0.948217	Same	0.295605	0.200581
Celrr	17.5407	0.212424	0.305387	0.695591	0.486685	0.869332	Same	0.675259	0.766359
LOC108167723	0.0738074	-0.357141	3.16075	-0.112992	0.910037	NA	Same	0.00738003	0
Gm41940	11.5885	-0.236221	0.405964	-0.581877	0.560649	0.895221	Same	0.532609	0.450782
Insig2	1384.48	-0.0118584	0.0543302	-0.218266	0.827222	0.966078	Same	58.3796	57.0339
LOC108167603	0	NA	NA	NA	NA	NA	Same	0	0
2210011K15Rik	0.151061	-0.934213	3.16075	-0.295567	0.767561	NA	Same	0.0150838	0
Gm35243	35.8109	-0.434412	0.253043	-1.71675	0.0860242	0.489212	Same	1.77135	1.28908
Ccdc93	540.674	-0.145639	0.0887721	-1.6406	0.100881	0.520478	Same	24.0513	21.3507
Htr5b	177.152	-0.151725	0.14078	-1.07775	0.281147	0.748907	Same	7.89615	6.96998
Ddx18	1322.71	0.101292	0.0643197	1.57482	0.115299	0.549948	Same	53.2895	56.2026
Gm28590	2.03922	0.991185	0.973661	1.018	0.308679	0.76974	Same	0.0551159	0.106359
Dpp10	91.3616	0.0807881	0.176479	0.457776	0.647113	0.919682	Same	3.71848	3.85949
Gm41941	1.20852	-2.84872	1.62404	-1.7541	0.0794142	NA	Same	0.103821	0.0128308
Gm35355	0	NA	NA	NA	NA	NA	Same	0	0
Actr3	548.225	0.0710055	0.0670052	1.0597	0.289281	0.757225	Same	22.3594	23.1396
Slc35f5	368.952	-0.0851055	0.0730849	-1.16447	0.244232	0.720875	Same	16.0264	14.8699
Gpr39	8.56024	-0.601525	0.579665	-1.03771	0.299404	0.76307	Same	0.450987	0.293455
Gm41943	111.055	-0.192114	0.196003	-0.980162	0.327006	0.785211	Same	5.03333	4.34077
Lypd1	16.6012	-0.595778	0.352261	-1.6913	0.0907803	0.498175	Same	0.866875	0.570974
Nckap5	94.1286	0.231493	0.200097	1.1569	0.247313	0.722965	Same	3.5892	4.14011
Gm35562	3.02733	-1.65038	0.957311	-1.72398	0.084712	0.485235	Same	0.212081	0.065277
LOC102639337	2.04994	-1.49082	1.03889	-1.43501	0.151283	0.60758	Same	0.139337	0.0463437
Gm41945	0.63542	-1.6712	1.77375	-0.942186	0.346098	NA	Same	0.0462346	0.0124673
Mgat5	1809.14	0.197818	0.1049	1.88579	0.0593235	0.415822	Same	69.9118	78.9981
Gm8451	4.27248	0.350802	0.665851	0.526848	0.598299	0.905162	Same	0.155693	0.193523
Gm41947	3.64002	-0.456818	0.722613	-0.632174	0.527273	0.883101	Same	0.181587	0.130671
Tmem163	7.70327	-0.348308	0.576074	-0.604625	0.545428	0.889922	Same	0.371072	0.282413
Gm35993	0	NA	NA	NA	NA	NA	Same	0	0
Acmsd	6.00057	-0.535783	0.665291	-0.805337	0.420625	0.838516	Same	0.3091	0.209264
2900009J06Rik	7.08607	-0.570295	0.49915	-1.14253	0.253233	0.728685	Same	0.367622	0.242483
Ccnt2	529.622	0.0391842	0.0766415	0.511266	0.609165	0.908326	Same	21.8838	22.1221
Map3k19	2.80743	-0.350719	0.788892	-0.444572	0.656629	0.92326	Same	0.135129	0.104684
Rab3gap1	665.963	-0.0024289	0.0674677	-0.0360009	0.971282	0.993815	Same	27.9777	27.5147
Zranb3	492.435	-0.00155585	0.0724064	-0.0214877	0.982857	0.996408	Same	20.6885	20.3414
Gm28800	22.6922	-0.281077	0.331439	-0.848048	0.396411	0.827467	Same	1.06682	0.86182
R3hdm1	5050.92	0.228206	0.0672651	3.39263	0.00069224	0.0310514	Same	192.824	221.725
Mir128-1	0	NA	NA	NA	NA	NA	Same	0	0
Ubxn4	3215.13	0.0158888	0.0615504	0.258143	0.796297	0.960288	Same	134.106	133.214
Gm41949	251.584	-0.118454	0.134894	-0.878127	0.379875	0.819521	Same	11.0736	10.0742
Lct	58.7424	0.0643784	0.197388	0.326151	0.74431	0.946783	Same	2.40405	2.46863
Mcm6	476.429	0.0229765	0.0758643	0.302863	0.761994	0.951464	Same	19.8151	19.8109
Dars	1691.95	-0.0475969	0.0653973	-0.727811	0.466729	0.859644	Same	72.4111	68.8527
Gm41950	0	NA	NA	NA	NA	NA	Same	0	0
Cxcr4	125.575	-0.305261	0.134027	-2.27761	0.0227497	0.267665	Same	5.93035	4.72327
Thsd7b	597.2	-0.168195	0.0845732	-1.98875	0.0467286	0.373984	Same	26.7922	23.4456
Gm36347	0.789905	-0.879168	2.14798	-0.4093	0.682319	NA	Same	0.0454292	0.0232568
Gm41951	3.89866	1.25243	0.809336	1.54747	0.121749	0.561858	Same	0.0898707	0.212682
Cd55b	2310.82	0.120062	0.0762435	1.57472	0.115321	0.549948	Same	92.3471	98.4919
Gm15674	230.296	0.0153856	0.11813	0.130242	0.896375	0.980452	Same	9.60682	9.58366
Cd55	1308.34	0.183188	0.0867982	2.11051	0.0348148	0.327163	Same	50.8914	56.8483
Gm16083	74.9366	0.218827	0.196107	1.11586	0.264484	0.738508	Same	2.86762	3.29118
Zp3r	2259.19	-0.0988269	0.0803146	-1.2305	0.218511	0.694245	Same	98.7331	90.8118
C4bp	4.9884	0.817662	0.61748	1.32419	0.185439	0.655842	Same	0.144533	0.251306
C4bp-ps1	34.2556	-0.045591	0.272534	-0.167286	0.867145	0.975716	Same	1.47035	1.40136
Pfkfb2	1356.36	-0.0813082	0.0835633	-0.973014	0.330546	0.787267	Same	58.8703	54.8334
Yod1	1617.85	-0.0193766	0.0728767	-0.265882	0.79033	0.959312	Same	68.4545	66.4592
AA986860	168.792	0.260274	0.135787	1.91678	0.0552658	0.404516	Same	6.36497	7.50254
Gm28857	7.00765	-0.787282	0.4987	-1.57867	0.114412	0.548711	Same	0.39155	0.221005
Gm28856	1.60414	0.291586	1.55377	0.187664	0.85114	0.971073	Same	0.0589657	0.071241
LOC102640771	0.277712	1.45651	3.15066	0.462287	0.643876	NA	Same	0	0.0188868
Pigr	7.26764	0.6223	0.707574	0.879483	0.379139	0.818944	Same	0.231319	0.355811
Fcmr	20.0289	0.980382	0.375277	2.61242	0.00899031	0.160334	Same	0.533659	1.04216
Il24	0.0755306	-0.357141	3.16075	-0.112992	0.910037	NA	Same	0.00754189	0
Il20	0.616138	1.08337	2.27346	0.476528	0.633698	NA	Same	0.0150838	0.0317577
Il19	0.180694	1.04432	3.16075	0.330402	0.741096	NA	Same	0	0.012032
Gm41952	0	NA	NA	NA	NA	NA	Same	0	0
Il10	0.615933	1.89437	2.26333	0.836984	0.402602	NA	Same	0.00731365	0.0372241
Mapkapk2	877.677	-0.00781529	0.110678	-0.0706127	0.943706	0.98859	Same	36.9788	36.2583
Dyrk3	7135.69	0.035448	0.0517235	0.685335	0.493132	0.871316	Same	295.374	297.571
Eif2d	420.787	0.127985	0.0861171	1.48618	0.137233	0.586802	Same	16.7642	17.9894
Rassf5	59.4339	-0.126081	0.18087	-0.697082	0.485751	0.868751	Same	2.6205	2.36512
Gm29953	28.6581	-0.254757	0.330737	-0.770271	0.441139	0.848826	Same	1.32804	1.10222
Ikbke	76.3472	0.0834317	0.15804	0.527915	0.597559	0.905012	Same	3.09914	3.23442
Srgap2	1220.73	-0.0120303	0.0592233	-0.203134	0.83903	0.96842	Same	51.5119	50.213
Fam72a	91.9627	-0.0599463	0.201014	-0.29822	0.765535	0.952814	Same	3.94629	3.73686
Avpr1b	0.164457	1.04432	3.16075	0.330402	0.741096	NA	Same	0	0.0115435
Ctse	4.91955	0.327604	0.845334	0.387544	0.698354	0.93436	Same	0.180251	0.224472
LOC108167725	1.13445	2.18383	1.8712	1.16707	0.243181	NA	Same	0.0146273	0.0714838
Rab7b	27.6134	-0.311945	0.303757	-1.02696	0.304441	0.767062	Same	1.30716	1.0439
Gm30104	0.793801	-0.283703	1.57527	-0.180098	0.857076	NA	Same	0.0371575	0.0302271
Slc26a9	17.1046	-0.0867761	0.380981	-0.22777	0.819825	0.965133	Same	0.743261	0.694524
Pm20d1	80.4203	0.181469	0.194167	0.934599	0.349995	0.799925	Same	3.13366	3.50219
Slc41a1	769.072	-0.0189791	0.105873	-0.179263	0.857732	0.972885	Same	32.536	31.678
Rab29	29.0586	-0.208985	0.279359	-0.748086	0.454408	0.853622	Same	1.31892	1.13345
Nucks1	817.67	-0.150551	0.0898859	-1.67492	0.0939504	0.505543	Same	36.4541	32.3987
Slc45a3	163.35	0.0799202	0.169502	0.471501	0.637283	0.91687	Same	6.63232	6.90239
Elk4	137.16	-0.405149	0.161367	-2.51073	0.0120481	0.189993	Same	6.72001	5.0162
Mfsd4a	58.588	0.105757	0.262991	0.402131	0.687588	0.931386	Same	2.35136	2.51577
LOC105246707	0	NA	NA	NA	NA	NA	Same	0	0
LOC108167726	3.9076	0.292821	0.788243	0.371485	0.710276	0.937617	Same	0.145269	0.176763
Cdk18	521.795	0.0469898	0.0810063	0.580076	0.561864	0.895911	Same	21.4963	21.8493
Gm30153	14.4362	0.0873656	0.436681	0.200067	0.841428	0.969473	Same	0.584056	0.617015
Gm30242	58.0176	-0.252191	0.199346	-1.26509	0.205837	0.68113	Same	2.68814	2.2232
Lemd1	1081.5	-0.0879511	0.0798113	-1.10199	0.270467	0.740764	Same	47.0465	43.5063
Mir135b	0.614432	-2.26542	1.92227	-1.17851	0.238592	NA	Same	0.0519467	0.00685489
Gm29630	0	NA	NA	NA	NA	NA	Same	0	0
Gm38446	0	NA	NA	NA	NA	NA	Same	0	0
Klhdc8a	62.8672	0.0972782	0.238175	0.408432	0.682956	0.930333	Same	2.54171	2.68619
Nuak2	189.79	0.147022	0.136014	1.08093	0.279729	0.748182	Same	7.498	8.193
Gm30744	148.808	0.144281	0.164867	0.875135	0.3815	0.820708	Same	5.89351	6.41213
F730311O21Rik	0.739309	0.628653	1.7721	0.354751	0.722776	NA	Same	0.0242526	0.0355991
Tmcc2	133.835	0.154745	0.166472	0.929557	0.352601	0.80175	Same	5.27248	5.79938
Dstyk	630.176	-0.0369407	0.086212	-0.428487	0.668296	0.926726	Same	26.8676	25.7876
Rbbp5	447.086	-0.178968	0.0735344	-2.4338	0.0149411	0.212741	Same	20.1558	17.5162
Tmem81	0	NA	NA	NA	NA	NA	Same	0	0
Cntn2	9.01161	0.300033	0.446543	0.671902	0.501646	0.875302	Same	0.332432	0.40472
Nfasc	31.0321	-0.819627	0.314929	-2.60257	0.0092527	0.163368	Same	1.7397	0.974981
LOC108167727	0.289353	-1.83999	3.11465	-0.590752	0.554686	NA	Same	0.0292546	0
Gm10538	77.6078	-2.60703	1.36782	-1.90597	0.0566541	0.409081	Same	6.36358	1.04841
Gm31101	0	NA	NA	NA	NA	NA	Same	0	0
Lrrn2	11.2039	-0.645145	0.447764	-1.44081	0.149637	0.604819	Same	0.595044	0.377196
Gm31159	8.3104	-1.12004	0.564464	-1.98425	0.0472279	0.376504	Same	0.507498	0.234283
Gm38687	20.8465	0.167655	0.311355	0.53847	0.590253	0.903828	Same	0.816677	0.907116
Mdm4	3130.86	-0.0542686	0.0491696	-1.1037	0.269723	0.740421	Same	134.37	127.431
Gm41953	4.62869	-1.64111	0.723731	-2.26757	0.0233556	0.271344	Same	0.32089	0.103941
Pik3c2b	67.7659	-0.420225	0.166865	-2.51835	0.0117906	0.187611	Same	3.33596	2.45602
Gm28609	1.03816	-0.452953	1.61942	-0.279702	0.779706	NA	Same	0.0517113	0.036806
Ppp1r15b	1821.19	0.0349346	0.0702975	0.496954	0.619221	0.911296	Same	75.3828	76.0042
Plekha6	4788.74	0.0138475	0.0650113	0.213002	0.831325	0.96683	Same	200.002	198.911
Gm19461	654.53	-0.068993	0.111975	-0.616145	0.537799	0.886869	Same	28.2706	26.5802
Golt1a	7.11962	-0.595178	0.496697	-1.19827	0.230811	0.706535	Same	0.37248	0.243436
Kiss1	20.6976	0.164722	0.315717	0.52174	0.601851	0.906348	Same	0.807605	0.898937
Ren1	101.918	-0.0443902	0.209158	-0.212232	0.831926	0.966945	Same	4.34972	4.17316
Etnk2	571.985	-0.171625	0.0873828	-1.96406	0.049523	0.384271	Same	25.6887	22.4985
Sox13	141.026	-0.0112968	0.140124	-0.0806204	0.935744	0.986537	Same	5.95178	5.81206
Snrpe	209.277	-0.0753856	0.131688	-0.572455	0.567013	0.897717	Same	9.05838	8.45543
Zc3h11a	2110.32	0.034625	0.0625697	0.553383	0.580001	0.901896	Same	87.3695	87.9503
Zbed6	586.997	-0.215411	0.107654	-2.00096	0.0453969	0.369864	Same	26.829	22.7815
Lax1	22.6142	0.684274	0.316037	2.16517	0.0303748	0.307628	Same	0.700617	1.10873
Atp2b4	4695.38	-0.0763662	0.0527336	-1.44815	0.147575	0.601857	Same	203.245	189.747
Mir6903	0	NA	NA	NA	NA	NA	Same	0	0
Gm41954	7.53127	-0.13567	0.514077	-0.26391	0.791849	0.959413	Same	0.333843	0.298883
Gm28441	20.1603	-0.373868	0.374132	-0.999295	0.317652	0.778518	Same	0.97528	0.738085
Gm31515	2.81132	0.0402507	0.800187	0.0503016	0.959882	0.991738	Same	0.117204	0.117236
Optc	16.8071	0.00585501	0.434431	0.0134774	0.989247	0.99743	Same	0.704936	0.692106
Prelp	255.359	0.134767	0.173511	0.776704	0.437334	0.846031	Same	10.1404	10.9449
Gm31629	1.1281	-0.523083	1.82548	-0.286545	0.77446	NA	Same	0.0581891	0.0401709
Fmod	30.1802	-0.66804	0.374429	-1.78416	0.0743982	0.461929	Same	1.6115	1.0045
LOC105246710	0.765974	-0.894815	1.69762	-0.5271	0.598124	NA	Same	0.0445304	0.0227683
Btg2	147.216	-0.190588	0.158351	-1.20358	0.228751	0.704461	Same	6.65397	5.74951
Gm31974	8.40789	0.264415	0.475046	0.55661	0.577794	0.901435	Same	0.315608	0.375727
Gm32039	1.35772	0.415202	1.40916	0.294646	0.768265	NA	Same	0.0485051	0.0612798
Chit1	226.993	-0.152802	0.133649	-1.14331	0.252909	0.728433	Same	10.1375	8.9675
LOC108167728	0.603868	1.86114	2.27023	0.819803	0.412328	NA	Same	0.00757152	0.0378639
Chil1	2.24864	0.301634	0.948153	0.318128	0.750388	0.948217	Same	0.0824863	0.101116
Mybph	4.0475	-0.271033	0.640152	-0.423388	0.672012	0.927259	Same	0.189068	0.153876
Adora1	1002.29	0.13063	0.0797853	1.63727	0.101574	0.521368	Same	39.8778	42.9821
Gm32221	0.180694	1.04432	3.16075	0.330402	0.741096	NA	Same	0	0.012032
Myog	2.22016	-0.669522	0.934965	-0.716093	0.473934	0.863589	Same	0.118772	0.0740829
Ppfia4	253.406	0.0910026	0.154425	0.5893	0.55566	0.893522	Same	10.2428	10.7852
Gm32267	4.22711	0.191489	0.848859	0.225584	0.821525	0.965133	Same	0.164519	0.185693
Tmem183a	1526.1	0.0515642	0.0630387	0.817977	0.41337	0.835985	Same	62.7672	63.9934
4933406M09Rik	1278.54	-0.21665	0.0954687	-2.26934	0.023248	0.271005	Same	58.4076	49.4255
Cyb5r1	680.537	0.0396459	0.0977421	0.405617	0.685024	0.930891	Same	28.1392	28.4501
Adipor1	2021.24	0.0288652	0.0503913	0.57282	0.566766	0.897717	Same	83.8746	84.1753
Klhl12	1176.23	-0.0708957	0.0632639	-1.12063	0.262444	0.736477	Same	50.8246	47.6424
Rabif	458.964	-0.16624	0.0859805	-1.93347	0.0531788	0.397457	Same	20.5838	18.062
Gm29376	8.73594	-0.336645	0.461572	-0.729344	0.465791	0.859644	Same	0.419171	0.321122
LOC108167729	2.96395	0.218671	0.901245	0.242633	0.80829	0.96259	Same	0.113446	0.130063
Mgat4e	921.762	-0.0103205	0.0904513	-0.1141	0.909158	0.982542	Same	38.8348	37.9323
LOC108167730	4.13161	-0.138692	0.64144	-0.216219	0.828817	0.966207	Same	0.182398	0.164094
Kdm5b	9518.12	-0.076928	0.0587738	-1.30888	0.190574	0.663082	Same	412.232	384.589
Syt2	10.7574	0.135337	0.439095	0.308217	0.757917	0.949931	Same	0.427288	0.462521
Ppp1r12b	1354.36	0.177157	0.0942193	1.88027	0.0600715	0.418889	Same	52.8942	58.8589
Gm32670	14.2119	-0.0640403	0.391708	-0.16349	0.870133	0.976173	Same	0.612809	0.57656
Ube2t	876.904	0.024179	0.0637476	0.379292	0.704471	0.935918	Same	36.4678	36.5005
Lgr6	276.556	0.0904156	0.111423	0.81146	0.417101	0.836876	Same	11.186	11.7457
Ptprv	1151.75	0.233697	0.115797	2.01816	0.0435741	0.361374	Same	43.8975	50.5792
Ptpn7	76.1463	-0.295366	0.265869	-1.11095	0.266592	0.738946	Same	3.58294	2.84306
Arl8a	314.559	-0.144928	0.0969964	-1.49416	0.135135	0.58341	Same	13.9828	12.4642
Gpr37l1	0	NA	NA	NA	NA	NA	Same	0	0
Gm41955	0.0755306	-0.357141	3.16075	-0.112992	0.910037	NA	Same	0.00754189	0
Elf3	127.55	0.295557	0.159115	1.8575	0.0632404	0.429391	Same	4.73789	5.70008
Rnpep	846.748	0.11931	0.08704	1.37075	0.170453	0.635822	Same	33.8694	36.1543
Timm17a	750.273	-0.00993101	0.0637375	-0.155811	0.876182	0.977387	Same	31.6223	30.8958
Gm41956	0	NA	NA	NA	NA	NA	Same	0	0
Lmod1	130.296	0.179496	0.171893	1.04423	0.296379	0.761323	Same	5.07236	5.66614
Shisa4	7.22	-0.0660666	0.527195	-0.125317	0.900273	0.981071	Same	0.311015	0.291249
Ipo9	1465.63	-0.0206901	0.0520532	-0.39748	0.691014	0.932229	Same	62.0491	60.1763
Nav1	118.766	-0.288128	0.147584	-1.9523	0.0509021	0.389428	Same	5.56918	4.50553
Mir1231	0	NA	NA	NA	NA	NA	Same	0	0
Gm32940	2.69461	-0.493872	0.945799	-0.522174	0.601549	0.90623	Same	0.135202	0.0975952
Gm4793	3.60895	-0.642665	0.792573	-0.810858	0.417447	0.83713	Same	0.191397	0.121615
Gm32835	1.14633	2.87614	1.63324	1.76101	0.0782373	NA	Same	0.00757152	0.0764273
Csrp1	407.042	-0.128407	0.12739	-1.00798	0.313464	0.77522	Same	17.9713	16.2605
Phlda3	35.563	-0.516547	0.217835	-2.37128	0.0177266	0.233844	Same	1.81496	1.2466
Tnni1	6.54533	-0.342348	0.595453	-0.574938	0.565333	0.89739	Same	0.313245	0.245464
Lad1	8.45089	0.143356	0.542702	0.264152	0.791663	0.959382	Same	0.332853	0.365634
Tnnt2	80.5529	0.132346	0.164638	0.803861	0.421477	0.8386	Same	3.19419	3.45839
Pkp1	201.75	-0.0779132	0.127338	-0.611859	0.540631	0.887759	Same	8.73931	8.14847
Igfn1	14.4733	-0.441643	0.623642	-0.708168	0.478841	0.865892	Same	0.716972	0.529984
Tmem9	197.619	-0.37737	0.141878	-2.65981	0.00781837	0.148936	Same	9.59404	7.26641
Ascl5	0	NA	NA	NA	NA	NA	Same	0	0
Cacna1s	352.313	0.446201	0.114122	3.90985	9.23543844754739e-05	0.00708807	Same	12.2182	16.3216
Gm15850	22.5936	-0.182322	0.307499	-0.592916	0.553237	0.893048	Same	1.02378	0.880521
Kif21b	3540.19	0.0309926	0.0644783	0.480667	0.630753	0.914482	Same	146.725	147.502
Mroh3	313.526	-0.119976	0.105956	-1.13232	0.2575	0.732268	Same	13.7985	12.5064
5730559C18Rik	989.391	-0.154867	0.0983098	-1.5753	0.115187	0.549948	Same	44.1482	39.0407
Gpr25	11.82	-0.896885	0.493639	-1.81689	0.0692345	0.447329	Same	0.67942	0.36088
Camsap2	3129.53	-0.125577	0.0768819	-1.63337	0.102391	0.523387	Same	138.125	124.29
9230116N13Rik	12.9332	-0.134315	0.41338	-0.324919	0.745242	0.947203	Same	0.57567	0.51495
Ddx59	224.883	0.0990845	0.0864283	1.14644	0.251615	0.726786	Same	9.06497	9.55433
Kif14	460.663	0.0641898	0.0952481	0.673922	0.500361	0.874785	Same	18.8466	19.3675
Gm29485	1.58008	1.55426	1.42097	1.0938	0.274043	0.744519	Same	0.0314998	0.0891729
Zfp281	783.488	-0.0263946	0.0672946	-0.392224	0.694892	0.932931	Same	33.2389	32.1364
Gm34056	0.182207	1.04432	3.16075	0.330402	0.741096	NA	Same	0	0.0131602
Gm41958	183.804	0.453965	0.314082	1.44537	0.148354	0.602653	Same	6.35237	8.53277
Gm19705	19.2462	0.495741	0.400218	1.23868	0.215465	0.691777	Same	0.652198	0.903705
Platr22	23.3159	-0.281056	0.428036	-0.656618	0.511427	0.878586	Same	1.095	0.882675
Nr5a2	8.27418	-1.12251	0.532216	-2.10912	0.0349346	0.32749	Same	0.502973	0.232262
Gm34244	16.4874	-0.582502	0.503281	-1.15741	0.247105	0.722965	Same	0.863149	0.559962
Gm34306	0	NA	NA	NA	NA	NA	Same	0	0
Gm4258	8.61492	-0.759289	0.645509	-1.17626	0.239489	0.716579	Same	0.476745	0.281459
Mir181a-1	1.35285	-0.632744	1.31209	-0.482242	0.629634	NA	Same	0.0717969	0.0462809
Mir181b-1	0.556773	-1.39492	1.69383	-0.823532	0.410206	NA	Same	0.038177	0.0130307
Gm34353	8.72658	0.458408	0.57852	0.792382	0.428138	0.841529	Same	0.303422	0.407156
Ptprc	23.0325	0.285638	0.353081	0.808989	0.418521	0.837705	Same	0.856686	1.02226
Atp6v1g3	0	NA	NA	NA	NA	NA	Same	0	0
Gm28500	4.68006	0.609451	0.757186	0.80489	0.420883	0.8386	Same	0.150404	0.223
Nek7	215.31	-0.0691159	0.130073	-0.531362	0.595168	0.905012	Same	9.29582	8.72715
Gm5833	1.17503	-1.25837	1.30198	-0.966501	0.333793	NA	Same	0.0745658	0.0294321
Lhx9	46.5276	-0.385105	0.206971	-1.86067	0.0627912	0.428203	Same	2.25969	1.71212
2310009B15Rik	34.0197	0.0386149	0.239401	0.161298	0.871859	0.976392	Same	1.40816	1.42561
1700019P21Rik	73.3237	-0.326455	0.208142	-1.56843	0.116781	0.553167	Same	3.48781	2.73962
Dennd1b	386.815	0.00825488	0.101868	0.0810348	0.935414	0.986537	Same	16.196	16.0306
4930596I21Rik	34.4003	-0.714359	0.341407	-2.0924	0.0364029	0.333988	Same	1.87784	1.12289
Gm41960	5.32105	0.16226	0.67427	0.240646	0.809829	0.962975	Same	0.211681	0.228779
Crb1	128.503	-0.192588	0.167188	-1.15193	0.249351	0.724803	Same	5.82988	5.0165
4933436E23Rik	10.3969	0.230096	0.463774	0.496137	0.619798	0.911501	Same	0.398388	0.459047
Gm34816	0.336473	0.879439	2.62476	0.335055	0.737583	NA	Same	0.00754189	0.018843
Zbtb41	335.787	-0.12703	0.117142	-1.08441	0.278184	0.746915	Same	14.83	13.376
Gm41962	117.557	0.187944	0.187641	1.00162	0.316529	0.778181	Same	4.58446	5.1105
Aspm	801.177	-0.0351661	0.0691337	-0.508668	0.610985	0.908481	Same	34.1222	32.7549
F13b	2.74334	0.0743304	0.966001	0.0769464	0.938666	0.987364	Same	0.111334	0.115588
Cfhr1	8.19023	-6.65653	2.86329	-2.32478	0.0200837	0.251094	Same	0.824586	0
Cfhr3	27.7529	-8.41704	3.02713	-2.78054	0.00542691	0.1188	Same	2.79443	0
Gm4788	1.04968	-2.63363	1.93501	-1.36104	0.173501	NA	Same	0.0893263	0.0112249
Gm41963	0	NA	NA	NA	NA	NA	Same	0	0
Cfhr2	3.6534	-0.317815	0.838192	-0.379167	0.704564	0.935918	Same	0.175226	0.136881
Cfh	55.4499	-0.261383	0.183286	-1.4261	0.153841	0.611288	Same	2.5748	2.11803
Kcnt2	23.997	0.194525	0.278324	0.698915	0.484605	0.868509	Same	0.934111	1.04122
4930590L20Rik	3.17834	-0.030547	0.755527	-0.0404314	0.967749	0.993105	Same	0.134838	0.1308
Gm35244	26.0658	-0.129946	0.417319	-0.311384	0.755509	0.949125	Same	1.15385	1.02123
Gm35303	0.562165	0.0966991	2.31867	0.0417045	0.966734	NA	Same	0.0226257	0.0240557
Cdc73	1029.41	-0.138379	0.0668485	-2.07004	0.0384481	0.341583	Same	45.6656	40.8247
B3galt2	15.3539	-0.810873	0.464834	-1.74444	0.0810832	0.476786	Same	0.85996	0.489757
Gm38658	3.34145	-0.266155	0.850831	-0.312818	0.754419	0.948939	Same	0.155513	0.128458
LOC108167731	231.621	-0.0784163	0.113493	-0.690938	0.489605	0.870343	Same	10.0421	9.3428
Glrx2	1466.88	-0.0817556	0.0687334	-1.18946	0.234259	0.710617	Same	63.6339	59.1008
Trove2	108.728	-0.154251	0.142724	-1.08077	0.279801	0.748182	Same	4.85395	4.3025
Uchl5	617.957	-0.0302082	0.105804	-0.285511	0.775252	0.956241	Same	26.2554	25.2658
Gm41964	0.180694	1.04432	3.16075	0.330402	0.741096	NA	Same	0	0.012032
Rgs2	231.053	-0.227239	0.145943	-1.55704	0.119462	0.55645	Same	10.5904	8.93975
Gm35356	1.285	-0.984932	1.57967	-0.623504	0.532953	NA	Same	0.075656	0.0369666
Rgs13	0	NA	NA	NA	NA	NA	Same	0	0
Gm35415	0.347678	-0.109828	2.94869	-0.0372465	0.970288	NA	Same	0.0168725	0.0131602
Rgs1	0.266688	1.45651	3.16075	0.460812	0.644934	NA	Same	0	0.0188468
Rgs21	0	NA	NA	NA	NA	NA	Same	0	0
Rgs18	7.86974	-0.900595	0.628206	-1.4336	0.151687	0.607975	Same	0.455198	0.240021
Gm41965	0.0827354	-0.357141	3.16075	-0.112992	0.910037	NA	Same	0.00843626	0
Gm29514	0	NA	NA	NA	NA	NA	Same	0	0
Brinp3	73.2571	-0.390413	0.184341	-2.11788	0.0341849	0.32415	Same	3.57207	2.68715
Gm41966	1.08805	-1.56008	1.46267	-1.0666	0.286155	NA	Same	0.0743007	0.0242191
Gm29398	0.144677	-0.934213	3.16075	-0.295567	0.767561	NA	Same	0.0146273	0
Pla2g4a	42.4989	-0.220617	0.222807	-0.990169	0.322091	0.780324	Same	1.94418	1.64442
Ptgs2os	0	NA	NA	NA	NA	NA	Same	0	0
Ptgs2	0.448586	-1.0175	2.75057	-0.369924	0.711439	NA	Same	0.0292546	0.0112249
Ptgs2os2	1.85873	0.500288	1.22156	0.409549	0.682137	0.930075	Same	0.0636482	0.0851846
Gm15453	1.76279	-0.5636	1.07696	-0.523325	0.600748	0.906081	Same	0.0917625	0.0595039
Pdc	1.0651	-0.467943	1.26797	-0.36905	0.71209	NA	Same	0.0531285	0.0380933
2310030A07Rik	4.60666	-0.00190938	0.68938	-0.00276971	0.99779	0.999666	Same	0.194313	0.18872
BC003331	271.992	-0.0340259	0.119629	-0.284429	0.776081	0.956282	Same	11.58	11.1013
Tpr	3768.95	0.0399954	0.0578527	0.691331	0.489357	0.870343	Same	155.707	157.375
Prg4	18.632	0.0802263	0.31338	0.256003	0.797949	0.960549	Same	0.757825	0.789378
Gm41967	57.7132	0.0221469	0.205004	0.108032	0.913971	0.983451	Same	2.40152	2.40698
Hmcn1	49.0232	0.601517	0.264552	2.27372	0.0229828	0.269217	Same	1.58438	2.35071
Gm36297	24.3141	-0.270686	0.320082	-0.845676	0.397734	0.828116	Same	1.13296	0.916264
Gm36139	3.81077	0.187467	0.868689	0.215805	0.82914	0.966287	Same	0.148722	0.166595
Gm36077	6.25211	0.465908	0.663773	0.701909	0.482736	0.867676	Same	0.213038	0.293989
C730036E19Rik	1.31846	0.118831	1.20094	0.0989479	0.92118	NA	Same	0.0522045	0.0570863
3110040M04Rik	2.01193	2.00921	1.24049	1.61968	0.1053	0.529692	Same	0.0302268	0.120313
LOC108167732	8.49808	0.615869	0.584155	1.05429	0.29175	0.758288	Same	0.272706	0.413785
LOC108167733	489.02	0.193893	0.104598	1.8537	0.0637817	0.430708	Same	18.9664	21.303
Ivns1abp	5278.45	-0.0105836	0.042805	-0.247251	0.804714	0.962519	Same	222.646	217.602
Swt1	1124.38	-0.102403	0.0757895	-1.35115	0.176648	0.644245	Same	49.2215	45.0798
Trmt1l	703.844	0.0951412	0.079715	1.19352	0.232667	0.708783	Same	28.4218	29.8232
Mir7682	0.221422	-1.45223	3.14141	-0.462287	0.643876	NA	Same	0.0221401	0
Rnf2	1195.84	0.0274608	0.0703695	0.390238	0.696361	0.933555	Same	49.6757	49.7641
Gm36527	35.6261	-0.24902	0.261947	-0.95065	0.341782	0.795236	Same	1.65457	1.36205
Fam129a	538.623	-0.598287	0.270442	-2.21226	0.0269488	0.289697	Same	28.2054	18.3991
Gm41969	0.429853	0.302365	2.48811	0.121524	0.903276	NA	Same	0.0158163	0.0197403
LOC102640772	45.6372	-0.116378	0.253766	-0.458601	0.646521	0.91948	Same	2.00951	1.81373
Edem3	530.465	-0.15622	0.091337	-1.71037	0.0871972	0.492392	Same	23.6907	20.902
Gm25279	0	NA	NA	NA	NA	NA	Same	0	0
1700025G04Rik	417.622	-0.0678525	0.124943	-0.543068	0.587083	0.903414	Same	18.0055	16.8402
Gm36920	43.0897	0.236377	0.286537	0.824944	0.409403	0.833656	Same	1.64045	1.88145
Gm41970	1.98189	1.99379	1.3199	1.51056	0.1309	0.575611	Same	0.0302861	0.118755
Tsen15	102.769	0.105974	0.158471	0.668728	0.503669	0.87679	Same	4.1353	4.37086
Colgalt2	7.40634	-0.514091	0.570583	-0.900993	0.367592	0.810614	Same	0.375692	0.25952
Rgl1	2087.65	0.00201312	0.0873168	0.0230553	0.981606	0.996199	Same	87.555	86.0247
LOC108167734	4.92258	0.528646	0.654726	0.807432	0.419418	0.838271	Same	0.163405	0.233689
Apobec4	1501.38	0.018203	0.0865763	0.210253	0.83347	0.966945	Same	62.627	62.5072
Arpc5	472.85	-0.0102951	0.0751693	-0.136959	0.891063	0.979314	Same	19.9292	19.5022
Ncf2	22.1871	-0.896422	0.312506	-2.86849	0.00412435	0.0997469	Same	1.27448	0.678716
Smg7	5341.3	0.0156961	0.058831	0.266801	0.789623	0.959264	Same	222.873	221.341
Gm29954	146.305	-0.392597	0.157772	-2.48838	0.0128326	0.196183	Same	7.14842	5.34822
Nmnat2	42.8469	-0.0391544	0.232122	-0.16868	0.866048	0.975273	Same	1.8328	1.74477
Lamc2	54.8571	-0.40281	0.339461	-1.18662	0.235379	0.712306	Same	2.6892	1.99747
Lamc1	349.473	0.129022	0.129683	0.994907	0.319782	0.77903	Same	13.8985	14.9921
LOC108167838	22.2145	0.367164	0.308288	1.19097	0.233663	0.710024	Same	0.797345	1.01078
E330020D12Rik	6.14939	0.517115	0.58799	0.879462	0.379151	0.818944	Same	0.20609	0.28908
Shcbp1l	7351.27	0.146101	0.0792416	1.84374	0.0652203	0.435987	Same	290.537	316.102
Dhx9	2531.34	0.0590037	0.0437304	1.34926	0.177253	0.645047	Same	103.759	106.352
Npl	109.309	0.173606	0.20148	0.861653	0.388879	0.823367	Same	4.27197	4.71424
LOC108167735	12.5014	-0.222445	0.509659	-0.436458	0.662504	0.925266	Same	0.573343	0.489944
Rgs8	4.47729	2.13513	0.821135	2.60021	0.00931664	0.164061	Same	0.0657014	0.271705
C230024C17Rik	21.7984	-0.314682	0.273224	-1.15174	0.24943	0.724921	Same	1.03466	0.818988
Rgs16	24.9642	0.041726	0.342393	0.121866	0.903005	0.981715	Same	1.03493	1.045
Rgsl1	950.835	-0.00458747	0.0957466	-0.0479126	0.961786	0.992008	Same	39.9944	39.136
Gm41974	5.30055	0.305042	0.672381	0.453674	0.650063	0.920607	Same	0.197719	0.237412
Teddm2	30.1612	-0.0557238	0.32897	-0.169389	0.865491	0.97519	Same	1.29601	1.22858
Teddm1b	11.3928	1.13843	0.644028	1.76767	0.077116	0.467858	Same	0.279956	0.609842
Teddm1a	5.29251	1.76072	0.885991	1.98729	0.0468897	0.374564	Same	0.093109	0.312926
Gm38440	143.049	0.306177	0.176732	1.73244	0.0831958	0.482073	Same	5.26681	6.43653
Mir8114	0	NA	NA	NA	NA	NA	Same	0	0
Glul	11907.7	0.0455952	0.0673214	0.677276	0.498231	0.874269	Same	490.64	497.432
Gm30327	1.15932	-2.21201	1.4305	-1.54632	0.122026	NA	Same	0.0887069	0.0200854
LOC108167736	37.0216	-0.192907	0.273127	-0.706288	0.480009	0.86624	Same	1.67524	1.4473
LOC108167737	0.419412	0.302365	2.48639	0.121608	0.90321	NA	Same	0.0147601	0.0186121
Gm30388	3.02996	0.611653	0.935248	0.654001	0.513111	0.879643	Same	0.0968973	0.147796
Zfp648	0	NA	NA	NA	NA	NA	Same	0	0
4930452N14Rik	6.76609	0.0901281	0.558377	0.161411	0.87177	0.976392	Same	0.275035	0.286131
4930532M18Rik	15.5938	-0.738881	0.39301	-1.88006	0.0601005	0.418889	Same	0.855818	0.506111
Gm30465	0.730397	-0.682935	1.7885	-0.381847	0.702575	NA	Same	0.040194	0.0237306
Gm30521	65.1218	0.0194763	0.159531	0.122085	0.902832	0.981715	Same	2.71383	2.70647
Gm41976	12.1849	-0.604033	0.405773	-1.4886	0.136593	0.585772	Same	0.636318	0.416043
Gm30602	0.597762	1.84784	2.01486	0.917106	0.359087	NA	Same	0.00757152	0.0376156
Gm41977	1.89993	-0.176088	1.07379	-0.163987	0.869742	0.976173	Same	0.086112	0.0750516
Gm41980	2.11761	-0.240192	1.07508	-0.223417	0.823211	0.965378	Same	0.0967124	0.0805912
Gm41979	0.944031	-1.81334	1.78758	-1.01441	0.310387	NA	Same	0.0675687	0.0197403
Gm9530	179.565	0.024643	0.13106	0.188028	0.850855	0.971073	Same	7.46495	7.47289
Ier5	488.826	-0.152895	0.074377	-2.05568	0.0398136	0.346785	Same	21.7963	19.2989
Gm41981	0.342828	0.87944	2.3322	0.377086	0.706109	NA	Same	0.00754189	0.0190826
Gm30922	2.69029	0.488651	0.906587	0.539001	0.589886	0.903828	Same	0.0924353	0.123613
Mr1	67.2761	-0.331305	0.180008	-1.8405	0.0656947	0.43727	Same	3.2116	2.51379
Stx6	424.205	-0.0639514	0.0866158	-0.738335	0.460311	0.85713	Same	18.2646	17.2358
LOC108167738	9.48429	0.0432188	0.516855	0.0836188	0.93336	0.986303	Same	0.393602	0.395592
BC034090	226.551	0.242698	0.137986	1.75886	0.0786009	0.470419	Same	8.59188	10.0139
Gm31102	0.847822	1.68753	1.76025	0.958685	0.337717	NA	Same	0.0151431	0.0501971
Xpr1	2576.09	-0.00563992	0.0638827	-0.0882857	0.92965	0.98598	Same	108.436	106.169
Gm31713	0.263429	0.467245	3.16075	0.147827	0.882479	NA	Same	0.00843626	0.012032
Gm31772	51.8475	0.418814	0.243661	1.71884	0.0856431	0.488281	Same	1.81661	2.40028
Gm5532	4.47405	-0.610089	0.650002	-0.938595	0.347939	0.799372	Same	0.233851	0.150688
Acbd6	3528.5	-0.0218642	0.0653031	-0.334812	0.737767	0.945011	Same	149.458	144.715
Lhx4	4.02803	-0.0217835	1.14178	-0.0190786	0.984778	0.996522	Same	0.169651	0.167731
Qsox1	2445.11	-0.0126599	0.0764631	-0.165568	0.868497	0.976173	Same	103.162	100.735
Cep350	9166.86	-0.0226588	0.0577131	-0.392611	0.694607	0.932821	Same	388.46	375.808
Tor1aip1	5564.41	-0.0127306	0.0581486	-0.218932	0.826703	0.965973	Same	234.856	228.742
Tor1aip2	2217.87	0.0353879	0.0610496	0.579659	0.562145	0.895913	Same	91.7795	92.5787
Fam163a	5.10377	1.17606	0.705675	1.66658	0.095598	0.509044	Same	0.12377	0.271695
Gm30472	28.3396	0.173775	0.371179	0.468171	0.639662	0.917414	Same	1.11391	1.22875
Tdrd5	4746.66	0.0772507	0.0480175	1.6088	0.107659	0.533674	Same	193.156	200.399
Nphs2	28.6068	0.281085	0.305567	0.919879	0.357636	0.804492	Same	1.07224	1.2698
Axdnd1	4550.78	0.121357	0.0809015	1.50006	0.133599	0.580476	Same	181.789	193.963
Soat1	1288.28	-0.103783	0.0514972	-2.01531	0.0438719	0.362482	Same	56.3464	51.6584
Gm39682	15.8728	-0.223964	0.380195	-0.589075	0.555811	0.893522	Same	0.728563	0.616368
Abl2	1206.9	-0.0432954	0.0832203	-0.520251	0.602889	0.906575	Same	51.5939	49.353
Tor3a	75.6168	-0.230669	0.179116	-1.28782	0.197809	0.670686	Same	3.47412	2.91347
Fam20b	1900.21	-0.0482221	0.0931409	-0.517734	0.604644	0.906575	Same	81.3236	77.4456
Gm39683	0.159233	1.04432	3.16075	0.330402	0.741096	NA	Same	0	0.0112249
Ralgps2	6139.52	-0.0247358	0.0538784	-0.459105	0.646159	0.919315	Same	260.363	251.614
Angptl1	14.2282	-0.252827	0.359705	-0.702874	0.482134	0.867379	Same	0.65713	0.548352
4930439D14Rik	35.8044	-0.324825	0.229163	-1.41744	0.156354	0.61572	Same	1.70487	1.3337
Gm39685	0	NA	NA	NA	NA	NA	Same	0	0
Gm30568	0	NA	NA	NA	NA	NA	Same	0	0
Tex35	4290.58	0.0100241	0.0837311	0.119717	0.904707	0.982091	Same	179.358	177.302
Gm30694	8.3986	-0.189539	0.572951	-0.330812	0.740786	0.946067	Same	0.381952	0.328848
Rasal2	2236.54	-0.0502591	0.07653	-0.656724	0.511359	0.878586	Same	95.8808	91.0324
2810025M15Rik	2549.57	-0.0585205	0.0674836	-0.867182	0.385843	0.821458	Same	109.553	103.417
BC026585	59.8618	-0.137337	0.185696	-0.739577	0.459556	0.856937	Same	2.6569	2.37338
Gm15486	53.5807	0.450726	0.226396	1.99087	0.0464949	0.372646	Same	1.85824	2.49466
Sec16b	60.1731	-0.0154384	0.191661	-0.0805505	0.935799	0.986537	Same	2.54257	2.47055
Gm30903	0.0903469	0.632124	3.16075	0.199992	0.841487	NA	Same	0	0.00601598
Gm39686	0.253081	0.467245	2.83991	0.164528	0.869316	NA	Same	0.00738003	0.0129955
Brinp2	2.81678	0.897351	0.990105	0.906319	0.364767	0.808396	Same	0.078732	0.144587
Astn1	4.30411	0.511226	0.65611	0.779178	0.435875	0.845671	Same	0.143481	0.204368
Mir488	0	NA	NA	NA	NA	NA	Same	0	0
Pappa2	28.853	0.268251	0.343163	0.781703	0.434389	0.84476	Same	1.07729	1.27562
Gm39687	0	NA	NA	NA	NA	NA	Same	0	0
4930562F17Rik	21.2516	-0.0660629	0.550581	-0.119988	0.904493	0.982091	Same	0.916121	0.870517
Rfwd2	1017.06	-0.092732	0.0812406	-1.14145	0.253683	0.728903	Same	44.3204	40.9077
Scarna3a	0.346353	0.879439	2.60134	0.338072	0.735309	NA	Same	0.00757152	0.0186472
Mir1843b	0	NA	NA	NA	NA	NA	Same	0	0
Tnr	3.02674	-0.313675	0.818567	-0.3832	0.701572	0.934915	Same	0.142296	0.113544
Gm31348	19.8791	-0.125954	0.358079	-0.351749	0.725027	0.941905	Same	0.879997	0.795179
Gm31493	4.34834	-0.215628	0.650561	-0.331448	0.740306	0.945863	Same	0.199105	0.167824
Gm31667	0.0906629	0.632124	3.16075	0.199992	0.841487	NA	Same	0	0.00661527
Gm37294	107.278	-0.209031	0.128096	-1.63183	0.102715	0.52401	Same	4.88914	4.15937
4930523C07Rik	674.82	-0.0179122	0.083812	-0.213719	0.830766	0.966517	Same	28.5706	27.7635
4930562F07Rik	30.1541	-0.601709	0.25709	-2.34046	0.0192598	0.245887	Same	1.57631	1.03008
Tnn	6.95008	0.314748	0.511855	0.614916	0.53861	0.88727	Same	0.257714	0.31154
Mrps14	316.657	-0.120359	0.112149	-1.07321	0.283176	0.750424	Same	13.9442	12.6679
Cacybp	1152.54	0.0918633	0.0566275	1.62224	0.104753	0.528625	Same	46.6157	48.8541
Rabgap1l	1399.13	-0.122846	0.0662665	-1.85382	0.0637648	0.430708	Same	61.6489	55.6888
Mir1927	0.241001	-1.55944	3.13331	-0.497698	0.618697	NA	Same	0.0244144	0
Gpr52	3.30641	-1.29569	1.05374	-1.22961	0.218843	0.69456	Same	0.21328	0.084181
Rc3h1	2749.96	-0.0405822	0.057735	-0.702904	0.482115	0.867379	Same	117.416	112.357
Serpinc1	15.4417	-0.144811	0.491374	-0.294707	0.768217	0.953933	Same	0.685014	0.614631
Zbtb37	367.952	-0.210563	0.0818546	-2.5724	0.0100996	0.17237	Same	16.7888	14.2526
Gas5	513.232	0.132023	0.109702	1.20348	0.228792	0.704461	Same	20.404	21.9935
Snord47	2.35587	-0.364902	0.874293	-0.417368	0.676409	0.928463	Same	0.113206	0.0869592
Dars2	194.836	0.0292471	0.11402	0.256507	0.797559	0.960464	Same	8.08351	8.12618
Cenpl	362.433	0.0594126	0.0894822	0.66396	0.506716	0.877513	Same	14.8503	15.2155
Klhl20	368.417	-0.0351586	0.0953628	-0.368683	0.712364	0.937949	Same	15.7051	15.0184
Ankrd45	1363.84	0.018055	0.0551215	0.327549	0.743253	0.946783	Same	56.8758	56.6156
4930469G21Rik	2046.43	0.028112	0.0890166	0.315806	0.752149	0.948217	Same	84.8898	85.2037
Prdx6	2255.29	-0.0170435	0.049297	-0.34573	0.729546	0.943329	Same	95.3154	92.767
Tnfsf4	0.0881705	0.632124	3.16075	0.199992	0.841487	NA	Same	0	0.0064154
Tnfsf18	2.10683	-0.413028	1.19897	-0.344485	0.730482	0.943617	Same	0.103762	0.0753746
Gm31815	1.74115	0.6253	1.29026	0.48463	0.627939	0.91358	Same	0.0569414	0.0842451
Gm31869	0.164964	0.0550521	3.16075	0.0174174	0.986104	NA	Same	0.00843626	0.00577173
Fasl	33.0919	0.11506	0.279002	0.412397	0.680048	0.92962	Same	1.3277	1.41815
Suco	7442.71	0.0441417	0.0527679	0.836525	0.40286	0.830006	Same	307.042	311.305
Gm31925	54.5107	-0.135452	0.209562	-0.646357	0.518048	0.881346	Same	2.42002	2.17241
4930558K02Rik	205.515	0.0650334	0.16202	0.401392	0.688132	0.93145	Same	8.41142	8.65435
Pigc	812.425	-0.0707054	0.0583386	-1.21198	0.225519	0.700265	Same	35.0847	32.8807
Dnm3	803.871	0.00826705	0.0818338	0.101022	0.919533	0.984327	Same	33.6554	33.2362
2810442N19Rik	9.67298	-0.072612	0.491928	-0.147607	0.882653	0.977969	Same	0.418708	0.393085
Dnm3os	39.6846	-0.192499	0.256802	-0.749602	0.453494	0.853251	Same	1.79212	1.55655
Mir199a-2	0	NA	NA	NA	NA	NA	Same	0	0
Mir214	0	NA	NA	NA	NA	NA	Same	0	0
Gm39688	1.20463	-1.75025	1.41466	-1.23723	0.216004	NA	Same	0.0860456	0.0256616
Gm31985	91.2943	0.0748196	0.160928	0.464927	0.641984	0.918081	Same	3.72189	3.84119
Mettl13	168.816	-0.0170511	0.136891	-0.12456	0.900872	0.981258	Same	7.14692	6.9506
Vamp4	1021.9	-0.137794	0.073311	-1.87958	0.0601658	0.418909	Same	45.3285	40.5886
Myoc	50.1574	-0.0745185	0.187665	-0.397082	0.691307	0.932242	Same	2.17286	2.02672
7420461P10Rik	16.2751	-0.149983	0.331047	-0.453057	0.650508	0.920637	Same	0.727914	0.641837
Prrc2c	3248.38	0.033367	0.0690111	0.483502	0.628739	0.913942	Same	134.562	135.434
Fmo4	10.8776	-0.336159	0.379244	-0.886391	0.375407	0.816044	Same	0.520179	0.402901
Fmo1	62.6144	0.232858	0.244107	0.953915	0.340127	0.793807	Same	2.39193	2.75474
Gm32197	0.774531	-0.0364908	1.96738	-0.0185479	0.985202	NA	Same	0.0337451	0.031968
Fmo2	37.4326	-0.240609	0.29902	-0.804659	0.421017	0.8386	Same	1.73531	1.43921
Fmo6	2.70397	-0.927951	1.01313	-0.915923	0.359707	0.805262	Same	0.15828	0.0794607
Gm32279	0	NA	NA	NA	NA	NA	Same	0	0
Fmo3	6.96772	-0.0421743	0.610336	-0.0691002	0.94491	0.988606	Same	0.300925	0.280742
Mroh9	1094.2	-0.0848809	0.0999833	-0.84895	0.395909	0.827302	Same	47.5275	44.0921
Prrx1	56.2316	0.126483	0.20878	0.605822	0.544633	0.889248	Same	2.23625	2.42385
LOC108167739	0.330942	-2.01571	3.10463	-0.649259	0.516171	NA	Same	0.0337451	0
LOC108167740	0	NA	NA	NA	NA	NA	Same	0	0
Gm20471	0.149993	-0.934213	3.16075	-0.295567	0.767561	NA	Same	0.0151431	0
Gorab	156.752	0.028862	0.142904	0.201968	0.839942	0.969177	Same	6.50661	6.51778
Gm32333	1.15787	-0.684673	1.4634	-0.467865	0.639881	NA	Same	0.0624004	0.0392567
Gm39689	13.2165	0.00773662	0.374704	0.0206473	0.983527	0.996439	Same	0.556402	0.544067
Mettl11b	5.33164	0.567642	0.613215	0.925682	0.354611	0.802261	Same	0.174566	0.25368
Kifap3	6109.4	-0.0389401	0.0612464	-0.635794	0.524911	0.881901	Same	260.62	249.109
Scyl3	806.303	0.00108652	0.0694119	0.0156532	0.987511	0.99726	Same	33.8137	33.298
BC055324	259.583	-0.0985941	0.0952109	-1.03553	0.300419	0.763483	Same	11.3519	10.4188
Mettl18	71.4862	-0.152244	0.188993	-0.805557	0.420499	0.838516	Same	3.18195	2.82927
Sele	117.44	-0.307445	0.174767	-1.75917	0.0785491	0.470214	Same	5.56641	4.40862
Sell	63.1718	-0.107289	0.187522	-0.572139	0.567228	0.897821	Same	2.77394	2.52023
Selp	20.0227	0.294983	0.437742	0.673875	0.500391	0.874785	Same	0.744996	0.89951
Gm16548	0.243058	0.467245	2.87775	0.162365	0.871019	NA	Same	0.00731365	0.0121925
F5	852.786	0.0615742	0.10427	0.590524	0.554839	0.893522	Same	34.9146	35.761
Slc19a2	607.81	-0.0922442	0.0637474	-1.44703	0.14789	0.602347	Same	26.4689	24.4683
Ccdc181	10214.3	0.130236	0.0748037	1.74104	0.0816771	0.478582	Same	406.36	436.554
Blzf1	1043.84	0.00389391	0.0714313	0.0545127	0.956527	0.99073	Same	43.7381	43.1314
Nme7	947.226	-0.0587215	0.0839487	-0.699493	0.484244	0.868154	Same	40.7304	38.379
Gm39690	3.68764	-0.432297	1.05029	-0.411596	0.680635	0.92962	Same	0.183597	0.133487
Atp1b1	715.792	-0.107581	0.067566	-1.59224	0.111331	0.542814	Same	31.358	28.6704
Gm32391	82.7437	0.638362	0.221324	2.88428	0.00392304	0.0969985	Same	2.61631	4.02755
LOC108167741	6.75718	1.21376	0.566293	2.14334	0.0320861	0.31388	Same	0.159771	0.369911
Gm32459	8.11632	-0.240993	0.566936	-0.42508	0.670779	0.926935	Same	0.375038	0.307603
Gm39691	152.461	-0.0251237	0.154671	-0.162434	0.870964	0.976311	Same	6.45699	6.28257
Gm26685	0.475765	-1.12808	2.35974	-0.478053	0.632612	NA	Same	0.0319563	0.0112249
Dpt	8.34011	0.0989829	0.480777	0.205881	0.836884	0.967583	Same	0.337225	0.354145
Gm32569	23.912	-0.0353907	0.356685	-0.0992209	0.920963	0.984553	Same	1.01609	0.976606
Gm32652	1.18762	-0.674826	1.76157	-0.383081	0.701659	NA	Same	0.0640312	0.0401709
Gm20743	3.22305	-0.438658	0.815331	-0.538012	0.590569	0.903899	Same	0.15848	0.117392
Xcl1	3.3238	-0.0776309	0.711433	-0.109119	0.913108	0.983451	Same	0.145107	0.133669
Gm39692	46.8452	-0.239499	0.231679	-1.03375	0.301251	0.764353	Same	2.16643	1.80005
1700029M03Rik	228.591	-0.356266	0.190495	-1.87022	0.061454	0.423734	Same	10.9862	8.49156
4930568G15Rik	28.8942	-2.07046	0.818629	-2.52918	0.011433	0.185124	Same	2.17956	0.523512
Sft2d2	549.815	-0.292292	0.100617	-2.90501	0.00367243	0.093603	Same	25.8391	20.828
Tiprl	1459.27	0.0683742	0.0543074	1.25902	0.208022	0.683366	Same	59.5888	61.4605
Gpr161	28.5744	0.149691	0.277357	0.539707	0.589399	0.90351	Same	1.12651	1.234
Dcaf6	6047.03	-0.0168921	0.0517959	-0.326129	0.744327	0.946783	Same	255.659	248.257
Mpc2	3749.43	0.194274	0.118232	1.64316	0.10035	0.518915	Same	145.162	163.688
Adcy10	8952.58	-0.101045	0.0661459	-1.5276	0.126612	0.568799	Same	391.4	358.326
Mpzl1	628.318	-0.105519	0.108022	-0.976832	0.328652	0.7859	Same	27.4992	25.2314
Rcsd1	52.0126	-0.325555	0.210577	-1.54601	0.122102	0.562081	Same	2.4708	1.94056
LOC108167742	5.11708	-0.253204	0.744084	-0.34029	0.733638	0.943666	Same	0.238567	0.195734
Creg1	1101.58	0.397739	0.113667	3.49915	0.000466746	0.0231672	Same	39.0628	50.4981
Cd247	4.48359	0.0475238	0.677229	0.070174	0.944055	0.98859	Same	0.185372	0.187514
Gm32999	35.5983	0.288108	0.277901	1.03673	0.299862	0.76307	Same	1.32639	1.5788
Pou2f1	905.97	-0.0832365	0.0832836	-0.999434	0.317585	0.778496	Same	39.3473	36.5581
Gm33224	0.256322	0.467245	3.16075	0.147827	0.882479	NA	Same	0.00757152	0.0132305
Gm39693	0.298676	-1.8814	3.04343	-0.618185	0.536453	NA	Same	0.0298439	0
Dusp27	11.1206	0.222758	0.50986	0.436901	0.662183	0.925245	Same	0.423541	0.485835
Gpa33	7.64241	-0.023889	0.568275	-0.0420377	0.966469	0.993032	Same	0.32306	0.313958
Mael	24274	-0.0215419	0.0464961	-0.463305	0.643146	0.918329	Same	1028.01	995.557
Ildr2	24.1559	-0.344327	0.265013	-1.29928	0.193848	0.667574	Same	1.15766	0.899706
Tada1	570.003	-0.080487	0.0872812	-0.922158	0.356446	0.803858	Same	24.72	23.048
Pogk	1077.17	0.00703951	0.0556077	0.126592	0.899263	0.980695	Same	45.118	44.6239
Gm39694	5.64323	0.391477	0.582766	0.671756	0.501739	0.875372	Same	0.200684	0.256308
Gm33354	4.25042	0.0844608	0.855503	0.0987265	0.921355	0.984655	Same	0.171525	0.182415
Gm4846	15.842	0.311229	0.389728	0.79858	0.424534	0.839647	Same	0.585083	0.706477
Gm4847	0.362652	1.88907	3.14717	0.600243	0.548344	NA	Same	0	0.0264611
Fmo9	0	NA	NA	NA	NA	NA	Same	0	0
Gm33404	0	NA	NA	NA	NA	NA	Same	0	0
LOC108167743	1.41638	-0.823637	1.22024	-0.674981	0.499688	NA	Same	0.080395	0.0445806
Gm16701	1.93384	0.0976506	0.892643	0.109395	0.912889	0.983451	Same	0.0786656	0.0820091
Fam78b	3.89756	-0.0589789	0.813034	-0.0725418	0.942171	0.988516	Same	0.167058	0.160418
Gm33610	0.528871	2.43817	2.61046	0.933999	0.350304	NA	Same	0	0.0378639
Gm33668	0	NA	NA	NA	NA	NA	Same	0	0
Uck2	2129.19	0.111541	0.0487497	2.28803	0.022136	0.264716	Same	85.4008	90.8274
LOC108167744	75.886	-0.352224	0.190052	-1.8533	0.0638389	0.430708	Same	3.64937	2.81216
LOC102636733	251.341	0.206233	0.108215	1.90577	0.0566802	0.409081	Same	9.69024	10.9766
Mir6347	0	NA	NA	NA	NA	NA	Same	0	0
Tmco1	606.916	0.0740037	0.095382	0.775866	0.437828	0.846365	Same	24.7466	25.5802
Aldh9a1	1646.42	-0.0703211	0.065425	-1.07484	0.282448	0.750124	Same	71.096	66.6064
Mgst3	125.591	0.179495	0.144046	1.2461	0.212729	0.689093	Same	4.89267	5.45874
Gm34207	5.12503	-1.33804	0.591015	-2.26397	0.0235762	0.272796	Same	0.332682	0.129542
Lrrc52	542.894	-0.0206948	0.1127	-0.183627	0.854306	0.972192	Same	23.0175	22.2535
Rxrg	28.3578	0.264113	0.249524	1.05847	0.289841	0.757225	Same	1.06779	1.25714
Lmx1a	1.36193	-0.112736	1.40842	-0.0800447	0.936202	NA	Same	0.0598062	0.0544459
Pbx1	180.71	-0.209605	0.141333	-1.48306	0.138058	0.587585	Same	8.23277	7.02973
Gm39696	0.846423	-1.16388	1.88127	-0.618665	0.536137	NA	Same	0.0530994	0.0224497
Mir6348	0	NA	NA	NA	NA	NA	Same	0	0
Gm34320	3.83943	-0.735488	0.83633	-0.879423	0.379172	0.818944	Same	0.210479	0.125422
Mir6354	0	NA	NA	NA	NA	NA	Same	0	0
Gm39697	13.6577	0.111201	0.381781	0.291268	0.770847	0.954527	Same	0.54667	0.577111
Gm34421	1.81007	-1.72934	1.19518	-1.44693	0.147916	0.602347	Same	0.127498	0.0393316
Gm34477	0	NA	NA	NA	NA	NA	Same	0	0
Gm34535	0	NA	NA	NA	NA	NA	Same	0	0
Nuf2	1500.99	-0.0763509	0.0780636	-0.97806	0.328045	0.785521	Same	64.9794	60.464
Gm34624	3.20285	-0.980212	0.836753	-1.17145	0.241419	0.718606	Same	0.188196	0.0946411
Rgs5	222.865	0.0834921	0.114725	0.727756	0.466763	0.859644	Same	9.04149	9.44857
Rgs4	49.159	-0.244111	0.197924	-1.23336	0.217442	0.69268	Same	2.26756	1.89097
Gm39698	0	NA	NA	NA	NA	NA	Same	0	0
Gm39699	2.44444	-0.0452913	1.09405	-0.0413976	0.966979	0.993032	Same	0.103511	0.0984855
Ccdc190	17.2854	-0.0962928	0.464281	-0.207402	0.835696	0.967556	Same	0.753556	0.70276
Hsd17b7	170.039	-0.0494237	0.151351	-0.32655	0.744008	0.946783	Same	7.29321	6.92929
3110045C21Rik	3.7087	-0.73053	0.846808	-0.862686	0.38831	0.822951	Same	0.203401	0.121572
Ddr2	157.662	-0.0831511	0.114457	-0.726481	0.467544	0.860046	Same	6.83855	6.365
Uap1	318.168	-0.201318	0.132396	-1.52057	0.128369	0.572239	Same	14.4525	12.3573
Uhmk1	162.807	-0.531542	0.177492	-2.99475	0.00274671	0.0783448	Same	8.33521	5.67344
Sh2d1b2	0	NA	NA	NA	NA	NA	Same	0	0
Gm6345	3.12954	-0.0873651	0.889112	-0.0982611	0.921725	0.984802	Same	0.134769	0.128383
Sh2d1b1	0.289353	-1.83999	3.11465	-0.590752	0.554686	NA	Same	0.0292546	0
Gm7694	219.666	-0.596928	0.291113	-2.0505	0.0403152	0.348635	Same	11.5024	7.49835
1700015E13Rik	2285.05	-0.138655	0.0767729	-1.80605	0.070911	0.452071	Same	101.369	90.7647
Nos1ap	40.2617	-0.0755779	0.262518	-0.287896	0.773427	0.955937	Same	1.74065	1.63121
LOC108167745	0.445896	-2.46036	2.34338	-1.04992	0.293755	NA	Same	0.0450709	0
Olfml2b	233.269	0.0168983	0.132	0.128017	0.898135	0.980654	Same	9.72904	9.71851
Atf6	592.134	-0.0928517	0.0760937	-1.22023	0.222379	0.697378	Same	25.7926	23.8258
Gm29733	0.921436	-0.525525	1.53318	-0.342769	0.731773	NA	Same	0.0468782	0.0328459
Dusp12	74.7235	-0.567326	0.171831	-3.30165	0.000961175	0.038911	Same	3.87743	2.57439
Fcrlb	4.81572	1.10361	0.677627	1.62865	0.103388	0.525449	Same	0.120098	0.258046
Fcrla	109.251	0.109472	0.170131	0.643457	0.519928	0.881346	Same	4.3923	4.63578
Gm39701	1.51519	-0.300775	1.41812	-0.212094	0.832034	NA	Same	0.0720844	0.0548685
Fcgr2b	178.055	0.0945946	0.17632	0.536495	0.591617	0.903972	Same	7.19122	7.5181
Gm34968	22.3331	-1.11607	0.444439	-2.5112	0.0120323	0.189962	Same	1.36153	0.628816
LOC102638466	1.02296	-0.293926	1.65059	-0.178074	0.858665	NA	Same	0.0485051	0.0377336
Fcgr4	2.42682	-0.676342	1.08162	-0.625302	0.531773	0.885395	Same	0.131583	0.080907
Gm35090	5.91119	-1.09661	0.690141	-1.58897	0.112068	0.544901	Same	0.360503	0.166515
Fcgr3	1021.74	-0.000550347	0.116853	-0.00470973	0.996242	0.998988	Same	42.8907	42.0724
Mir6546	5.35859	0.473804	0.563513	0.840803	0.400458	0.828916	Same	0.182979	0.248651
Cfap126	4085.7	0.0019903	0.0618617	0.0321734	0.974334	0.994025	Same	171.442	168.644
Sdhc	666.38	-0.113629	0.107451	-1.05749	0.290287	0.757261	Same	29.2848	26.7183
LOC108167746	18.3844	-0.411392	0.306928	-1.34035	0.180131	0.649208	Same	0.903497	0.662842
Mpz	60.5434	0.0162309	0.203379	0.0798061	0.936391	0.986642	Same	2.52114	2.51283
Pcp4l1	122.521	-0.0121952	0.172406	-0.070735	0.943609	0.98859	Same	5.16	5.04426
Nr1i3	2.4574	-0.858878	0.932382	-0.921166	0.356964	0.80407	Same	0.140009	0.0776699
Tomm40l	108.33	0.0526745	0.157722	0.333971	0.738401	0.94509	Same	4.45308	4.53896
Apoa2	29.311	-0.813577	0.796784	-1.02107	0.307219	0.769063	Same	1.64261	0.924882
Fcer1g	26.475	-0.0582816	0.276749	-0.210594	0.833204	0.966945	Same	1.1354	1.07542
Ndufs2	2820.67	-0.0219848	0.0523647	-0.41984	0.674602	0.928094	Same	119.463	115.743
Adamts4	42.4933	-0.363046	0.242978	-1.49415	0.135137	0.58341	Same	2.04239	1.57837
B4galt3	371.51	-0.0592171	0.0964329	-0.614076	0.539165	0.887633	Same	15.9603	15.0896
Ppox	96.3312	-0.0440642	0.17795	-0.247621	0.804427	0.962519	Same	4.1138	3.92621
Usp21	995.243	0.0179269	0.0700245	0.256009	0.797944	0.960549	Same	41.4986	41.3685
Ufc1	484.139	0.0372238	0.0872772	0.426501	0.669743	0.926935	Same	20.0042	20.2216
LOC105244007	79.8255	0.0868842	0.192429	0.451513	0.65162	0.920907	Same	3.22689	3.38725
Dedd	3495.54	0.0314813	0.0449215	0.700805	0.483425	0.86793	Same	144.914	145.585
Nit1	1252.27	-0.0696244	0.0642765	-1.0832	0.278719	0.747603	Same	54.048	50.6476
Pfdn2	388.991	0.161375	0.0913833	1.76591	0.0774111	0.468166	Same	15.2654	16.8029
Klhdc9	308.414	-0.291371	0.17036	-1.71033	0.0872046	0.492392	Same	14.4842	11.7083
Nectin4	95.3449	0.169751	0.150186	1.13027	0.258362	0.733069	Same	3.72565	4.13745
Arhgap30	187.281	-0.0712008	0.147346	-0.483222	0.628938	0.913968	Same	8.08365	7.58034
Usf1	376.996	0.0019738	0.094337	0.0209229	0.983307	0.996408	Same	15.8074	15.6122
Tstd1	5.24493	-0.518313	0.606234	-0.854972	0.392567	0.825533	Same	0.265948	0.185181
Gm26641	3.04401	0.0728882	0.980244	0.0743572	0.940726	0.988131	Same	0.125561	0.127242
F11r	657.217	-0.0888043	0.107553	-0.825679	0.408986	0.833607	Same	28.5794	26.5462
Alyref2	66.7923	0.0230241	0.216748	0.106225	0.915404	0.983454	Same	2.78605	2.77861
Itln1	14.7868	-0.0905241	0.456526	-0.198289	0.842819	0.96967	Same	0.642134	0.597743
Gm35200	0.926785	0.553826	1.44326	0.383733	0.701177	NA	Same	0.0306351	0.0435905
Gm39703	0.521884	2.42124	2.61867	0.924606	0.355171	NA	Same	0	0.0376859
Cd244	1.05734	0.404584	1.64631	0.245752	0.805874	NA	Same	0.037062	0.0491483
Ly9	26.2653	0.569487	0.280183	2.03255	0.0420977	0.354602	Same	0.856012	1.25231
Slamf7	898.753	0.176938	0.0792174	2.23358	0.0255109	0.283448	Same	35.0447	38.9666
Mir7683	1.883	-0.620861	0.966675	-0.642264	0.520702	0.881346	Same	0.0989067	0.063597
Cd48	28.7232	-0.0523455	0.271632	-0.192708	0.847188	0.970681	Same	1.23047	1.17036
Slamf1	30.9032	0.448527	0.347569	1.29047	0.196888	0.669959	Same	1.07307	1.43676
Cd84	11.4366	-0.225388	0.489446	-0.460496	0.645161	0.918831	Same	0.525031	0.447297
Gm37065	0.149993	-0.934213	3.16075	-0.295567	0.767561	NA	Same	0.0151431	0
Slamf6	1.04255	2.01543	1.67539	1.20296	0.228991	NA	Same	0.0168725	0.0618637
Vangl2	219.702	-0.0734235	0.143737	-0.510817	0.609479	0.9084	Same	9.49239	8.88915
Nhlh1	9.2581	-0.110257	0.448078	-0.246068	0.80563	0.962519	Same	0.40589	0.370397
Ncstn	1510.62	-0.0212669	0.0495368	-0.429316	0.667693	0.92646	Same	63.984	62.0597
Copa	4035.71	-0.0373389	0.0547708	-0.681731	0.495409	0.872352	Same	172.061	164.795
Pex19	1068.41	0.0298532	0.0606369	0.492327	0.622488	0.91206	Same	44.3367	44.5644
Dcaf8	3546.07	0.0478354	0.0542224	0.882209	0.377664	0.817833	Same	145.995	148.501
Pea15a	713.682	0.0267095	0.0774274	0.344962	0.730123	0.943521	Same	29.6369	29.7311
Gm17224	60.6762	0.208596	0.180363	1.15653	0.247464	0.722988	Same	2.34248	2.65487
Casq1	168.819	-0.0884372	0.132708	-0.666403	0.505153	0.877148	Same	7.35351	6.79965
Atp1a4	22661.1	-0.0302181	0.0558359	-0.541195	0.588373	0.90351	Same	962.937	926.51
Atp1a2	969.068	-0.0717688	0.115506	-0.621342	0.534374	0.886285	Same	41.8866	39.3641
Gm39704	0.581061	0.214335	2.33177	0.0919192	0.926762	NA	Same	0.0221988	0.0240639
Igsf8	545.627	-0.156034	0.0979342	-1.59326	0.111102	0.542138	Same	24.3682	21.5383
Kcnj9	1202.84	0.0230577	0.124638	0.184998	0.853231	0.971843	Same	50.0203	50.2692
Kcnj10	12.9353	0.450669	0.412791	1.09176	0.274938	0.745295	Same	0.451448	0.598595
Pigm	1809.97	-0.00711431	0.0913822	-0.0778522	0.937946	0.987	Same	76.2468	74.7944
Slamf9	150.328	0.220607	0.180623	1.22137	0.221947	0.697378	Same	5.74702	6.59171
Gm35522	427.124	0.033824	0.126779	0.266795	0.789627	0.959264	Same	17.6918	17.8465
Igsf9	1400.93	0.0897366	0.0865517	1.0368	0.299831	0.76307	Same	56.7129	59.4634
Tagln2	135.408	0.36014	0.216696	1.66196	0.0965214	0.511133	Same	4.88419	6.18973
Gm37125	3.28848	0.417172	0.876097	0.476171	0.633952	0.915997	Same	0.116	0.15368
Cfap45	5114.95	0.265891	0.0850393	3.12669	0.00176787	0.059275	Same	192.059	226.543
4933439K11Rik	35.0112	0.292435	0.241381	1.21151	0.225701	0.700421	Same	1.2975	1.56881
Vsig8	146.299	-0.130138	0.208747	-0.623423	0.533007	0.885716	Same	6.46691	5.79148
Slamf8	1.17401	0.138007	1.30692	0.105597	0.915902	NA	Same	0.0467756	0.050996
Fcrl6	2.97124	0.736737	0.854508	0.862176	0.38859	0.823149	Same	0.0893253	0.148253
Dusp23	40.5688	-0.19572	0.223972	-0.873857	0.382196	0.820787	Same	1.83978	1.58342
Gm35601	156.512	-0.253004	0.156434	-1.61732	0.10581	0.530452	Same	7.25053	5.99769
Crp	3.61856	-1.14313	0.815297	-1.4021	0.160885	0.621427	Same	0.223593	0.0991782
Apcs	0	NA	NA	NA	NA	NA	Same	0	0
Gm35686	64.5921	0.110012	0.219724	0.500684	0.616594	0.910664	Same	2.60173	2.76176
Olfr16	10.2033	-0.369762	0.454053	-0.814357	0.41544	0.836549	Same	0.492479	0.374353
Gm35742	68.356	-0.202072	0.213503	-0.946463	0.343913	0.796747	Same	3.11697	2.66498
Olfr1408	0.182207	1.04432	3.16075	0.330402	0.741096	NA	Same	0	0.0131602
Olfr1406	0.0827354	-0.357141	3.16075	-0.112992	0.910037	NA	Same	0.00843626	0
Olfr218	0	NA	NA	NA	NA	NA	Same	0	0
Olfr1404	0	NA	NA	NA	NA	NA	Same	0	0
Fcer1a	0.0911035	0.632124	3.16075	0.199992	0.841487	NA	Same	0	0.00658011
Olfr418	0	NA	NA	NA	NA	NA	Same	0	0
Mptx2	0	NA	NA	NA	NA	NA	Same	0	0
Ackr1	0	NA	NA	NA	NA	NA	Same	0	0
Cadm3	2.17522	-1.12931	1.01627	-1.11123	0.26647	0.738946	Same	0.134239	0.0599842
Aim2	5.92546	-0.16306	0.578744	-0.281748	0.778137	0.956499	Same	0.265734	0.232871
LOC102639543	1.38913	0.495242	1.43436	0.34527	0.729891	NA	Same	0.0483723	0.0638653
BC094916	0.176341	1.04432	3.16075	0.330402	0.741096	NA	Same	0	0.0128308
Pydc4	1.15927	-0.230927	1.49759	-0.154199	0.877453	NA	Same	0.0529074	0.042676
Pyhin1	177.158	0.079232	0.12505	0.6336	0.526342	0.882721	Same	7.20678	7.48841
Pydc3	3.22702	0.894589	0.908516	0.984671	0.324786	0.782923	Same	0.0889423	0.164168
Ifi204	8.16264	0.385486	0.530991	0.725976	0.467854	0.860259	Same	0.291159	0.374954
Mndal	17.4164	-0.259193	0.577239	-0.449023	0.653415	0.922146	Same	0.810533	0.652539
Mnda	5.55896	1.59774	0.663677	2.4074	0.0160665	0.221865	Same	0.10753	0.319529
Ifi203	34.1049	-0.0351614	0.293409	-0.119838	0.904612	0.982091	Same	1.45153	1.39757
Ifi202b	26.2788	0.718508	0.315826	2.27502	0.022905	0.268658	Same	0.803204	1.29387
Ifi205	0.0970182	0.632124	3.16075	0.199992	0.841487	NA	Same	0	0.00685489
Olfr433	0	NA	NA	NA	NA	NA	Same	0	0
Olfr432	0	NA	NA	NA	NA	NA	Same	0	0
Olfr430	0	NA	NA	NA	NA	NA	Same	0	0
Olfr429	0	NA	NA	NA	NA	NA	Same	0	0
Olfr427	0	NA	NA	NA	NA	NA	Same	0	0
Olfr231	0	NA	NA	NA	NA	NA	Same	0	0
Olfr424	0.182207	1.04432	3.16075	0.330402	0.741096	NA	Same	0	0.0131602
Olfr421-ps1	0	NA	NA	NA	NA	NA	Same	0	0
Olfr420	0.144677	-0.934213	3.16075	-0.295567	0.767561	NA	Same	0.0146273	0
Gm36196	0.0738074	-0.357141	3.16075	-0.112992	0.910037	NA	Same	0.00738003	0
Spta1	772.409	-0.101831	0.148603	-0.685254	0.493183	0.871316	Same	33.7708	30.9907
Olfr419	4.66292	0.491714	0.725259	0.677984	0.497782	0.874155	Same	0.158028	0.221509
Mptx1	0	NA	NA	NA	NA	NA	Same	0	0
Olfr417	0	NA	NA	NA	NA	NA	Same	0	0
Olfr248	0	NA	NA	NA	NA	NA	Same	0	0
Olfr414	0.176341	1.04432	3.16075	0.330402	0.741096	NA	Same	0	0.0128308
Olfr220	0.0911035	0.632124	3.16075	0.199992	0.841487	NA	Same	0	0.00658011
Fmn2	79.9934	0.187968	0.183058	1.02682	0.304504	0.767062	Same	3.10323	3.49133
Grem2	3.29025	-0.489246	1.02866	-0.475616	0.634348	0.915997	Same	0.165091	0.119563
Rgs7	12.7868	0.974821	0.407405	2.39276	0.0167223	0.226189	Same	0.341842	0.666392
Fh1	473.66	0.188236	0.080092	2.35025	0.018761	0.242669	Same	18.4035	20.6562
Kmo	17.3449	0.0870005	0.404383	0.215144	0.829655	0.966334	Same	0.704633	0.733014
Opn3	320.746	-0.134587	0.0935259	-1.43903	0.150141	0.605137	Same	14.2121	12.7381
Chml	437.586	-0.214759	0.110305	-1.94697	0.0515387	0.39202	Same	19.9946	16.9869
Gm39707	13.9355	0.0587055	0.428567	0.136981	0.891046	0.979314	Same	0.574452	0.581384
Wdr64	3463.39	-0.107657	0.0627921	-1.7145	0.0864365	0.490636	Same	151.785	138.392
Gm36360	7.19929	0.297247	0.513999	0.578302	0.56306	0.896385	Same	0.267501	0.323883
Exo1	335.337	0.0908589	0.0842488	1.07846	0.280829	0.748907	Same	13.5728	14.2189
Becn2	5.56942	0.270707	0.717803	0.377133	0.706075	0.936461	Same	0.20714	0.249673
Pld5	1.14889	-0.604766	1.60209	-0.377485	0.705813	NA	Same	0.0594232	0.0389723
LOC108167747	0.364414	1.89519	3.14683	0.602253	0.547006	NA	Same	0	0.0263204
Gm36536	1.35273	1.34737	1.30349	1.03367	0.301292	NA	Same	0.0293874	0.0737726
Gm36586	25.2541	-0.248388	0.280906	-0.884239	0.376567	0.817306	Same	1.1685	0.963691
Cep170	3097.64	-0.0169347	0.0709685	-0.238623	0.811398	0.963568	Same	130.979	127.234
Mir350	1.60872	0.621134	1.38388	0.448835	0.653551	0.922146	Same	0.0514238	0.0786571
Sdccag8	538.214	0.130884	0.1093	1.19747	0.231123	0.707001	Same	21.4021	22.997
Hmga2-ps1	14.072	0.429431	0.484141	0.886996	0.375081	0.816044	Same	0.491943	0.656974
Gm15423	12.8413	-0.252497	0.449378	-0.561881	0.574197	0.900476	Same	0.596624	0.493639
Akt3	782.57	-0.00775338	0.0798622	-0.0970846	0.922659	0.985252	Same	32.9787	32.3084
Gm36904	14.9446	-0.116578	0.369909	-0.315152	0.752646	0.948217	Same	0.656651	0.600722
Zbtb18	2289.11	0.0424422	0.0472529	0.898191	0.369083	0.811678	Same	94.4878	95.7311
Gm29856	1.42665	0.203601	1.28535	0.158401	0.874141	NA	Same	0.0559439	0.0625503
Gm30013	8.15104	0.798637	0.598107	1.33527	0.181786	0.651199	Same	0.241212	0.408804
2310043L19Rik	0	NA	NA	NA	NA	NA	Same	0	0
Gm30115	20.1173	-0.056025	0.362875	-0.154392	0.877301	0.977393	Same	0.865119	0.821017
1700016C15Rik	696.478	0.0259612	0.119366	0.217492	0.827825	0.966098	Same	28.92	28.9214
Adss	2173.15	0.121046	0.0772986	1.56595	0.117359	0.553941	Same	86.7919	92.6705
Gm7068	1209.53	-0.222899	0.0742649	-3.00141	0.00268736	0.0770656	Same	55.4091	46.6887
Gm16432	1047.66	-0.116283	0.0791875	-1.46844	0.141983	0.593572	Same	46.0541	41.7837
Desi2	568.55	-0.250394	0.0723129	-3.46265	0.000534883	0.025685	Same	26.3152	21.8165
LOC108167748	79.9052	0.00679649	0.152819	0.0444741	0.964526	0.992738	Same	3.34986	3.30665
B230369F24Rik	43.5289	-0.28505	0.26377	-1.08068	0.27984	0.748182	Same	2.03884	1.65487
Cox20	97.764	-0.0878952	0.153967	-0.57087	0.568088	0.898043	Same	4.24435	3.94942
Hnrnpu	17703.3	0.124775	0.045728	2.72863	0.00635985	0.130112	Same	705.969	757.071
Efcab2	1131.05	-0.0297536	0.0625976	-0.475316	0.634562	0.915997	Same	48.0405	46.2716
Gm31289	1.04545	-0.515888	1.49171	-0.345836	0.729466	NA	Same	0.0534824	0.0363188
Gm39709	2.65457	-0.880538	0.863655	-1.01955	0.307943	0.769254	Same	0.151508	0.0809555
Kif26b	226.659	0.129841	0.129667	1.00134	0.316665	0.778181	Same	9.01883	9.69259
Gm39710	0.151061	-0.934213	3.16075	-0.295567	0.767561	NA	Same	0.0150838	0
LOC108167845	1.60793	-0.88956	1.19861	-0.742158	0.457992	0.855452	Same	0.0932265	0.0491483
Smyd3	73.2058	0.188747	0.181695	1.03881	0.298894	0.762796	Same	2.84165	3.17926
LOC108167846	0.949567	-2.4213	1.54782	-1.56433	0.117741	NA	Same	0.0782755	0.0128308
Gm31349	2.58342	0.222588	0.823461	0.270307	0.786924	0.958136	Same	0.0983322	0.11508
[truncated: 33,978 more rows]
