# Supplementary material for: In vitro fertilization induces reproductive changes in male mouse offspring and has multigenerational effects
Source: JCI Insight. 2025 Mar 4;10(8):e188931. doi: 10.1172/jci.insight.188931 (PMC12016927; doi:10.1172/jci.insight.188931)
Supplement: Supplemental table 12 [file jciinsight-10-188931-s188.xlsx]

## Sheet: SupplementalTable12_DEGs_12wks_
Supplemental Table 12: Differentially expressed genes (DEGs) using DeSeq2 for F2 from IVF and Natural 12 weeks F2 female livers.
	baseMean	log2FoldChange	lfcSE	stat	pvalue	padj	DEG	Natural	IVF
Xkr4	0.419616	-1.54679	2.65528	-0.582536	0.560206	NA	Same	0	0.0238402
Gm39585	0.0250976	-1.12851	3.08913	-0.365316	0.714875	NA	Same	0	0.00315911
Gm38717	0	NA	NA	NA	NA	NA	Same	0	0
Rp1	0	NA	NA	NA	NA	NA	Same	0	0
Sox17	17.3282	-0.488415	0.50226	-0.972435	0.330834	0.469718	Same	1.30231	0.927834
LOC108167609	0	NA	NA	NA	NA	NA	Same	0	0
Gm39586	0	NA	NA	NA	NA	NA	Same	0	0
LOC108167610	0	NA	NA	NA	NA	NA	Same	0	0
Gm29874	0	NA	NA	NA	NA	NA	Same	0	0
Mrpl15	1196.22	0.101103	0.157725	0.641012	0.521515	0.648876	Same	66.7949	83.9035
Lypla1	1790.67	-0.533795	0.112013	-4.76546	1.88424710475234e-06	2.0569145836418e-05	Same	117.744	100.93
Gm39587	1.27643	1.67832	1.52849	1.09802	0.272194	NA	Same	0	0.14827
Tcea1	461.626	-0.697314	0.17411	-4.00503	6.20096993914734e-05	0.00039381	Down	30.7143	24.41
Rgs20	0.054092	-0.737905	3.08532	-0.239166	0.810977	NA	Same	0	0.00683555
Gm16041	0	NA	NA	NA	NA	NA	Same	0	0
Atp6v1h	319.817	-0.180426	0.15209	-1.18631	0.235499	0.364875	Same	19.3581	20.4017
Oprk1	0	NA	NA	NA	NA	NA	Same	0	0
Npbwr1	0	NA	NA	NA	NA	NA	Same	0	0
LOC108167788	0	NA	NA	NA	NA	NA	Same	0	0
4732440D04Rik	6.90677	-0.389389	0.66114	-0.588965	0.555885	0.679128	Same	0.426976	0.431699
Rb1cc1	1264.97	-1.30543	0.226534	-5.76259	8.28320490763207e-09	2.63670707039255e-07	Down	95.4528	51.0318
Fam150a	0	NA	NA	NA	NA	NA	Same	0	0
LOC108167611	0.328512	-1.16106	3.07946	-0.377033	0.706149	NA	Same	0.0281767	0.0171405
St18	0	NA	NA	NA	NA	NA	Same	0	0
Pcmtd1	2052.57	-0.985256	0.147353	-6.68638	2.28754293840053e-11	2.75462728721812e-09	Down	148.067	95.993
Gm26901	0.308423	0.635889	2.81719	0.225717	0.821421	NA	Same	0	0.0386104
Gm39589	0	NA	NA	NA	NA	NA	Same	0	0
Sntg1	13.7688	-0.632971	0.516018	-1.22665	0.219956	0.346461	Same	1.00568	0.714942
Gm30719	0	NA	NA	NA	NA	NA	Same	0	0
Rrs1	211.868	0.188179	0.206142	0.912861	0.361316	0.501177	Same	11.0951	15.2201
Adhfe1	739.891	-0.235083	0.225801	-1.04111	0.297826	0.434857	Same	41.4016	46.5931
2610203C22Rik	4.30934	0.0466111	0.687185	0.067829	0.945922	0.965945	Same	0.231937	0.314828
3110035E14Rik	0.720208	-0.195644	1.82125	-0.107423	0.914453	NA	Same	0.0307762	0.0567006
Mybl1	4.10076	-0.660335	0.983941	-0.671112	0.502149	0.632154	Same	0.271003	0.243665
Vcpip1	542.603	-0.637583	0.195415	-3.26271	0.00110353	0.00448279	Down	35.764	29.3052
1700034P13Rik	5.49659	-0.230474	0.731902	-0.314897	0.75284	0.832831	Same	0.275027	0.381342
Gm39590	2.21957	-1.80973	1.00348	-1.80347	0.0713149	0.14389	Same	0.179197	0.0783692
Sgk3	189.587	-0.248872	0.175027	-1.42191	0.155053	0.265031	Same	11.5109	11.8943
Mcmdc2	9.68246	-0.855586	0.566929	-1.50916	0.131258	0.233519	Same	0.723497	0.499996
Snhg6	68.3256	0.114545	0.245351	0.466861	0.640599	0.748181	Same	3.84257	4.77771
Snord87	1.15115	-0.780282	1.27645	-0.611293	0.541006	NA	Same	0.030515	0.0732056
Tcf24	75.7463	-0.925568	0.712535	-1.29898	0.193951	0.314755	Same	6.11742	3.67684
Ppp1r42	3.77612	-2.29971	0.957487	-2.40182	0.0163136	0.0433559	Down	0.36527	0.0810682
Cops5	717.005	-0.175546	0.127647	-1.37524	0.169056	0.283445	Same	43.2644	46.0532
Cspp1	200.324	-0.973715	0.175291	-5.55484	2.77869674523985e-08	6.619472546156e-07	Down	14.3832	9.43851
Arfgef1	1366.86	-0.580118	0.151914	-3.81872	0.000134144	0.000749027	Same	87.989	75.6357
Cpa6	0	NA	NA	NA	NA	NA	Same	0	0
Prex2	101.073	-1.3461	0.366831	-3.66955	0.000242983	0.00124365	Down	7.45291	4.00192
A830018L16Rik	0	NA	NA	NA	NA	NA	Same	0	0
Gm30898	0	NA	NA	NA	NA	NA	Same	0	0
Gm30974	0	NA	NA	NA	NA	NA	Same	0	0
Gm39591	0	NA	NA	NA	NA	NA	Same	0	0
Mir6341	0	NA	NA	NA	NA	NA	Same	0	0
Gm17644	0	NA	NA	NA	NA	NA	Same	0	0
Sulf1	12.7173	0.27535	0.686729	0.400958	0.688451	0.784564	Same	0.39803	0.96571
Slco5a1	0.156798	-2.66872	3.08531	-0.864975	0.387053	NA	Same	0	0
Gm39592	0	NA	NA	NA	NA	NA	Same	0	0
Prdm14	0.393293	-2.66373	3.06219	-0.869877	0.384368	NA	Same	0.06103	0.00367644
Ncoa2	718.191	-0.182254	0.162057	-1.12463	0.260746	0.393936	Same	40.6141	46.0948
Gm39595	0.231958	-1.16106	3.07946	-0.377033	0.706149	NA	Same	0.0152575	0.0173947
Tram1	2392.49	-0.518462	0.112741	-4.5987	4.25138369758083e-06	4.09054768276532e-05	Same	161.55	135.694
Lactb2	1857.33	-0.623014	0.139239	-4.47443	7.66148770681062e-06	6.63137367625181e-05	Down	123.299	101.289
Xkr9	119.707	-0.632956	0.194361	-3.25659	0.00112758	0.00457333	Down	8.00671	6.56393
Gm5523	0.695771	1.83959	1.70596	1.07833	0.280887	NA	Same	0	0.0880587
Gm31195	0	NA	NA	NA	NA	NA	Same	0	0
Gm39596	0	NA	NA	NA	NA	NA	Same	0	0
Eya1	0	NA	NA	NA	NA	NA	Same	0	0
Msc	1.55702	0.301054	1.43749	0.209431	0.834112	NA	Same	0.101326	0.0904983
LOC105243866	0.899532	0.255815	1.58856	0.161036	0.872065	NA	Same	0.0307762	0.079445
Trpa1	0	NA	NA	NA	NA	NA	Same	0	0
Kcnb2	0.508647	1.37389	2.47269	0.555626	0.578466	NA	Same	0	0.0650927
Terf1	262.916	-1.55469	0.294873	-5.2724	1.34652638712138e-07	2.42068484103672e-06	Down	21.8511	9.39508
Sbspon	0.206994	-1.73689	3.07414	-0.564999	0.572075	NA	Same	0	0.00631822
Gm31523	0	NA	NA	NA	NA	NA	Same	0	0
Gm7634	0	NA	NA	NA	NA	NA	Same	0	0
4930444P10Rik	0	NA	NA	NA	NA	NA	Same	0	0
Rpl7	4481.6	-0.184745	0.095863	-1.92718	0.0539577	0.115119	Same	279.918	286.461
Rdh10	311.079	-0.048548	0.136908	-0.354604	0.722886	0.810214	Same	17.7576	20.8139
Stau2	95.2374	-0.478883	0.207929	-2.3031	0.021273	0.0541639	Same	5.73164	5.5447
LOC102634042	0.313371	0.662971	2.8276	0.234464	0.814625	NA	Same	0	0.0388368
Ube2w	260.992	-0.453038	0.164669	-2.75121	0.0059376	0.0187278	Same	17.4216	15.0344
LOC108167614	4.03448	-1.01098	0.959126	-1.05407	0.291852	0.428266	Same	0.320421	0.171483
Tceb1	343.68	-0.745129	0.223444	-3.33475	0.000853759	0.00359314	Down	25.3495	17.7153
D030040B21Rik	0.0783992	-2.28389	3.09212	-0.738616	0.46014	NA	Same	0	0
Tmem70	413.461	0.0892244	0.148341	0.601481	0.54752	0.671631	Same	23.8833	28.7827
Ly96	38.9671	-1.9317	0.377899	-5.11168	3.19300450271443e-07	4.8202266224651e-06	Down	3.61282	1.11394
Jph1	10.081	-0.26669	0.489172	-0.545186	0.585625	0.703511	Same	0.654683	0.61769
LOC108167615	0	NA	NA	NA	NA	NA	Same	0	0
Gm31982	0	NA	NA	NA	NA	NA	Same	0	0
Gm28783	0	NA	NA	NA	NA	NA	Same	0	0
Gdap1	0	NA	NA	NA	NA	NA	Same	0	0
Gm28784	0	NA	NA	NA	NA	NA	Same	0	0
Gm39597	0	NA	NA	NA	NA	NA	Same	0	0
Pi15	2.00618	-2.58409	1.28944	-2.00405	0.045065	0.0996328	Same	0.0920674	0.0411772
Gm28154	0	NA	NA	NA	NA	NA	Same	0	0
Gm16070	0	NA	NA	NA	NA	NA	Same	0	0
Crispld1	0.0783992	-2.28389	3.09212	-0.738616	0.46014	NA	Same	0	0
Gm28153	0	NA	NA	NA	NA	NA	Same	0	0
Crisp4	0	NA	NA	NA	NA	NA	Same	0	0
Defb44-ps	0	NA	NA	NA	NA	NA	Same	0	0
Defb18	0	NA	NA	NA	NA	NA	Same	0	0
Defb41	0	NA	NA	NA	NA	NA	Same	0	0
Gm15825	0	NA	NA	NA	NA	NA	Same	0	0
Tfap2d	0	NA	NA	NA	NA	NA	Same	0	0
Tfap2b	0	NA	NA	NA	NA	NA	Same	0	0
Gm32651	0	NA	NA	NA	NA	NA	Same	0	0
Pkhd1	90.8203	0.00285168	0.242525	0.0117583	0.990618	0.994234	Same	4.87773	6.21904
4930486I03Rik	0	NA	NA	NA	NA	NA	Same	0	0
Linc-md1	0	NA	NA	NA	NA	NA	Same	0	0
Mir206	0	NA	NA	NA	NA	NA	Same	0	0
Mir133b	0	NA	NA	NA	NA	NA	Same	0	0
Il17a	0	NA	NA	NA	NA	NA	Same	0	0
Il17f	0	NA	NA	NA	NA	NA	Same	0	0
Mcm3	54.939	-0.173703	0.424826	-0.408882	0.682627	0.780773	Same	3.13867	3.59265
6720483E21Rik	0.11154	-0.379919	3.08257	-0.123248	0.901911	NA	Same	0	0.0142704
Paqr8	5.16308	0.0576609	0.716611	0.0804633	0.935869	0.959469	Same	0.266588	0.378439
Efhc1	2.1155	1.84398	1.13244	1.62832	0.103456	0.194117	Same	0.030515	0.235114
Tram2	56.4983	0.0396844	0.218075	0.181976	0.855602	0.907292	Same	2.93212	3.94372
Tmem14a	33.1847	-0.133304	0.426706	-0.312402	0.754735	0.834452	Same	1.79578	2.20019
Gm32947	1.00743	-4.36776	2.72064	-1.60541	0.108403	NA	Same	0.153881	0
Gm28836	0	NA	NA	NA	NA	NA	Same	0	0
Gsta3	9550.14	-0.327423	0.237572	-1.37821	0.168138	0.282302	Same	570.835	580.677
Gm4956	0.94246	1.01403	1.54132	0.657899	0.510603	NA	Same	0	0.0995361
Khdc1a	4.39817	-2.08665	2.93419	-0.711152	0.47699	0.609539	Same	0.523452	0.124087
Khdc1c	2.83859	-1.12006	2.30861	-0.485166	0.627559	0.737879	Same	0.270334	0.129601
Gm33147	0.100743	-2.27846	3.09215	-0.736853	0.461212	NA	Same	0.0153881	0
Khdc1b	0	NA	NA	NA	NA	NA	Same	0	0
Kcnq5	2.56974	0.479753	1.14236	0.419968	0.674509	0.774185	Same	0.0563534	0.215348
Rims1	0	NA	NA	NA	NA	NA	Same	0	0
Gm7759	0	NA	NA	NA	NA	NA	Same	0	0
4933415F23Rik	0	NA	NA	NA	NA	NA	Same	0	0
Gm30442	0	NA	NA	NA	NA	NA	Same	0	0
Gm29506	0	NA	NA	NA	NA	NA	Same	0	0
Mir30a	0	NA	NA	NA	NA	NA	Same	0	0
Mir30c-2	0	NA	NA	NA	NA	NA	Same	0	0
Ogfrl1	366.144	-0.887894	0.171175	-5.18705	2.13645866091036e-07	3.50814130081028e-06	Down	26.4239	17.8808
Gm19673	0	NA	NA	NA	NA	NA	Same	0	0
Gm28822	0	NA	NA	NA	NA	NA	Same	0	0
B3gat2	1.9238	0.587621	1.19473	0.491846	0.622828	0.734264	Same	0.0615524	0.172391
Smap1	347.58	-1.76186	0.286258	-6.1548	7.51716938180884e-10	4.04054357013905e-08	Down	29.7643	11.1746
Gm26524	0.129738	-1.63681	3.08383	-0.530774	0.595576	NA	Same	0.0153881	0.00367644
Sdhaf4	90.676	0.0440487	0.199518	0.220776	0.825267	0.887361	Same	5.23251	6.20913
Fam135a	226.952	-0.725588	0.220427	-3.29174	0.00099569	0.00410011	Down	14.8954	11.8918
Col9a1	0.0250976	-1.12851	3.08913	-0.365316	0.714875	NA	Same	0	0.00315911
Col19a1	0.0250976	-1.12851	3.08913	-0.365316	0.714875	NA	Same	0	0.00315911
Lmbrd1	1117.77	-0.584071	0.128226	-4.55502	5.2380986146502e-06	4.83761140784639e-05	Same	76.0998	61.6337
Gm29414	0	NA	NA	NA	NA	NA	Same	0	0
Adgrb3	0	NA	NA	NA	NA	NA	Same	0	0
Gm20172	0	NA	NA	NA	NA	NA	Same	0	0
LOC108167844	0	NA	NA	NA	NA	NA	Same	0	0
Gm39614	0	NA	NA	NA	NA	NA	Same	0	0
Gm31076	0	NA	NA	NA	NA	NA	Same	0	0
Gm31136	0	NA	NA	NA	NA	NA	Same	0	0
4931408C20Rik	0	NA	NA	NA	NA	NA	Same	0	0
Gm5524	370.169	-0.345287	0.223591	-1.54428	0.12252	0.221796	Same	22.3235	22.3102
Gm7846	2.85198	-0.747974	0.931169	-0.803264	0.421822	0.559476	Same	0.180966	0.145758
Gm597	0	NA	NA	NA	NA	NA	Same	0	0
LOC108167331	0	NA	NA	NA	NA	NA	Same	0	0
Mir6342	0	NA	NA	NA	NA	NA	Same	0	0
Gm31465	0	NA	NA	NA	NA	NA	Same	0	0
Gm31525	0	NA	NA	NA	NA	NA	Same	0	0
Gm39615	0	NA	NA	NA	NA	NA	Same	0	0
Gm31581	0	NA	NA	NA	NA	NA	Same	0	0
Phf3	1523.43	-1.22841	0.202258	-6.07347	1.25176522452956e-09	6.02009938013691e-08	Down	120.331	63.8131
Ptp4a1	677.523	0.0856953	0.27916	0.306976	0.758862	0.837703	Same	38.3942	46.8322
Gm28644	7.68076	-0.127517	0.626324	-0.203595	0.83867	0.896189	Same	0.488151	0.494296
Gm29669	2.7585	-0.586451	0.814855	-0.7197	0.47171	0.60432	Same	0.150759	0.171767
4931428L18Rik	0	NA	NA	NA	NA	NA	Same	0	0
Lgsn	0	NA	NA	NA	NA	NA	Same	0	0
Pih1d3	0	NA	NA	NA	NA	NA	Same	0	0
Gm4850	0	NA	NA	NA	NA	NA	Same	0	0
Khdrbs2	0	NA	NA	NA	NA	NA	Same	0	0
Gm9839	0	NA	NA	NA	NA	NA	Same	0	0
Gm5415	0	NA	NA	NA	NA	NA	Same	0	0
LOC108167822	0	NA	NA	NA	NA	NA	Same	0	0
Gm39616	0	NA	NA	NA	NA	NA	Same	0	0
Gm39617	0	NA	NA	NA	NA	NA	Same	0	0
Prim2	38.9051	-1.04008	0.310472	-3.34998	0.000808172	0.00342729	Down	2.76014	1.80086
Gm39618	0	NA	NA	NA	NA	NA	Same	0	0
1700001G17Rik	0.89875	1.75469	1.52937	1.14733	0.251246	NA	Same	0	0.109088
Gm32229	0.0125488	-1.37159	3.09201	-0.443591	0.657338	NA	Same	0	0.00157955
Rab23	123.693	-0.00208482	0.215477	-0.00967534	0.99228	0.995227	Same	7.19534	8.40617
Bag2	36.8533	-0.496037	0.305006	-1.62632	0.103883	0.194775	Same	2.55537	2.15892
Zfp451	153.601	-0.931683	0.171021	-5.44776	5.10088251150716e-08	1.07952464487401e-06	Down	11.2853	7.29988
Gm15455	8.03038	1.65608	0.714825	2.31676	0.0205168	0.0526004	Same	0.208129	0.793421
Bend6	3.9196	0.64237	0.907332	0.707977	0.478959	0.611051	Same	0.155189	0.318418
Gm38471	0	NA	NA	NA	NA	NA	Same	0	0
Dst	1487.27	-0.113465	0.145098	-0.781988	0.434222	0.570901	Same	84.2382	97.2906
Mir6896	0	NA	NA	NA	NA	NA	Same	0	0
LOC108167617	0	NA	NA	NA	NA	NA	Same	0	0
Mir5103	0	NA	NA	NA	NA	NA	Same	0	0
Ccdc115	238.313	-0.289234	0.190347	-1.51951	0.128635	0.230165	Same	15.1874	14.5118
Imp4	361.361	0.318084	0.129813	2.45033	0.0142724	0.0388687	Same	18.0462	27.2054
Gm32504	0	NA	NA	NA	NA	NA	Same	0	0
Ptpn18	21.4635	0.25885	0.345691	0.748791	0.453983	0.588665	Same	1.11934	1.58198
Gm32566	0.341418	-2.53655	2.75954	-0.919194	0.357994	NA	Same	0.0457725	0.00367644
4930568A12Rik	0.0125488	-1.37159	3.09201	-0.443591	0.657338	NA	Same	0	0.00157955
Prss39	0	NA	NA	NA	NA	NA	Same	0	0
Cfc1	0	NA	NA	NA	NA	NA	Same	0	0
Prss40	0	NA	NA	NA	NA	NA	Same	0	0
Amer3	0	NA	NA	NA	NA	NA	Same	0	0
AA619741	0	NA	NA	NA	NA	NA	Same	0	0
Gm38647	0	NA	NA	NA	NA	NA	Same	0	0
Gm32920	0	NA	NA	NA	NA	NA	Same	0	0
LOC108167618	0	NA	NA	NA	NA	NA	Same	0	0
Gm32790	0.152822	-0.593767	3.08414	-0.192523	0.847332	NA	Same	0	0.0190772
Arhgef4	1.42519	0.574789	1.36066	0.422436	0.672707	NA	Same	0.06103	0.124218
Fam168b	790.572	0.333876	0.130521	2.55803	0.0105267	0.0301022	Same	39.2757	59.5824
Plekhb2	25.4697	0.245167	0.345271	0.71007	0.47766	0.609993	Same	1.36986	1.92626
1110002O04Rik	0	NA	NA	NA	NA	NA	Same	0	0
Gm33176	0.139994	-0.258943	3.08177	-0.0840243	0.933037	NA	Same	0	0.0180288
Gm39622	0.0125488	-1.37159	3.09201	-0.443591	0.657338	NA	Same	0	0.00157955
Gm33222	0	NA	NA	NA	NA	NA	Same	0	0
Gm39623	0	NA	NA	NA	NA	NA	Same	0	0
Gm39624	2.9858	0.719729	0.873344	0.824108	0.409878	0.548033	Same	0.107194	0.271471
Hs6st1	2726.84	0.590376	0.216712	2.72424	0.00644493	0.0200552	Up	126.46	218.602
Gm33280	2.5921	-3.02428	1.65473	-1.82765	0.0676021	0.138029	Same	0.282477	0.0315635
Uggt1	1206.83	0.0731188	0.131387	0.556516	0.577858	0.696908	Same	66.8497	84.2529
Mir6897	0	NA	NA	NA	NA	NA	Same	0	0
Gm39625	0.0250976	-1.12851	3.08913	-0.365316	0.714875	NA	Same	0	0.00315911
Neurl3	45.5871	0.427745	0.327466	1.30622	0.191476	0.311618	Same	2.44163	3.51107
Arid5a	20.3971	1.02949	0.371943	2.76786	0.0056426	0.0179138	Up	0.765575	1.84467
Kansl3	577.162	0.415714	0.185782	2.23764	0.0252442	0.0622846	Same	29.3699	44.2314
Mir6898	0.0144972	-1.33293	3.09153	-0.431157	0.666354	NA	Same	0	0.00183822
Fer1l5	62.8255	0.792006	0.22981	3.44635	0.000568223	0.00254312	Up	2.7137	5.25762
Lman2l	243.941	0.167765	0.163184	1.02808	0.303914	0.441628	Same	13.392	17.6311
Gm33401	0	NA	NA	NA	NA	NA	Same	0	0
Gm33454	0.255971	0.447018	2.95267	0.151394	0.879665	NA	Same	0	0.0327346
Cnnm4	57.6784	0.685286	0.312479	2.19306	0.0283028	0.0683014	Same	2.3957	4.74379
Cnnm3	210.975	0.652224	0.167169	3.90158	9.55683870926147e-05	0.000561058	Up	9.57966	17.1797
Ankrd23	9.75634	1.04248	0.708889	1.47059	0.141403	0.247025	Same	0.379505	0.884337
Ankrd39	19.4497	0.672683	0.332751	2.02158	0.0432197	0.0963097	Same	0.889711	1.57779
Sema4c	26.4715	1.33623	0.486371	2.74734	0.00600809	0.0189156	Up	0.952634	2.45617
Fam178b	0.0501953	-0.779341	3.08568	-0.252567	0.800603	NA	Same	0	0.00631822
Cox5b	2104.93	-0.0938125	0.150957	-0.621451	0.534303	0.660449	Same	123.401	138.485
Actr1b	560.498	1.07736	0.170371	6.32363	2.55486224992152e-10	1.69223929115172e-08	Up	20.839	50.5185
4933424G06Rik	0	NA	NA	NA	NA	NA	Same	0	0
Gm33533	0	NA	NA	NA	NA	NA	Same	0	0
Zap70	118.685	0.950089	0.335973	2.82788	0.0046858	0.0153434	Up	5.17233	10.4899
Tmem131	627.576	-0.288943	0.188561	-1.53235	0.125435	0.225914	Same	37.2745	38.5593
Vwa3b	1.22006	0.440439	1.41394	0.311498	0.755422	NA	Same	0.0461643	0.105501
Gm39626	0	NA	NA	NA	NA	NA	Same	0	0
Gm37020	0	NA	NA	NA	NA	NA	Same	0	0
Cnga3	0	NA	NA	NA	NA	NA	Same	0	0
Inpp4a	163.342	0.292071	0.236231	1.23638	0.216317	0.342256	Same	8.27829	12.1671
4930439A04Rik	0.0501953	-0.779341	3.08568	-0.252567	0.800603	NA	Same	0	0.00631822
Coa5	1073.62	-0.0460391	0.106282	-0.433178	0.664885	0.766765	Same	61.7338	72.0708
Unc50	290.464	0.553284	0.192113	2.87999	0.00397686	0.0133369	Same	13.2234	23.4026
Mgat4a	12.842	-0.684423	0.452555	-1.51235	0.130444	0.232482	Same	0.928438	0.683914
4930594C11Rik	1.36491	1.06604	1.3354	0.798291	0.424702	NA	Same	0	0.141014
Gm39627	0	NA	NA	NA	NA	NA	Same	0	0
2010300C02Rik	1.59268	1.85823	1.62364	1.14448	0.252423	NA	Same	0	0.177602
LOC102637491	0	NA	NA	NA	NA	NA	Same	0	0
LOC102637336	0	NA	NA	NA	NA	NA	Same	0	0
Gm39628	0	NA	NA	NA	NA	NA	Same	0	0
Tsga10	13.1039	-0.518263	0.420598	-1.2322	0.217873	0.343982	Same	0.800759	0.752608
Lipt1	99.8198	0.187662	0.224381	0.836355	0.402955	0.541292	Same	5.46041	7.19215
Mitd1	105.972	-1.02295	0.219812	-4.65377	3.25927083387757e-06	3.27275456583414e-05	Down	8.00538	4.82292
Mrpl30	542	-0.00844507	0.137806	-0.0612822	0.951134	0.969268	Same	31.7306	36.502
Lyg2	0	NA	NA	NA	NA	NA	Same	0	0
Lyg1	0	NA	NA	NA	NA	NA	Same	0	0
Txndc9	549.118	-0.684598	0.155319	-4.4077	1.0447265336796e-05	8.63063252103681e-05	Down	39.0286	29.086
Eif5b	3773.63	-1.50593	0.267167	-5.63667	1.73365860163328e-08	4.58004297921283e-07	Down	320.48	138.591
Gm34448	0.723984	-1.57393	1.81311	-0.868081	0.38535	NA	Same	0.0615524	0.0303927
Rev1	82.8657	0.0943326	0.287332	0.328305	0.742681	0.825177	Same	4.24559	5.89614
Gm5099	0	NA	NA	NA	NA	NA	Same	0	0
Aff3	6.38328	-0.571544	0.651932	-0.876692	0.380654	0.520076	Same	0.453737	0.356848
Gm16150	0.211069	-0.742532	3.07983	-0.241096	0.809481	NA	Same	0	0.0222606
LOC108167619	0.054092	-0.737905	3.08532	-0.239166	0.810977	NA	Same	0	0.00683555
Gm34596	0	NA	NA	NA	NA	NA	Same	0	0
Lonrf2	0.0250976	-1.12851	3.08913	-0.365316	0.714875	NA	Same	0	0.00315911
Chst10	1.11821	-2.00652	1.908	-1.05164	0.292967	NA	Same	0.112707	0.0333175
Nms	0	NA	NA	NA	NA	NA	Same	0	0
Gm35171	0	NA	NA	NA	NA	NA	Same	0	0
Pdcl3	219.621	-0.612662	0.213137	-2.87451	0.00404661	0.0135445	Down	15.0134	11.8352
Gm35222	0	NA	NA	NA	NA	NA	Same	0	0
Mir6349	0	NA	NA	NA	NA	NA	Same	0	0
Npas2	2.9043	0.0379631	1.23796	0.0306657	0.975536	0.983833	Same	0.16906	0.202609
Rpl31	751.517	-0.191182	0.144139	-1.32637	0.184718	0.303608	Same	46.6689	47.768
Tbc1d8	252.392	-0.115492	0.166864	-0.692132	0.488855	0.619958	Same	15.583	23.7645
Cnot11	310.431	-0.030029	0.125386	-0.239493	0.810724	0.876882	Same	17.8416	20.8856
Snord89	0.500502	0.113438	1.9175	0.0591596	0.952825	NA	Same	0.0153881	0.0459588
Rnf149	1479.46	0.0163626	0.110599	0.147945	0.882386	0.924273	Same	85.3632	101.093
Creg2	0	NA	NA	NA	NA	NA	Same	0	0
D930019O06Rik	0	NA	NA	NA	NA	NA	Same	0	0
Rfx8	0.264362	0.40918	2.54184	0.160978	0.872111	NA	Same	0	0.0333476
Gm3646	0	NA	NA	NA	NA	NA	Same	0	0
1700066B17Rik	0	NA	NA	NA	NA	NA	Same	0	0
Gm35600	0	NA	NA	NA	NA	NA	Same	0	0
Map4k4	151.314	-0.540602	0.212279	-2.54666	0.010876	0.0309146	Same	10.7034	8.48833
Gm16894	0.182149	-2.73118	3.0836	-0.885713	0.375772	NA	Same	0.030515	0
Il1r2	0.183683	-0.0215071	3.08038	-0.00698197	0.994429	NA	Same	0	0.0234587
Gm35741	0	NA	NA	NA	NA	NA	Same	0	0
Il1r1	386.988	0.494513	0.374962	1.31884	0.187224	0.306884	Same	17.9214	30.1075
Il1rl2	2.5945	-0.354915	1.08434	-0.327309	0.743434	0.825643	Same	0.179458	0.165672
Il1rl1	0.236985	-0.831655	3.07705	-0.270277	0.786947	NA	Same	0	0.0202996
Il18r1	6.23047	-1.15324	0.966578	-1.19311	0.232825	0.361863	Same	0.497634	0.255786
Il18rap	0.646575	1.78881	1.96637	0.909699	0.362981	NA	Same	0	0.0809123
Gm35801	0	NA	NA	NA	NA	NA	Same	0	0
Slc9a4	0	NA	NA	NA	NA	NA	Same	0	0
Slc9a2	0.101509	-0.708083	3.08507	-0.229519	0.818465	NA	Same	0	0.0126977
Gm37915	0.933932	-3.1532	1.5199	-2.07461	0.0380226	NA	Same	0.117383	0.0122422
Mfsd9	40.3275	-0.452727	0.392914	-1.15223	0.249227	0.381015	Same	2.70689	2.31179
Tmem182	0	NA	NA	NA	NA	NA	Same	0	0
4930448I06Rik	0	NA	NA	NA	NA	NA	Same	0	0
Gm39631	0	NA	NA	NA	NA	NA	Same	0	0
Gm35935	0	NA	NA	NA	NA	NA	Same	0	0
Gm29260	0.75034	-3.04004	2.94121	-1.0336	0.301322	NA	Same	0.101326	0
Gm28175	0.154483	0.00394104	3.08024	0.00127946	0.998979	NA	Same	0	0.019472
LOC108167620	0	NA	NA	NA	NA	NA	Same	0	0
Gm36678	0	NA	NA	NA	NA	NA	Same	0	0
LOC108167621	0	NA	NA	NA	NA	NA	Same	0	0
Gm36822	0	NA	NA	NA	NA	NA	Same	0	0
Gm30248	0	NA	NA	NA	NA	NA	Same	0	0
Pantr1	0	NA	NA	NA	NA	NA	Same	0	0
Gm42411	0	NA	NA	NA	NA	NA	Same	0	0
Pou3f3	0.0289943	-1.06952	3.0885	-0.346293	0.729123	NA	Same	0	0.00367644
2900092D14Rik	0	NA	NA	NA	NA	NA	Same	0	0
Pantr2	0	NA	NA	NA	NA	NA	Same	0	0
LOC108167622	0	NA	NA	NA	NA	NA	Same	0	0
Dalir	0	NA	NA	NA	NA	NA	Same	0	0
LOC108167623	0	NA	NA	NA	NA	NA	Same	0	0
Mrps9	219.588	-0.137329	0.14334	-0.958062	0.338031	0.477883	Same	13.4889	14.12
Gm39633	0	NA	NA	NA	NA	NA	Same	0	0
Gpr45	0	NA	NA	NA	NA	NA	Same	0	0
Tgfbrap1	737.004	0.328761	0.161354	2.03752	0.0415982	0.0934605	Same	38.5258	55.5083
Gm28782	0.0391996	-2.04472	3.09388	-0.660892	0.508682	NA	Same	0	0
LOC108167597	2.66923	1.6686	1.10447	1.51076	0.130849	0.232936	Same	0.101326	0.232497
AI597479	112.886	-0.247354	0.160163	-1.54439	0.122494	0.221793	Same	6.97585	7.08733
Fhl2	2.75421	-0.00219704	1.13727	-0.00193186	0.998459	0.998973	Same	0.188318	0.159703
Gm8210	75.5047	1.20154	0.337522	3.55987	0.000371036	0.00178111	Up	2.7869	6.91948
Gm29040	0	NA	NA	NA	NA	NA	Same	0	0
Nck2	31.2954	0.45826	0.413732	1.10763	0.268023	0.402151	Same	1.15483	2.52472
Gm38628	0	NA	NA	NA	NA	NA	Same	0	0
Gm30634	0	NA	NA	NA	NA	NA	Same	0	0
1500015O10Rik	0.173425	0.0708046	3.07955	0.0229919	0.981657	NA	Same	0	0.0221406
Uxs1	125.596	-0.47837	0.199415	-2.39886	0.016446	0.0436768	Same	8.43663	7.17286
LOC102632770	25.9595	-3.02564	0.477004	-6.34301	2.25316510620336e-10	1.52841339562284e-08	Down	2.76087	0.386092
Tpp2	519.935	-1.03327	0.168537	-6.13086	8.74043158534642e-10	4.60250387277191e-08	Down	38.4403	23.7185
Mettl21c	0	NA	NA	NA	NA	NA	Same	0	0
Ccdc168	2.33808	-1.77797	1.36645	-1.30117	0.193202	0.313802	Same	0.244672	0.0679192
Tex30	46.1969	-0.578608	0.32298	-1.79147	0.073218	0.147175	Same	3.31514	2.48835
Kdelc1	95.4044	-0.0365288	0.19231	-0.189948	0.84935	0.903499	Same	5.63742	6.42002
Bivm	189.017	-0.155085	0.15567	-0.996244	0.319131	0.457029	Same	10.6215	12.2146
Ercc5	299.093	-0.257875	0.121683	-2.11924	0.0340704	0.0796223	Same	18.5743	18.534
Mettl21e	0	NA	NA	NA	NA	NA	Same	0	0
Gm28893	0	NA	NA	NA	NA	NA	Same	0	0
Gm39635	0	NA	NA	NA	NA	NA	Same	0	0
Gulp1	2.34555	-1.70242	1.18649	-1.43484	0.151333	0.260017	Same	0.15768	0.0730372
4930521E06Rik	0	NA	NA	NA	NA	NA	Same	0	0
Col3a1	321.799	-0.329663	0.366843	-0.89865	0.368839	0.508913	Same	19.7054	19.559
Col5a2	23.7446	-0.741832	0.552769	-1.34203	0.179586	0.297472	Same	1.7163	1.21817
Gm39637	0	NA	NA	NA	NA	NA	Same	0	0
Wdr75	146.683	-0.94596	0.220429	-4.29144	1.77515735565563e-05	0.000137122	Down	11.2853	6.91269
Gm30900	0.0289943	-1.06952	3.0885	-0.346293	0.729123	NA	Same	0	0.00367644
Slc40a1	2423.15	-0.066229	0.160396	-0.412911	0.679672	0.778616	Same	147.73	161.414
Stk-ps2	0	NA	NA	NA	NA	NA	Same	0	0
Dnah7b	0.165371	-0.408984	3.08277	-0.132668	0.894456	NA	Same	0	0.0206567
Gm31046	0	NA	NA	NA	NA	NA	Same	0	0
Dnah7c	0.0144972	-1.33293	3.09153	-0.431157	0.666354	NA	Same	0	0.00183822
Slc39a10	22.3451	-0.937688	0.398303	-2.35421	0.0185621	0.0483312	Down	1.63594	1.07407
Gm39638	0	NA	NA	NA	NA	NA	Same	0	0
Gm39639	0	NA	NA	NA	NA	NA	Same	0	0
Mir6350	0	NA	NA	NA	NA	NA	Same	0	0
C230029F24Rik	0	NA	NA	NA	NA	NA	Same	0	0
Gm39640	0	NA	NA	NA	NA	NA	Same	0	0
Gm28321	0	NA	NA	NA	NA	NA	Same	0	0
LOC108167624	0	NA	NA	NA	NA	NA	Same	0	0
Tmeff2	0	NA	NA	NA	NA	NA	Same	0	0
9330175M20Rik	0	NA	NA	NA	NA	NA	Same	0	0
Sdpr	276.947	-0.116574	0.238372	-0.489044	0.624811	0.735902	Same	16.9255	18.1129
Nabp1	135.354	-0.647733	0.230572	-2.80924	0.0049658	0.0160907	Down	9.00515	7.24885
Gm17767	0	NA	NA	NA	NA	NA	Same	0	0
Gm31636	0	NA	NA	NA	NA	NA	Same	0	0
Myo1b	2022.98	-0.590707	0.188481	-3.13405	0.00172414	0.00659027	Down	136.591	110.986
Gm33795	0.0783992	-2.28389	3.09212	-0.738616	0.46014	NA	Same	0	0
Stat4	4.88403	0.884771	0.773067	1.14449	0.252418	0.384569	Same	0.162879	0.419933
Gm31812	15.7347	0.601805	0.404296	1.48852	0.136613	0.240551	Same	0.63928	1.30036
Stat1	884.775	-0.653441	0.231921	-2.81752	0.00483966	0.0157476	Down	60.0342	47.6995
Gls	44.046	-0.0814902	0.28849	-0.282471	0.777582	0.851891	Same	2.35779	2.94297
Gm31867	0	NA	NA	NA	NA	NA	Same	0	0
Gm31955	0	NA	NA	NA	NA	NA	Same	0	0
Nab1	1435.53	-1.19946	0.160966	-7.45166	9.21710908815817e-14	3.76785717303813e-11	Down	110.729	61.085
Gm553	0.159321	-0.593767	3.08414	-0.192523	0.847332	NA	Same	0	0.0206811
Tmem194b	7.76181	-0.65576	0.533005	-1.23031	0.218582	0.344751	Same	0.595454	0.410633
Gm28178	0	NA	NA	NA	NA	NA	Same	0	0
Mfsd6	345.074	-0.583287	0.187649	-3.10839	0.00188112	0.00709083	Same	23.3148	19.1004
Inpp1	226.993	-0.469384	0.166742	-2.81503	0.00487734	0.015857	Same	14.3899	13.043
Hibch	892.832	-0.5316	0.232564	-2.28583	0.0222644	0.0561908	Same	59.7354	50.2298
1700019D03Rik	7.63385	-1.0983	0.565958	-1.9406	0.0523069	0.112198	Same	0.588302	0.334683
Mstn	0	NA	NA	NA	NA	NA	Same	0	0
1700019A02Rik	0.129856	-0.415954	3.08282	-0.134927	0.89267	NA	Same	0	0.0166588
Pms1	68.3468	-1.52158	0.354897	-4.28737	1.80798884074206e-05	0.000139119	Down	5.10539	2.48023
Ormdl1	277.914	-0.396741	0.166872	-2.37752	0.0174293	0.0458816	Same	17.9582	16.6241
Osgepl1	291.18	-0.640895	0.189209	-3.38723	0.000706014	0.00304391	Down	19.6226	15.7018
Asnsd1	595.343	-0.158392	0.127564	-1.24167	0.214358	0.339745	Same	34.9602	38.5576
Dnah7a	0.23772	-1.16648	3.07942	-0.378798	0.704838	NA	Same	0	0.0206811
Gm32311	1.46641	-0.399023	1.66108	-0.240219	0.81016	NA	Same	0.0941591	0.0783561
Stk17b	71.1082	-0.338687	0.265118	-1.27749	0.201428	0.323911	Same	4.44962	4.31141
Hecw2	23.5023	-0.432183	0.504983	-0.855837	0.392088	0.530691	Same	1.35783	1.36983
Mir7681	0	NA	NA	NA	NA	NA	Same	0	0
Ccdc150	0.340881	-2.06653	2.84872	-0.725424	0.468192	NA	Same	0.0459031	0.00735288
Gtf3c3	201.876	-0.321081	0.177071	-1.81329	0.0697866	0.14156	Same	11.7357	12.3565
Gm34066	0	NA	NA	NA	NA	NA	Same	0	0
LOC108167366	0	NA	NA	NA	NA	NA	Same	0	0
Pgap1	288.886	-0.692689	0.199684	-3.46893	0.000522533	0.00237271	Down	19.2533	15.3704
Ankrd44	58.477	-0.299952	0.307181	-0.976468	0.328833	0.467474	Same	3.2793	3.63109
4930444A19Rik	0.0741397	-1.15535	3.08943	-0.37397	0.708427	NA	Same	0	0.00882445
Sf3b1	1566.84	-0.265944	0.149339	-1.78081	0.0749438	0.149926	Same	93.0604	97.2087
Coq10b	423.799	-0.2206	0.276302	-0.798401	0.424638	0.562107	Same	25.5906	26.6083
Hspd1	8079.87	-0.53815	0.136893	-3.93117	8.45346269873622e-05	0.000507012	Same	539.409	453.926
Hspe1	1687.56	-0.569631	0.195992	-2.90641	0.00365607	0.012422	Same	122.378	93.56
Mob4	448.048	-0.788593	0.138967	-5.67469	1.38937791924403e-08	3.85403510670299e-07	Down	32.1675	22.6753
Rftn2	8.62562	0.136129	0.515919	0.263858	0.79189	0.862577	Same	0.411196	0.643073
Gm10561	0.367939	-1.46627	2.76669	-0.529974	0.59613	NA	Same	0	0.0169122
Mars2	17.6292	-0.057933	0.419908	-0.137966	0.890267	0.929833	Same	1.09278	1.16352
Boll	0.234103	-0.996921	2.71133	-0.367686	0.713107	NA	Same	0	0.0196884
LOC108167625	0	NA	NA	NA	NA	NA	Same	0	0
Plcl1	13.4618	-1.06523	0.598629	-1.77945	0.0751664	0.150236	Same	1.12651	0.608
Gm6644	13.9262	1.97092	0.636412	3.09692	0.00195541	0.00732465	Up	0.392707	1.40857
Gm39642	0.182149	-2.73118	3.0836	-0.885713	0.375772	NA	Same	0.030515	0
Gm32949	0	NA	NA	NA	NA	NA	Same	0	0
9130227L01Rik	0	NA	NA	NA	NA	NA	Same	0	0
1700003I22Rik	0	NA	NA	NA	NA	NA	Same	0	0
Hsfy2	0	NA	NA	NA	NA	NA	Same	0	0
Satb2	15.6076	-1.06977	0.422177	-2.53394	0.0112787	0.031861	Down	1.16254	0.702776
9130024F11Rik	0.831471	0.179745	1.55424	0.115648	0.907932	NA	Same	0.0307762	0.0697317
Gm38484	0	NA	NA	NA	NA	NA	Same	0	0
LOC105243927	0	NA	NA	NA	NA	NA	Same	0	0
BC055402	0	NA	NA	NA	NA	NA	Same	0	0
4930558J18Rik	0.351518	0.819087	2.40393	0.340728	0.733308	NA	Same	0	0.0445111
1700066M21Rik	271.524	-0.83919	0.147457	-5.69107	1.2624204948389e-08	3.59824586547292e-07	Down	19.5047	13.4332
Tyw5	73.344	-0.721039	0.271055	-2.66012	0.00781135	0.0235432	Down	4.99065	3.78457
9430016H08Rik	228.822	-0.237057	0.114223	-2.07538	0.037951	0.0868362	Same	14.2272	14.318
Spats2l	29.815	-0.0805462	0.479819	-0.167868	0.866687	0.914925	Same	1.82447	1.98782
Kctd18	61.0027	-0.00148283	0.256692	-0.00577671	0.995391	0.99706	Same	3.71892	4.06407
Sgol2a	1.76485	-1.18324	1.31292	-0.901228	0.367467	NA	Same	0.153359	0.0818581
Aox1	1089.23	-0.506752	0.197749	-2.56261	0.010389	0.0297589	Same	69.6097	62.2138
Aox3	1525.76	-0.386649	0.257664	-1.50059	0.133461	0.236493	Same	80.1368	91.0152
Gm39643	11.1442	-1.35413	0.555327	-2.43844	0.014751	0.039969	Down	0.804034	0.435295
Aox4	0.201486	-2.80051	3.08177	-0.908733	0.363491	NA	Same	0.0307762	0
Aox2	0.96049	1.55537	2.00856	0.774368	0.438713	NA	Same	0.0153881	0.107477
Gm15759	0	NA	NA	NA	NA	NA	Same	0	0
Bzw1	1800.52	-0.257734	0.129507	-1.99011	0.0465788	0.102342	Same	108.977	112.146
Clk1	519.304	-0.675726	0.229674	-2.94211	0.00325989	0.0112257	Down	33.373	27.5193
Ppil3	74.8491	-0.751062	0.215028	-3.49286	0.000477882	0.00219953	Down	5.4311	3.80083
Nif3l1	128.153	-0.0429522	0.213988	-0.200722	0.840916	0.897662	Same	7.55959	8.58313
Orc2	64.2759	-0.528124	0.199386	-2.64874	0.00807913	0.024216	Same	4.29764	3.609
Gm15834	6.24711	0.102959	0.613274	0.167885	0.866674	0.914925	Same	0.311707	0.469289
Fam126b	414.947	-0.370054	0.150451	-2.45963	0.0139082	0.0380838	Same	25.4096	24.9167
Ndufb3	559.951	0.103197	0.15206	0.678659	0.497354	0.628341	Same	31.4232	39.2979
Gm20257	15.0809	-0.457678	0.648924	-0.705288	0.480631	0.612371	Same	0.922107	0.885121
Als2cr12	4.79885	0.159565	0.888075	0.179675	0.857408	0.908463	Same	0.219094	0.328328
Cflar	1157.18	-0.375446	0.11113	-3.37845	0.000728947	0.00313476	Same	72.9951	69.3002
Gm39646	0.230481	-2.15886	3.07341	-0.70243	0.482411	NA	Same	0.0307762	0.00367644
Casp8	474.749	-0.825173	0.206133	-4.0031	6.25174103339788e-05	0.000396063	Down	33.7249	23.7472
Gm28802	0	NA	NA	NA	NA	NA	Same	0	0
Trak2	374.628	0.128266	0.175616	0.730381	0.465158	0.598357	Same	19.6212	26.6764
Stradb	368.677	-0.202426	0.147202	-1.37516	0.169083	0.283459	Same	22.6469	23.4525
Als2cr11b	2.47756	-0.968802	0.986041	-0.982517	0.325845	0.464289	Same	0.218971	0.101551
Gm29018	0	NA	NA	NA	NA	NA	Same	0	0
Als2cr11	0	NA	NA	NA	NA	NA	Same	0	0
Tmem237	55.2375	-0.505016	0.268901	-1.87808	0.0603708	0.125761	Same	3.55873	3.10638
Mpp4	6.83238	-0.726982	0.662898	-1.09667	0.272785	0.407466	Same	0.396893	0.367777
Als2	1915.97	-0.0772646	0.190322	-0.405968	0.684766	0.781889	Same	112.362	127.49
Gm33667	7.74288	-0.869902	0.507983	-1.71246	0.0868117	0.168419	Same	0.593522	0.358723
Cdk15	0.128595	-1.35205	3.08097	-0.43884	0.660777	NA	Same	0	0.00631822
Gm33724	46.959	-0.497609	0.807441	-0.616279	0.53771	0.663394	Same	3.68951	2.69206
Gm33774	0	NA	NA	NA	NA	NA	Same	0	0
Fzd7	269.79	0.180861	0.252349	0.716709	0.473554	0.606196	Same	13.4405	19.4726
Gm973	0.399016	-1.15718	2.6997	-0.428632	0.668191	NA	Same	0	0.0253954
Gm39649	0	NA	NA	NA	NA	NA	Same	0	0
Gm28411	0	NA	NA	NA	NA	NA	Same	0	0
Gm39648	0.75034	-3.04004	2.94121	-1.0336	0.301322	NA	Same	0.101326	0
Gm33833	0	NA	NA	NA	NA	NA	Same	0	0
Sumo1	229.358	-0.141404	0.155904	-0.906995	0.36441	0.504297	Same	13.8533	14.8605
Nop58	451.507	-1.37074	0.248296	-5.52061	3.37829172999745e-08	7.72641540599099e-07	Down	38.0791	17.6017
Snord70	0	NA	NA	NA	NA	NA	Same	0	0
Snord11	0.266976	0.418206	3.0736	0.136064	0.891771	NA	Same	0	0.034281
Bmpr2	471.166	-0.908027	0.204975	-4.42994	9.42584522498167e-06	7.90610581667739e-05	Down	32.576	22.83
Fam117b	103.06	0.247673	0.261267	0.947968	0.343146	0.48315	Same	5.16377	7.71441
Ica1l	0.0250976	-1.12851	3.08913	-0.365316	0.714875	NA	Same	0	0.00315911
Wdr12	175.727	-0.420509	0.140016	-3.00329	0.00267075	0.00954174	Same	11.8116	10.2365
Carf	35.5719	-0.215035	0.336959	-0.638163	0.523368	0.65058	Same	2.1583	2.23153
Nbeal1	277.975	-0.228913	0.241141	-0.949289	0.342473	0.482363	Same	15.4399	17.5331
Cyp20a1	99.7772	-0.0744487	0.228528	-0.325775	0.744595	0.826437	Same	5.75601	6.62179
Abi2	112.795	-0.903194	0.219385	-4.11694	3.83933361282132e-05	0.000262848	Down	8.1936	5.51121
Raph1	702.259	-0.493179	0.168435	-2.92801	0.00341136	0.01168	Same	45.3331	40.1603
LOC102637269	0.7393	0.450372	2.08987	0.215502	0.829376	NA	Same	0.030515	0.0720379
Gm11578	0.770466	0.531632	1.65216	0.321781	0.747619	NA	Same	0.0306456	0.0739396
Gm38388	13.8903	-0.859173	0.452426	-1.89903	0.0575601	0.121256	Same	0.972061	0.696098
Cd28	3.03359	-3.2923	1.0789	-3.05153	0.00227676	0.00835314	Down	0.336615	0.0338243
2310016D23Rik	0	NA	NA	NA	NA	NA	Same	0	0
Gm38137	0.373682	0.925189	3.05461	0.302883	0.761979	NA	Same	0	0.0482855
Gm39650	0	NA	NA	NA	NA	NA	Same	0	0
Ctla4	0.368732	-1.56994	2.36027	-0.665152	0.505953	NA	Same	0.030515	0.0136711
Gm34649	0	NA	NA	NA	NA	NA	Same	0	0
Icos	15.921	-0.467642	0.519859	-0.899555	0.368357	0.508582	Same	1.14057	0.894239
LOC105243939	0	NA	NA	NA	NA	NA	Same	0	0
9530026F06Rik	0	NA	NA	NA	NA	NA	Same	0	0
Pard3b	28.5404	-0.618102	0.319056	-1.93728	0.0527108	0.112924	Same	1.81709	1.56421
Pard3bos1	0.753841	-3.01152	2.2745	-1.32404	0.18549	NA	Same	0.0563534	0.00631822
Pard3bos2	0	NA	NA	NA	NA	NA	Same	0	0
Gm34881	0	NA	NA	NA	NA	NA	Same	0	0
Nrp2	404.767	0.470702	0.17059	2.75925	0.00579335	0.0183287	Same	18.6608	31.6308
Gm29083	0.67201	1.06328	1.80857	0.58791	0.556593	NA	Same	0.0152575	0.0743685
4930487H11Rik	0.464563	0.337011	2.24732	0.149961	0.880795	NA	Same	0.0153881	0.0467979
Gm4208	0.465833	1.30968	2.48069	0.527952	0.597533	NA	Same	0	0.0591885
Gm35120	0	NA	NA	NA	NA	NA	Same	0	0
Gm39652	0	NA	NA	NA	NA	NA	Same	0	0
Gm35252	0	NA	NA	NA	NA	NA	Same	0	0
Gm38513	0	NA	NA	NA	NA	NA	Same	0	0
Ino80d	185.937	0.0329863	0.189881	0.17372	0.862085	0.91205	Same	9.97556	12.8608
Ino80dos	3.49763	0.149495	0.802082	0.186383	0.852144	0.905505	Same	0.186488	0.244554
Ndufs1	1571.98	-0.590367	0.146022	-4.043	5.2771833888219e-05	0.000342937	Down	104.469	86.4065
Eef1b2	2838.04	-0.209818	0.126102	-1.66388	0.0961357	0.182854	Same	180.221	179.482
Snora41	0.589135	0.0749121	1.75627	0.0426541	0.965977	NA	Same	0.0152575	0.053027
Gpr1	0	NA	NA	NA	NA	NA	Same	0	0
Zdbf2	0	NA	NA	NA	NA	NA	Same	0	0
1700039I01Rik	0	NA	NA	NA	NA	NA	Same	0	0
Gm11608	0	NA	NA	NA	NA	NA	Same	0	0
Gm35393	0	NA	NA	NA	NA	NA	Same	0	0
Adam23	140.057	-0.445919	0.304865	-1.46268	0.143556	0.249944	Same	9.75511	8.17692
Gm39653	0	NA	NA	NA	NA	NA	Same	0	0
Dytn	0	NA	NA	NA	NA	NA	Same	0	0
Mdh1b	0.470422	-0.497742	2.27605	-0.218687	0.826894	NA	Same	0.030515	0.0356777
Fastkd2	224.475	-0.268053	0.150745	-1.77818	0.0753738	0.150496	Same	13.5668	13.944
4933402D24Rik	0.732789	-0.949878	1.84141	-0.515842	0.605965	NA	Same	0.0615524	0.0409337
Cpo	0	NA	NA	NA	NA	NA	Same	0	0
Gm13749	0	NA	NA	NA	NA	NA	Same	0	0
Klf7	149.138	-0.704591	0.158119	-4.45607	8.34745263458054e-06	7.12468841898759e-05	Down	10.4055	7.87101
Mir6899	0.0667439	-1.15535	3.08943	-0.37397	0.708427	NA	Same	0	0.00857026
Gm35880	0	NA	NA	NA	NA	NA	Same	0	0
Gm39654	0	NA	NA	NA	NA	NA	Same	0	0
Gm35803	0	NA	NA	NA	NA	NA	Same	0	0
Gm36148	0	NA	NA	NA	NA	NA	Same	0	0
Creb1	231.429	-0.602098	0.172135	-3.49782	0.000469069	0.00216603	Down	16.0579	12.6204
Mettl21a	91.8275	0.444126	0.221958	2.00095	0.0453979	0.100243	Same	4.29583	7.1415
Gm29152	0.0289943	-1.06952	3.0885	-0.346293	0.729123	NA	Same	0	0.00367644
2810408I11Rik	14.2314	-1.95679	0.748932	-2.61278	0.00898096	0.0263774	Down	1.08267	0.423376
Ccnyl1	24.5584	-0.00241604	0.371662	-0.00650064	0.994813	0.996866	Same	1.20448	1.7657
Fzd5	93.3882	0.392945	0.232865	1.68744	0.0915196	0.175784	Same	4.11366	7.27397
Plekhm3	23.0409	-0.0266243	0.35667	-0.0746468	0.940496	0.962234	Same	1.3251	1.57589
Akr1cl	0	NA	NA	NA	NA	NA	Same	0	0
Cryge	0	NA	NA	NA	NA	NA	Same	0	0
Crygd	0	NA	NA	NA	NA	NA	Same	0	0
Crygc	0	NA	NA	NA	NA	NA	Same	0	0
Crygb	0	NA	NA	NA	NA	NA	Same	0	0
Cryga	0	NA	NA	NA	NA	NA	Same	0	0
D630023F18Rik	0.64389	-2.44751	1.8072	-1.35431	0.175638	NA	Same	0.0563534	0.0124322
Gm36358	0.148279	-0.593767	3.08414	-0.192523	0.847332	NA	Same	0	0.0176489
Idh1	4130.16	-0.500738	0.112294	-4.45918	8.2275271030461e-06	7.03631017063861e-05	Same	269.203	235.949
Pikfyve	245.744	-0.54689	0.181255	-3.01724	0.00255091	0.00918754	Same	15.7947	13.8155
Pth2r	0.0501953	-0.779341	3.08568	-0.252567	0.800603	NA	Same	0	0.00631822
Crygf	0	NA	NA	NA	NA	NA	Same	0	0
Map2	1.96951	-0.417066	1.24644	-0.334607	0.737921	0.82198	Same	0.0941591	0.111935
Unc80	0.390049	-3.04718	3.07586	-0.990675	0.321844	NA	Same	0.0563534	0
Gm39655	0	NA	NA	NA	NA	NA	Same	0	0
Rpe	356.709	-0.530863	0.159971	-3.31848	0.000905076	0.00378451	Same	23.3891	20.1241
Kansl1l	154.067	-0.926734	0.246563	-3.7586	0.000170863	0.000919997	Down	10.3431	7.38291
LOC108167626	17.9546	-1.13221	0.490121	-2.31006	0.0208851	0.0534128	Same	1.35812	0.792732
Gm39656	1.02471	0.331252	1.23353	0.26854	0.788284	NA	Same	0.030515	0.0916504
Acadl	4859.31	-1.01407	0.172278	-5.88626	3.95022767689968e-09	1.48578297174236e-07	Down	372.2	224.603
Myl1	0	NA	NA	NA	NA	NA	Same	0	0
Lancl1	206.936	0.541359	0.208656	2.5945	0.00947273	0.0276026	Same	9.57336	16.4258
Cps1	36521.4	0.140808	0.249818	0.563643	0.572997	0.693369	Same	2004.68	2566.63
Gm39658	0	NA	NA	NA	NA	NA	Same	0	0
Gm15669	0	NA	NA	NA	NA	NA	Same	0	0
Erbb4	4.52613	1.17673	0.991473	1.18685	0.235285	0.364661	Same	0.152851	0.406604
Gm28497	0	NA	NA	NA	NA	NA	Same	0	0
Ikzf2	3.58477	-0.372995	0.909298	-0.410201	0.681658	0.779894	Same	0.0920674	0.24099
Gm29822	0	NA	NA	NA	NA	NA	Same	0	0
Spag16	0	NA	NA	NA	NA	NA	Same	0	0
Vwc2l	0	NA	NA	NA	NA	NA	Same	0	0
Gm29906	0	NA	NA	NA	NA	NA	Same	0	0
Bard1	4.24452	-1.86139	1.01521	-1.8335	0.0667288	0.136588	Same	0.436097	0.116707
Abca12	0	NA	NA	NA	NA	NA	Same	0	0
Gm39659	0	NA	NA	NA	NA	NA	Same	0	0
Atic	352.88	0.327685	0.185934	1.76237	0.0780064	0.154817	Same	17.5936	26.6413
Fn1	30899.2	0.0630803	0.162063	0.389234	0.697103	0.791232	Same	1706.12	2146.51
Apol7d	2.25841	-1.75441	1.24999	-1.40354	0.160457	0.272211	Same	0.254915	0.0712369
LOC108167627	0.428189	0.185343	2.34675	0.0789782	0.93705	NA	Same	0	0.0444969
Gm39660	0	NA	NA	NA	NA	NA	Same	0	0
Gm30160	0.0250976	-1.12851	3.08913	-0.365316	0.714875	NA	Same	0	0.00315911
Gm30308	2.97202	-4.63833	2.99933	-1.54645	0.121995	0.221192	Same	0.383804	0.0148697
LOC108167354	0.0796603	-1.15535	3.08943	-0.37397	0.708427	NA	Same	0	0.0103405
Gm8883	306.723	0.422927	0.189071	2.23687	0.0252949	0.0623699	Same	14.6975	23.8616
Gm28818	15.2684	-0.886588	0.568566	-1.55934	0.118916	0.216736	Same	0.864519	0.765998
4933417E11Rik	0	NA	NA	NA	NA	NA	Same	0	0
Gm4319	0	NA	NA	NA	NA	NA	Same	0	0
Mreg	654.196	-0.115438	0.193142	-0.597686	0.55005	0.673957	Same	39.5457	42.8806
D230017M19Rik	32.5836	-0.464995	0.367782	-1.26432	0.206115	0.329537	Same	2.18644	1.90119
Pecr	1526.61	-0.0248498	0.218664	-0.113644	0.90952	0.943156	Same	83.7839	103.392
Tmem169	3.55434	0.242712	0.821907	0.295303	0.767762	0.844587	Same	0.147229	0.256967
Xrcc5	282.715	-0.722147	0.174227	-4.14487	3.40013570340557e-05	0.000236745	Down	20.1201	14.7614
Gm39661	0	NA	NA	NA	NA	NA	Same	0	0
March4	0.0289943	-1.06952	3.0885	-0.346293	0.729123	NA	Same	0	0.00367644
Smarcal1	179.249	0.349157	0.217849	1.60275	0.108991	0.202616	Same	8.39286	13.5865
Gm39662	0	NA	NA	NA	NA	NA	Same	0	0
Ankar	0	NA	NA	NA	NA	NA	Same	0	0
Rpl37a	1306.11	1.23323	0.224644	5.48969	4.0262981633362e-08	8.89680165992383e-07	Up	46.8529	120.825
Gm39663	0.452025	-1.29071	2.25977	-0.571168	0.567886	NA	Same	0.030515	0.0244934
Gm30788	3.21797	0.829014	0.955191	0.867904	0.385447	0.524624	Same	0.119722	0.287194
Gm30847	0.0434915	-0.865457	3.08647	-0.280404	0.779168	NA	Same	0	0.00551466
Igfbp2	7664.6	0.940641	0.252525	3.72494	0.000195359	0.00103186	Up	312.652	662.821
Igfbp5	188.508	0.820402	0.573429	1.4307	0.152517	0.261646	Same	7.05897	16.1127
Gm31047	0	NA	NA	NA	NA	NA	Same	0	0
Gm31137	0	NA	NA	NA	NA	NA	Same	0	0
Tnp1	0	NA	NA	NA	NA	NA	Same	0	0
1700027A15Rik	0	NA	NA	NA	NA	NA	Same	0	0
Gm31254	0	NA	NA	NA	NA	NA	Same	0	0
Gm29185	0	NA	NA	NA	NA	NA	Same	0	0
Gm31197	0.0144972	-1.33293	3.09153	-0.431157	0.666354	NA	Same	0	0.00183822
Gm31344	0	NA	NA	NA	NA	NA	Same	0	0
Pinc	0	NA	NA	NA	NA	NA	Same	0	0
D530049I02Rik	0	NA	NA	NA	NA	NA	Same	0	0
LOC102633705	0.518322	1.3787	2.1453	0.64266	0.520445	NA	Same	0	0.0652895
6030407O03Rik	2.20193	1.16923	1.01117	1.15632	0.247551	0.379012	Same	0.0506631	0.201701
Gm29183	0	NA	NA	NA	NA	NA	Same	0	0
Mir6351	0	NA	NA	NA	NA	NA	Same	0	0
Tns1	1110.55	1.04843	0.202626	5.17423	2.28855817891598e-07	3.69163683813923e-06	Up	40.5023	98.6468
Gm39664	0.271401	0.456553	2.90854	0.15697	0.875269	NA	Same	0	0.0348695
Gm31637	0.159321	-0.593767	3.08414	-0.192523	0.847332	NA	Same	0	0.0206811
Rufy4	17.0163	1.42187	0.632045	2.24964	0.0244719	0.0607681	Same	0.357516	1.63386
Cxcr2	1.81095	-1.50645	1.56665	-0.961574	0.336264	0.475904	Same	0.117906	0.0668889
Cxcr1	0.173377	-0.258943	3.08177	-0.0840243	0.933037	NA	Same	0	0.020808
Mir1928	0	NA	NA	NA	NA	NA	Same	0	0
Gm31691	0	NA	NA	NA	NA	NA	Same	0	0
Arpc2	1929.09	-1.14539	0.214421	-5.34177	9.20417585495236e-08	1.7586428995182e-06	Down	143.118	84.1732
Gpbar1	0.054092	-0.737905	3.08532	-0.239166	0.810977	NA	Same	0	0.00683555
Aamp	1379.54	1.09126	0.203293	5.36792	7.96493579630455e-08	1.56815351913555e-06	Up	50.7692	124.351
LOC108167628	0.564915	-0.0335959	1.94991	-0.0172294	0.986254	NA	Same	0.0152575	0.0493869
Pnkd	1057.18	0.272239	0.169286	1.60816	0.107801	0.200862	Same	54.4258	78.3898
Tmbim1	603.419	0.400785	0.134631	2.97692	0.00291163	0.0102329	Same	29.7778	45.9956
Catip	0.549426	0.00393323	2.56627	0.00153266	0.998777	NA	Same	0	0.0491837
Slc11a1	70.4326	0.796313	0.279299	2.85111	0.00435668	0.0144146	Up	2.83209	6.06334
Ctdsp1	2000.29	1.03341	0.199385	5.18299	2.1836215436272e-07	3.55373774082549e-06	Up	75.3072	178.535
Mir26b	0.0376465	-0.937464	3.08715	-0.303666	0.761382	NA	Same	0	0.00473866
Vil1	4.20171	0.66242	1.19119	0.556099	0.578143	0.697053	Same	0.228862	0.358061
Usp37	77.3121	-0.353549	0.193462	-1.82748	0.0676269	0.138044	Same	5.0018	4.62566
Cnot9	255.828	0.248021	0.143752	1.72534	0.0844665	0.165003	Same	12.5946	19.0174
Plcd4	1.32992	-1.41405	1.32583	-1.06654	0.28618	NA	Same	0.0997875	0.0531418
Zfp142	89.2814	-0.0770677	0.201895	-0.381722	0.702668	0.795282	Same	5.32851	5.9476
Bcs1l	251.483	0.166314	0.16237	1.02429	0.3057	0.443447	Same	13.6458	18.009
Rnf25	282.134	0.357499	0.278907	1.28179	0.199917	0.322081	Same	15.2612	21.446
Stk36	10.3648	1.68482	0.602533	2.79622	0.00517039	0.0166736	Up	0.235812	1.06808
Ttll4	181.908	0.0852784	0.175829	0.485007	0.627671	0.737879	Same	9.72964	12.786
Cyp27a1	4490.28	0.558869	0.222058	2.51677	0.0118436	0.0331911	Same	205.15	357.527
Prkag3	1.20681	-0.806242	1.6043	-0.502552	0.615279	NA	Same	0.0459031	0.068348
Wnt6	0.054092	-0.737905	3.08532	-0.239166	0.810977	NA	Same	0	0.00683555
Gm29539	0	NA	NA	NA	NA	NA	Same	0	0
Gm32099	0	NA	NA	NA	NA	NA	Same	0	0
Wnt10a	0	NA	NA	NA	NA	NA	Same	0	0
Gm32275	0	NA	NA	NA	NA	NA	Same	0	0
Gm16582	0	NA	NA	NA	NA	NA	Same	0	0
Cdk5r2	0.235198	-2.97766	3.07744	-0.967577	0.333256	NA	Same	0	0
Fev	2.09402	-1.17446	1.07401	-1.09354	0.274158	0.409104	Same	0.193132	0.0871322
Cryba2	0	NA	NA	NA	NA	NA	Same	0	0
Mir375	0	NA	NA	NA	NA	NA	Same	0	0
Ccdc108	0.133488	-0.593767	3.08414	-0.192523	0.847332	NA	Same	0	0.0171405
Ihh	4.64159	1.02945	0.759073	1.35619	0.175039	0.291026	Same	0.155189	0.41401
Nhej1	17.9823	0.0469274	0.442999	0.105931	0.915637	0.947349	Same	1.06459	1.2553
Slc23a3	7.70693	0.286428	0.732667	0.390939	0.695843	0.790263	Same	0.353456	0.59046
Cnppd1	813.35	0.921507	0.156389	5.89238	3.80667360832088e-09	1.44933499587393e-07	Up	31.7831	70.6802
Fam134a	2313.57	1.16577	0.207579	5.61603	1.95391012260837e-08	4.983914588604e-07	Up	82.5585	211.743
Zfand2b	350.609	0.76426	0.221312	3.45331	0.000553745	0.00248969	Up	15.9919	29.4556
Abcb6	1292.57	0.579542	0.172753	3.35473	0.000794415	0.00337355	Same	61.2669	103.995
Atg9a	807.53	1.49523	0.229547	6.51383	7.32582583514715e-11	6.65493441655999e-09	Up	24.9372	78.2483
Ankzf1	123.223	0.639008	0.198462	3.2198	0.0012828	0.00511999	Up	5.40529	10.0801
Glb1l	30.3669	0.0521212	0.315166	0.165377	0.868647	0.915938	Same	1.82061	2.08457
Stk16	1049.32	0.356465	0.123877	2.87756	0.00400761	0.0134226	Same	54.0016	79.2496
Tuba4a	1307.08	0.289632	0.18375	1.57623	0.114973	0.211159	Same	67.3383	97.3075
A630095N17Rik	2.58272	0.795589	1.08737	0.731662	0.464375	0.597845	Same	0.151989	0.175117
Dnajb2	567.42	0.850947	0.171962	4.94845	7.48078395958069e-07	9.65972552187252e-06	Up	22.6401	48.6177
Ptprn	2.80618	0.418112	0.904105	0.46246	0.643751	0.750472	Same	0.150237	0.228228
Resp18	0	NA	NA	NA	NA	NA	Same	0	0
Dnpep	418.691	0.873725	0.204192	4.27895	1.87778205447555e-05	0.00014348	Up	17.5743	36.1942
Des	55.9564	0.875916	0.370465	2.36437	0.0180609	0.0472319	Up	2.34087	4.84556
Gm15179	0	NA	NA	NA	NA	NA	Same	0	0
Speg	5.36357	1.16366	0.808715	1.4389	0.150179	0.258606	Same	0.0918062	0.521295
Gmppa	248.039	0.856991	0.209939	4.08209	4.46318767292659e-05	0.000298455	Up	10.2933	21.2632
Asic4	0	NA	NA	NA	NA	NA	Same	0	0
Gm32506	0.182149	-2.73118	3.0836	-0.885713	0.375772	NA	Same	0.030515	0
Chpf	17.7814	1.11176	0.45496	2.44365	0.0145394	0.0394897	Up	0.736708	1.59965
Tmem198	0.168988	0.0089232	3.08021	0.00289694	0.997689	NA	Same	0	0.0217052
Obsl1	10.5048	0.765304	0.544058	1.40666	0.159528	0.271069	Same	0.514139	0.859524
Inha	0.593417	1.6081	2.02129	0.795578	0.426277	NA	Same	0	0.0748516
Stk11ip	103.689	1.02666	0.22618	4.53911	5.64911823196488e-06	5.10490998344052e-05	Up	3.7683	9.25418
Slc4a3	3.4998	0.339187	0.888544	0.381734	0.702659	0.795282	Same	0.22417	0.24874
Gm32622	0	NA	NA	NA	NA	NA	Same	0	0
Gm29065	0	NA	NA	NA	NA	NA	Same	0	0
Gm32737	0	NA	NA	NA	NA	NA	Same	0	0
Gm17751	0	NA	NA	NA	NA	NA	Same	0	0
Mir6343	0	NA	NA	NA	NA	NA	Same	0	0
Epha4	5.0933	-0.763494	0.628921	-1.21397	0.224757	0.352096	Same	0.378772	0.273822
Mir6352	0	NA	NA	NA	NA	NA	Same	0	0
Gm32793	0	NA	NA	NA	NA	NA	Same	0	0
Gm32974	0	NA	NA	NA	NA	NA	Same	0	0
Gm33083	0	NA	NA	NA	NA	NA	Same	0	0
Gm33030	0	NA	NA	NA	NA	NA	Same	0	0
Pax3	0	NA	NA	NA	NA	NA	Same	0	0
Gm33152	0	NA	NA	NA	NA	NA	Same	0	0
Gm2102	0	NA	NA	NA	NA	NA	Same	0	0
Sgpp2	3.90402	-0.540552	0.876302	-0.616856	0.53733	0.663135	Same	0.29472	0.19773
Farsb	299.513	-0.389021	0.164512	-2.36469	0.018045	0.0472064	Same	19.2334	17.7652
Mogat1	2.19121	-0.101672	1.06796	-0.0952023	0.924154	0.952293	Same	0.091545	0.159514
Gm39665	0	NA	NA	NA	NA	NA	Same	0	0
LOC108167629	0	NA	NA	NA	NA	NA	Same	0	0
Utp14b	36.8519	-0.402796	0.272174	-1.47992	0.138894	0.243656	Same	2.40187	2.17815
Acsl3	378.009	-1.33019	0.24956	-5.33013	9.81409408327416e-08	1.85917240840952e-06	Down	33.0498	15.0966
Gm38631	0.0783992	-2.28389	3.09212	-0.738616	0.46014	NA	Same	0	0
Gm33693	0	NA	NA	NA	NA	NA	Same	0	0
Gm29536	0	NA	NA	NA	NA	NA	Same	0	0
Kcne4	1.98635	-1.19316	1.29223	-0.923337	0.355832	0.495561	Same	0.188456	0.0711749
Scg2	0	NA	NA	NA	NA	NA	Same	0	0
Ap1s3	20.7892	-0.0748466	0.328022	-0.228176	0.81951	0.883065	Same	1.16853	1.39901
Wdfy1	350.887	-0.55548	0.207292	-2.6797	0.00736889	0.022436	Same	23.7284	19.5682
Mrpl44	298.434	0.639422	0.187354	3.41291	0.000642724	0.00280846	Up	13.9701	24.2739
Gm39666	0.130475	-0.132768	3.081	-0.0430924	0.965628	NA	Same	0	0.016544
Serpine2	32.7636	0.572228	1.57402	0.363546	0.716197	0.805139	Same	1.59514	2.59713
Gm33970	0	NA	NA	NA	NA	NA	Same	0	0
Fam124b	0	NA	NA	NA	NA	NA	Same	0	0
LOC108167342	0	NA	NA	NA	NA	NA	Same	0	0
2310015K22Rik	0	NA	NA	NA	NA	NA	Same	0	0
Gm34098	0	NA	NA	NA	NA	NA	Same	0	0
Cul3	1196.39	-1.10853	0.200728	-5.52254	3.34137028483843e-08	7.65558200659e-07	Down	90.3365	52.8859
Gm39667	0.940794	0.818841	1.48818	0.550229	0.582162	NA	Same	0.0307762	0.0916412
Gm38673	0.244664	0.248928	3.06466	0.0812254	0.935263	NA	Same	0	0.0308066
1700016L21Rik	0	NA	NA	NA	NA	NA	Same	0	0
Dock10	53.1575	-1.03988	0.409306	-2.54059	0.0110667	0.0313304	Down	4.31606	2.42532
Nyap2	0	NA	NA	NA	NA	NA	Same	0	0
Mir6344	0	NA	NA	NA	NA	NA	Same	0	0
Irs1	365.377	-0.296194	0.252882	-1.17127	0.241489	0.372115	Same	21.358	22.4881
Rhbdd1	309.177	-0.287903	0.165429	-1.74035	0.0817983	0.160659	Same	18.955	19.0018
LOC108167630	0.148279	-0.593767	3.08414	-0.192523	0.847332	NA	Same	0	0.0176489
Col4a4	3.57475	0.15495	0.791598	0.195743	0.844811	0.900221	Same	0.14816	0.272031
Col4a3	10.0057	-0.526108	0.654893	-0.803351	0.421772	0.559476	Same	0.584408	0.596024
LOC105243964	6.13468	0.626189	0.783841	0.798872	0.424364	0.561793	Same	0.228862	0.538692
Mff	354.647	-0.125866	0.118537	-1.06183	0.288313	0.42426	Same	20.8904	23.1548
Gm39668	4.52128	0.036147	0.664871	0.0543669	0.956643	0.972354	Same	0.230351	0.325633
Tm4sf20	0.0501953	-0.779341	3.08568	-0.252567	0.800603	NA	Same	0	0.00631822
Gm34286	0.487794	-0.438829	3.04711	-0.144015	0.885489	NA	Same	0.030515	0.0381544
Gm17764	1.40867	1.19644	1.46815	0.814931	0.415112	NA	Same	0.030515	0.147567
Gm34450	0	NA	NA	NA	NA	NA	Same	0	0
LOC108167631	0	NA	NA	NA	NA	NA	Same	0	0
Agfg1	233.921	0.0118045	0.152969	0.0771694	0.938489	0.960944	Same	13.1932	15.9975
Slc19a3	0.218393	-0.831655	3.07705	-0.270277	0.786947	NA	Same	0	0.0180288
Krtap28-13	0	NA	NA	NA	NA	NA	Same	0	0
Ccl20	0	NA	NA	NA	NA	NA	Same	0	0
Daw1	0	NA	NA	NA	NA	NA	Same	0	0
Sphkap	0.226584	-2.21784	3.07405	-0.721473	0.470619	NA	Same	0.0307762	0.00315911
Pid1	1361.03	-0.469158	0.177316	-2.64588	0.00814781	0.024373	Same	88.9414	78.7955
Mir6353	0	NA	NA	NA	NA	NA	Same	0	0
Dner	0	NA	NA	NA	NA	NA	Same	0	0
Mir5126	0	NA	NA	NA	NA	NA	Same	0	0
Trip12	1684.89	-0.384794	0.14074	-2.73408	0.00625557	0.0195496	Same	102.325	100.433
Fbxo36	97.8479	-1.25864	0.400837	-3.14002	0.00168937	0.00647649	Down	7.41277	4.00755
Slc16a14	0	NA	NA	NA	NA	NA	Same	0	0
Gm39669	0	NA	NA	NA	NA	NA	Same	0	0
Gm15433	1.97603	1.02648	1.40617	0.729981	0.465402	0.598547	Same	0.0941591	0.153456
A530032D15Rik	0.502032	1.39382	2.09058	0.666718	0.504952	NA	Same	0	0.0626489
A530040E14Rik	0.41805	0.632189	2.26414	0.279218	0.780077	NA	Same	0	0.046204
Gm35498	3.40696	-3.80239	1.08328	-3.51008	0.00044798	0.00207981	Down	0.405251	0.0186684
Gm38510	0	NA	NA	NA	NA	NA	Same	0	0
LOC102638435	0.188315	-0.219207	3.08152	-0.071136	0.94329	NA	Same	0	0.0243575
Gm7609	5.26353	0.177929	0.729725	0.243831	0.807362	0.874342	Same	0.2852	0.381177
C130026I21Rik	1.69818	-3.34281	1.50013	-2.22835	0.0258575	NA	Same	0.193655	0.0136711
LOC108167347	0	NA	NA	NA	NA	NA	Same	0	0
LOC101055758	2.16135	0.540835	1.23271	0.438736	0.660853	0.763981	Same	0.0307762	0.188725
LOC105243968	0.271744	-0.421238	2.93622	-0.143463	0.885925	NA	Same	0.0152575	0.0228622
Gm2666	0.694266	-0.471817	1.99967	-0.235948	0.813473	NA	Same	0.0563534	0.0387941
Gm2427	20.7804	-0.0529057	0.374582	-0.141239	0.887681	0.928193	Same	1.0088	1.42977
Sp110	28.6756	-0.818305	0.34699	-2.3583	0.018359	0.0478906	Down	2.08703	1.43364
Sp140	44.8684	-0.0551239	0.361699	-0.152403	0.878869	0.922269	Same	2.67954	2.96781
LOC102634459	0	NA	NA	NA	NA	NA	Same	0	0
Sp100	127.806	-0.815003	0.233531	-3.48991	0.000483181	0.00221997	Down	9.57992	6.33809
A630001G21Rik	4.75397	-0.185178	0.732294	-0.252874	0.800366	0.868703	Same	0.315929	0.290811
Mir8096	0	NA	NA	NA	NA	NA	Same	0	0
9930111H07Rik	0	NA	NA	NA	NA	NA	Same	0	0
Cab39	980.412	-0.303908	0.122152	-2.48795	0.0128481	0.0355762	Same	62.0867	60.2858
Itm2c	405.489	1.03116	0.217923	4.73179	2.22548391386678e-06	2.36143313541182e-05	Up	16.0278	36.198
Gm32302	0	NA	NA	NA	NA	NA	Same	0	0
4933407L21Rik	0	NA	NA	NA	NA	NA	Same	0	0
Gpr55	0.693248	1.80282	2.34684	0.768191	0.442374	NA	Same	0	0.0895494
Gm41905	0	NA	NA	NA	NA	NA	Same	0	0
Spata3	1.21677	-1.30744	1.36798	-0.955742	0.339202	NA	Same	0.0589529	0.0533115
2810459M11Rik	920.218	0.620123	0.156621	3.95939	7.51409971961935e-05	0.000459543	Up	41.2601	74.87
Psmd1	1812.96	-0.695106	0.183735	-3.78321	0.00015482	0.000845034	Down	128.269	95.8592
Htr2b	1.52507	-1.14785	1.54105	-0.744847	0.456364	NA	Same	0.143483	0.0675899
Armc9	37.4309	0.182691	0.300832	0.607286	0.543661	0.669088	Same	2.09715	2.65911
LOC108167633	0.0125488	-1.37159	3.09201	-0.443591	0.657338	NA	Same	0	0.00157955
Gm16341	0.159321	-0.593767	3.08414	-0.192523	0.847332	NA	Same	0	0.0206811
Gm28626	0.0144972	-1.33293	3.09153	-0.431157	0.666354	NA	Same	0	0.00183822
B3gnt7	0.655889	1.76083	1.98983	0.884915	0.376202	NA	Same	0	0.0836756
Ncl	5467.89	-0.769688	0.156672	-4.91274	8.98119911088943e-07	1.11969459862405e-05	Down	390.396	280.11
Snora75	0.178284	0.0106887	2.83663	0.00376809	0.996994	NA	Same	0	0.0228407
Gm24148	0.158634	-0.239632	2.97499	-0.0805487	0.935801	NA	Same	0	0.0196771
Snord82	0.0395948	-0.912888	3.08691	-0.295728	0.767437	NA	Same	0	0.00499733
C130036L24Rik	0.960074	1.51108	1.52835	0.988699	0.322811	NA	Same	0	0.111961
Nmur1	0.203018	-0.0215071	3.08038	-0.00698197	0.994429	NA	Same	0	0.0253954
1700019O17Rik	0	NA	NA	NA	NA	NA	Same	0	0
Gm32700	0	NA	NA	NA	NA	NA	Same	0	0
Gm32758	0	NA	NA	NA	NA	NA	Same	0	0
Gm41907	0	NA	NA	NA	NA	NA	Same	0	0
Ptma	2106.59	-0.577628	0.226232	-2.55326	0.0106721	0.0304351	Same	136.649	117.103
Pde6d	73.8574	0.0862671	0.211031	0.408789	0.682694	0.780773	Same	4.00467	5.1553
Cops7b	99.7975	0.206539	0.177963	1.16057	0.245816	0.376988	Same	5.42475	7.14568
Gm41908	0.0957383	-0.658853	3.08466	-0.21359	0.830867	NA	Same	0	0.0122467
Nppc	0	NA	NA	NA	NA	NA	Same	0	0
Dis3l2	143.044	0.388569	0.210477	1.84613	0.0648732	0.133599	Same	7.11296	10.957
Gm41909	0.0250976	-1.12851	3.08913	-0.365316	0.714875	NA	Same	0	0.00315911
Gm28375	0	NA	NA	NA	NA	NA	Same	0	0
Gm41910	0	NA	NA	NA	NA	NA	Same	0	0
Gm29371	0.0144972	-1.33293	3.09153	-0.431157	0.666354	NA	Same	0	0.00183822
Alppl2	0	NA	NA	NA	NA	NA	Same	0	0
Alpi	0	NA	NA	NA	NA	NA	Same	0	0
Akp3	0	NA	NA	NA	NA	NA	Same	0	0
Ecel1	0	NA	NA	NA	NA	NA	Same	0	0
Gm33292	0	NA	NA	NA	NA	NA	Same	0	0
Prss56	0	NA	NA	NA	NA	NA	Same	0	0
Chrnd	0	NA	NA	NA	NA	NA	Same	0	0
Chrng	0	NA	NA	NA	NA	NA	Same	0	0
Eif4e2	782.701	-0.229318	0.119389	-1.92077	0.0547613	0.116481	Same	49.7804	49.0534
Efhd1	5.47481	-1.41603	0.626616	-2.2598	0.0238337	0.0594465	Same	0.47813	0.215103
Gm41911	0.0376465	-0.937464	3.08715	-0.303666	0.761382	NA	Same	0	0.00473866
Gigyf2	585.444	-0.636275	0.164712	-3.86296	0.00011202	0.000642823	Down	40.0627	31.5546
Kcnj13	0.394494	1.00908	2.24042	0.450398	0.652423	NA	Same	0	0.0498888
3110079O15Rik	0.141143	-1.21678	3.07982	-0.39508	0.692784	NA	Same	0	0.00789777
Ngef	622.72	0.51068	0.322092	1.58551	0.112851	0.208025	Same	28.8797	48.9486
LOC108167634	0.0796603	-1.15535	3.08943	-0.37397	0.708427	NA	Same	0	0.0103405
Neu2	26.1292	0.605406	0.376197	1.60928	0.107555	0.200572	Same	1.24863	2.09778
Inpp5d	37.6002	0.331126	0.355027	0.932681	0.350985	0.490879	Same	1.93625	2.90112
Gm33470	0	NA	NA	NA	NA	NA	Same	0	0
Gm33517	0.0391996	-2.04472	3.09388	-0.660892	0.508682	NA	Same	0	0
Atg16l1	317.454	0.744967	0.179407	4.1524	3.29011267218443e-05	0.000230947	Up	13.5415	26.6449
Scarna6	0.163135	0.050112	3.07984	0.016271	0.987018	NA	Same	0	0.0205342
Sag	4.47163	0.552601	0.909436	0.60763	0.543433	0.66886	Same	0.247518	0.352777
Gm38609	0.904829	-0.16124	1.76179	-0.0915205	0.927079	NA	Same	0.06103	0.0686089
Dgkd	307.83	0.612449	0.246127	2.48835	0.0128339	0.0355494	Up	13.5997	25.0459
Gm19582	0	NA	NA	NA	NA	NA	Same	0	0
Usp40	485.073	-0.216826	0.16574	-1.30823	0.190795	0.310998	Same	29.4673	30.7171
Ugt1a10	10.6648	0.981896	0.522753	1.87832	0.0603377	0.125709	Same	0.309499	0.99003
Ugt1a9	1285.89	0.665119	0.52175	1.27479	0.202385	0.325114	Same	48.5318	105.875
Ugt1a7c	1.98459	0.281701	1.24884	0.22557	0.821536	0.884669	Same	0.117906	0.15153
Ugt1a6b	268.197	-0.0907138	0.192436	-0.471397	0.637357	0.745647	Same	15.5107	17.7654
Ugt1a6a	330.411	-0.356947	0.15618	-2.28548	0.0222849	0.0562336	Same	21.2252	19.8923
Ugt1a5	492.197	-0.40187	0.388069	-1.03556	0.300406	0.437928	Same	36.4655	29.014
Ugt1a2	0.60933	-1.53903	2.22545	-0.69156	0.489214	NA	Same	0.06103	0.0309973
Dnajb3	1.13911	-0.188471	1.4088	-0.133781	0.893576	NA	Same	0.06103	0.0824584
Ugt1a1	3639.69	0.486848	0.213815	2.27696	0.0227888	0.0572429	Same	176.372	284.708
Mroh2a	11.5967	0.99916	0.636213	1.57048	0.116304	0.213075	Same	0.398523	1.06929
Hjurp	770.365	0.500942	0.236458	2.11852	0.0341308	0.0797395	Same	36.3179	60.7247
Trpm8	0.0501953	-0.779341	3.08568	-0.252567	0.800603	NA	Same	0	0.00631822
Spp2	1169.18	0.469889	0.183331	2.56307	0.0103751	0.0297384	Same	58.0812	91.0169
Gm29538	0	NA	NA	NA	NA	NA	Same	0	0
Gm28888	0	NA	NA	NA	NA	NA	Same	0	0
Glrp1	0.22308	0.291774	3.06738	0.0951215	0.924218	NA	Same	0	0.0285408
Gm19589	0	NA	NA	NA	NA	NA	Same	0	0
Gm41912	0	NA	NA	NA	NA	NA	Same	0	0
Arl4c	27.9892	-0.00777305	0.393856	-0.0197358	0.984254	0.990031	Same	1.66949	1.89099
Platr5	0	NA	NA	NA	NA	NA	Same	0	0
Gm34194	0	NA	NA	NA	NA	NA	Same	0	0
1700067G17Rik	0	NA	NA	NA	NA	NA	Same	0	0
Sh3bp4	23.4784	0.566345	0.509889	1.11072	0.266688	0.400612	Same	1.03213	1.95615
Gm34331	0.0796603	-1.15535	3.08943	-0.37397	0.708427	NA	Same	0	0.0103405
C030007H22Rik	0	NA	NA	NA	NA	NA	Same	0	0
Gm41913	0	NA	NA	NA	NA	NA	Same	0	0
Agap1	155.067	0.213522	0.197082	1.08342	0.278623	0.413818	Same	8.40954	11.2433
Gm28499	0.0501953	-0.779341	3.08568	-0.252567	0.800603	NA	Same	0	0.00631822
Gm41914	0.200129	0.113278	3.07897	0.036791	0.970652	NA	Same	0	0.0255556
4933400F21Rik	0.114896	-0.593767	3.08414	-0.192523	0.847332	NA	Same	0	0.0148697
Gbx2	0.173083	-0.114587	3.0809	-0.0371926	0.970331	NA	Same	0	0.0221378
LOC102637806	0	NA	NA	NA	NA	NA	Same	0	0
Asb18	0	NA	NA	NA	NA	NA	Same	0	0
Gm41915	0	NA	NA	NA	NA	NA	Same	0	0
Gm34616	0	NA	NA	NA	NA	NA	Same	0	0
Iqca	0	NA	NA	NA	NA	NA	Same	0	0
4930434B07Rik	0	NA	NA	NA	NA	NA	Same	0	0
Ackr3	10.3894	0.232405	0.473925	0.490384	0.623862	0.735063	Same	0.450461	0.823948
Gm34930	0	NA	NA	NA	NA	NA	Same	0	0
LOC102638195	0	NA	NA	NA	NA	NA	Same	0	0
Gm34992	0	NA	NA	NA	NA	NA	Same	0	0
Gm28722	0	NA	NA	NA	NA	NA	Same	0	0
Gm35048	0	NA	NA	NA	NA	NA	Same	0	0
LOC108167648	0	NA	NA	NA	NA	NA	Same	0	0
Gm41917	0	NA	NA	NA	NA	NA	Same	0	0
Gm35192	0	NA	NA	NA	NA	NA	Same	0	0
Cops8	253.823	0.812478	0.143207	5.67344	1.39960949865671e-08	3.86945530838233e-07	Up	10.5243	21.5739
Gm35242	0	NA	NA	NA	NA	NA	Same	0	0
Gm9991	0	NA	NA	NA	NA	NA	Same	0	0
Gm35332	0	NA	NA	NA	NA	NA	Same	0	0
Gm41918	0.133488	-0.593767	3.08414	-0.192523	0.847332	NA	Same	0	0.0171405
Col6a3	52.4939	0.0589257	0.313514	0.187953	0.850914	0.904596	Same	2.88269	3.67559
Gm35381	0.0250976	-1.12851	3.08913	-0.365316	0.714875	NA	Same	0	0.00315911
Mlph	7.5124	1.16549	0.572192	2.03689	0.0416616	0.0935623	Same	0.148421	0.732863
Prlh	0.870099	-0.00829064	1.5193	-0.00545686	0.995646	NA	Same	0.0307762	0.06909
Rab17	417.081	0.327306	0.224822	1.45584	0.145436	0.252454	Same	22.125	31.4935
Lrrfip1	680.828	-0.794726	0.165195	-4.81082	1.50308705826161e-06	1.70181883112507e-05	Down	48.5988	34.4772
Rbm44	0.390049	-3.04718	3.07586	-0.990675	0.321844	NA	Same	0.0563534	0
Ramp1	48.466	0.756336	0.34066	2.22021	0.0264045	0.0645305	Same	2.19462	4.02686
Ube2f	382.754	-0.184067	0.173623	-1.06015	0.289075	0.425075	Same	24.0817	24.3626
Scly	1370.26	0.174076	0.178635	0.974479	0.329819	0.468661	Same	69.2324	98.4011
Espnl	0.888461	2.17304	1.90862	1.13854	0.254894	NA	Same	0	0.111685
Klhl30	0	NA	NA	NA	NA	NA	Same	0	0
Fam132b	0.190936	-0.0277149	3.08041	-0.00899713	0.992821	NA	Same	0	0.0245754
Ilkap	365.051	-0.228763	0.158343	-1.44473	0.148533	0.256424	Same	23.2617	22.8715
1700020N18Rik	1.50091	0.0647614	1.44852	0.0447088	0.964339	NA	Same	0.0923286	0.114217
Hes6	450.77	1.12521	0.356235	3.15862	0.0015852	0.00614384	Up	17.8727	41.0775
Per2	180.316	0.124113	0.42111	0.294728	0.768201	0.845011	Same	9.43919	12.7319
Gm35591	29.5339	0.151054	0.399564	0.378048	0.705395	0.797206	Same	1.34749	2.13336
Gm28382	0	NA	NA	NA	NA	NA	Same	0	0
Traf3ip1	185.681	-0.374238	0.184667	-2.02655	0.0427082	0.09543	Same	11.6947	10.9847
Asb1	64.5159	1.22104	0.349057	3.49811	0.00046856	0.00216432	Up	2.15406	6.0612
Gm28380	0	NA	NA	NA	NA	NA	Same	0	0
Twist2	0.516418	-0.186922	2.5373	-0.0736697	0.941273	NA	Same	0.030515	0.0424134
LOC108167658	0	NA	NA	NA	NA	NA	Same	0	0
LOC108167833	0.0250976	-1.12851	3.08913	-0.365316	0.714875	NA	Same	0	0.00315911
Hdac4	137.624	0.46748	0.215216	2.17214	0.029845	0.0714568	Same	6.85009	10.7043
LOC108167659	0.208781	0.181658	3.07806	0.0590169	0.952939	NA	Same	0	0.0266178
Gm35992	0	NA	NA	NA	NA	NA	Same	0	0
Ndufa10	1950.4	-0.547508	0.154694	-3.5393	0.000401195	0.00189485	Same	129.757	109.191
Mir6900	0	NA	NA	NA	NA	NA	Same	0	0
Olfr1416	0	NA	NA	NA	NA	NA	Same	0	0
Olfr1415	0	NA	NA	NA	NA	NA	Same	0	0
Olfr1414	0	NA	NA	NA	NA	NA	Same	0	0
Olfr1413	0	NA	NA	NA	NA	NA	Same	0	0
Olfr1412	0	NA	NA	NA	NA	NA	Same	0	0
Olfr1411	0	NA	NA	NA	NA	NA	Same	0	0
Olfr1410	0	NA	NA	NA	NA	NA	Same	0	0
Olfr12	0	NA	NA	NA	NA	NA	Same	0	0
Myeov2	221.476	-0.366918	0.188089	-1.95077	0.0510846	0.110032	Same	15.0573	13.1201
Otos	0	NA	NA	NA	NA	NA	Same	0	0
Gm29483	0.820865	1.64283	1.75389	0.936679	0.348924	NA	Same	0	0.099335
Gm36102	0	NA	NA	NA	NA	NA	Same	0	0
Gpc1	28.7858	0.362743	0.55032	0.659149	0.5098	0.638854	Same	1.58497	2.23833
Mir149	0	NA	NA	NA	NA	NA	Same	0	0
Ankmy1	0.219183	0.273172	3.07668	0.0887877	0.929251	NA	Same	0	0.0280235
Gm36184	0.0783992	-2.28389	3.09212	-0.738616	0.46014	NA	Same	0	0
Dusp28	84.3232	0.785627	0.328985	2.38804	0.0169387	0.0447798	Up	3.41701	7.28249
5033417F24Rik	10.2477	1.82807	0.533092	3.42919	0.000605395	0.00267545	Up	0.247209	1.01538
Rnpepl1	1223.84	1.19748	0.219853	5.44675	5.12998529538743e-08	1.08420668814351e-06	Up	43.0958	112.765
9430060I03Rik	2.24645	-0.410931	1.18826	-0.345826	0.729474	0.815754	Same	0.174259	0.133446
Capn10	229.77	1.17119	0.251733	4.65252	3.27899919551388e-06	3.28407308208334e-05	Up	8.32269	21.0455
Gpr35	7.55033	0.488381	0.590313	0.827326	0.408052	0.546203	Same	0.322142	0.586667
Gm36424	0	NA	NA	NA	NA	NA	Same	0	0
Aqp12	0	NA	NA	NA	NA	NA	Same	0	0
Kif1a	3.68093	-0.595519	0.908056	-0.655817	0.511942	0.640814	Same	0.310516	0.204226
Gm36472	0	NA	NA	NA	NA	NA	Same	0	0
Agxt	5588.32	0.312412	0.241549	1.29337	0.195883	0.31726	Same	294.284	417.84
2310007B03Rik	8.64767	0.406899	0.816581	0.498295	0.618276	0.730643	Same	0.512538	0.666259
Crocc2	0	NA	NA	NA	NA	NA	Same	0	0
Sned1	183.34	-0.214011	0.170054	-1.25849	0.208215	0.332553	Same	11.0813	11.777
Mir6901	0	NA	NA	NA	NA	NA	Same	0	0
Mterf4	290.245	-0.0501543	0.159144	-0.315149	0.752648	0.832738	Same	17.2287	19.3549
Gm28535	0.903748	-3.88196	2.39077	-1.62373	0.104434	NA	Same	0.124935	0
Pask	2.65497	-0.0992238	1.02214	-0.097075	0.922667	0.951642	Same	0.163678	0.178779
Ppp1r7	388.332	-0.294633	0.185428	-1.58893	0.112075	0.207013	Same	23.2755	23.9169
Mir6902	0	NA	NA	NA	NA	NA	Same	0	0
Mir6345	0	NA	NA	NA	NA	NA	Same	0	0
Ano7	0.184418	-0.258943	3.08177	-0.0840243	0.933037	NA	Same	0	0.0238402
Hdlbp	9242.13	-0.118119	0.129064	-0.915198	0.360088	0.499741	Same	525.58	605.391
Sept2	1103.63	-0.470768	0.111926	-4.20605	2.59873298186091e-05	0.000188199	Same	70.9717	63.8007
Farp2	228.82	0.234363	0.176672	1.32655	0.184659	0.303544	Same	11.6243	16.8772
Gm41920	0.0830863	-0.462141	3.08314	-0.149893	0.880849	NA	Same	0	0.010512
Stk25	545.086	0.31791	0.146824	2.16524	0.0303692	0.0725107	Same	27.3645	40.9685
Bok	39.3757	1.08434	0.392758	2.76083	0.00576543	0.0182627	Up	1.4693	3.59467
Thap4	158.409	0.351711	0.209029	1.68259	0.0924545	0.177067	Same	8.18269	12.0375
Atg4b	289.184	0.867265	0.18612	4.6597	3.16671541767816e-06	3.19842375150926e-05	Up	11.4145	25.0033
Dtymk	114.171	0.389706	0.249385	1.56267	0.11813	0.215633	Same	5.67703	8.79206
Ing5	150.697	0.0311573	0.165828	0.187889	0.850963	0.904596	Same	7.92032	10.4159
D2hgdh	180.569	0.944613	0.57564	1.64098	0.100802	0.190123	Same	3.74617	15.7935
Gal3st2	0.0791896	-0.4934	3.08337	-0.16002	0.872866	NA	Same	0	0.00999466
Gm30204	0	NA	NA	NA	NA	NA	Same	0	0
Gm9994	0.501691	1.38801	2.20504	0.629471	0.529041	NA	Same	0	0.0635961
Gm7889	1.03741	0.536313	1.82002	0.294674	0.768243	NA	Same	0.0461643	0.0932845
Gm6086	0.0250976	-1.12851	3.08913	-0.365316	0.714875	NA	Same	0	0.00315911
Neu4	0	NA	NA	NA	NA	NA	Same	0	0
Pdcd1	0.636645	-1.24605	2.40235	-0.518682	0.603983	NA	Same	0.0615524	0.0294666
4930440C22Rik	0	NA	NA	NA	NA	NA	Same	0	0
Fam174a	92.5485	-0.0707286	0.194819	-0.363048	0.716569	0.80544	Same	5.48097	6.02168
St8sia4	6.4396	-0.821994	0.591004	-1.39084	0.164273	0.27722	Same	0.537038	0.292789
Gm30431	0	NA	NA	NA	NA	NA	Same	0	0
4930598F16Rik	0	NA	NA	NA	NA	NA	Same	0	0
1700063A18Rik	0	NA	NA	NA	NA	NA	Same	0	0
Gm29601	0	NA	NA	NA	NA	NA	Same	0	0
Gm30490	0	NA	NA	NA	NA	NA	Same	0	0
4930533P14Rik	0	NA	NA	NA	NA	NA	Same	0	0
Slco4c1	0.778069	-2.74374	2.25071	-1.21905	0.222823	NA	Same	0.0563534	0.0190772
Panct2	1.06625	0.516054	1.99334	0.258889	0.795721	NA	Same	0.0563534	0.0811076
Slco6b1	0	NA	NA	NA	NA	NA	Same	0	0
Slco6c1	0	NA	NA	NA	NA	NA	Same	0	0
Gm7133	0	NA	NA	NA	NA	NA	Same	0	0
Gm7135	0.0289943	-1.06952	3.0885	-0.346293	0.729123	NA	Same	0	0.00367644
LOC105246668	0.422842	1.12376	2.21979	0.506244	0.612685	NA	Same	0	0.0526543
D1Ertd622e	180.903	-0.192503	0.214753	-0.896392	0.370044	0.510004	Same	11.2842	11.5343
Ppip5k2	595.475	-0.418977	0.250584	-1.672	0.0945241	0.18043	Same	36.9756	34.7876
Gin1	99.2495	-0.45884	0.251916	-1.8214	0.0685459	0.13959	Same	6.55964	5.72625
Pam	234.955	-0.445552	0.19647	-2.26779	0.0233421	0.058342	Same	15.894	13.6507
Gm31771	0	NA	NA	NA	NA	NA	Same	0	0
B230216N24Rik	0.491529	-1.65012	2.97425	-0.554802	0.57903	NA	Same	0.0563534	0.0128675
1810006J02Rik	0.24678	-0.976603	3.04419	-0.320809	0.748355	NA	Same	0.0153881	0.0187201
Gm29461	0	NA	NA	NA	NA	NA	Same	0	0
Slco6d1	0	NA	NA	NA	NA	NA	Same	0	0
Gm7967	0.998725	-2.99263	1.68927	-1.77155	0.0764685	NA	Same	0.105771	0.0190772
Cntnap5b	0	NA	NA	NA	NA	NA	Same	0	0
Gm41923	0	NA	NA	NA	NA	NA	Same	0	0
Gm20268	0	NA	NA	NA	NA	NA	Same	0	0
Gm31973	0	NA	NA	NA	NA	NA	Same	0	0
Gm41924	0	NA	NA	NA	NA	NA	Same	0	0
Cdh20	0	NA	NA	NA	NA	NA	Same	0	0
Gm41925	1.77993	1.26463	1.282	0.98645	0.323912	0.462171	Same	0.0506631	0.158137
Gm29012	6.88678	-0.220452	0.930672	-0.236874	0.812754	0.877678	Same	0.360332	0.415111
Rnf152	565.051	-0.115256	0.245039	-0.470357	0.6381	0.746067	Same	29.3033	37.1774
Gm17634	56.3923	-1.49741	0.405	-3.6973	0.000217907	0.00113361	Down	4.47891	2.0223
Gm28403	0.0910745	-2.27846	3.09215	-0.736853	0.461212	NA	Same	0.0152575	0
Pign	155.843	-0.266227	0.155249	-1.71484	0.0863738	0.167778	Same	9.22536	9.73748
2310035C23Rik	141.392	0.282244	0.189433	1.48994	0.13624	0.240085	Same	6.74325	10.6664
Tnfrsf11a	9.55199	-0.542721	0.606703	-0.894541	0.371032	0.51073	Same	0.698609	0.526954
Gm41926	0	NA	NA	NA	NA	NA	Same	0	0
Gm41927	0.0289943	-1.06952	3.0885	-0.346293	0.729123	NA	Same	0	0.00367644
Gm7160	4.44559	0.640065	0.677081	0.94533	0.34449	0.484589	Same	0.170708	0.367486
Zcchc2	499.566	-0.37178	0.140329	-2.64935	0.0080646	0.0241891	Same	31.339	29.7969
Gm26509	0.126037	-0.25182	3.08172	-0.0817138	0.934874	NA	Same	0	0.0161086
Gm20753	0.279733	-1.36483	2.95269	-0.462232	0.643915	NA	Same	0.030515	0.0123502
Phlpp1	358.826	-0.257245	0.13168	-1.95356	0.0507536	0.109516	Same	21.7869	22.3828
Gm41928	0	NA	NA	NA	NA	NA	Same	0	0
Bcl2	25.954	-0.410481	0.348579	-1.17758	0.238963	0.368955	Same	1.77222	1.48371
Mir3473f	0	NA	NA	NA	NA	NA	Same	0	0
Gm37053	0.0289943	-1.06952	3.0885	-0.346293	0.729123	NA	Same	0	0.00367644
Kdsr	374.354	-0.264623	0.171114	-1.54647	0.121991	0.221192	Same	24.4173	23.3475
Vps4b	746.752	-0.576108	0.134911	-4.27027	1.95234018459553e-05	0.000148084	Same	47.8027	41.3992
Serpinb5	0	NA	NA	NA	NA	NA	Same	0	0
Serpinb12	0	NA	NA	NA	NA	NA	Same	0	0
Serpinb13	0	NA	NA	NA	NA	NA	Same	0	0
Serpinb3a	0	NA	NA	NA	NA	NA	Same	0	0
Serpinb3d	0	NA	NA	NA	NA	NA	Same	0	0
Serpinb3b	0	NA	NA	NA	NA	NA	Same	0	0
Serpinb3c	0	NA	NA	NA	NA	NA	Same	0	0
Serpinb11	0.0391996	-2.04472	3.09388	-0.660892	0.508682	NA	Same	0	0
Serpinb7	0.461292	0.342789	2.29161	0.149584	0.881093	NA	Same	0	0.0478073
Serpinb2	0.181896	-2.08605	3.0776	-0.677818	0.497887	NA	Same	0	0.00315911
Serpinb10	0.802358	-1.22181	2.05232	-0.595329	0.551624	NA	Same	0	0.0411076
Serpinb8	102.105	-0.405573	0.395007	-1.02675	0.304538	0.442297	Same	4.57828	6.06366
Gm15389	0	NA	NA	NA	NA	NA	Same	0	0
D830032E09Rik	0.260216	-0.793235	3.02286	-0.262412	0.793004	NA	Same	0	0.0227536
Gm28282	0	NA	NA	NA	NA	NA	Same	0	0
Gm41929	0	NA	NA	NA	NA	NA	Same	0	0
Cdh7	0	NA	NA	NA	NA	NA	Same	0	0
Gm41930	0	NA	NA	NA	NA	NA	Same	0	0
Cdh19	0.152822	-0.593767	3.08414	-0.192523	0.847332	NA	Same	0	0.0190772
LOC102635409	0	NA	NA	NA	NA	NA	Same	0	0
Dsel	12.524	-1.30885	0.50496	-2.59199	0.00954236	0.0277586	Down	0.970783	0.506069
Gm32810	0	NA	NA	NA	NA	NA	Same	0	0
Gm41931	0	NA	NA	NA	NA	NA	Same	0	0
Gm41932	0	NA	NA	NA	NA	NA	Same	0	0
LOC108167836	0	NA	NA	NA	NA	NA	Same	0	0
Gm32985	0	NA	NA	NA	NA	NA	Same	0	0
Gm41933	0	NA	NA	NA	NA	NA	Same	0	0
Gm33042	0	NA	NA	NA	NA	NA	Same	0	0
LOC108167704	0.148279	-0.593767	3.08414	-0.192523	0.847332	NA	Same	0	0.0176489
Cntnap5a	0	NA	NA	NA	NA	NA	Same	0	0
LOC108167601	0	NA	NA	NA	NA	NA	Same	0	0
B020011L13Rik	0	NA	NA	NA	NA	NA	Same	0	0
Tsn	607.844	0.412915	0.142874	2.89005	0.00385178	0.0129734	Same	30.3375	46.9195
Nifk	436.913	-0.341407	0.134356	-2.54106	0.0110518	0.0312989	Same	28.5827	26.3108
Gm28867	0	NA	NA	NA	NA	NA	Same	0	0
Clasp1	228.457	-0.38794	0.135222	-2.86892	0.00411878	0.0137328	Same	14.9652	13.5096
2900060B14Rik	0.403952	0.109167	2.75319	0.0396509	0.968371	NA	Same	0	0.0389742
Tfcp2l1	112.342	0.592584	0.232051	2.55368	0.0106592	0.0304095	Up	4.80745	9.08907
Gli2	0.611732	0.932305	2.08682	0.446758	0.65505	NA	Same	0	0.0676312
Mir6346	0	NA	NA	NA	NA	NA	Same	0	0
Gm41934	0	NA	NA	NA	NA	NA	Same	0	0
LOC108167707	0	NA	NA	NA	NA	NA	Same	0	0
Gm33388	0	NA	NA	NA	NA	NA	Same	0	0
Inhbb	39.1498	0.0379849	0.458312	0.08288	0.933947	0.958442	Same	2.28913	2.637
Gm41935	0.0144972	-1.33293	3.09153	-0.431157	0.666354	NA	Same	0	0.00183822
Gm33490	0	NA	NA	NA	NA	NA	Same	0	0
Gm33575	0	NA	NA	NA	NA	NA	Same	0	0
LOC108167708	0	NA	NA	NA	NA	NA	Same	0	0
Ralb	145.66	0.436328	0.193531	2.25457	0.0241605	0.0601224	Same	7.23551	11.3356
Tmem185b	115.017	0.573787	0.227266	2.52473	0.0115787	0.0325781	Same	5.53854	9.20191
3830432H09Rik	0	NA	NA	NA	NA	NA	Same	0	0
Epb41l5	582.95	-0.598035	0.163208	-3.66426	0.000248053	0.00126585	Down	38.3145	31.901
Ptpn4	135.803	-0.457263	0.231487	-1.97533	0.0482306	0.105153	Same	8.37435	7.93776
Gm28209	0.0289943	-1.06952	3.0885	-0.346293	0.729123	NA	Same	0	0.00367644
Tmem177	119.024	0.633339	0.222062	2.85208	0.00434337	0.0143767	Up	5.50501	9.66776
Cfap221	0	NA	NA	NA	NA	NA	Same	0	0
Gm33817	0	NA	NA	NA	NA	NA	Same	0	0
Sctr	0.054092	-0.737905	3.08532	-0.239166	0.810977	NA	Same	0	0.00683555
Gm33764	0.0250976	-1.12851	3.08913	-0.365316	0.714875	NA	Same	0	0.00315911
Gm41936	0	NA	NA	NA	NA	NA	Same	0	0
Tmem37	682.533	1.36444	0.268524	5.08126	3.74948274174093e-07	5.49476084058525e-06	Up	23.1337	64.9826
Gm41937	0	NA	NA	NA	NA	NA	Same	0	0
Gm41938	0	NA	NA	NA	NA	NA	Same	0	0
Dbi	4662.62	-0.768247	0.181843	-4.22479	2.39163882650027e-05	0.000175161	Down	347.026	239.785
3110009E18Rik	7.199	-0.512557	0.543374	-0.943286	0.345535	0.485618	Same	0.497526	0.400867
Steap3	306.602	0.94169	0.17955	5.24472	1.5651675719046e-07	2.7318329283108e-06	Up	11.4807	26.8241
C1ql2	0	NA	NA	NA	NA	NA	Same	0	0
LOC108167722	0	NA	NA	NA	NA	NA	Same	0	0
Marco	137.983	-0.787973	0.559548	-1.40823	0.159063	0.270396	Same	11.8563	7.00467
Gm41939	0	NA	NA	NA	NA	NA	Same	0	0
En1	0	NA	NA	NA	NA	NA	Same	0	0
Gm34352	0	NA	NA	NA	NA	NA	Same	0	0
2610027F03Rik	0	NA	NA	NA	NA	NA	Same	0	0
Gm29345	0	NA	NA	NA	NA	NA	Same	0	0
Gm34584	0	NA	NA	NA	NA	NA	Same	0	0
Gm34641	0	NA	NA	NA	NA	NA	Same	0	0
Gm34698	0	NA	NA	NA	NA	NA	Same	0	0
Celrr	0	NA	NA	NA	NA	NA	Same	0	0
LOC108167723	0	NA	NA	NA	NA	NA	Same	0	0
Gm41940	0	NA	NA	NA	NA	NA	Same	0	0
Insig2	3255.54	0.292512	0.346848	0.843344	0.399036	0.537283	Same	168.712	240.031
LOC108167603	0	NA	NA	NA	NA	NA	Same	0	0
2210011K15Rik	0	NA	NA	NA	NA	NA	Same	0	0
Gm35243	0.0783992	-2.28389	3.09212	-0.738616	0.46014	NA	Same	0	0
Ccdc93	246.567	-0.426059	0.132387	-3.21827	0.00128965	0.00514467	Same	16.0089	14.4939
Htr5b	0	NA	NA	NA	NA	NA	Same	0	0
Ddx18	244.59	-0.14925	0.142643	-1.04632	0.295414	0.432309	Same	15.1737	15.7205
Gm28590	0	NA	NA	NA	NA	NA	Same	0	0
Dpp10	0.0289943	-1.06952	3.0885	-0.346293	0.729123	NA	Same	0	0.00367644
Gm41941	0	NA	NA	NA	NA	NA	Same	0	0
Gm35355	0	NA	NA	NA	NA	NA	Same	0	0
Actr3	657.526	-0.314726	0.117475	-2.67909	0.0073822	0.0224633	Same	41.0298	40.2611
Slc35f5	479.465	0.00332032	0.104552	0.0317575	0.974665	0.983082	Same	26.598	32.7005
Gpr39	45.7385	0.360621	0.314632	1.14617	0.251726	0.383816	Same	2.20142	3.507
Gm41943	1.689	-3.29238	3.01869	-1.09066	0.275421	NA	Same	0.202652	0.0243575
Lypd1	0.54384	1.0792	1.83585	0.587848	0.556634	NA	Same	0	0.0630199
Nckap5	16.5496	-1.78211	0.664956	-2.68003	0.00736148	0.0224178	Down	1.52723	0.510296
Gm35562	0.103497	-1.70122	3.08443	-0.551553	0.581255	NA	Same	0	0.00315911
LOC102639337	0	NA	NA	NA	NA	NA	Same	0	0
Gm41945	0	NA	NA	NA	NA	NA	Same	0	0
Mgat5	191.869	0.0324321	0.185367	0.174961	0.86111	0.91108	Same	11.1478	13.2052
Gm8451	10.211	-2.57595	0.540879	-4.76253	1.9118228839024e-06	2.08116725147442e-05	Down	1.00303	0.191776
Gm41947	0.480977	1.25313	2.58095	0.485529	0.627301	NA	Same	0	0.059138
Tmem163	6.01606	-0.167937	0.88951	-0.188797	0.850252	0.904209	Same	0.276202	0.411761
Gm35993	41.7799	-0.877783	0.297441	-2.95111	0.0031663	0.0109691	Down	3.03958	1.99937
Acmsd	202.238	0.259067	0.676968	0.382687	0.701952	0.794819	Same	9.90781	14.469
2900009J06Rik	1.94329	-0.99759	1.40889	-0.708069	0.478902	0.611047	Same	0.165901	0.0814399
Ccnt2	156.259	-0.156854	0.232785	-0.673813	0.50043	0.631083	Same	8.98955	10.0657
Map3k19	1.83769	-2.02454	1.66343	-1.21709	0.223572	0.350734	Same	0.202652	0.0422778
Rab3gap1	462.729	-0.181772	0.109786	-1.65569	0.0977836	0.185399	Same	27.3012	29.6785
Zranb3	52.2643	-0.516704	0.266174	-1.94123	0.0522305	0.112049	Same	3.50409	2.90784
Gm28800	0.704944	-1.68576	2.04844	-0.82295	0.410536	NA	Same	0.0615524	0.0271262
R3hdm1	326.411	-0.864746	0.168364	-5.13617	2.80398725431155e-07	4.34701976132491e-06	Down	23.7146	16.0088
Mir128-1	0	NA	NA	NA	NA	NA	Same	0	0
Ubxn4	1980.8	-0.999858	0.228972	-4.36673	1.26118905425582e-05	0.00010172	Down	149.679	92.2285
Gm41949	17.923	-0.959101	0.365225	-2.62605	0.00863815	0.0255396	Down	1.36518	0.82117
Lct	0.054092	-0.737905	3.08532	-0.239166	0.810977	NA	Same	0	0.00683555
Mcm6	68.1296	-1.1512	0.334884	-3.4376	0.0005869	0.00260781	Down	5.34921	3.01953
Dars	896.303	-0.693093	0.1475	-4.69894	2.61510612297144e-06	2.70639963452621e-05	Down	59.4212	47.4399
Gm41950	0	NA	NA	NA	NA	NA	Same	0	0
Cxcr4	10.5171	-0.292659	0.591666	-0.494637	0.620857	0.732578	Same	0.716235	0.648434
Thsd7b	0	NA	NA	NA	NA	NA	Same	0	0
Gm36347	0.0289943	-1.06952	3.0885	-0.346293	0.729123	NA	Same	0	0.00367644
Gm41951	0.0289943	-1.06952	3.0885	-0.346293	0.729123	NA	Same	0	0.00367644
Cd55b	0.453569	-2.80166	2.83201	-0.989282	0.322525	NA	Same	0.0506631	0
Gm15674	2.44711	-2.48852	1.24208	-2.00351	0.045123	0.0997265	Same	0.274394	0.0432846
Cd55	161.654	-1.13203	0.21849	-5.18113	2.20546621851743e-07	3.57617037979643e-06	Down	12.513	7.10937
Gm16083	0.165091	-0.0215071	3.08038	-0.00698197	0.994429	NA	Same	0	0.0211879
Zp3r	0.148279	-0.593767	3.08414	-0.192523	0.847332	NA	Same	0	0.0176489
C4bp	3917.22	-0.0365093	0.111479	-0.327499	0.743291	0.825619	Same	223.622	263.542
C4bp-ps1	2.92276	-1.66473	1.14489	-1.45405	0.145933	0.253089	Same	0.209204	0.0923377
Pfkfb2	240.983	0.136806	0.296778	0.460971	0.644819	0.751265	Same	12.4641	17.0066
Yod1	92.554	-0.294763	0.405012	-0.727787	0.466744	0.599603	Same	5.65326	5.62171
AA986860	25.2495	0.615367	0.71078	0.865764	0.38662	0.525667	Same	1.25949	2.00011
Gm28857	2.70036	1.37774	1.20034	1.14779	0.251056	0.383133	Same	0.0814393	0.245249
Gm28856	0.0783992	-2.28389	3.09212	-0.738616	0.46014	NA	Same	0	0
Fcamr	7.82457	0.00156264	0.560163	0.00278962	0.997774	0.99839	Same	0.375482	0.545947
LOC102640771	3.43192	-2.16473	1.1839	-1.82847	0.0674795	0.137852	Same	0.34403	0.0861543
Pigr	37196.7	0.00927531	0.158305	0.0585916	0.953277	0.970286	Same	1947.15	2533.19
Fcmr	5.45001	-0.00137697	0.95535	-0.00144132	0.99885	0.998997	Same	0.356011	0.359941
Il24	0.158585	-0.258943	3.08177	-0.0840243	0.933037	NA	Same	0	0.0202996
Il20	0	NA	NA	NA	NA	NA	Same	0	0
Il19	0	NA	NA	NA	NA	NA	Same	0	0
Gm41952	0	NA	NA	NA	NA	NA	Same	0	0
Il10	0.0250976	-1.12851	3.08913	-0.365316	0.714875	NA	Same	0	0.00315911
Mapkapk2	614.088	1.13769	0.184392	6.16995	6.83126737122593e-10	3.74623387164683e-08	Up	22.1774	55.8095
Dyrk3	24.8849	0.582181	0.523625	1.11183	0.266212	0.400246	Same	1.21665	1.96845
Eif2d	379.035	0.504153	0.182503	2.76244	0.00573702	0.0181838	Same	18.7131	29.8582
Rassf5	164.49	0.475601	0.231732	2.05238	0.0401331	0.090786	Same	8.11223	12.9713
Gm29953	1.93362	0.0728755	1.0531	0.0692011	0.94483	0.965128	Same	0.0459031	0.152591
Ikbke	238.992	0.781154	0.18819	4.15088	3.31194195207826e-05	0.00023206	Up	9.62074	20.1515
Srgap2	256.512	-0.0493481	0.153532	-0.321419	0.747893	0.829176	Same	14.4164	17.2419
Fam72a	11.5177	-0.547134	0.537094	-1.01869	0.308349	0.44587	Same	0.789001	0.674815
Avpr1b	0.0289943	-1.06952	3.0885	-0.346293	0.729123	NA	Same	0	0.00367644
Ctse	1206.47	-1.28692	0.225677	-5.70251	1.18058031587983e-08	3.42148034083531e-07	Down	95.8376	49.1768
LOC108167725	1.07988	2.44441	1.93074	1.26605	0.205496	NA	Same	0	0.138528
Rab7b	19.3115	-0.228541	0.448984	-0.509019	0.610739	0.724492	Same	1.28216	1.21991
Gm30104	0.148279	-0.593767	3.08414	-0.192523	0.847332	NA	Same	0	0.0176489
Slc26a9	0	NA	NA	NA	NA	NA	Same	0	0
Pm20d1	2712.76	-0.165453	0.161154	-1.02667	0.304574	0.442297	Same	160.966	174.463
Slc41a1	73.9863	0.595027	0.265232	2.24342	0.0248699	0.0615272	Same	3.16043	6.02824
Rab29	122.79	1.02742	0.201356	5.10251	3.35175342790949e-07	5.02568897192529e-06	Up	4.31664	11.0642
Nucks1	1174.63	-0.095498	0.207166	-0.460974	0.644818	0.751265	Same	67.9846	76.9641
Slc45a3	263.034	1.81546	0.383955	4.72831	2.2639151421775e-06	2.39431812700417e-05	Up	6.95942	26.7496
Elk4	225.791	0.16248	0.240688	0.675065	0.499634	0.630642	Same	11.1163	16.1778
Mfsd4a	116.769	0.296263	0.313234	0.94582	0.344241	0.484281	Same	5.63948	8.77744
LOC105246707	0	NA	NA	NA	NA	NA	Same	0	0
LOC108167726	0.0752929	-0.525627	3.08361	-0.170458	0.86465	NA	Same	0	0.00947733
Cdk18	594.988	0.526992	0.155449	3.39012	0.000698618	0.00301789	Same	28.1079	47.0201
Gm30153	0	NA	NA	NA	NA	NA	Same	0	0
Gm30242	0.0376465	-0.937464	3.08715	-0.303666	0.761382	NA	Same	0	0.00473866
Gm29695	0	NA	NA	NA	NA	NA	Same	0	0
Lemd1	0	NA	NA	NA	NA	NA	Same	0	0
Mir135b	0	NA	NA	NA	NA	NA	Same	0	0
Gm29630	0	NA	NA	NA	NA	NA	Same	0	0
Gm38446	0	NA	NA	NA	NA	NA	Same	0	0
Klhdc8a	64.1579	1.11293	0.308536	3.60712	0.000309613	0.00152538	Up	2.13326	5.84272
Nuak2	117.313	1.11883	0.250197	4.4718	7.75650238125909e-06	6.69014480791108e-05	Up	4.33037	10.5877
Gm30744	0.173377	-0.258943	3.08177	-0.0840243	0.933037	NA	Same	0	0.020808
F730311O21Rik	3.8248	2.04199	0.884884	2.30764	0.0210193	0.0536852	Same	0.030515	0.426106
Tmcc2	37.9356	0.588196	0.321078	1.83194	0.0669602	0.136953	Same	1.66948	3.13671
Dstyk	152.832	0.327891	0.219637	1.49288	0.135468	0.239268	Same	7.3061	11.6028
Rbbp5	321.279	-0.165965	0.146172	-1.13541	0.256202	0.388657	Same	18.609	20.7793
Tmem81	0	NA	NA	NA	NA	NA	Same	0	0
Cntn2	10.8307	1.12139	0.487014	2.30258	0.0213026	0.0542127	Same	0.315454	1.02221
Nfasc	14.0622	0.307901	0.572455	0.53786	0.590673	0.707715	Same	0.805427	1.07005
LOC108167727	0	NA	NA	NA	NA	NA	Same	0	0
Gm10538	0	NA	NA	NA	NA	NA	Same	0	0
Gm31101	0	NA	NA	NA	NA	NA	Same	0	0
Lrrn2	0.0791896	-0.4934	3.08337	-0.16002	0.872866	NA	Same	0	0.00999466
Gm31159	0	NA	NA	NA	NA	NA	Same	0	0
Gm38687	0	NA	NA	NA	NA	NA	Same	0	0
Mdm4	294.347	-0.0828093	0.163348	-0.50695	0.61219	0.725658	Same	17.175	19.5036
Gm41953	0.0289943	-1.06952	3.0885	-0.346293	0.729123	NA	Same	0	0.00367644
Pik3c2b	59.2242	1.04986	0.398961	2.63149	0.00850121	0.0252019	Up	1.58501	5.31769
Gm28609	0.996371	-0.558324	1.91465	-0.291607	0.770587	NA	Same	0.0941591	0.0360587
Ppp1r15b	1648.14	0.278517	0.1261	2.20869	0.0271963	0.0660657	Same	85.1213	121.888
Plekha6	830.866	0.507773	0.136517	3.71949	0.000199629	0.00105191	Same	36.5821	65.4746
Gm19461	4.14821	1.79523	0.780677	2.29958	0.0214719	0.0545453	Same	0.129503	0.383325
Golt1a	171.166	0.562515	0.270651	2.07838	0.0376747	0.086344	Same	8.45491	13.6563
Kiss1	7.27197	2.11288	0.729124	2.89784	0.00375746	0.0126974	Up	0.0892066	0.795438
Ren1	23.9738	0.847702	0.582729	1.45471	0.145749	0.252827	Same	1.0216	13.0172
Etnk2	2208.37	1.5532	0.48406	3.2087	0.00133337	0.00529329	Up	66.3907	213.199
Sox13	97.2389	0.734359	0.175953	4.17361	2.99813725377044e-05	0.000213247	Up	4.21008	7.98904
Snrpe	181.777	-0.647447	0.187869	-3.44627	0.000568381	0.00254312	Down	12.6953	9.71412
Zc3h11a	1241.66	-0.130557	0.118166	-1.10485	0.269223	0.403406	Same	74.8746	81.0023
Zbed6	159.201	-0.473146	0.322508	-1.46709	0.142353	0.24835	Same	9.35782	9.20984
Lax1	2.38376	-0.112015	1.14552	-0.097786	0.922102	0.951377	Same	0.129503	0.141746
Atp2b4	51.0915	-0.291766	0.340889	-0.855898	0.392054	0.530691	Same	3.16034	3.183
Mir6903	0	NA	NA	NA	NA	NA	Same	0	0
Gm41954	0	NA	NA	NA	NA	NA	Same	0	0
Gm28441	0	NA	NA	NA	NA	NA	Same	0	0
Gm31515	0.304983	-2.50193	2.82021	-0.887143	0.375002	NA	Same	0.0307762	0.00315911
Optc	2.69145	-0.773564	0.87209	-0.887023	0.375066	0.514507	Same	0.20253	0.123523
Prelp	651.813	-0.200089	0.164628	-1.2154	0.224215	0.351363	Same	40.8004	41.4505
Gm31629	0.14389	-0.219207	3.08152	-0.071136	0.94329	NA	Same	0	0.0185461
Fmod	23.739	-0.487428	0.574821	-0.847966	0.396457	0.534571	Same	1.63848	1.37857
LOC105246710	0.0501953	-0.779341	3.08568	-0.252567	0.800603	NA	Same	0	0.00631822
Btg2	153.197	0.885507	0.335002	2.64329	0.00821052	0.0245085	Up	6.4867	13.0762
Gm31974	0	NA	NA	NA	NA	NA	Same	0	0
Gm32039	0.148279	-0.593767	3.08414	-0.192523	0.847332	NA	Same	0	0.0176489
Chit1	0.0783992	-2.28389	3.09212	-0.738616	0.46014	NA	Same	0	0
LOC108167728	0	NA	NA	NA	NA	NA	Same	0	0
Chil1	1.48602	1.22554	1.4333	0.855046	0.392526	NA	Same	0.0307762	0.154614
Mybph	0.0125488	-1.37159	3.09201	-0.443591	0.657338	NA	Same	0	0.00157955
Adora1	655.214	0.442002	0.521675	0.847274	0.396842	0.534885	Same	26.3912	50.7218
Gm32221	0	NA	NA	NA	NA	NA	Same	0	0
Myog	0	NA	NA	NA	NA	NA	Same	0	0
Ppfia4	6.25995	1.87968	1.28079	1.4676	0.142213	0.248135	Same	0.168616	0.665369
Gm32267	0	NA	NA	NA	NA	NA	Same	0	0
Tmem183a	1360.41	0.178182	0.152168	1.17095	0.241619	0.372241	Same	76.0918	97.7353
4933406M09Rik	0	NA	NA	NA	NA	NA	Same	0	0
Cyb5r1	71.3137	0.335859	0.311421	1.07847	0.280822	0.41613	Same	3.83727	5.47215
Adipor1	1320.84	0.440552	0.144108	3.0571	0.00223493	0.00821713	Same	66.7968	102.067
Klhl12	156.331	0.313422	0.174945	1.79154	0.0732062	0.14717	Same	8.09293	11.7171
Rabif	194.694	-0.280866	0.150705	-1.86369	0.0623655	0.129189	Same	12.4974	12.0185
Gm29376	2.10905	-0.366883	1.11206	-0.329914	0.741465	0.824263	Same	0.152836	0.141314
LOC108167729	0	NA	NA	NA	NA	NA	Same	0	0
Mgat4e	0.114896	-0.593767	3.08414	-0.192523	0.847332	NA	Same	0	0.0148697
LOC108167730	0	NA	NA	NA	NA	NA	Same	0	0
Kdm5b	273.22	-0.0803561	0.165136	-0.486605	0.626538	0.737108	Same	15.8566	18.023
Syt2	0.338759	-0.141212	2.41279	-0.0585264	0.953329	NA	Same	0	0.0318373
Ppp1r12b	73.3936	0.194999	0.250343	0.778925	0.436024	0.572593	Same	3.87193	5.28035
Gm32670	0.978617	-2.99088	2.21404	-1.35087	0.176737	NA	Same	0.112707	0.0206811
Ube2t	3.35716	-1.58349	1.16312	-1.36142	0.173381	0.288826	Same	0.325757	0.109137
Lgr6	0.692268	0.32995	2.03041	0.162504	0.870909	NA	Same	0.0307762	0.0616976
Ptprv	1.7686	3.20206	1.3482	2.37507	0.0175456	0.0461642	Up	0	0.224133
Ptpn7	4.77735	0.437616	0.753327	0.580911	0.561301	0.683166	Same	0.214911	0.403291
Arl8a	254.364	-0.0352084	0.126032	-0.279361	0.779968	0.853542	Same	14.705	16.9954
Gpr37l1	0	NA	NA	NA	NA	NA	Same	0	0
Gm41955	0.201486	-2.80051	3.08177	-0.908733	0.363491	NA	Same	0.0307762	0
Elf3	12.923	0.975907	0.487621	2.00136	0.0453531	0.100159	Same	0.357871	1.20837
Rnpep	336.08	0.903977	0.257077	3.51636	0.000437501	0.0020366	Up	14.0876	29.2962
Timm17a	283.669	-0.224901	0.14095	-1.59561	0.110576	0.205024	Same	17.7183	17.9064
Gm41956	0	NA	NA	NA	NA	NA	Same	0	0
Lmod1	9.61501	-0.401692	0.717751	-0.559654	0.575715	0.695425	Same	0.582426	0.56612
Shisa4	0.989167	-0.00486399	1.54594	-0.00314629	0.99749	NA	Same	0.0612912	0.0746368
Ipo9	507.622	-0.0666933	0.110213	-0.605133	0.54509	0.670318	Same	29.1395	33.9492
Nav1	56.7807	0.114537	0.31494	0.36368	0.716097	0.805139	Same	3.12187	4.09589
Mir1231	0	NA	NA	NA	NA	NA	Same	0	0
Gm32940	3.14967	-0.162244	0.98052	-0.165467	0.868576	0.915938	Same	0.150512	0.203459
Gm4793	0.0975835	-0.348953	3.08236	-0.11321	0.909864	NA	Same	0	0.0123502
Gm32835	2.10678	-5.30453	3.02083	-1.75598	0.0790913	0.15645	Same	0.282477	0
Csrp1	177.994	0.688512	0.377533	1.82371	0.0681959	0.139041	Same	8.10102	14.7484
Phlda3	11.9215	1.04157	0.714895	1.45696	0.145129	0.252014	Same	0.539362	1.05976
Tnni1	0	NA	NA	NA	NA	NA	Same	0	0
Lad1	101.911	-0.0155891	0.416632	-0.0374169	0.970153	0.979867	Same	5.71827	6.89677
Tnnt2	6.52719	-1.71474	1.6524	-1.03773	0.299398	0.43674	Same	0.64084	0.215037
Pkp1	6.11575	0.540157	0.702058	0.76939	0.441662	0.57809	Same	0.212065	0.498317
Igfn1	0.054092	-0.737905	3.08532	-0.239166	0.810977	NA	Same	0	0.00683555
Tmem9	158.573	0.603345	0.241502	2.4983	0.0124792	0.0346886	Up	7.02354	12.9429
Ascl5	0	NA	NA	NA	NA	NA	Same	0	0
Cacna1s	0.405806	-1.05054	2.30386	-0.455989	0.648398	NA	Same	0.0307762	0.0247431
Gm15850	0	NA	NA	NA	NA	NA	Same	0	0
Kif21b	19.673	1.14342	0.489259	2.33704	0.0194369	0.0502134	Same	0.648916	1.82041
Mroh3	0	NA	NA	NA	NA	NA	Same	0	0
5730559C18Rik	0.0752929	-0.525627	3.08361	-0.170458	0.86465	NA	Same	0	0.00947733
Gpr25	1.42114	1.14597	1.13871	1.00637	0.314238	NA	Same	0.0307762	0.145827
Camsap2	294.833	-0.721852	0.178946	-4.03391	5.48565851135773e-05	0.000354027	Down	20.6337	15.4105
9230116N13Rik	4.10176	-0.164751	1.03941	-0.158505	0.874059	0.919458	Same	0.303979	0.225181
Ddx59	77.027	-0.0713716	0.253951	-0.281045	0.778676	0.852668	Same	3.8909	5.13619
Kif14	0.330081	-2.14965	2.82889	-0.759891	0.44732	NA	Same	0.0307762	0.00631822
Gm29485	0.235198	-2.97766	3.07744	-0.967577	0.333256	NA	Same	0	0
Zfp281	456.688	-0.682876	0.23204	-2.94293	0.00325126	0.0112009	Down	32.2221	24.0928
Gm34056	0.0741397	-1.15535	3.08943	-0.37397	0.708427	NA	Same	0	0.00882445
Gm41958	1.66601	0.62199	1.16141	0.535549	0.59227	NA	Same	0.0615524	0.149638
Gm19705	3.12543	-0.692762	0.999493	-0.693114	0.488238	0.61948	Same	0.219901	0.172475
Platr22	5.9893	-0.526456	0.560046	-0.940023	0.347206	0.487421	Same	0.383449	0.358406
Nr5a2	1017.38	-0.441036	0.116533	-3.78465	0.000153927	0.000840753	Same	64.2579	59.4429
Gm34244	0	NA	NA	NA	NA	NA	Same	0	0
Gm34306	0	NA	NA	NA	NA	NA	Same	0	0
Gm4258	0	NA	NA	NA	NA	NA	Same	0	0
Mir181a-1	0	NA	NA	NA	NA	NA	Same	0	0
Mir181b-1	0	NA	NA	NA	NA	NA	Same	0	0
Gm34353	0	NA	NA	NA	NA	NA	Same	0	0
Ptprc	86.9704	-0.430922	0.347949	-1.23846	0.215544	0.341277	Same	5.71483	5.11058
Atp6v1g3	0	NA	NA	NA	NA	NA	Same	0	0
Gm28500	0	NA	NA	NA	NA	NA	Same	0	0
Nek7	1035.49	-0.56784	0.147931	-3.83855	0.000123764	0.000698603	Same	70.329	57.5986
Gm5833	0	NA	NA	NA	NA	NA	Same	0	0
Lhx9	0.086983	-0.431795	3.08293	-0.14006	0.888612	NA	Same	0	0.0110293
2310009B15Rik	33.043	0.0722976	0.294674	0.245348	0.806187	0.873329	Same	1.93467	2.23988
1700019P21Rik	0	NA	NA	NA	NA	NA	Same	0	0
Dennd1b	270.733	-0.337575	0.183349	-1.84116	0.0655975	0.134751	Same	17.1903	16.359
4930596I21Rik	0.389667	-1.8998	3.03295	-0.626389	0.53106	NA	Same	0.0506631	0.00183822
Gm41960	0.35285	0.267896	2.47635	0.108182	0.913851	NA	Same	0	0.0383056
Crb1	0.0289943	-1.06952	3.0885	-0.346293	0.729123	NA	Same	0	0.00367644
4933436E23Rik	0	NA	NA	NA	NA	NA	Same	0	0
Gm34816	0	NA	NA	NA	NA	NA	Same	0	0
Zbtb41	231.476	-0.690242	0.190175	-3.6295	0.000283968	0.00142571	Down	16.0815	12.2565
Gm41962	1.03653	-2.44332	1.88032	-1.29942	0.193801	NA	Same	0.101326	0.0167079
Aspm	3.17223	-1.68243	0.915025	-1.83867	0.0659637	0.135343	Same	0.223909	0.117202
F13b	3607.56	-0.945202	0.164657	-5.74043	9.44375752672597e-09	2.88210863300906e-07	Down	266.008	171.694
Cfhr1	1864.29	-0.613242	0.15129	-4.05343	5.04718704175676e-05	0.000330118	Down	124.394	101.894
Cfhr3	25.8697	-0.175495	1.05568	-0.166239	0.867969	0.915813	Same	1.60825	1.64524
Gm4788	578.265	0.0352461	1.10805	0.031809	0.974624	0.983082	Same	34.6971	40.0554
Gm41963	59.6792	-0.752657	0.858848	-0.876356	0.380836	0.520172	Same	4.51052	3.08488
Cfhr2	3443.31	-0.970749	0.25955	-3.74012	0.000183934	0.000980519	Down	254.067	162.694
Cfh	14265.8	-0.988653	0.197584	-5.00372	5.62348396815703e-07	7.59610434446533e-06	Down	1072.36	667.946
Kcnt2	42.9613	-1.47901	0.440395	-3.35837	0.00078403	0.00333766	Down	3.94758	1.61436
4930590L20Rik	0	NA	NA	NA	NA	NA	Same	0	0
Gm35244	0	NA	NA	NA	NA	NA	Same	0	0
Gm35303	0	NA	NA	NA	NA	NA	Same	0	0
Cdc73	222.422	-0.795176	0.209486	-3.79585	0.000147141	0.000809382	Down	15.9636	11.237
B3galt2	0.0897901	-0.405521	3.08274	-0.131546	0.895344	NA	Same	0	0.0113155
Gm38658	0	NA	NA	NA	NA	NA	Same	0	0
LOC108167731	0	NA	NA	NA	NA	NA	Same	0	0
Glrx2	335.643	-0.225709	0.133955	-1.68496	0.0919967	0.176429	Same	20.856	21.1977
Trove2	104.677	-0.389862	0.258943	-1.50559	0.132172	0.234755	Same	6.61295	6.14006
Uchl5	444.915	-2.14627	0.285239	-7.52448	5.29311338337072e-14	2.49161282719033e-11	Down	41.2131	11.6914
Gm41964	0.0741397	-1.15535	3.08943	-0.37397	0.708427	NA	Same	0	0.00882445
Rgs2	54.7361	0.112789	0.279531	0.403492	0.686586	0.783359	Same	2.97852	3.93029
Gm35356	0	NA	NA	NA	NA	NA	Same	0	0
Rgs13	0.054092	-0.737905	3.08532	-0.239166	0.810977	NA	Same	0	0.00683555
Gm35415	0	NA	NA	NA	NA	NA	Same	0	0
Rgs1	20.2491	-0.366001	0.640293	-0.571614	0.567583	0.689055	Same	1.2039	1.23842
Rgs21	0	NA	NA	NA	NA	NA	Same	0	0
Rgs18	2.89453	-2.06129	1.06313	-1.93889	0.052515	0.112582	Same	0.173998	0.0869174
Gm41965	0	NA	NA	NA	NA	NA	Same	0	0
Gm29514	0	NA	NA	NA	NA	NA	Same	0	0
Brinp3	0	NA	NA	NA	NA	NA	Same	0	0
Gm41966	0	NA	NA	NA	NA	NA	Same	0	0
Gm29398	0	NA	NA	NA	NA	NA	Same	0	0
Pla2g4a	12.6157	-0.610282	0.440587	-1.38516	0.166005	0.279264	Same	0.865964	0.679842
Ptgs2os	0	NA	NA	NA	NA	NA	Same	0	0
Ptgs2	0.0250976	-1.12851	3.08913	-0.365316	0.714875	NA	Same	0	0.00315911
Ptgs2os2	0	NA	NA	NA	NA	NA	Same	0	0
Gm15453	1.15313	1.3516	1.45857	0.926663	0.354101	NA	Same	0.030515	0.121584
Pdc	0	NA	NA	NA	NA	NA	Same	0	0
2310030A07Rik	0	NA	NA	NA	NA	NA	Same	0	0
BC003331	782.502	-0.992107	0.208207	-4.76501	1.88844430620192e-06	2.06004872559976e-05	Down	57.3402	36.4808
Tpr	2269.66	-1.18247	0.206499	-5.72627	1.02661943008848e-08	3.04923637227427e-07	Down	169.377	97.0978
Prg4	2502.71	-1.29331	0.297044	-4.35393	1.33717764421321e-05	0.000107126	Down	201.541	102.261
Gm41967	0	NA	NA	NA	NA	NA	Same	0	0
Hmcn1	16.879	-1.35633	0.419553	-3.23281	0.00122579	0.00491899	Down	1.56218	0.663205
Gm36297	0	NA	NA	NA	NA	NA	Same	0	0
Gm36139	0.176802	-0.0179968	3.08036	-0.00584242	0.995338	NA	Same	0	0.022175
Gm36077	0	NA	NA	NA	NA	NA	Same	0	0
C730036E19Rik	198.566	-0.477037	0.402184	-1.18612	0.235576	0.364922	Same	12.1698	11.5057
3110040M04Rik	0	NA	NA	NA	NA	NA	Same	0	0
LOC108167732	5.17342	-1.02452	0.832885	-1.23008	0.218666	0.344839	Same	0.327588	0.229283
LOC108167733	4.10815	0.418266	0.714782	0.585166	0.558436	0.681334	Same	0.13797	0.345931
Ivns1abp	1037.07	-0.355837	0.154529	-2.30273	0.0212942	0.0542004	Same	62.2034	62.4887
Swt1	215.962	-0.824048	0.143929	-5.72537	1.03207041773605e-08	3.05957669257859e-07	Down	15.8369	10.7129
Trmt1l	286.583	-0.46834	0.172929	-2.70828	0.00676333	0.0208663	Same	18.9154	16.4089
Mir7682	0.0391996	-2.04472	3.09388	-0.660892	0.508682	NA	Same	0	0
Rnf2	227.82	-0.548976	0.173914	-3.1566	0.0015962	0.00617877	Same	15.4985	12.7576
Gm36527	4.03878	1.09733	0.742811	1.47727	0.139604	0.244572	Same	0.0920674	0.392869
Fam129a	65.4112	-0.183145	0.298197	-0.614174	0.5391	0.664782	Same	3.86978	4.21268
Gm41969	0	NA	NA	NA	NA	NA	Same	0	0
LOC102640772	33.9614	0.725888	0.485307	1.49573	0.134724	0.238251	Same	1.14689	2.86367
Edem3	474.062	-0.537064	0.206016	-2.6069	0.00913653	0.0267717	Same	31.1809	26.5855
Gm25279	0.0783992	-2.28389	3.09212	-0.738616	0.46014	NA	Same	0	0
1700025G04Rik	45.5791	-0.151852	0.290442	-0.52283	0.601093	0.716496	Same	2.49012	3.04366
Gm36920	0.908719	-1.17839	2.22532	-0.529535	0.596434	NA	Same	0.101326	0.0199893
Gm41970	0.0574479	-1.15535	3.08943	-0.37397	0.708427	NA	Same	0	0.00743484
Tsen15	59.231	-0.179019	0.277275	-0.645637	0.518514	0.646207	Same	3.79756	3.71732
Colgalt2	16.4904	1.92854	0.727574	2.65065	0.00803376	0.0241059	Up	0.315731	1.75852
Rgl1	184.475	-0.34829	0.256907	-1.3557	0.175193	0.29122	Same	11.4245	11.1572
LOC108167734	0	NA	NA	NA	NA	NA	Same	0	0
Apobec4	0	NA	NA	NA	NA	NA	Same	0	0
Arpc5	852.59	-0.236332	0.10565	-2.23693	0.0252912	0.0623699	Same	53.9015	53.4173
Ncf2	27.5948	0.326027	0.411767	0.791774	0.428492	0.565947	Same	1.45474	2.0868
Smg7	593.98	-0.0149378	0.128972	-0.115822	0.907794	0.942121	Same	32.9663	40.114
Gm29954	0	NA	NA	NA	NA	NA	Same	0	0
Nmnat2	3.93064	0.331776	0.844469	0.392881	0.694407	0.789152	Same	0.209712	0.305203
Lamc2	4.40759	-0.762786	0.988085	-0.771985	0.440124	0.576563	Same	0.358133	0.235293
Lamc1	276.428	-0.382746	0.122153	-3.13332	0.0017284	0.00660328	Same	17.7947	16.5499
LOC108167838	0	NA	NA	NA	NA	NA	Same	0	0
E330020D12Rik	0.100391	-0.324986	3.0822	-0.10544	0.916027	NA	Same	0	0.0126364
Shcbp1l	0.0250976	-1.12851	3.08913	-0.365316	0.714875	NA	Same	0	0.00315911
Dhx9	998.247	-0.722016	0.146137	-4.94069	7.78471811030642e-07	9.95290626547324e-06	Down	69.4921	52.1003
Npl	6.55824	0.0455339	0.790173	0.0576252	0.954047	0.970796	Same	0.315454	0.467914
LOC108167735	0.0783992	-2.28389	3.09212	-0.738616	0.46014	NA	Same	0	0
Rgs8	2.02915	2.2469	1.57861	1.42334	0.154638	0.264524	Same	0.030515	0.224876
C230024C17Rik	0.190117	0.0787517	3.07944	0.0255734	0.979598	NA	Same	0	0.0235302
Rgs16	1787.3	1.0399	0.769732	1.35099	0.176698	0.293439	Same	60.8151	156.999
Rnasel	36.2265	0.0630971	0.2928	0.215496	0.829381	0.890551	Same	1.94812	2.55918
Rgsl1	0.203132	-0.917895	3.07761	-0.298249	0.765513	NA	Same	0	0.0159231
Gm41974	0	NA	NA	NA	NA	NA	Same	0	0
Teddm2	3.40825	-0.677824	0.913402	-0.742087	0.458034	0.59253	Same	0.303349	0.172723
Teddm1b	0.703724	0.266723	2.09365	0.127396	0.898627	NA	Same	0.0307762	0.0629593
Teddm1a	0.531172	1.41153	2.48473	0.568082	0.569979	NA	Same	0	0.0654562
Gm38440	5.33418	1.55073	0.820279	1.8905	0.0586917	0.123188	Same	0.137579	0.551493
Mir8114	0	NA	NA	NA	NA	NA	Same	0	0
Glul	16731.9	-0.142162	0.142113	-1.00035	0.317142	0.454986	Same	1005.51	1085.69
Gm30327	0.505133	1.38072	2.4454	0.564618	0.572334	NA	Same	0	0.0616053
LOC108167736	1.59614	0.261347	1.29962	0.201096	0.840624	NA	Same	0.0920674	0.125789
LOC108167737	0.650573	0.0557608	1.94693	0.0286404	0.977151	NA	Same	0.0307762	0.0557048
Gm30388	0	NA	NA	NA	NA	NA	Same	0	0
Zfp648	0	NA	NA	NA	NA	NA	Same	0	0
4930452N14Rik	0	NA	NA	NA	NA	NA	Same	0	0
4930532M18Rik	0	NA	NA	NA	NA	NA	Same	0	0
Gm30465	0	NA	NA	NA	NA	NA	Same	0	0
Cacna1e	1.35364	-1.38434	1.64534	-0.841375	0.400138	NA	Same	0.101326	0.0472989
Gm30521	0	NA	NA	NA	NA	NA	Same	0	0
Gm41976	0	NA	NA	NA	NA	NA	Same	0	0
Gm30602	0	NA	NA	NA	NA	NA	Same	0	0
Gm41977	0	NA	NA	NA	NA	NA	Same	0	0
Gm41980	0	NA	NA	NA	NA	NA	Same	0	0
Gm41979	0	NA	NA	NA	NA	NA	Same	0	0
Gm9530	4.07229	-0.502416	0.871802	-0.576296	0.564415	0.686042	Same	0.296812	0.197681
Ier5	45.7788	1.27501	0.340243	3.74734	0.000178721	0.000956668	Up	1.60178	4.3271
Gm41981	0	NA	NA	NA	NA	NA	Same	0	0
Gm30922	0	NA	NA	NA	NA	NA	Same	0	0
Mr1	116.644	-0.721221	0.285292	-2.52801	0.0114711	0.0323163	Down	7.95569	6.16277
Stx6	100.431	0.631827	0.246089	2.56748	0.0102442	0.0294255	Up	4.51243	8.32584
LOC108167738	0.245568	0.379929	2.99538	0.126838	0.899069	NA	Same	0	0.031329
BC034090	0.991475	1.07652	1.52045	0.708025	0.47893	NA	Same	0	0.106153
Gm31102	0	NA	NA	NA	NA	NA	Same	0	0
Xpr1	608.705	-0.639731	0.132218	-4.83844	1.30860311230154e-06	1.52154496605481e-05	Down	42.2756	32.9162
Gm31713	0	NA	NA	NA	NA	NA	Same	0	0
Gm31772	0	NA	NA	NA	NA	NA	Same	0	0
Gm5532	1.58598	-0.0193892	1.25188	-0.0154881	0.987643	NA	Same	0.0615524	0.120745
Acbd6	312.568	0.750964	0.182155	4.12267	3.74506363595764e-05	0.000257188	Up	13.2925	25.9776
Lhx4	0.479384	-2.83694	2.93008	-0.968211	0.332939	NA	Same	0.0615524	0.00953859
Qsox1	4704.85	1.28989	0.184388	6.99554	2.64247771453108e-12	5.547060651017e-10	Up	157.848	439.855
Cep350	457.594	-0.517698	0.199916	-2.58958	0.00960927	0.0278906	Same	28.4996	25.9737
Tor1aip1	757.793	-0.35959	0.129484	-2.77709	0.00548474	0.0174841	Same	46.8787	45.5335
Tor1aip2	1759.25	-0.23103	0.115088	-2.00742	0.0447046	0.0989939	Same	104.671	110.871
Fam163a	0.344688	0.801092	3.05891	0.261889	0.793407	NA	Same	0	0.0446091
Gm30472	0	NA	NA	NA	NA	NA	Same	0	0
Tdrd5	0	NA	NA	NA	NA	NA	Same	0	0
Nphs2	0	NA	NA	NA	NA	NA	Same	0	0
Axdnd1	0	NA	NA	NA	NA	NA	Same	0	0
Soat1	64.9195	-0.343115	0.267401	-1.28315	0.19944	0.321413	Same	4.35059	3.91574
Gm39682	0	NA	NA	NA	NA	NA	Same	0	0
Abl2	100.042	0.541968	0.236235	2.29419	0.0217794	0.0551911	Same	4.30251	8.02937
Tor3a	104.028	0.385646	0.309275	1.24693	0.212422	0.337295	Same	5.26945	7.9375
Fam20b	599.608	0.0416422	0.150223	0.277203	0.781624	0.854764	Same	33.9509	41.4219
Gm39683	0	NA	NA	NA	NA	NA	Same	0	0
Ralgps2	392.684	-0.485411	0.199885	-2.42845	0.0151636	0.0408872	Same	26.5061	22.566
Angptl1	2.62497	-0.276637	1.02198	-0.270687	0.786632	0.858476	Same	0.195485	0.132611
4930439D14Rik	0.245322	0.300819	2.62055	0.114792	0.90861	NA	Same	0	0.0300811
Gm39685	0	NA	NA	NA	NA	NA	Same	0	0
Gm30568	0.344688	0.801092	3.05891	0.261889	0.793407	NA	Same	0	0.0446091
Tex35	0.027046	-1.09858	3.08881	-0.355665	0.722091	NA	Same	0	0.00341778
Gm30694	0	NA	NA	NA	NA	NA	Same	0	0
Rasal2	102.225	-0.160528	0.271139	-0.592051	0.553817	0.677214	Same	5.64679	6.72397
2810025M15Rik	46.5011	0.87445	0.403206	2.16874	0.0301021	0.0719282	Same	1.8101	4.12258
BC026585	134.095	0.577269	0.381867	1.5117	0.13061	0.232699	Same	6.19216	10.7577
Gm15486	1.00989	-2.03173	2.5892	-0.784696	0.432632	NA	Same	0.112707	0.0297394
Sec16b	1082.04	0.407245	0.144505	2.81821	0.00482922	0.0157269	Same	52.4702	82.9394
Gm30903	0.0783992	-2.28389	3.09212	-0.738616	0.46014	NA	Same	0	0
Gm39686	0	NA	NA	NA	NA	NA	Same	0	0
Brinp2	0.318641	0.636154	3.06519	0.207542	0.835587	NA	Same	0	0.0413622
Astn1	0.201486	-2.80051	3.08177	-0.908733	0.363491	NA	Same	0.0307762	0
Mir488	0	NA	NA	NA	NA	NA	Same	0	0
Pappa2	0	NA	NA	NA	NA	NA	Same	0	0
Gm39687	0	NA	NA	NA	NA	NA	Same	0	0
4930562F17Rik	0	NA	NA	NA	NA	NA	Same	0	0
Rfwd2	338.131	-0.448452	0.144955	-3.09373	0.00197654	0.00739421	Same	21.4914	19.6624
Scarna3a	0	NA	NA	NA	NA	NA	Same	0	0
Mir1843b	0	NA	NA	NA	NA	NA	Same	0	0
Tnr	0.0250976	-1.12851	3.08913	-0.365316	0.714875	NA	Same	0	0.00315911
Gm31348	0	NA	NA	NA	NA	NA	Same	0	0
Gm31493	0.0579887	-0.698081	3.08498	-0.226284	0.820981	NA	Same	0	0.00735288
Gm31667	0	NA	NA	NA	NA	NA	Same	0	0
Gm37294	0.0125488	-1.37159	3.09201	-0.443591	0.657338	NA	Same	0	0.00157955
4930523C07Rik	191.726	0.0584094	0.200387	0.291482	0.770682	0.846661	Same	10.1687	13.4071
4930562F07Rik	0.558246	-1.47112	1.91623	-0.767715	0.442657	NA	Same	0.0589529	0.0205886
Tnn	0.65973	-0.593759	1.90444	-0.311776	0.755211	NA	Same	0.0461643	0.045978
Mrps14	182.325	0.458376	0.180372	2.54128	0.0110448	0.0312913	Same	9.12309	13.9872
Cacybp	564.452	-1.22494	0.201798	-6.07011	1.27823104622553e-09	6.10955109909767e-08	Down	44.1867	23.681
Rabgap1l	463.306	-1.14409	0.214111	-5.34344	9.11990706230216e-08	1.74468763923401e-06	Down	33.9268	20.184
Mir1927	0	NA	NA	NA	NA	NA	Same	0	0
Gpr52	0.17792	-0.258943	3.08177	-0.0840243	0.933037	NA	Same	0	0.0222363
Rc3h1	325.965	-0.195257	0.220896	-0.883934	0.376732	0.516108	Same	19.424	20.7642
Serpinc1	24190.4	0.375578	0.102845	3.65187	0.000260341	0.00132248	Same	1214.38	1839.18
Zbtb37	48.6625	-0.113116	0.227796	-0.496569	0.619493	0.731525	Same	2.6307	3.29212
Gas5	1247.72	-0.882732	0.224869	-3.92553	8.65382157687665e-05	0.000516635	Down	95.0613	60.9166
Snord47	3.5496	-0.420038	0.734865	-0.571585	0.567603	0.689055	Same	0.247017	0.200645
Dars2	191.117	0.271207	0.188826	1.43628	0.150923	0.259599	Same	9.75837	14.1056
Cenpl	65.8464	-0.293181	0.300974	-0.974108	0.330003	0.468837	Same	4.44915	4.01679
Klhl20	141.325	-0.866399	0.17458	-4.96277	6.94964781021178e-07	9.07954828291251e-06	Down	9.76013	7.01518
Ankrd45	0.419043	-2.40218	3.01292	-0.797292	0.425281	NA	Same	0.0563534	0.00367644
4930469G21Rik	0	NA	NA	NA	NA	NA	Same	0	0
Prdx6	4852.97	0.5479	0.188995	2.89901	0.00374337	0.0126632	Same	230.203	386.513
Tnfsf4	0	NA	NA	NA	NA	NA	Same	0	0
Tnfsf18	0.0685891	-0.590198	3.08411	-0.191368	0.848238	NA	Same	0	0.00867377
Gm31815	0	NA	NA	NA	NA	NA	Same	0	0
Gm31869	0	NA	NA	NA	NA	NA	Same	0	0
Fasl	1.66716	-1.28914	1.3098	-0.984226	0.325004	NA	Same	0.101326	0.0668935
Suco	229.524	-0.1638	0.193214	-0.847768	0.396567	0.534607	Same	13.5118	14.8153
Gm31925	0	NA	NA	NA	NA	NA	Same	0	0
4930558K02Rik	0.241081	-2.00222	3.07182	-0.651803	0.514528	NA	Same	0.0307762	0.00499733
Pigc	182.764	0.199365	0.164321	1.21327	0.225027	0.352412	Same	9.97578	13.0582
Dnm3	13.6329	-1.08769	0.477149	-2.27956	0.0226337	0.0569749	Same	0.942458	0.637817
2810442N19Rik	1.52925	-0.367876	1.27787	-0.287882	0.773437	NA	Same	0.0716108	0.0961886
Dnm3os	2.54396	-0.0438278	0.89706	-0.0488572	0.961033	0.974743	Same	0.0918062	0.190807
Mir199a-2	0	NA	NA	NA	NA	NA	Same	0	0
Mir214	0	NA	NA	NA	NA	NA	Same	0	0
Gm39688	0	NA	NA	NA	NA	NA	Same	0	0
Gm31985	0.158585	-0.258943	3.08177	-0.0840243	0.933037	NA	Same	0	0.0202996
Mettl13	122.628	0.478184	0.206317	2.31771	0.020465	0.052494	Same	6.0932	9.58501
Vamp4	181.506	-0.671127	0.194228	-3.45536	0.000549553	0.00247418	Down	12.7494	9.64323
Myoc	0.486295	-0.527698	2.56151	-0.206011	0.836783	NA	Same	0.0307762	0.0364766
7420461P10Rik	0	NA	NA	NA	NA	NA	Same	0	0
Prrc2c	937.817	-0.744198	0.181436	-4.10171	4.1010812438396e-05	0.000277587	Down	63.0719	48.5356
Fmo4	275.515	-0.275777	0.177265	-1.55574	0.11977	0.218063	Same	17.7523	17.1926
Fmo1	5754.8	-0.807245	0.173535	-4.65177	3.29103839955994e-06	3.29010308107313e-05	Down	405.191	291.08
Gm32197	1.71057	-0.853267	1.08259	-0.788173	0.430596	NA	Same	0.107455	0.0960574
Fmo2	718.381	-0.295049	0.198681	-1.48504	0.137533	0.241925	Same	43.2564	44.1277
Fmo6	0.298529	-1.60647	2.47706	-0.648539	0.516637	NA	Same	0.0307762	0.0124322
Gm32279	0.119903	-0.488364	3.08334	-0.158388	0.874151	NA	Same	0	0.0150533
Fmo3	5366.8	0.236641	0.306431	0.772249	0.439967	0.576406	Same	312.989	388.995
Mroh9	1.06335	0.795966	1.19294	0.667233	0.504623	NA	Same	0.0152575	0.107562
Prrx1	2.56655	-0.196234	0.996666	-0.196891	0.843913	0.899749	Same	0.0612912	0.185429
LOC108167739	0	NA	NA	NA	NA	NA	Same	0	0
LOC108167740	0	NA	NA	NA	NA	NA	Same	0	0
Gm20471	0	NA	NA	NA	NA	NA	Same	0	0
Gorab	44.9425	-0.367039	0.243778	-1.50563	0.132163	0.234755	Same	2.78999	2.73767
Gm32333	0	NA	NA	NA	NA	NA	Same	0	0
Gm39689	0	NA	NA	NA	NA	NA	Same	0	0
Mettl11b	0	NA	NA	NA	NA	NA	Same	0	0
Kifap3	98.5034	0.252615	0.181035	1.39539	0.162898	0.275289	Same	4.88219	7.34318
Scyl3	248.14	0.0534202	0.150047	0.356024	0.721823	0.809647	Same	13.1592	17.3645
BC055324	6.53519	-0.7147	0.820386	-0.871174	0.383659	0.523118	Same	0.49685	0.317069
Mettl18	48.9808	-0.236467	0.281952	-0.838679	0.401649	0.540052	Same	3.2753	3.00013
Sele	1.38559	1.07063	1.15662	0.92566	0.354623	NA	Same	0.0307762	0.139367
Sell	14.0542	-1.32078	0.626346	-2.10871	0.0349695	0.081287	Same	1.32156	0.544708
Selp	18.1469	-0.294515	0.400455	-0.735451	0.462065	0.596045	Same	1.25221	1.06061
Gm16548	63.2597	-0.352725	0.248006	-1.42224	0.154955	0.264921	Same	4.15663	3.74342
F5	12804.7	-0.734068	0.178186	-4.11967	3.79416296564144e-05	0.000259985	Down	869.527	666.248
Slc19a2	971.053	0.440981	0.162903	2.70701	0.00678926	0.0209379	Same	46.287	75.284
Ccdc181	154.293	-0.759659	0.300655	-2.52668	0.0115147	0.0324216	Down	10.5771	7.91575
Blzf1	199.643	-0.728641	0.201308	-3.61954	0.000295126	0.00146939	Down	13.9004	10.3572
Nme7	74.5789	-0.728087	0.285849	-2.5471	0.0108622	0.0308808	Down	5.23128	3.90281
Gm39690	0	NA	NA	NA	NA	NA	Same	0	0
Atp1b1	1108.34	0.0318903	0.264452	0.12059	0.904016	0.939519	Same	60.1855	75.251
Gm32391	53.9087	0.160691	0.238614	0.673438	0.500669	0.631213	Same	2.91285	3.83943
LOC108167741	0.0125488	-1.37159	3.09201	-0.443591	0.657338	NA	Same	0	0.00157955
Gm32459	0.0685891	-0.590198	3.08411	-0.191368	0.848238	NA	Same	0	0.00867377
Gm39691	0	NA	NA	NA	NA	NA	Same	0	0
Gm26685	0.0741397	-1.15535	3.08943	-0.37397	0.708427	NA	Same	0	0.00882445
Dpt	43.4124	-0.77925	0.520463	-1.49722	0.134335	0.237726	Same	2.87166	2.21462
Gm32569	0.0289943	-1.06952	3.0885	-0.346293	0.729123	NA	Same	0	0.00367644
Gm32652	4.04209	-0.809759	0.940472	-0.861013	0.389231	0.528313	Same	0.369222	0.184337
Gm20743	0.151675	-0.0127487	3.08033	-0.00413874	0.996698	NA	Same	0	0.0191858
Xcl1	2.19951	-0.665661	1.08392	-0.614122	0.539135	0.664782	Same	0.15545	0.112071
Gm39692	0	NA	NA	NA	NA	NA	Same	0	0
1700029M03Rik	0	NA	NA	NA	NA	NA	Same	0	0
4930568G15Rik	0	NA	NA	NA	NA	NA	Same	0	0
Tbx19	0	NA	NA	NA	NA	NA	Same	0	0
Sft2d2	962.557	0.532702	0.15603	3.41409	0.000639957	0.00279876	Same	43.4944	76.7041
Tiprl	205.736	-0.455403	0.147468	-3.08814	0.00201415	0.00750486	Same	13.5204	11.8729
Gpr161	4.92797	-0.231787	0.678133	-0.341801	0.7325	0.81802	Same	0.293044	0.297439
Dcaf6	864.449	-0.805597	0.131158	-6.14218	8.1398855785477e-10	4.30084974752245e-08	Down	64.5307	43.6733
Mpc2	2438.06	0.185486	0.185473	1.00007	0.317277	0.455083	Same	131.652	175.64
Adcy10	1.668	-0.585051	1.20457	-0.485693	0.627185	NA	Same	0.122452	0.100179
Mpzl1	32.5496	0.948163	0.368262	2.5747	0.0100328	0.0289093	Up	1.29432	2.85429
Rcsd1	68.59	0.131162	0.31589	0.415213	0.677986	0.776971	Same	3.89693	4.79683
LOC108167742	9.07092	0.561923	0.533179	1.05391	0.291924	0.428332	Same	0.357871	0.779261
Creg1	8317.09	-0.973268	0.263925	-3.68767	0.000226316	0.00117141	Down	593.545	392.732
Cd247	3.36028	-1.29343	0.788579	-1.64021	0.100962	0.190403	Same	0.341292	0.127666
Gm32999	0.146988	-1.16291	3.07939	-0.377643	0.705696	NA	Same	0	0.00867377
Pou2f1	109.608	-0.263421	0.232687	-1.13208	0.2576	0.390206	Same	6.46375	6.82819
Gm33224	0	NA	NA	NA	NA	NA	Same	0	0
Gm39693	0	NA	NA	NA	NA	NA	Same	0	0
Dusp27	0.182149	-2.73118	3.0836	-0.885713	0.375772	NA	Same	0.030515	0
Gpa33	0	NA	NA	NA	NA	NA	Same	0	0
Mael	0.201486	-2.80051	3.08177	-0.908733	0.363491	NA	Same	0.0307762	0
Ildr2	980.051	-0.867233	0.379233	-2.28681	0.022207	0.0560733	Same	71.2274	48.5085
Tada1	120.067	-0.106676	0.196207	-0.543691	0.586654	0.70442	Same	7.30317	7.80112
Pogk	154.156	-0.414416	0.240234	-1.72505	0.0845184	0.165063	Same	9.78588	9.17907
Gm39694	0	NA	NA	NA	NA	NA	Same	0	0
Gm33354	0	NA	NA	NA	NA	NA	Same	0	0
Gm4846	0	NA	NA	NA	NA	NA	Same	0	0
Gm4847	0	NA	NA	NA	NA	NA	Same	0	0
Fmo9	0	NA	NA	NA	NA	NA	Same	0	0
Gm33404	0	NA	NA	NA	NA	NA	Same	0	0
LOC108167743	0	NA	NA	NA	NA	NA	Same	0	0
Gm16701	0.604459	-3.79826	3.05941	-1.2415	0.214421	NA	Same	0.0923286	0
Fam78b	0.996861	-1.54895	1.68655	-0.918411	0.358404	NA	Same	0.107455	0.0398669
Gm33610	0.383635	-3.34833	3.03691	-1.10255	0.270224	NA	Same	0.0612912	0
Gm33668	0	NA	NA	NA	NA	NA	Same	0	0
Uck2	131.088	0.220676	0.257764	0.856118	0.391933	0.530691	Same	7.09423	9.46253
LOC108167744	11.1038	-4.61974	0.836362	-5.52361	3.32104860786829e-08	7.63153388677899e-07	Down	1.23595	0.0618752
LOC102636733	0	NA	NA	NA	NA	NA	Same	0	0
Mir6347	0	NA	NA	NA	NA	NA	Same	0	0
Tmco1	1403.09	-0.521714	0.157571	-3.31098	0.000929712	0.00387189	Same	91.5974	79.3562
Aldh9a1	3851.73	0.121952	0.144672	0.842956	0.399253	0.537481	Same	209.412	272.436
Mgst3	171.94	1.17067	0.328514	3.56352	0.000365921	0.00175936	Up	5.87967	15.7587
Gm34207	0	NA	NA	NA	NA	NA	Same	0	0
Lrrc52	0	NA	NA	NA	NA	NA	Same	0	0
Rxrg	95.8998	0.0956619	0.303697	0.314992	0.752768	0.832811	Same	5.16318	6.73343
Lmx1a	0	NA	NA	NA	NA	NA	Same	0	0
Pbx1	374.401	-0.239006	0.148546	-1.60897	0.107623	0.200602	Same	22.8991	23.6051
Gm39696	0	NA	NA	NA	NA	NA	Same	0	0
Mir6348	0	NA	NA	NA	NA	NA	Same	0	0
Gm34320	0.779334	-2.36726	2.57188	-0.92044	0.357343	NA	Same	0.101326	0.00367644
Mir6354	0	NA	NA	NA	NA	NA	Same	0	0
Gm39697	0	NA	NA	NA	NA	NA	Same	0	0
Gm34421	0	NA	NA	NA	NA	NA	Same	0	0
Gm34477	0	NA	NA	NA	NA	NA	Same	0	0
Gm34535	0	NA	NA	NA	NA	NA	Same	0	0
Nuf2	1.52816	-3.19557	1.51228	-2.11308	0.0345935	NA	Same	0.199131	0.0163129
Gm34624	0	NA	NA	NA	NA	NA	Same	0	0
Rgs5	1029.94	-0.87766	0.166469	-5.27221	1.34794153952412e-07	2.42068484103672e-06	Down	77.1674	50.3717
Rgs4	38.6617	-0.211331	0.410774	-0.51447	0.606923	0.721398	Same	2.38291	2.5033
Gm39698	0	NA	NA	NA	NA	NA	Same	0	0
Gm39699	0	NA	NA	NA	NA	NA	Same	0	0
Ccdc190	0.287929	-1.74684	2.89588	-0.603215	0.546366	NA	Same	0.0307762	0.0111113
Hsd17b7	645.346	-0.000366246	0.2698	-0.00135747	0.998917	0.998997	Same	37.611	43.7278
3110045C21Rik	7.29435	-0.0389616	0.652014	-0.0597557	0.95235	0.969959	Same	0.475023	0.461349
Ddr2	44.6893	-0.5335	0.278004	-1.91904	0.0549796	0.116818	Same	2.80608	2.59459
Uap1	388.136	-0.224971	0.143613	-1.56651	0.11723	0.214367	Same	24.4494	24.4071
Uhmk1	43.7895	0.30558	0.403077	0.75812	0.448379	0.584077	Same	1.84461	3.35738
Sh2d1b2	0	NA	NA	NA	NA	NA	Same	0	0
Gm6345	1.78769	2.45797	1.26183	1.94794	0.0514222	0.110605	Same	0	0.218571
Sh2d1b1	0.302476	0.627458	2.43451	0.257735	0.796612	NA	Same	0	0.0388458
Gm7694	145.359	0.65495	0.280743	2.33292	0.0196523	0.050652	Same	6.7261	11.9155
1700015E13Rik	0.158191	-1.72264	3.08476	-0.558436	0.576547	NA	Same	0.0153881	0.00743484
Nos1ap	67.1579	-1.11809	0.400286	-2.79323	0.0052184	0.0167762	Down	5.38035	2.94021
LOC108167745	0.207247	-2.14852	3.07588	-0.698505	0.484862	NA	Same	0.030515	0.00315911
Olfml2b	3.30955	0.581655	0.921394	0.631277	0.527859	0.65509	Same	0.148682	0.27415
Atf6	788.054	0.00295387	0.179776	0.0164309	0.986891	0.991749	Same	43.5345	53.6087
Gm29733	0.117994	-1.4856	3.0822	-0.481993	0.629811	NA	Same	0	0.00499733
Dusp12	96.8628	0.0837483	0.209493	0.399767	0.689328	0.7852	Same	5.57251	6.68108
Fcrlb	1.92508	-0.326408	1.1507	-0.283661	0.77667	0.851252	Same	0.14816	0.123311
Fcrla	2.84649	0.520094	1.05062	0.495034	0.620576	0.732358	Same	0.122582	0.245309
Gm39701	11.4435	-2.35649	1.39427	-1.69013	0.0910032	0.175108	Same	1.1295	0.260865
Fcgr2b	430.849	-0.82291	0.199918	-4.11624	3.85097134717619e-05	0.000263297	Down	30.9868	21.7157
Gm34968	1.58631	-0.153813	1.05357	-0.145992	0.883927	NA	Same	0.108371	0.0981327
LOC102638466	0.855098	-1.9725	2.22286	-0.887368	0.374881	NA	Same	0.101326	0.0134997
Fcgr4	37.4354	0.230612	0.408923	0.563949	0.572789	0.693291	Same	1.85576	2.73794
Gm35090	0	NA	NA	NA	NA	NA	Same	0	0
Fcgr3	89.21	-0.186578	0.329045	-0.567027	0.570696	0.691458	Same	5.72759	5.71849
Mir6546	0	NA	NA	NA	NA	NA	Same	0	0
Cfap126	5.70016	-0.0695135	0.618589	-0.112374	0.910527	0.943948	Same	0.348321	0.370407
Sdhc	1337.88	0.555937	0.155438	3.57658	0.000348122	0.00168675	Same	63.5852	106.566
LOC108167746	1.80843	2.00507	1.29754	1.54528	0.122279	0.221566	Same	0.0152575	0.204097
Mpz	9.47712	0.848276	0.61111	1.38809	0.16511	0.27836	Same	0.386787	0.806201
Pcp4l1	1128.65	-0.23562	0.264381	-0.891213	0.372815	0.512596	Same	67.6795	71.1807
Nr1i3	1620.65	0.961107	0.201991	4.75816	1.95364225578943e-06	2.11926527942968e-05	Up	62.7726	142.289
Tomm40l	1552.34	0.466204	0.204129	2.28387	0.0223791	0.0564164	Same	74.3413	121.211
Apoa2	115168	-0.0785691	0.119946	-0.655036	0.512445	0.641133	Same	6883.82	7634.7
Fcer1g	100.047	-0.464908	0.359737	-1.29235	0.196234	0.317697	Same	6.64452	5.80247
Ndufs2	2778.88	-0.105464	0.0903145	-1.16774	0.242912	0.373715	Same	167.366	182.277
Adamts4	0.917178	0.306804	1.69201	0.181325	0.856113	NA	Same	0.0563534	0.0658081
B4galt3	128.335	0.93664	0.239232	3.91519	9.03315741082894e-05	0.000535577	Up	5.10403	11.2795
Ppox	148.235	1.24718	0.338209	3.6876	0.000226379	0.00117141	Up	5.33931	13.838
Usp21	180.097	0.555764	0.192439	2.888	0.00387703	0.0130444	Same	8.45865	14.2766
Ufc1	700.323	0.623742	0.158784	3.92823	8.55719825892556e-05	0.000512047	Up	32.2202	56.9997
LOC105244007	27.2269	-0.653391	0.329788	-1.98125	0.0475634	0.104093	Same	1.91569	1.49935
Dedd	360.349	0.535342	0.17978	2.97776	0.00290363	0.0102101	Same	17.2464	28.6718
Nit1	787.166	0.526708	0.196646	2.67846	0.00739616	0.022497	Same	36.4631	62.3527
Pfdn2	681.856	-0.769514	0.169264	-4.54624	5.46120071883647e-06	4.98552486295913e-05	Down	48.3082	34.7616
Klhdc9	107.533	-0.0713276	0.205431	-0.347209	0.728434	0.814768	Same	6.52211	7.06663
Nectin4	2.67941	0.772471	0.917493	0.841937	0.399823	0.538109	Same	0.0923286	0.241393
Arhgap30	63.741	-0.0550518	0.317062	-0.173631	0.862156	0.912062	Same	3.52514	4.27916
Usf1	358.005	1.05195	0.210217	5.00413	5.6116230286648e-07	7.58667990663873e-06	Up	13.6539	32.1573
Tstd1	214.7	1.0334	0.348264	2.96729	0.00300433	0.0105066	Up	7.86346	19.0301
Gm26641	0.50824	0.539716	2.19313	0.246094	0.805609	NA	Same	0	0.052128
F11r	1569.01	0.326569	0.120473	2.71073	0.0067136	0.0207334	Same	79.2444	117.725
Alyref2	60.1606	0.238808	0.238109	1.00293	0.315893	0.453604	Same	3.19401	4.3569
Itln1	1.07801	-0.318153	1.95108	-0.163064	0.870468	NA	Same	0.0941591	0.0452924
Gm35200	1.29349	-1.3546	1.48566	-0.91178	0.361884	NA	Same	0.132102	0.0384507
Gm39703	0.479439	1.25862	2.53321	0.496848	0.619296	NA	Same	0	0.061956
Cd244	5.40339	-1.74985	1.01905	-1.71715	0.0859526	0.16717	Same	0.558925	0.16544
Ly9	21.9833	-0.322711	0.381861	-0.8451	0.398055	0.53624	Same	1.47957	1.34047
Slamf7	3.8891	-1.27678	0.742822	-1.71882	0.0856468	0.166859	Same	0.343645	0.147372
Mir7683	0	NA	NA	NA	NA	NA	Same	0	0
Cd48	19.4014	-1.30105	0.615465	-2.11392	0.0345218	0.0804594	Same	1.63886	0.772729
Slamf1	1.65827	-3.44186	1.80236	-1.90964	0.0561795	NA	Same	0.202652	0.00999466
Cd84	60.6583	-0.855354	0.301443	-2.83753	0.00454636	0.0149467	Down	4.43948	3.02958
Gm37065	0.148279	-0.593767	3.08414	-0.192523	0.847332	NA	Same	0	0.0176489
Slamf6	3.69312	-0.568352	0.874621	-0.649827	0.515804	0.643944	Same	0.278555	0.207154
Vangl2	15.9016	-0.074019	0.556456	-0.133019	0.894179	0.932414	Same	0.871411	1.03689
Nhlh1	0	NA	NA	NA	NA	NA	Same	0	0
Ncstn	543.726	0.354668	0.133148	2.66372	0.00772821	0.0233334	Same	26.7885	41.3608
Copa	2986.07	-0.0828677	0.140409	-0.590187	0.555066	0.678447	Same	171.528	197.989
Pex19	1460.52	0.330921	0.152415	2.17118	0.0299177	0.0715759	Same	74.5685	109.459
Dcaf8	1539.93	0.3335	0.115073	2.89817	0.0037535	0.0126892	Same	77.6952	115.779
Pea15a	171.581	0.0634931	0.231482	0.274289	0.783862	0.856536	Same	9.8801	11.9868
Gm17224	0.664556	-0.399836	1.87453	-0.2133	0.831093	NA	Same	0.0457725	0.0497529
Casq1	0.0501953	-0.779341	3.08568	-0.252567	0.800603	NA	Same	0	0.00631822
Atp1a4	0	NA	NA	NA	NA	NA	Same	0	0
Atp1a2	7.85584	-0.411665	0.671712	-0.61286	0.539969	0.665546	Same	0.600683	0.414975
Gm39704	0	NA	NA	NA	NA	NA	Same	0	0
Igsf8	193.366	0.575433	0.326389	1.76303	0.0778953	0.154656	Same	9.33018	15.561
Kcnj9	0.853738	0.237101	1.41476	0.16759	0.866906	NA	Same	0.030515	0.0753227
Kcnj10	43.7898	-0.162727	0.389058	-0.418259	0.675758	0.77516	Same	2.79652	2.8146
Pigm	117.646	0.169003	0.244091	0.692378	0.4887	0.619863	Same	6.22776	8.47915
Slamf9	6.92983	0.667531	0.746781	0.893878	0.371387	0.510995	Same	0.346752	0.579782
Gm35522	0.0125488	-1.37159	3.09201	-0.443591	0.657338	NA	Same	0	0.00157955
Igsf9	1.24363	1.3599	1.61772	0.840631	0.400555	NA	Same	0.0307762	0.127921
Tagln2	145.348	0.820429	0.242045	3.38958	0.000700006	0.00302221	Up	5.67989	12.4882
Gm37125	0.0791896	-0.4934	3.08337	-0.16002	0.872866	NA	Same	0	0.00999466
Cfap45	2.06466	-2.78943	1.35879	-2.05288	0.0400846	0.0906895	Same	0.233167	0.0287995
4933439K11Rik	0.510466	0.536376	2.24816	0.238584	0.811428	NA	Same	0	0.0554689
Vsig8	0.159321	-0.593767	3.08414	-0.192523	0.847332	NA	Same	0	0.0206811
Slamf8	4.24483	1.53457	1.29809	1.18218	0.237135	0.366716	Same	0.162356	0.395909
Fcrl6	0	NA	NA	NA	NA	NA	Same	0	0
Dusp23	82.2701	0.932779	0.231354	4.03183	5.53446647776769e-05	0.000357028	Up	3.26657	7.16813
Gm35601	53.6134	0.178373	0.393538	0.453254	0.650366	0.755217	Same	2.75623	3.92093
Crp	4866.02	-0.327844	0.147895	-2.21673	0.0266413	0.065019	Same	306.268	295.319
Apcs	4544.61	0.532928	0.266462	2.00001	0.0454988	0.100409	Same	215.987	361.778
Gm35686	7.3126	0.339858	0.962013	0.353278	0.72388	0.810958	Same	0.323019	0.579433
Olfr16	0.292073	0.549976	3.06875	0.179218	0.857766	NA	Same	0	0.0374401
Gm35742	32.7969	-0.0549359	0.565485	-0.0971482	0.922609	0.951642	Same	1.74386	2.21196
Olfr1408	0	NA	NA	NA	NA	NA	Same	0	0
Olfr1406	0	NA	NA	NA	NA	NA	Same	0	0
Olfr218	0	NA	NA	NA	NA	NA	Same	0	0
Olfr1404	0	NA	NA	NA	NA	NA	Same	0	0
Fcer1a	0	NA	NA	NA	NA	NA	Same	0	0
Olfr418	0	NA	NA	NA	NA	NA	Same	0	0
Mptx2	0	NA	NA	NA	NA	NA	Same	0	0
Ackr1	34.8166	-0.609245	0.35218	-1.72992	0.0836437	0.163684	Same	2.50395	1.87624
Cadm3	87.2439	0.327495	0.252921	1.29485	0.195371	0.31657	Same	4.19212	6.542
Aim2	19.1097	-0.84369	0.562759	-1.4992	0.133821	0.237005	Same	1.39362	0.960561
LOC102639543	0.0501953	-0.779341	3.08568	-0.252567	0.800603	NA	Same	0	0.00631822
BC094916	1.40476	0.766159	1.58753	0.482611	0.629372	NA	Same	0.0457725	0.130098
Pydc4	1.10862	-4.27551	1.91347	-2.23443	0.0254545	NA	Same	0.132102	0
Pyhin1	8.23952	-1.22627	0.642747	-1.90786	0.0564095	0.119247	Same	0.754564	0.331587
Pydc3	4.39736	-1.43281	0.941972	-1.52107	0.128241	0.229531	Same	0.421747	0.143824
AI607873	56.1626	-1.48158	0.439921	-3.36783	0.000757614	0.00324566	Down	4.75048	2.06649
Ifi204	28.0186	-0.849957	0.445493	-1.9079	0.0564039	0.119247	Same	2.26775	1.39217
Mndal	75.9914	-1.73936	0.449843	-3.86658	0.000110371	0.000635237	Down	6.60995	2.4651
Mnda	9.45957	-0.819303	0.61228	-1.33812	0.180858	0.299005	Same	0.712743	0.458308
Ifi203	144.213	-1.1243	0.279375	-4.02434	5.71354914184588e-05	0.00036645	Down	10.5478	6.3503
Ifi202b	51.1159	-1.46698	0.367855	-3.98792	6.66546728480705e-05	0.000418518	Down	4.66234	1.85432
Ifi205	4.57386	0.198773	0.71361	0.278546	0.780594	0.854046	Same	0.14816	0.367526
Olfr433	0	NA	NA	NA	NA	NA	Same	0	0
Olfr432	0	NA	NA	NA	NA	NA	Same	0	0
Olfr430	0	NA	NA	NA	NA	NA	Same	0	0
Olfr429	0	NA	NA	NA	NA	NA	Same	0	0
Olfr427	0	NA	NA	NA	NA	NA	Same	0	0
Olfr231	0	NA	NA	NA	NA	NA	Same	0	0
Olfr424	0	NA	NA	NA	NA	NA	Same	0	0
Olfr421-ps1	0	NA	NA	NA	NA	NA	Same	0	0
Olfr420	0	NA	NA	NA	NA	NA	Same	0	0
Gm36196	0	NA	NA	NA	NA	NA	Same	0	0
Spta1	8.73441	-2.06127	0.752602	-2.73885	0.00616539	0.0193091	Down	0.80841	0.23803
Olfr419	0	NA	NA	NA	NA	NA	Same	0	0
Mptx1	0	NA	NA	NA	NA	NA	Same	0	0
Olfr417	0	NA	NA	NA	NA	NA	Same	0	0
Olfr248	0	NA	NA	NA	NA	NA	Same	0	0
Olfr414	0	NA	NA	NA	NA	NA	Same	0	0
Olfr220	0	NA	NA	NA	NA	NA	Same	0	0
Fmn2	45.4022	-1.20705	0.454201	-2.65753	0.00787154	0.0236878	Down	3.86044	1.88576
Grem2	251.811	-0.686148	0.17373	-3.9495	7.83132493067625e-05	0.000476505	Down	17.084	13.4188
Rgs7	1.65994	-1.34498	1.35347	-0.993725	0.320357	NA	Same	0.124674	0.0586712
Fh1	1913.3	-0.195042	0.30097	-0.648045	0.516956	0.644804	Same	117.2	120.335
Kmo	2585.38	0.221661	0.235515	0.941175	0.346615	0.486916	Same	132.298	187.185
Opn3	13.088	-0.611282	0.54929	-1.11286	0.26577	0.399735	Same	0.942295	0.698057
Chml	23.5213	-0.0378967	0.408168	-0.0928458	0.926026	0.953336	Same	1.20068	1.63389
Gm39707	0	NA	NA	NA	NA	NA	Same	0	0
Wdr64	0	NA	NA	NA	NA	NA	Same	0	0
Gm36360	0	NA	NA	NA	NA	NA	Same	0	0
Exo1	1.35029	-0.916713	1.56497	-0.585769	0.558031	NA	Same	0.122582	0.073841
Becn2	0	NA	NA	NA	NA	NA	Same	0	0
Pld5	0	NA	NA	NA	NA	NA	Same	0	0
LOC108167747	0	NA	NA	NA	NA	NA	Same	0	0
Gm36536	0	NA	NA	NA	NA	NA	Same	0	0
Gm36586	0	NA	NA	NA	NA	NA	Same	0	0
Cep170	75.4977	-0.363871	0.289865	-1.25531	0.209366	0.333809	Same	4.43312	4.56068
Mir350	0	NA	NA	NA	NA	NA	Same	0	0
Sdccag8	106.045	-1.55726	0.27306	-5.70297	1.17734650670799e-08	3.41848610003774e-07	Down	8.71783	3.7642
Hmga2-ps1	10.3569	-0.570604	0.453505	-1.25821	0.208316	0.332646	Same	0.737492	0.574966
Gm15423	0.88454	0.711074	1.56721	0.45372	0.65003	NA	Same	0.0307762	0.0849523
Akt3	43.5188	-0.128202	0.311047	-0.412163	0.68022	0.779071	Same	2.4218	2.90494
Gm36904	0	NA	NA	NA	NA	NA	Same	0	0
Zbtb18	346.318	-0.475534	0.159595	-2.97964	0.00288589	0.0101631	Same	21.9775	20.0046
Gm29856	6.98615	0.643575	0.722824	0.890362	0.373272	0.512861	Same	0.256791	0.591746
Gm30013	0	NA	NA	NA	NA	NA	Same	0	0
2310043L19Rik	0	NA	NA	NA	NA	NA	Same	0	0
Gm30115	0	NA	NA	NA	NA	NA	Same	0	0
1700016C15Rik	0.916296	-3.50722	2.12468	-1.6507	0.098799	NA	Same	0.124935	0.00157955
Adss	507.226	-0.542901	0.137299	-3.95415	7.68077465009104e-05	0.000467895	Same	33.7186	28.4534
Gm7068	0	NA	NA	NA	NA	NA	Same	0	0
Gm16432	0.514742	-0.0639098	2.20688	-0.0289594	0.976897	NA	Same	0	0.0441875
Desi2	207.504	0.321179	0.282733	1.13598	0.255964	0.388371	Same	10.454	15.4526
LOC108167748	1.66487	3.09569	1.4886	2.0796	0.0375625	NA	Same	0	0.211538
B230369F24Rik	2.79521	0.729789	0.983721	0.741866	0.458168	0.592605	Same	0.124935	0.22105
Cox20	3.54437	2.07039	0.990876	2.08945	0.0366674	0.0844589	Same	0.06103	0.388137
Hnrnpu	3873.35	-0.413409	0.148476	-2.78435	0.0053635	0.0171504	Same	243.249	227.98
Efcab2	52.3001	-0.511074	0.339061	-1.50732	0.131729	0.234074	Same	3.14813	2.93938
Gm31289	0	NA	NA	NA	NA	NA	Same	0	0
Gm39709	0	NA	NA	NA	NA	NA	Same	0	0
Kif26b	16.148	-0.239351	0.470717	-0.508482	0.611115	0.724772	Same	1.02858	1.00549
Gm39710	0.0579887	-0.698081	3.08498	-0.226284	0.820981	NA	Same	0	0.00735288
LOC108167845	0.0250976	-1.12851	3.08913	-0.365316	0.714875	NA	Same	0	0.00315911
Smyd3	44.01	-0.315644	0.272333	-1.15904	0.246441	0.377797	Same	2.98274	2.56875
LOC108167846	2.29726	-0.88822	1.59268	-0.557687	0.577058	0.696677	Same	0.202652	0.0977023
Gm31349	0.0289943	-1.06952	3.0885	-0.346293	0.729123	NA	Same	0	0.00367644
Tfb2m	183.673	0.161898	0.171863	0.94202	0.346183	0.486441	Same	10.0775	13.1277
Cnst	197.393	0.406931	0.25804	1.57701	0.114793	0.210904	Same	9.91321	15.1175
Sccpdh	33.5226	0.275357	0.331694	0.830152	0.406453	0.544665	Same	1.78342	2.4479
Gm1305	0	NA	NA	NA	NA	NA	Same	0	0
Ahctf1	794.511	-0.520176	0.167819	-3.09963	0.00193766	0.00726516	Same	54.9021	44.9732
Gm31668	0.152822	-0.593767	3.08414	-0.192523	0.847332	NA	Same	0	0.0190772
Cdc42bpa	479.633	-0.50919	0.174063	-2.92532	0.00344105	0.0117687	Same	31.7975	27.3995
LOC108167749	2.07728	-2.67698	1.47688	-1.81259	0.0698948	0.141613	Same	0.233429	0.0376233
Gm38331	0.195998	-2.83484	3.08089	-0.920137	0.357501	NA	Same	0	0
Adck3	2424.93	1.02156	0.224036	4.55979	5.12054999043488e-06	4.74881334635316e-05	Up	87.5697	216.141
LOC108167750	0.273224	-3.0566	3.07565	-0.993806	0.320317	NA	Same	0.0457725	0
Gm37336	1.77371	0.869601	1.12404	0.773641	0.439143	0.575667	Same	0.0457725	0.172343
Psen2	1749.56	0.627108	0.170311	3.68213	0.000231293	0.00119452	Up	77.357	142.416
Gm31728	16.1384	-0.839218	0.705889	-1.18888	0.234486	0.363851	Same	1.38898	0.763811
Gm39713	0	NA	NA	NA	NA	NA	Same	0	0
Gm5069	2.54253	0.921989	0.924534	0.997247	0.318645	0.456542	Same	0.0612912	0.240636
Itpkb	87.5874	0.674703	0.295228	2.28537	0.0222914	0.0562408	Same	3.80252	7.31228
Gm39712	0.559376	0.649007	2.25098	0.288322	0.7731	NA	Same	0	0.059138
Stum	4.80126	0.397822	0.6692	0.594474	0.552195	0.675949	Same	0.209973	0.391918
Gm31986	0.0289943	-1.06952	3.0885	-0.346293	0.729123	NA	Same	0	0.00367644
Parp1	573.964	0.535657	0.159269	3.36322	0.000770401	0.00329137	Same	25.22	45.7936
Mir6904	0	NA	NA	NA	NA	NA	Same	0	0
Lin9	55.0126	-0.886018	0.274279	-3.23035	0.00123637	0.00495249	Down	4.00761	2.68379
Mixl1	0	NA	NA	NA	NA	NA	Same	0	0
Acbd3	385.388	-0.408452	0.156309	-2.61311	0.00897229	0.026357	Same	23.9464	22.7319
Gm38293	1.96153	-0.227053	1.17815	-0.19272	0.847178	0.902116	Same	0.147898	0.129325
LOC102634584	0.054092	-0.737905	3.08532	-0.239166	0.810977	NA	Same	0	0.00683555
H3f3a	535.757	-0.599435	0.249955	-2.39817	0.0164773	0.0437385	Down	36.0866	29.2988
G370120E05Rik	2.76671	2.24979	0.915605	2.45716	0.014004	0.038297	Up	0.030515	0.316322
Sde2	179.188	0.0171246	0.167604	0.102173	0.918619	0.948909	Same	10.322	12.3814
Gm39714	0	NA	NA	NA	NA	NA	Same	0	0
Lefty2	0.0501953	-0.779341	3.08568	-0.252567	0.800603	NA	Same	0	0.00631822
Pycr2	38.498	1.45438	0.437503	3.32427	0.000886497	0.00371783	Up	1.07772	3.80278
Gm32199	0	NA	NA	NA	NA	NA	Same	0	0
Gm39715	0.0501953	-0.779341	3.08568	-0.252567	0.800603	NA	Same	0	0.00631822
Lefty1	2.89402	0.391332	1.05669	0.370339	0.71113	0.801124	Same	0.155189	0.210261
Tmem63a	206.859	0.541127	0.201713	2.68265	0.00730406	0.0222779	Same	9.55508	16.5494
Ephx1	6301.56	-0.0907561	0.192053	-0.472558	0.636529	0.745071	Same	392.304	416.74
9130409I23Rik	360.033	1.25918	0.747623	1.68424	0.0921349	0.176629	Same	3.75854	33.9168
Gm39716	0.632878	-2.13857	2.39448	-0.893123	0.371791	NA	Same	0	0.020817
Gm37406	0	NA	NA	NA	NA	NA	Same	0	0
Nvl	227.531	-0.441614	0.16722	-2.64092	0.00826806	0.0246471	Same	14.5459	13.2611
Cnih4	137.655	-0.376129	0.182675	-2.05901	0.0394931	0.0896386	Same	9.40584	8.06538
Wdr26	1778.99	-0.356098	0.147308	-2.41737	0.0156332	0.0419344	Same	111.357	106.995
Gm38664	8.37435	-0.333418	0.577134	-0.577713	0.563458	0.685201	Same	0.595578	0.500241
A430110L20Rik	4.26595	0.430957	0.683132	0.630854	0.528136	0.655215	Same	0.178936	0.353279
Gm39718	0	NA	NA	NA	NA	NA	Same	0	0
Gm39717	0	NA	NA	NA	NA	NA	Same	0	0
Cnih3	0	NA	NA	NA	NA	NA	Same	0	0
Ccdc121	0	NA	NA	NA	NA	NA	Same	0	0
Gm32767	0	NA	NA	NA	NA	NA	Same	0	0
LOC108167841	0	NA	NA	NA	NA	NA	Same	0	0
Dnah14	0.172952	-0.712161	2.86735	-0.248368	0.803849	NA	Same	0	0.0171761
Gm33612	0	NA	NA	NA	NA	NA	Same	0	0
Lbr	95.9313	-0.169151	0.254292	-0.665184	0.505933	0.63534	Same	5.92067	6.17407
Gm33669	0	NA	NA	NA	NA	NA	Same	0	0
Enah	7.64192	0.0556239	0.60757	0.0915515	0.927054	0.95399	Same	0.48516	0.504654
Gm38648	0	NA	NA	NA	NA	NA	Same	0	0
Gm39719	0	NA	NA	NA	NA	NA	Same	0	0
Gm33725	0.159321	-0.593767	3.08414	-0.192523	0.847332	NA	Same	0	0.0206811
Srp9	293.721	-0.192818	0.2983	-0.646388	0.518028	0.645779	Same	15.0843	18.7832
Vmn1r1	0	NA	NA	NA	NA	NA	Same	0	0
LOC105244034	1.10416	1.73307	1.51062	1.14726	0.251275	NA	Same	0	0.130422
Degs1	893.256	-0.19189	0.120363	-1.59426	0.110879	0.205438	Same	55.0826	57.1502
1700047M11Rik	1.57303	0.369211	1.3569	0.2721	0.785545	NA	Same	0.116584	0.09238
Fbxo28	136.504	-0.00732739	0.195015	-0.0375735	0.970028	0.979804	Same	7.80938	9.37736
Trp53bp2	316.885	-0.306532	0.166274	-1.84354	0.0652509	0.134182	Same	19.8636	19.2849
Capn2	547.593	-0.204947	0.136717	-1.49906	0.133857	0.237043	Same	32.5419	34.9104
LOC108167751	0.737935	1.89695	1.80985	1.04812	0.294582	NA	Same	0	0.0941984
LOC108167842	0.0922091	-0.901907	3.08681	-0.292181	0.770148	NA	Same	0	0.0119201
Capn8	7.94801	-0.796112	0.917037	-0.868135	0.38532	0.524497	Same	0.633674	0.377046
Ccdc185	0.0250976	-1.12851	3.08913	-0.365316	0.714875	NA	Same	0	0.00315911
Susd4	57.7143	-0.582069	0.414359	-1.40475	0.160096	0.271796	Same	3.67799	3.22769
Tlr5	133.861	0.0168133	0.313432	0.0536426	0.95722	0.972443	Same	6.42088	9.26819
Gm33747	0	NA	NA	NA	NA	NA	Same	0	0
Disp1	82.9226	-0.150078	0.227729	-0.65902	0.509883	0.638907	Same	4.79205	5.30641
Gm34287	0	NA	NA	NA	NA	NA	Same	0	0
Brox	266.453	-0.0811949	0.175198	-0.463447	0.643044	0.750131	Same	15.6637	17.6925
Aida	127.266	-0.668632	0.185235	-3.60964	0.000306624	0.00151402	Down	8.81894	6.8263
Mia3	5664.23	-0.665774	0.14534	-4.58081	4.63182993813031e-06	4.38830848962506e-05	Down	367.425	302.652
Gm34102	2.11975	1.13319	1.02006	1.11091	0.266607	0.400545	Same	0.0611606	0.210179
Taf1a	69.5102	-0.314841	0.199555	-1.57771	0.114631	0.210666	Same	4.37993	4.31254
Hhipl2	28.0427	0.760167	0.325559	2.33496	0.0195456	0.0504523	Same	1.1482	2.39969
Gm33973	0	NA	NA	NA	NA	NA	Same	0	0
Gm39724	0	NA	NA	NA	NA	NA	Same	0	0
Gm34068	0	NA	NA	NA	NA	NA	Same	0	0
Gm34130	0	NA	NA	NA	NA	NA	Same	0	0
Gm39725	0	NA	NA	NA	NA	NA	Same	0	0
1700056E22Rik	18.1392	0.136352	0.354276	0.384875	0.70033	0.793619	Same	1.04075	1.25106
Dusp10	37.4459	0.189042	0.317143	0.596078	0.551123	0.67485	Same	1.98356	2.71508
Gm34177	0	NA	NA	NA	NA	NA	Same	0	0
Gm34229	0	NA	NA	NA	NA	NA	Same	0	0
1700112H15Rik	0	NA	NA	NA	NA	NA	Same	0	0
4930488B22Rik	0	NA	NA	NA	NA	NA	Same	0	0
Hlx	46.8472	0.769606	0.327909	2.34701	0.0189247	0.0491325	Up	2.06001	4.00619
Gm34342	0	NA	NA	NA	NA	NA	Same	0	0
Marc1	6793.68	0.0281504	0.168517	0.167048	0.867332	0.915419	Same	410.027	465.384
Marc2	3783.73	0.221582	0.170809	1.29725	0.194546	0.315523	Same	197.931	274.947
Mir1981	0	NA	NA	NA	NA	NA	Same	0	0
Gm34451	22.8188	0.262688	0.38928	0.674805	0.499799	0.630697	Same	1.12728	1.67524
Gm39727	12.7478	0.557226	0.452654	1.23102	0.218315	0.3444	Same	0.633536	0.97862
C130074G19Rik	4860.42	0.279498	0.122862	2.27488	0.0229129	0.0574542	Same	249.929	359.802
Gm34602	12.7252	-0.8573	0.493015	-1.73889	0.0820538	0.16108	Same	1.06642	0.630121
Mark1	14.9963	-0.518629	0.432378	-1.19948	0.230341	0.358996	Same	1.1141	0.848781
Gm39728	0	NA	NA	NA	NA	NA	Same	0	0
Gm34732	0	NA	NA	NA	NA	NA	Same	0	0
Gm37662	0	NA	NA	NA	NA	NA	Same	0	0
Gm34797	0	NA	NA	NA	NA	NA	Same	0	0
Rab3gap2	284.891	0.106155	0.133271	0.796532	0.425723	0.563303	Same	15.3892	20.145
Snora36b	0	NA	NA	NA	NA	NA	Same	0	0
Mir664	0	NA	NA	NA	NA	NA	Same	0	0
Gm34882	0.128595	-1.35205	3.08097	-0.43884	0.660777	NA	Same	0	0.00631822
Iars2	975.216	-0.567616	0.18005	-3.15254	0.00161854	0.00625123	Same	66.5509	54.03
Mir194-1	0.0144972	-1.33293	3.09153	-0.431157	0.666354	NA	Same	0	0.00183822
Mir215	0	NA	NA	NA	NA	NA	Same	0	0
Bpnt1	836.223	-0.325917	0.153096	-2.12883	0.0332681	0.0780408	Same	54.0108	50.7262
Eprs	2684.52	-0.561146	0.164823	-3.40454	0.000662761	0.00288385	Same	179.115	149.584
9630028B13Rik	0.551548	-0.238088	2.15928	-0.110262	0.912201	NA	Same	0.0307762	0.044793
Gm2061	9.33943	0.20224	0.637514	0.317233	0.751067	0.831484	Same	0.418931	0.679822
Slc30a10	426.661	-0.140204	0.321858	-0.43561	0.66312	0.765809	Same	24.8353	27.8992
Gm34969	0	NA	NA	NA	NA	NA	Same	0	0
5033404E19Rik	0	NA	NA	NA	NA	NA	Same	0	0
Gm35023	0.127445	-0.408984	3.08277	-0.132668	0.894456	NA	Same	0	0.0164492
Gm39729	0.0289943	-1.06952	3.0885	-0.346293	0.729123	NA	Same	0	0.00367644
Lyplal1	390.861	-0.417387	0.189996	-2.19682	0.0280331	0.0677348	Same	25.1363	22.8976
Gm35201	0	NA	NA	NA	NA	NA	Same	0	0
Gm35341	0	NA	NA	NA	NA	NA	Same	0	0
Gm35426	0	NA	NA	NA	NA	NA	Same	0	0
A730004F24Rik	0	NA	NA	NA	NA	NA	Same	0	0
Gm35546	0	NA	NA	NA	NA	NA	Same	0	0
Tgfb2	6.05646	-0.393449	0.598997	-0.656847	0.511279	0.640037	Same	0.394894	0.372637
Gm35655	0.402676	1.03851	3.05098	0.340384	0.733567	NA	Same	0	0.0519619
Rrp15	211.053	-0.983034	0.175079	-5.61479	1.9680136161508e-08	4.99220854792588e-07	Down	15.834	9.84814
A430105J06Rik	0.904465	2.19276	1.45552	1.50652	0.131935	NA	Same	0	0.112703
Gm39732	0	NA	NA	NA	NA	NA	Same	0	0
1700023G09Rik	0	NA	NA	NA	NA	NA	Same	0	0
Gm39731	0	NA	NA	NA	NA	NA	Same	0	0
D1Pas1	0.152822	-0.593767	3.08414	-0.192523	0.847332	NA	Same	0	0.0190772
Spata17	1.75334	0.0502675	1.31011	0.038369	0.969394	NA	Same	0.117383	0.126585
Gm15509	0	NA	NA	NA	NA	NA	Same	0	0
1700007P06Rik	0	NA	NA	NA	NA	NA	Same	0	0
Gpatch2	296.819	-0.24247	0.160282	-1.51277	0.130338	0.232377	Same	17.5082	18.6117
Gm37896	0.0783992	-2.28389	3.09212	-0.738616	0.46014	NA	Same	0	0
Gm36249	0.0724858	-0.555789	3.08384	-0.180226	0.856975	NA	Same	0	0.0091911
Gm36388	0.182149	-2.73118	3.0836	-0.885713	0.375772	NA	Same	0.030515	0
LOC108167753	0	NA	NA	NA	NA	NA	Same	0	0
Esrrg	67.4149	-0.49918	0.390532	-1.2782	0.201177	0.323676	Same	3.69928	3.92136
LOC108167752	0.255578	-1.82615	3.0282	-0.603049	0.546476	NA	Same	0.0307762	0.00683555
9330162B11Rik	0.455432	-0.529022	2.6198	-0.201933	0.839969	NA	Same	0.030515	0.035254
Ush2a	4.30072	0.177897	1.27993	0.13899	0.889458	0.929407	Same	0.274896	0.324822
Gm39735	0	NA	NA	NA	NA	NA	Same	0	0
Gm36456	0	NA	NA	NA	NA	NA	Same	0	0
Kctd3	141.859	0.291279	0.171868	1.69478	0.0901176	0.173748	Same	7.2882	10.6031
Gm36561	0	NA	NA	NA	NA	NA	Same	0	0
Kcnk2	1.76656	0.729952	1.41544	0.515707	0.606059	0.720701	Same	0.101326	0.119811
Gm3837	58.025	-0.834655	0.261481	-3.19202	0.0014128	0.00556873	Down	4.03392	2.85568
LOC108167754	0	NA	NA	NA	NA	NA	Same	0	0
Gm30088	0	NA	NA	NA	NA	NA	Same	0	0
Cenpf	4.63732	-2.15836	0.862695	-2.50188	0.0123537	0.0344218	Down	0.489053	0.114358
Ptpn14	18.8566	0.892988	0.434394	2.05571	0.0398105	0.0901744	Same	0.656083	1.66543
Smyd2	361.05	0.246847	0.159145	1.55109	0.120881	0.219539	Same	19.2032	26.4737
[truncated: 33,978 more rows]
