# Supplementary material for: In vitro fertilization induces reproductive changes in male mouse offspring and has multigenerational effects
Source: JCI Insight. 2025 Mar 4;10(8):e188931. doi: 10.1172/jci.insight.188931 (PMC12016927; doi:10.1172/jci.insight.188931)
Supplement: Supplemental table 13 [file jciinsight-10-188931-s189.xlsx]

## Sheet: IVF_vs_Natural
Supplemental Table 13: Differentially expressed genes (DEGs) using DeSeq2 for F2 from IVF and Natural 12 weeks F2 ovaries.
	baseMean	log2FoldChange	lfcSE	stat	pvalue	padj	DEG	Natural	IVF
Xkr4	5.09526	0.0611436	0.866069	0.0705991	0.943717	NA	Same	0.285846	0.278161
Gm39585	0	NA	NA	NA	NA	NA	Same	0	0
Gm38717	10.7655	-3.65178	2.29634	-1.59026	NA	NA	Same	1.2839	0.0967567
Rp1	7.10521	-3.92881	1.44872	-2.71192	NA	NA	Same	0.860132	0.051541
Sox17	333.165	-0.223705	0.243436	-0.918948	0.358123	0.775419	Same	20.6152	16.866
LOC108167609	1.7855	1.4859	1.43229	1.03743	0.299538	NA	Same	0.0474856	0.13654
Gm39586	0.770042	1.29554	2.6948	0.480755	0.63069	NA	Same	0.0203282	0.0589791
LOC108167610	0.441956	-2.08696	3.25994	-0.640186	0.522052	NA	Same	0.0559385	0
Gm29874	0.938898	0.0815113	2.21721	0.0367629	0.970674	NA	Same	0.0531531	0.0506144
Mrpl15	603.519	-0.155872	0.117847	-1.32267	0.185946	0.641831	Same	36.3051	31.1394
Lypla1	964.235	-0.0277692	0.132979	-0.208823	0.834586	0.962796	Same	55.086	51.8588
Gm39587	2.05385	-0.835272	1.11863	-0.746694	0.455248	NA	Same	0.156458	0.0819583
Tcea1	817.698	-0.0639987	0.100822	-0.634769	0.525579	0.861212	Same	47.3894	43.5472
Rgs20	4.23824	-0.647344	1.36527	-0.47415	0.635393	NA	Same	0.310507	0.181977
Gm16041	0	NA	NA	NA	NA	NA	Same	0	0
Atp6v1h	1138.16	0.398603	0.112474	3.54395	0.000394179	0.0435156	Same	54.6875	69.1777
Oprk1	0.574661	0.129037	3.32503	0.0388077	0.969044	NA	Same	0.0287811	0.0348145
Npbwr1	1.12421	-1.93673	2.48189	-0.780343	0.435189	NA	Same	0.114147	0.0245944
LOC108167788	3.16888	0.259264	1.02429	0.253115	0.80018	NA	Same	0.157615	0.188049
4732440D04Rik	114.995	-0.0614823	0.230569	-0.266654	0.789735	0.950973	Same	6.63499	6.14361
Rb1cc1	1824.3	-0.0123384	0.130624	-0.0944574	0.924746	0.983793	Same	103.612	98.6294
Fam150a	0	NA	NA	NA	NA	NA	Same	0	0
LOC108167611	0	NA	NA	NA	NA	NA	Same	0	0
St18	2.98708	-1.46631	1.50469	-0.974487	0.329815	NA	Same	0.255957	0.0937936
Pcmtd1	1634.78	0.0364777	0.144745	0.252014	0.80103	0.954334	Same	91.2179	89.6316
Gm26901	16.7887	0.133852	0.531182	0.251988	0.80105	0.954334	Same	0.903769	0.952125
Gm39589	0	NA	NA	NA	NA	NA	Same	0	0
Sntg1	20.2069	0.117903	0.498845	0.236352	0.81316	0.955858	Same	1.09885	1.13731
Gm30719	0.379989	2.34829	3.33611	0.703902	0.481494	NA	Same	0	0.0366767
Rrs1	815.334	-0.0335176	0.0997167	-0.336129	0.736774	0.935599	Same	46.7533	43.8105
Adhfe1	117.156	-0.459027	0.285512	-1.60773	0.107894	0.543102	Same	7.80046	5.48401
2610203C22Rik	10.6618	-0.0577314	0.712259	-0.0810538	0.935399	NA	Same	0.616376	0.57352
3110035E14Rik	23.3172	-2.55074	0.925274	-2.75674	0.00583809	0.179149	Same	2.5099	0.39732
Mybl1	91.2539	0.00766625	0.206655	0.0370968	0.970408	0.994508	Same	5.18511	4.94283
Vcpip1	1324.33	-0.0337415	0.1142	-0.295461	0.767642	0.945861	Same	75.7596	71.2046
1700034P13Rik	1.79898	-1.58961	1.68844	-0.941465	0.346467	NA	Same	0.162777	0.048759
Gm39590	1.51701	0.17893	1.77811	0.100629	0.919845	NA	Same	0.0821651	0.0859257
Sgk3	223.666	-0.40172	0.196517	-2.0442	0.040934	0.3779	Same	14.6708	10.6183
Mcmdc2	8.58654	-1.48222	0.681975	-2.17342	0.0297485	NA	Same	0.755362	0.261353
Snhg6	168.876	-0.159167	0.174428	-0.912511	0.3615	0.777568	Same	10.1656	8.70332
Snord87	10.4993	-0.732784	0.554671	-1.32111	0.186463	NA	Same	0.77463	0.43686
Tcf24	69.0105	-0.373651	0.339144	-1.10175	0.270572	0.712137	Same	4.43105	3.34837
Ppp1r42	3.12309	-0.275218	1.41302	-0.194773	0.845571	NA	Same	0.202298	0.15277
Cops5	1126.83	0.0152897	0.089693	0.170468	0.864642	0.969222	Same	63.397	61.4142
Cspp1	418.381	-0.0391667	0.11389	-0.343899	0.730923	0.934901	Same	24.0797	22.4614
Arfgef1	3118.05	0.221358	0.119989	1.84481	0.065065	0.447121	Same	161.547	180.639
Cpa6	0.9185	2.6189	2.61299	1.00226	0.316217	NA	Same	0.0129978	0.0805914
Prex2	163.365	0.128795	0.236702	0.544123	0.586357	0.884092	Same	8.71899	9.25302
A830018L16Rik	4.1806	-2.92299	1.67935	-1.74055	NA	NA	Same	0.467874	0.0589791
Gm30898	0.0814125	-0.369966	3.33681	-0.110874	0.911716	NA	Same	0.0101641	0
Gm30974	0	NA	NA	NA	NA	NA	Same	0	0
Gm39591	0	NA	NA	NA	NA	NA	Same	0	0
Mir6341	0	NA	NA	NA	NA	NA	Same	0	0
Gm17644	0	NA	NA	NA	NA	NA	Same	0	0
Sulf1	154.77	0.0516997	0.272828	0.189495	0.849705	0.966762	Same	8.57813	8.54957
Slco5a1	15.1928	0.0879307	0.56741	0.154969	0.876846	NA	Same	0.833964	0.847542
Gm39592	0	NA	NA	NA	NA	NA	Same	0	0
Prdm14	0	NA	NA	NA	NA	NA	Same	0	0
Ncoa2	1551.42	-0.0740826	0.106285	-0.697019	0.485791	0.845465	Same	90.2701	82.2986
Gm39595	0	NA	NA	NA	NA	NA	Same	0	0
Tram1	2695.97	0.00306167	0.102461	0.0298815	0.976162	0.995747	Same	152.296	146.471
Lactb2	323.033	0.266999	0.118428	2.25452	0.0241634	0.316912	Same	16.4203	18.9455
Xkr9	0	NA	NA	NA	NA	NA	Same	0	0
Gm5523	1.59793	2.4701	2.40081	1.02886	0.303544	NA	Same	0.0271574	0.131473
Gm31195	0	NA	NA	NA	NA	NA	Same	0	0
Gm39596	0.21641	-1.02509	3.32503	-0.308296	0.757857	NA	Same	0.0271574	0
Eya1	35.0125	-1.01634	0.441501	-2.30202	0.021334	0.302281	Same	2.73714	1.3103
Msc	67.4584	0.529	0.524946	1.00772	0.313588	0.742396	Same	3.03788	4.25908
LOC105243866	9.26173	-0.480181	0.850997	-0.564256	0.57258	NA	Same	0.614814	0.432586
Trpa1	3.93737	0.132684	1.28102	0.103576	0.917506	NA	Same	0.208559	0.221992
Kcnb2	15.609	-0.483426	0.611999	-0.789913	0.429579	NA	Same	1.0695	0.720084
Terf1	262.891	-0.0668447	0.134299	-0.497729	0.618675	0.896296	Same	15.2621	14.0007
Sbspon	20.0058	-0.984951	0.685654	-1.43651	0.150857	0.601523	Same	1.58564	0.759512
Gm31523	0.472488	0.171412	3.32662	0.0515273	0.958905	NA	Same	0.0259957	0.0269466
Gm7634	0.21641	-1.02509	3.32503	-0.308296	0.757857	NA	Same	0.0271574	0
4930444P10Rik	4.41076	-2.78011	1.61634	-1.72001	0.0854312	NA	Same	0.488739	0.0663729
Rpl7	13333.1	-0.00417436	0.0792285	-0.0526876	0.957981	0.991449	Same	756.429	723.165
Rdh10	307.503	-0.111149	0.247	-0.449997	0.652712	0.911528	Same	18.2806	16.0818
Stau2	493.711	-0.0509754	0.0971026	-0.524964	0.599608	0.888653	Same	28.4875	26.4093
LOC102634042	3.29476	0.937569	1.25005	0.750027	0.453239	NA	Same	0.120294	0.230732
Ube2w	671.769	-0.0210031	0.103822	-0.202299	0.839683	0.963869	Same	38.2839	36.2915
LOC108167614	43.835	-0.414467	0.311619	-1.33004	0.183504	0.639387	Same	2.86652	2.08304
Tceb1	742.311	0.0347688	0.116915	0.297385	0.766173	0.945622	Same	41.3469	40.7757
D030040B21Rik	0.909835	0.24827	2.57615	0.0963726	0.923225	NA	Same	0.0463238	0.0538932
Tmem70	481.539	0.0660814	0.108543	0.608802	0.542655	0.86816	Same	26.5176	26.7466
Ly96	27.1151	0.0986311	0.338584	0.291305	0.770818	0.946483	Same	1.4782	1.50763
Jph1	66.3506	0.0546699	0.265806	0.205676	0.837044	0.962979	Same	3.69312	3.66354
LOC108167615	1.22275	3.96979	2.31864	1.71212	0.0868746	NA	Same	0	0.120243
Gm31982	0	NA	NA	NA	NA	NA	Same	0	0
Gm28783	1.13087	0.0844691	1.84339	0.0458228	0.963451	NA	Same	0.0633171	0.0624137
Gdap1	58.7319	-0.243185	0.261903	-0.928531	0.353132	0.772902	Same	3.65079	2.94012
Gm28784	1.92377	0.0468043	1.49645	0.0312769	0.975049	NA	Same	0.110715	0.104441
Gm39597	0	NA	NA	NA	NA	NA	Same	0	0
Pi15	174.815	-0.644468	0.304386	-2.11727	0.0342369	0.356422	Same	12.337	7.60918
Gm28154	10.2399	-0.123849	0.711368	-0.174099	0.861787	NA	Same	0.608866	0.53658
Gm16070	2.69622	-1.23136	1.29745	-0.949061	0.34259	NA	Same	0.225896	0.0887491
Crispld1	133.357	0.473799	0.229463	2.06482	0.0389404	0.372764	Same	6.1612	8.31151
Gm28153	0.861843	1.218	2.64002	0.46136	0.644541	NA	Same	0.0254102	0.0651968
Crisp4	0	NA	NA	NA	NA	NA	Same	0	0
Defb44-ps	0	NA	NA	NA	NA	NA	Same	0	0
Defb18	0	NA	NA	NA	NA	NA	Same	0	0
Defb41	0.266422	1.88412	3.35248	0.562009	0.57411	NA	Same	0	0.0264498
Gm15825	0.395931	-1.94108	3.26687	-0.594172	0.552397	NA	Same	0.0519913	0
Tfap2d	0	NA	NA	NA	NA	NA	Same	0	0
Tfap2b	1.76994	-1.29909	1.60094	-0.811456	0.417104	NA	Same	0.146962	0.0612643
Gm32651	0	NA	NA	NA	NA	NA	Same	0	0
Pkhd1	2.36437	-2.59721	1.59124	-1.6322	0.102638	NA	Same	0.25436	0.0373895
4930486I03Rik	0	NA	NA	NA	NA	NA	Same	0	0
Linc-md1	0	NA	NA	NA	NA	NA	Same	0	0
Mir206	0	NA	NA	NA	NA	NA	Same	0	0
Mir133b	0	NA	NA	NA	NA	NA	Same	0	0
Il17a	0	NA	NA	NA	NA	NA	Same	0	0
Il17f	5.24543	-0.145347	0.981941	-0.14802	0.882327	NA	Same	0.316234	0.272133
Mcm3	961.983	-0.071854	0.152808	-0.470225	0.638194	0.905063	Same	55.9535	51.1371
6720483E21Rik	5.5133	-0.427236	0.900628	-0.474375	0.635232	NA	Same	0.363593	0.260399
Paqr8	617.394	-0.210029	0.155341	-1.35205	0.176359	0.632209	Same	37.6353	31.3944
Efhc1	87.5233	-1.01427	0.483097	-2.09951	0.0357721	0.362419	Same	6.98709	3.27797
Tram2	219.854	-0.144544	0.187026	-0.772858	0.439606	0.820353	Same	13.1868	11.3721
Tmem14a	72.5011	-0.0276018	0.230146	-0.119932	0.904537	0.97924	Same	4.16191	3.9088
Gm32947	5.35833	-0.98154	0.85033	-1.15431	0.248375	NA	Same	0.418871	0.202388
Gm28836	0.445553	-1.09607	2.99919	-0.365457	0.714771	NA	Same	0.0412418	0.0122972
Gsta3	123.468	-0.00431211	0.28856	-0.0149436	0.988077	0.99787	Same	7.00459	6.70707
Gm4956	3.68698	-0.0475302	1.12934	-0.0420866	0.96643	NA	Same	0.210506	0.197893
Khdc1a	79.2494	-0.121283	0.244703	-0.495633	0.620153	0.897149	Same	4.70126	4.13799
Khdc1c	44.2976	-0.872266	0.450723	-1.93526	0.0529586	0.419345	Same	3.35646	1.75436
Gm33147	1.67278	-1.99787	1.71773	-1.16309	0.244794	NA	Same	0.159876	0.0390289
Khdc1b	612.22	-0.130692	0.184151	-0.709699	0.477891	0.840761	Same	36.4212	31.8474
Kcnq5	252.02	-0.286581	0.289444	-0.99011	0.32212	0.748669	Same	15.9154	12.4126
Rims1	13.069	0.340349	0.444626	0.765473	0.44399	NA	Same	0.63956	0.783975
Gm7759	0.891767	2.58043	2.1727	1.18766	0.234967	NA	Same	0.0135787	0.0757056
4933415F23Rik	1.78153	-0.602468	1.95554	-0.308083	0.758019	NA	Same	0.127096	0.0793494
Gm30442	0	NA	NA	NA	NA	NA	Same	0	0
Gm29506	0	NA	NA	NA	NA	NA	Same	0	0
Mir30a	0	NA	NA	NA	NA	NA	Same	0	0
Mir30c-2	0.215264	0.634458	3.34569	0.189634	0.849596	NA	Same	0.00508204	0.0174073
Ogfrl1	380.492	-0.00634489	0.13545	-0.046843	0.962638	0.992585	Same	21.6371	20.5945
Gm19673	0.310738	-1.57964	3.28723	-0.480537	0.630845	NA	Same	0.0403862	0
Gm28822	0	NA	NA	NA	NA	NA	Same	0	0
B3gat2	30.4759	-0.0580569	0.486098	-0.119434	0.904931	0.97924	Same	1.7656	1.61701
Smap1	588.988	0.0578595	0.104013	0.556271	0.578026	0.879911	Same	32.5697	32.5235
Gm26524	1.07191	-1.05988	2.13284	-0.496935	0.619235	NA	Same	0.0830599	0.0401715
Sdhaf4	182.595	0.269159	0.174355	1.54374	0.122651	0.566548	Same	9.31322	10.7323
Fam135a	699.568	-0.181325	0.126061	-1.43839	0.150324	0.601061	Same	42.2592	35.8558
Col9a1	0.441956	-2.08696	3.25994	-0.640186	0.522052	NA	Same	0.0559385	0
Col19a1	3.60054	0.500918	1.26043	0.397418	0.691059	NA	Same	0.156418	0.234656
Lmbrd1	1371.33	0.0680938	0.117495	0.579547	0.56222	0.87524	Same	75.4283	75.9077
Gm29414	0	NA	NA	NA	NA	NA	Same	0	0
Adgrb3	5.16589	0.396907	0.98385	0.403422	0.686638	NA	Same	0.253084	0.305209
Gm20172	0	NA	NA	NA	NA	NA	Same	0	0
LOC108167844	0	NA	NA	NA	NA	NA	Same	0	0
Gm39614	0	NA	NA	NA	NA	NA	Same	0	0
Gm31076	0	NA	NA	NA	NA	NA	Same	0	0
Gm31136	0.349115	1.88412	3.35248	0.562009	0.57411	NA	Same	0	0.0348145
4931408C20Rik	4.0785	-0.235914	1.6465	-0.143282	0.886067	NA	Same	0.256244	0.20017
Gm5524	0	NA	NA	NA	NA	NA	Same	0	0
Gm7846	18.7004	-0.479549	0.44306	-1.08236	0.279095	0.716775	Same	1.26144	0.858686
Gm597	0	NA	NA	NA	NA	NA	Same	0	0
LOC108167331	0	NA	NA	NA	NA	NA	Same	0	0
Mir6342	0	NA	NA	NA	NA	NA	Same	0	0
Gm31465	0	NA	NA	NA	NA	NA	Same	0	0
Gm31525	0	NA	NA	NA	NA	NA	Same	0	0
Gm39615	0.0407063	0.0573885	3.34569	0.017153	0.986315	NA	Same	0.00508204	0
Gm31581	0	NA	NA	NA	NA	NA	Same	0	0
Phf3	2632.96	-0.0207858	0.0991795	-0.209577	0.833997	0.962796	Same	150.026	142.286
Ptp4a1	633.324	0.141941	0.10779	1.31683	0.187896	0.643011	Same	33.9148	35.8575
Gm28644	1.38834	0.0872831	1.48688	0.0587023	0.953189	NA	Same	0.0762666	0.0757056
Gm29669	0	NA	NA	NA	NA	NA	Same	0	0
4931428L18Rik	1.70904	0.455306	1.44503	0.315084	0.752698	NA	Same	0.081397	0.104508
Lgsn	3.17888	-0.716502	0.99718	-0.718528	0.472432	NA	Same	0.232725	0.130536
Pih1d3	0	NA	NA	NA	NA	NA	Same	0	0
Gm4850	0	NA	NA	NA	NA	NA	Same	0	0
Khdrbs2	6.29007	-0.0410293	0.742644	-0.0552476	0.955941	NA	Same	0.358849	0.339361
Gm9839	0.527148	-2.34493	2.86554	-0.818322	0.413173	NA	Same	0.0675436	0
Gm5415	3.62942	-0.152402	1.14009	-0.133675	0.89366	NA	Same	0.218271	0.184802
LOC108167822	0	NA	NA	NA	NA	NA	Same	0	0
Gm39616	1.24692	0.797363	2.48867	0.320397	0.748667	NA	Same	0.0519913	0.0840033
Gm39617	0.108205	-0.0773148	3.34266	-0.0231297	0.981547	NA	Same	0.0135787	0
Prim2	212.146	0.0359582	0.209275	0.171822	0.863577	0.969222	Same	11.863	11.6527
Gm39618	1.71473	-0.358836	1.42166	-0.252406	0.800727	NA	Same	0.109641	0.0835735
1700001G17Rik	14.0939	-0.388283	0.569445	-0.681862	0.495326	NA	Same	0.921447	0.673835
Gm32229	0.867474	-1.27632	2.70743	-0.471413	0.637345	NA	Same	0.0719527	0.0294896
Rab23	400.773	-0.105393	0.165549	-0.636626	0.524368	0.861201	Same	23.671	21.0984
Bag2	271.379	-0.0505467	0.207623	-0.243454	0.807654	0.954885	Same	15.6992	14.536
Zfp451	790.676	0.0181117	0.107196	0.168958	0.86583	0.96953	Same	44.3498	43.2225
Gm15455	49.6752	-0.298644	0.334764	-0.892104	0.372337	0.785833	Same	3.14007	2.44741
Bend6	10.7023	-0.31276	0.534699	-0.584928	0.558596	NA	Same	0.679844	0.526465
Gm38471	0	NA	NA	NA	NA	NA	Same	0	0
Dst	6456.58	0.0391584	0.126352	0.309916	0.756625	0.943063	Same	360.001	354.344
Mir6896	0	NA	NA	NA	NA	NA	Same	0	0
LOC108167617	1.09167	1.01229	2.19352	0.461491	0.644447	NA	Same	0.0417789	0.0729236
Mir5103	1.59814	-2.50627	1.51368	-1.65574	0.0977737	NA	Same	0.162928	0.0308806
Ccdc115	465.967	-0.0457165	0.10355	-0.441491	0.658857	0.914418	Same	26.8785	24.9392
Imp4	611.479	0.0159426	0.122503	0.13014	0.896456	0.977205	Same	34.4499	33.343
Gm32504	0.0814125	-0.369966	3.33681	-0.110874	0.911716	NA	Same	0.0101641	0
Ptpn18	107.541	-0.456881	0.268385	-1.70234	0.088692	0.50594	Same	7.19627	5.01496
Gm32566	6.91576	-0.591029	0.633436	-0.933052	0.350793	NA	Same	0.477954	0.311512
4930568A12Rik	0.950709	-0.61871	2.18602	-0.283031	0.777153	NA	Same	0.0672374	0.0415719
Prss39	0.429247	0.253627	3.32843	0.0762003	0.93926	NA	Same	0.0203282	0.0264498
Cfc1	0.513358	-2.31465	3.25039	-0.712115	0.476394	NA	Same	0.0661509	0
Prss40	0.0989826	-0.0773148	3.34266	-0.0231297	0.981547	NA	Same	0.0129978	0
Amer3	0	NA	NA	NA	NA	NA	Same	0	0
AA619741	36.7796	-0.357069	0.376584	-0.948179	0.343038	0.76507	Same	2.40079	1.76053
Gm38647	0	NA	NA	NA	NA	NA	Same	0	0
Gm32920	0	NA	NA	NA	NA	NA	Same	0	0
LOC108167618	0.329183	-1.6548	3.28259	-0.504114	0.614181	NA	Same	0.0415479	0
Gm32790	1.63983	0.0572782	1.51356	0.0378433	0.969813	NA	Same	0.0949319	0.087506
Arhgef4	112.364	-0.189281	0.263929	-0.717168	0.473271	0.837906	Same	6.86883	5.73757
Fam168b	4200.41	-0.102925	0.078916	-1.30424	0.192153	0.644783	Same	246.884	220.834
Plekhb2	313.852	-0.372474	0.272465	-1.36705	0.171609	0.62727	Same	20.446	15.1056
1110002O04Rik	0.997883	-0.967947	2.56938	-0.376725	0.706378	NA	Same	0.0807724	0.0368916
Gm33176	0	NA	NA	NA	NA	NA	Same	0	0
Gm39622	0.174557	1.30705	3.35248	0.389877	0.696628	NA	Same	0	0.0174073
Gm33222	0	NA	NA	NA	NA	NA	Same	0	0
Gm39623	0	NA	NA	NA	NA	NA	Same	0	0
Gm39624	0.0814125	-0.369966	3.33681	-0.110874	0.911716	NA	Same	0.0101641	0
Hs6st1	1753.49	0.251028	0.187164	1.34122	0.17985	0.635604	Same	89.8402	102.672
Gm33280	8.42655	0.885914	0.657501	1.3474	0.177853	NA	Same	0.317039	0.582743
Uggt1	2147.96	0.0382273	0.101772	0.375617	0.707202	0.928292	Same	119.779	118.094
Mir6897	0	NA	NA	NA	NA	NA	Same	0	0
Gm39625	0	NA	NA	NA	NA	NA	Same	0	0
Neurl3	80.3194	-1.08515	0.397587	-2.72932	0.00634642	0.188732	Same	6.51414	2.89219
Arid5a	116.298	-0.228228	0.207432	-1.10026	0.27122	0.712311	Same	7.16704	5.87179
Kansl3	2313.77	-0.0426631	0.0812687	-0.524964	0.599608	0.888653	Same	132.948	123.997
Mir6898	0.0989826	-0.0773148	3.34266	-0.0231297	0.981547	NA	Same	0.0129978	0
Fer1l5	120.414	0.172354	0.223945	0.769626	0.441522	0.820692	Same	6.37662	6.89761
Lman2l	560.917	0.0137879	0.116812	0.118035	0.90604	0.97924	Same	31.6373	30.5712
Gm33401	0.174557	1.30705	3.35248	0.389877	0.696628	NA	Same	0	0.0174073
Gm33454	4.30206	-0.488664	1.39409	-0.350526	0.725944	NA	Same	0.291986	0.19887
Cnnm4	250.48	-0.0644057	0.186969	-0.344473	0.73049	0.93483	Same	14.5752	13.2712
Cnnm3	918.782	0.021287	0.108107	0.196906	0.843901	0.964915	Same	51.4838	50.1955
Ankrd23	356.74	-0.0125551	0.178934	-0.070166	0.944062	0.988557	Same	20.3401	19.3157
Ankrd39	224.408	-0.184767	0.162843	-1.13464	0.256527	0.698961	Same	13.6075	11.4763
Sema4c	786.118	0.077472	0.09987	0.775728	0.43791	0.819677	Same	43.1516	43.7658
Fam178b	17.6225	0.180669	0.413106	0.437343	0.661862	0.915064	Same	0.933956	1.01092
Cox5b	2112.33	0.232251	0.125021	1.85769	0.0632133	0.44379	Same	108.977	122.797
Actr1b	1969.78	0.160327	0.102307	1.56711	0.117089	0.555573	Same	104.552	112.094
4933424G06Rik	0.245984	0.499753	3.34266	0.149508	0.881153	NA	Same	0.0143905	0.0132249
Gm33533	0.133211	1.30705	3.35248	0.389877	0.696628	NA	Same	0	0.0132249
Zap70	27.4165	-0.436046	0.397839	-1.09604	0.273063	0.713453	Same	1.80981	1.28742
Tmem131	2808.9	-0.100864	0.0872511	-1.15602	0.247673	0.691878	Same	165.071	147.649
Vwa3b	14.1651	-3.0685	1.87318	-1.63813	NA	NA	Same	1.61572	0.179153
Gm39626	0.0989826	-0.0773148	3.34266	-0.0231297	0.981547	NA	Same	0.0129978	0
Gm37020	0.0814125	-0.369966	3.33681	-0.110874	0.911716	NA	Same	0.0101641	0
Cnga3	0.472488	0.171412	3.32662	0.0515273	0.958905	NA	Same	0.0259957	0.0269466
Inpp4a	602.643	-0.0417978	0.147539	-0.2833	0.776947	0.946821	Same	34.5846	32.3333
4930439A04Rik	1.9963	-1.58597	1.33288	-1.18988	0.234092	NA	Same	0.177367	0.0589791
Coa5	1718.55	0.0714592	0.10167	0.702858	0.482144	0.842846	Same	94.4868	95.3409
Unc50	715.03	0.102611	0.123001	0.834228	0.404152	0.802435	Same	38.7674	40.1011
Mgat4a	247.44	0.311216	0.33137	0.939181	0.347638	0.768685	Same	12.3304	14.6633
4930594C11Rik	6.29354	0.902672	0.757045	1.19236	0.233119	NA	Same	0.244728	0.430014
Gm39627	0.112773	-0.0773148	3.34266	-0.0231297	0.981547	NA	Same	0.0143905	0
2010300C02Rik	72.1782	-1.96801	1.16486	-1.68949	0.0911257	0.511257	Same	7.14773	1.72568
LOC102637491	1.10917	-0.421503	2.51045	-0.167899	0.866663	NA	Same	0.0751532	0.0528996
LOC102637336	0	NA	NA	NA	NA	NA	Same	0	0
Gm39628	1.01463	-1.6971	2.59201	-0.654742	0.512634	NA	Same	0.09447	0.0264498
Tsga10	68.7235	-0.60834	0.356338	-1.7072	0.0877849	0.504517	Same	4.85018	3.03825
Lipt1	158.705	0.0104253	0.183681	0.0567576	0.954738	0.99087	Same	8.95241	8.61831
Mitd1	183.633	-0.219113	0.179544	-1.22039	0.222318	0.674669	Same	11.2636	9.34053
Mrpl30	776.937	0.190477	0.136736	1.39302	0.163613	0.617121	Same	40.7163	44.6252
Lyg2	0.395931	-1.94108	3.26687	-0.594172	0.552397	NA	Same	0.0519913	0
Lyg1	0	NA	NA	NA	NA	NA	Same	0	0
Txndc9	828.699	0.138434	0.0930378	1.48794	0.136768	0.585185	Same	44.4219	46.9114
Eif5b	3873.25	0.137068	0.1014	1.35175	0.176456	0.632209	Same	207.742	218.955
Gm34448	2.23366	0.173886	1.26487	0.137473	0.890657	NA	Same	0.116347	0.130495
Rev1	327.407	-0.081384	0.10964	-0.74228	0.457917	0.829262	Same	19.0919	17.3352
Gm5099	0	NA	NA	NA	NA	NA	Same	0	0
Aff3	1015.74	-0.143545	0.203441	-0.705582	0.480448	0.841841	Same	60.8425	52.7247
Gm16150	45.8921	-0.162379	0.32495	-0.499704	0.617283	0.895821	Same	2.79775	2.35006
LOC108167619	30.6753	0.138869	0.464739	0.298811	0.765085	0.945411	Same	1.65252	1.73641
Gm34596	7.70997	-0.499731	0.652266	-0.766146	0.443589	NA	Same	0.511363	0.360792
Lonrf2	42.5398	-0.364454	0.433349	-0.841018	0.400338	0.801603	Same	2.75299	2.06827
Chst10	50.4928	-0.363179	0.467162	-0.777415	0.436914	0.819149	Same	3.29202	2.45443
Nms	0.379989	2.34829	3.33611	0.703902	0.481494	NA	Same	0	0.0366767
Gm35171	0	NA	NA	NA	NA	NA	Same	0	0
Pdcl3	873.441	0.0155753	0.0974263	0.159867	0.872985	0.970988	Same	49.1643	47.6158
Gm35222	0	NA	NA	NA	NA	NA	Same	0	0
Mir6349	0	NA	NA	NA	NA	NA	Same	0	0
Npas2	80.9351	0.0754606	0.291008	0.259308	0.795398	0.953248	Same	4.46745	4.50584
Rpl31	2796.64	0.118131	0.100261	1.17824	0.238703	0.686498	Same	151.128	157.373
Tbc1d8	1136.39	0.364691	0.166647	2.18841	0.0286401	0.336853	Same	55.3719	68.6628
Cnot11	774.755	0.00166353	0.0963339	0.0172683	0.986223	0.997534	Same	43.8282	42.1154
Snord89	7.37535	-0.676867	0.647847	-1.04479	0.296118	NA	Same	0.527031	0.31643
Rnf149	1215.03	0.166688	0.100491	1.65872	0.0971712	0.521174	Same	64.4205	69.2633
Creg2	29.9031	-0.797888	0.523506	-1.52412	0.127478	0.572826	Same	2.2295	1.21575
D930019O06Rik	1.6639	-1.41931	1.48512	-0.955691	0.339228	NA	Same	0.146827	0.048759
Rfx8	4.8705	-1.09875	1.10184	-0.997193	0.318671	NA	Same	0.38991	0.175467
Gm3646	1.7234	0.561287	1.7241	0.325554	0.744762	NA	Same	0.0728958	0.113236
1700066B17Rik	3.04128	0.302769	1.01822	0.297351	0.766198	NA	Same	0.15762	0.174366
Gm35600	0.350029	-0.44788	3.32211	-0.134818	0.892756	NA	Same	0.0279692	0.0120823
Map4k4	4963.54	-0.0570584	0.101421	-0.562588	0.573715	0.878314	Same	286.643	264.72
Gm16894	4.98679	1.07682	0.906059	1.18846	0.234652	NA	Same	0.1819	0.345412
Il1r2	3.01146	-0.923612	1.13137	-0.816368	0.41429	NA	Same	0.235726	0.112382
Gm35741	0.21641	-1.02509	3.32503	-0.308296	0.757857	NA	Same	0.0271574	0
Il1r1	1206.8	-0.4181	0.162936	-2.56605	0.0102865	0.233648	Same	79.2411	57.1844
Il1rl2	470.436	-0.0473661	0.167235	-0.283231	0.777	0.946821	Same	27.1389	25.2329
Il1rl1	9.55177	-0.0553876	0.646816	-0.0856312	0.93176	NA	Same	0.539009	0.520058
Il18r1	16.9959	-0.0288192	0.511424	-0.056351	0.955062	0.99087	Same	0.973309	0.915659
Il18rap	8.74684	-0.909272	0.888192	-1.02373	0.305961	NA	Same	0.668289	0.338471
Gm35801	0	NA	NA	NA	NA	NA	Same	0	0
Slc9a4	18.6667	0.218182	0.424663	0.513778	0.607407	0.891372	Same	0.964809	1.07982
Slc9a2	29.7519	-0.400832	0.536842	-0.746647	0.455276	0.827477	Same	1.94921	1.39695
Gm37915	3.50721	-0.805681	1.21603	-0.66255	0.507619	NA	Same	0.260045	0.142476
Mfsd9	172.521	-0.175067	0.204815	-0.854756	0.392687	0.797534	Same	10.4569	8.81635
Tmem182	43.8611	-0.581028	0.305032	-1.90481	0.0568044	0.428336	Same	3.04668	1.93956
4930448I06Rik	0	NA	NA	NA	NA	NA	Same	0	0
Gm39631	0.21641	-1.02509	3.32503	-0.308296	0.757857	NA	Same	0.0271574	0
Gm35935	0	NA	NA	NA	NA	NA	Same	0	0
Gm29260	0.266253	-1.35882	3.30229	-0.411479	0.680721	NA	Same	0.0338631	0
Gm28175	22.3563	-0.883432	0.62838	-1.40589	0.159757	0.611951	Same	1.71812	0.872836
LOC108167620	0	NA	NA	NA	NA	NA	Same	0	0
Gm36678	0	NA	NA	NA	NA	NA	Same	0	0
LOC108167621	0	NA	NA	NA	NA	NA	Same	0	0
Gm36822	0	NA	NA	NA	NA	NA	Same	0	0
Gm30248	0	NA	NA	NA	NA	NA	Same	0	0
Pantr1	0	NA	NA	NA	NA	NA	Same	0	0
Gm42411	0.327016	-0.405658	3.32662	-0.121943	0.902944	NA	Same	0.0259957	0.0120823
Pou3f3	0.838133	-3.04227	2.9739	-1.02299	0.306313	NA	Same	0.108479	0
2900092D14Rik	0.197965	-0.982727	3.32662	-0.295413	0.767679	NA	Same	0.0259957	0
Pantr2	0	NA	NA	NA	NA	NA	Same	0	0
LOC108167622	0.504924	-2.29646	2.82704	-0.812319	0.416608	NA	Same	0.0649408	0
Dalir	0	NA	NA	NA	NA	NA	Same	0	0
LOC108167623	0.331176	-0.405658	3.32662	-0.121943	0.902944	NA	Same	0.0259957	0.0132249
Mrps9	449.691	0.213707	0.118797	1.79892	0.0720308	0.467363	Same	23.4157	26.0144
Gm39633	0	NA	NA	NA	NA	NA	Same	0	0
Gpr45	0.879161	0.511653	2.31319	0.221189	0.824945	NA	Same	0.0407361	0.054084
Tgfbrap1	1146.92	-0.00374734	0.0931191	-0.0402425	0.9679	0.993967	Same	64.9222	62.2475
Gm28782	1.06973	-0.42044	1.9131	-0.219769	0.826051	NA	Same	0.0726256	0.0491888
LOC108167597	17.8605	0.0479381	0.47806	0.100276	0.920125	0.982527	Same	0.9942	0.976621
AI597479	666.759	-0.215127	0.116791	-1.84198	0.0654777	0.448152	Same	40.8859	33.7694
Fhl2	707.576	-0.168473	0.193099	-0.872471	0.382952	0.792886	Same	42.5685	36.5237
Gm8210	454.309	-0.203367	0.229112	-0.88763	0.37474	0.787365	Same	27.7303	23.0897
Gm29040	3.2105	-0.759704	1.32157	-0.574849	0.565393	NA	Same	0.236597	0.133739
Nck2	741.318	-0.0426462	0.103995	-0.41008	0.681747	0.920675	Same	42.6388	39.7857
Gm38628	0.258102	1.88412	3.35248	0.562009	0.57411	NA	Same	0	0.0241646
Gm30634	0	NA	NA	NA	NA	NA	Same	0	0
1500015O10Rik	115.979	-1.88901	1.29463	-1.45911	NA	NA	Same	11.3626	2.87408
Uxs1	739.536	0.0529553	0.146554	0.361337	0.717848	0.932077	Same	41.0144	40.6855
LOC102632770	21.3149	-0.147597	0.503503	-0.293141	0.769415	0.945963	Same	1.26932	1.11204
Tpp2	1497.86	-0.200464	0.115947	-1.72893	0.0838213	0.496617	Same	91.2265	76.2286
Mettl21c	9.57301	0.482844	0.849512	0.568378	0.569778	NA	Same	0.439525	0.604326
Ccdc168	26.3185	-0.120582	0.515342	-0.233985	0.814996	0.9559	Same	1.5721	1.37638
Tex30	430.715	0.0272417	0.279009	0.0976375	0.92222	0.983073	Same	24.1623	23.5506
Kdelc1	880.754	0.00294587	0.116122	0.0253687	0.979761	0.996957	Same	49.8607	47.8543
Bivm	591.214	-0.00861306	0.118781	-0.0725121	0.942194	0.988377	Same	33.5016	32.0319
Ercc5	563.758	0.0934682	0.1115	0.838279	0.401874	0.801706	Same	30.7319	31.5047
Mettl21e	0.266422	1.88412	3.35248	0.562009	0.57411	NA	Same	0	0.0264498
Gm28893	0.671491	-2.7015	2.66671	-1.01305	0.311038	NA	Same	0.0853925	0
Gm39635	11.2014	0.715562	0.698112	1.025	0.305365	NA	Same	0.472033	0.737333
Gulp1	692.986	0.14489	0.216197	0.670176	0.502746	0.85385	Same	37.1091	39.3643
4930521E06Rik	1.04317	1.24018	2.48492	0.499082	0.617722	NA	Same	0.0304923	0.0766668
Col3a1	18325.5	-0.050303	0.159816	-0.314755	0.752947	0.942259	Same	1054.69	982.635
Col5a2	1265.86	0.103035	0.174508	0.590432	0.554901	0.872024	Same	68.5588	71.1163
Gm39637	0	NA	NA	NA	NA	NA	Same	0	0
Wdr75	550.984	-0.104363	0.103141	-1.01185	0.311609	0.740012	Same	32.3985	29.0137
Gm30900	0.162825	-0.900512	3.32843	-0.270552	0.786736	NA	Same	0.0203282	0
Slc40a1	1130	-0.304241	0.169057	-1.79963	0.0719187	0.466833	Same	71.3094	55.5651
Stk-ps2	0	NA	NA	NA	NA	NA	Same	0	0
Dnah7b	102.903	-0.471828	0.319274	-1.47782	0.139457	0.587904	Same	6.91894	4.80228
Gm31046	0.702889	-2.77324	2.57255	-1.07801	0.281028	NA	Same	0.0909365	0
Dnah7c	47.4482	-1.41285	0.491822	-2.87269	0.00406995	0.155761	Same	4.17804	1.47427
Slc39a10	977.597	-0.0310843	0.126198	-0.246313	0.80544	0.95452	Same	55.838	52.5638
Gm39638	0	NA	NA	NA	NA	NA	Same	0	0
Gm39639	0	NA	NA	NA	NA	NA	Same	0	0
Mir6350	0	NA	NA	NA	NA	NA	Same	0	0
C230029F24Rik	0	NA	NA	NA	NA	NA	Same	0	0
Gm39640	0	NA	NA	NA	NA	NA	Same	0	0
Gm28321	0	NA	NA	NA	NA	NA	Same	0	0
LOC108167624	0	NA	NA	NA	NA	NA	Same	0	0
Tmeff2	55.0886	-0.0268509	0.36871	-0.0728238	0.941946	0.988252	Same	3.15148	2.96822
9330175M20Rik	0	NA	NA	NA	NA	NA	Same	0	0
Sdpr	873.636	0.0302913	0.208251	0.145456	0.884351	0.973841	Same	48.7521	48.0327
Nabp1	252.25	0.0392633	0.186319	0.210732	0.833097	0.962796	Same	14.1199	13.8441
Gm17767	0.21641	-1.02509	3.32503	-0.308296	0.757857	NA	Same	0.0271574	0
Gm31636	0	NA	NA	NA	NA	NA	Same	0	0
Myo1b	1862.54	-0.151862	0.108482	-1.39988	0.161549	0.614367	Same	111.71	96.4391
Gm33795	0.53748	-0.315749	2.89253	-0.10916	0.913075	NA	Same	0.0361597	0.0241646
Stat4	19.2488	-0.31011	0.612867	-0.505998	0.612858	0.894044	Same	1.21433	0.959655
Gm31812	14.0648	0.255534	0.561053	0.455453	0.648783	NA	Same	0.716918	0.818137
Stat1	3544.65	-0.153489	0.173433	-0.885004	0.376154	0.787822	Same	211.852	183.407
Gls	4425.6	-0.408488	0.0859934	-4.75023	2.0318842808737e-06	0.00111355	Same	290.144	209.918
Gm31867	0.169757	0.634458	3.34569	0.189634	0.849596	NA	Same	0.00508204	0.0120823
Gm31955	1.95248	-0.0395427	1.2643	-0.0312764	0.975049	NA	Same	0.112426	0.105343
Nab1	1467.64	-0.263676	0.121792	-2.16496	0.0303907	0.342398	Same	91.3808	73.1086
Gm553	5.31594	0.1336	0.774767	0.172439	0.863092	NA	Same	0.28546	0.302211
Tmem194b	221.174	-0.193737	0.143477	-1.3503	0.17692	0.632209	Same	13.4625	11.3046
Gm28178	1.13136	-0.584849	2.57677	-0.22697	0.820447	NA	Same	0.0793797	0.0522218
Mfsd6	583.015	-0.0875207	0.209064	-0.41863	0.675486	0.919151	Same	34.2277	30.7398
Inpp1	326.434	0.0973591	0.108579	0.896664	0.369898	0.7854	Same	17.7808	18.2638
Hibch	372.891	0.241659	0.244783	0.987235	0.323527	0.749578	Same	19.1351	21.6856
1700019D03Rik	8.41175	-0.056872	0.777808	-0.0731183	0.941712	NA	Same	0.489786	0.444867
Mstn	0	NA	NA	NA	NA	NA	Same	0	0
1700019A02Rik	1.49833	1.38593	2.3681	0.585252	0.558378	NA	Same	0.0406564	0.115654
Pms1	64.132	-0.349495	0.208819	-1.67367	0.0941959	0.51549	Same	4.11065	3.10492
Ormdl1	348.802	-0.0436241	0.114439	-0.3812	0.703055	0.927657	Same	20.0925	18.6478
Osgepl1	200.952	-0.0121035	0.130117	-0.0930197	0.925888	0.98389	Same	11.4326	10.8747
Asnsd1	710.39	-0.0278898	0.114285	-0.244038	0.807201	0.954643	Same	40.6453	38.1832
Dnah7a	26.9677	-1.63535	0.768632	-2.12761	NA	NA	Same	2.50775	0.759046
Gm32311	10.8402	0.368894	0.584173	0.631481	0.527726	NA	Same	0.529371	0.651831
Stk17b	527.218	-0.0136234	0.151803	-0.089744	0.928491	0.984315	Same	29.9181	28.5217
Hecw2	300.243	-0.185845	0.221442	-0.839249	0.40133	0.801607	Same	18.2516	15.3888
Mir7681	0	NA	NA	NA	NA	NA	Same	0	0
Ccdc150	17.0623	-1.60542	0.685047	-2.34352	0.0191026	0.286397	Same	1.56735	0.485555
Gtf3c3	584.743	-0.0350284	0.0930909	-0.376282	0.706707	0.928279	Same	33.5688	31.3861
Gm34066	1.27618	0.253679	2.10286	0.120635	0.90398	NA	Same	0.0661025	0.0737832
LOC108167366	0.339514	0.784173	3.33681	0.235007	0.814203	NA	Same	0.0101641	0.0241646
Pgap1	126.127	0.274395	0.253564	1.08215	0.279185	0.716775	Same	6.37023	7.44019
Ankrd44	332.949	-0.313401	0.126325	-2.48091	0.0131048	0.255843	Same	21.1699	16.3156
4930444A19Rik	0.862009	-1.39457	2.17301	-0.641767	0.521024	NA	Same	0.0779386	0.0241646
Sf3b1	5678.95	-0.131344	0.0908796	-1.44526	0.148386	0.598423	Same	337.484	296.173
Coq10b	460.886	0.412022	0.179351	2.29729	0.021602	0.303509	Same	21.9908	28.1453
Hspd1	7330.27	0.220933	0.128436	1.72017	0.0854009	0.498718	Same	380.201	425.302
Hspe1	1821.65	0.112819	0.182565	0.617966	0.536598	0.865099	Same	98.8421	102.535
Mob4	1224.96	0.106979	0.124196	0.861379	0.38903	0.795633	Same	66.4728	68.7832
Rftn2	249.829	0.151311	0.213268	0.709488	0.478021	0.840761	Same	13.2234	14.2384
Gm10561	17.345	-0.19265	0.42861	-0.449477	0.653088	0.911676	Same	1.04784	0.885926
Mars2	122.139	0.357761	0.206525	1.73229	0.0832223	0.494613	Same	5.94548	7.39314
Boll	3.0431	0.227372	0.993212	0.228926	0.818926	NA	Same	0.156852	0.178499
LOC108167625	0.153479	-0.603934	3.33279	-0.18121	0.856203	NA	Same	0.0194726	0
Plcl1	217.589	0.0532446	0.221959	0.239885	0.810419	0.955656	Same	11.9897	12.0613
Gm6644	310.217	0.417622	0.28347	1.47325	0.140683	0.58967	Same	14.8194	18.9867
Gm39642	0.44017	-1.00326	3.03374	-0.3307	0.740871	NA	Same	0.0389452	0.0132249
Gm32949	0.250938	1.88412	3.35248	0.562009	0.57411	NA	Same	0	0.0245944
9130227L01Rik	0	NA	NA	NA	NA	NA	Same	0	0
1700003I22Rik	0.197965	-0.982727	3.32662	-0.295413	0.767679	NA	Same	0.0259957	0
Hsfy2	0.355935	0.784173	3.33681	0.235007	0.814203	NA	Same	0.0101641	0.0269466
Satb2	73.9517	0.281684	0.220544	1.27722	0.201524	0.654506	Same	3.73875	4.36662
9130024F11Rik	19.5863	0.38221	0.397819	0.960764	0.336671	0.760956	Same	0.953563	1.17743
Gm38484	0	NA	NA	NA	NA	NA	Same	0	0
LOC105243927	0	NA	NA	NA	NA	NA	Same	0	0
BC055402	0	NA	NA	NA	NA	NA	Same	0	0
4930558J18Rik	6.04695	0.464398	0.741339	0.626431	0.531032	NA	Same	0.283673	0.375601
1700066M21Rik	273.059	0.0702591	0.193369	0.363342	0.71635	0.931558	Same	15.0218	15.1141
Tyw5	140.035	-0.118528	0.232438	-0.509933	0.610098	0.892414	Same	8.27415	7.34104
9430016H08Rik	328.887	0.177578	0.140217	1.26645	0.205353	0.656856	Same	17.3567	18.8229
Spats2l	253.123	-0.179877	0.168718	-1.06614	0.28636	0.721064	Same	15.2263	13.025
Kctd18	315.702	-0.0252921	0.122809	-0.205947	0.836833	0.962975	Same	18.0398	16.9829
Sgol2a	207.37	-0.350282	0.173058	-2.02407	0.0429626	0.382017	Same	13.3701	10.0236
Aox1	501.732	-0.153573	0.191935	-0.800131	0.423635	0.814822	Same	29.9618	26.0569
Aox3	45.8033	-0.451686	0.488395	-0.924838	0.35505	0.773282	Same	3.06201	2.15262
Gm39643	1.66626	-0.174623	1.67859	-0.104029	0.917146	NA	Same	0.101101	0.0877141
Aox4	19.3823	-0.659516	0.435985	-1.5127	0.130355	0.577584	Same	1.37844	0.83386
Aox2	79.705	0.570038	0.271564	2.09909	0.0358085	0.362419	Same	3.55094	5.06151
Gm15759	0.611747	0.71553	2.494	0.286901	0.774188	NA	Same	0.0273884	0.0392438
Bzw1	14139.3	0.328268	0.2452	1.33877	0.180644	0.636013	Same	700.022	844.95
Clk1	3806.12	-0.0223826	0.142172	-0.157434	0.874903	0.971095	Same	217.141	205.454
Ppil3	169.363	0.165129	0.164294	1.00508	0.314856	0.743119	Same	8.96157	9.64584
Nif3l1	427.165	0.169924	0.116664	1.45652	0.14525	0.595672	Same	22.6218	24.3817
Orc2	519.105	0.0260113	0.11361	0.228952	0.818906	0.956398	Same	29.1472	28.351
Gm15834	77.2281	-0.414749	0.254742	-1.62811	0.103501	0.534856	Same	5.09105	3.65722
Fam126b	805.119	-0.0986279	0.133867	-0.736758	0.461269	0.830392	Same	47.3145	42.3782
Ndufb3	631.899	0.270573	0.118053	2.29197	0.0219072	0.304672	Same	32.079	37.1595
Gm20257	47.1709	-0.121921	0.263905	-0.461988	0.64409	0.90733	Same	2.80294	2.45344
Als2cr12	3.69384	-0.68849	1.29982	-0.529681	0.596333	NA	Same	0.267998	0.157357
Cflar	1936.47	-0.0154334	0.0889758	-0.173457	0.862293	0.969222	Same	110.093	104.735
Gm39646	8.69433	0.675747	0.7567	0.893019	0.371847	NA	Same	0.373351	0.556214
Casp8	322.721	-0.043853	0.139816	-0.313647	0.753789	0.942296	Same	18.5837	17.2896
Gm28802	3.38894	-0.720505	1.19438	-0.603244	0.546346	NA	Same	0.252433	0.138154
Trak2	2111.83	-0.0211806	0.0934535	-0.226643	0.820701	0.957141	Same	120.284	113.842
Stradb	357.415	0.0342933	0.102819	0.333531	0.738734	0.936462	Same	19.9614	19.5883
Als2cr11b	7.73235	0.650036	0.949928	0.6843	0.493786	NA	Same	0.334331	0.50149
Gm29018	0	NA	NA	NA	NA	NA	Same	0	0
Als2cr11	1.12155	-1.87716	2.47026	-0.759901	0.447314	NA	Same	0.109553	0.0269466
Tmem237	367.87	0.144206	0.16651	0.866048	0.386464	0.794946	Same	19.6787	20.9394
Mpp4	7.32717	0.657491	0.763917	0.860683	0.389413	NA	Same	0.316844	0.476221
Als2	468.722	-0.0859106	0.131902	-0.651321	0.51484	0.858414	Same	27.41	24.8099
Gm33667	2.01028	-0.0706454	1.71077	-0.0412945	0.967061	NA	Same	0.117632	0.105004
Cdk15	1.10252	-1.09114	2.10209	-0.519075	0.603708	NA	Same	0.0909365	0.0396747
Gm33724	0.964536	-3.21901	2.41241	-1.33435	0.182088	NA	Same	0.12267	0
Gm33774	0.225546	-1.02509	3.32503	-0.308296	0.757857	NA	Same	0.0287811	0
Fzd7	535.224	-0.243331	0.141001	-1.72573	0.0843956	0.498542	Same	33.1453	26.8975
Gm973	65.3391	-1.96113	1.13206	-1.73235	0.0832108	0.494613	Same	6.46237	1.57076
Gm39649	0.296948	-1.52174	3.29097	-0.462399	0.643795	NA	Same	0.0389935	0
Gm28411	0	NA	NA	NA	NA	NA	Same	0	0
Gm39648	8.75103	-1.63422	1.32163	-1.23652	0.216265	NA	Same	0.815836	0.246204
Gm33833	0.692878	-2.75397	3.23562	-0.851139	0.394692	NA	Same	0.0909848	0
Sumo1	961.052	0.123198	0.0985174	1.25052	0.21111	0.662075	Same	51.7722	54.0867
Nop58	1319.61	-0.127248	0.112519	-1.13091	0.258094	0.700089	Same	78.454	68.7721
Snord70	1.26554	0.792537	1.5954	0.496765	0.619354	NA	Same	0.0482974	0.0859257
Snord11	0.210463	0.207104	3.33681	0.0620664	0.95051	NA	Same	0.0101641	0.0120823
Bmpr2	7589.64	-0.196945	0.164389	-1.19804	0.2309	0.68151	Same	462.639	386.77
Fam117b	1160.52	-0.18138	0.164703	-1.10126	0.270785	0.712203	Same	70.3113	59.3663
Ica1l	73.0863	-0.160971	0.296496	-0.542911	0.587191	0.884331	Same	4.41146	3.75407
Wdr12	366.274	-0.0590101	0.131603	-0.448395	0.653868	0.912114	Same	21.2662	19.4821
Carf	282.448	0.0853587	0.148911	0.573221	0.566495	0.876214	Same	15.4363	15.8006
Nbeal1	1159.67	0.0085324	0.131662	0.0648051	0.948329	0.989299	Same	65.3879	63.1025
Cyp20a1	434.838	0.110898	0.116268	0.953818	0.340176	0.76278	Same	23.5877	24.371
Abi2	1011.74	-0.121514	0.107744	-1.1278	0.259404	0.701499	Same	59.8637	52.913
Raph1	920.863	0.0294953	0.167105	0.176507	0.859896	0.969222	Same	51.3907	50.5207
LOC102637269	3.12546	0.19997	1.2273	0.162934	0.87057	NA	Same	0.157078	0.18569
Gm11578	12.2353	0.685597	0.61252	1.11931	0.263009	NA	Same	0.528863	0.785681
Gm38388	0.532843	2.7982	3.30895	0.845646	0.39775	NA	Same	0	0.0528996
Cd28	829.777	-0.161893	0.440258	-0.367723	0.71308	0.930733	Same	49.8463	42.5088
2310016D23Rik	0.309446	-0.357216	3.32798	-0.107337	0.914522	NA	Same	0.0231619	0.0120823
Gm38137	0.373056	0.485008	3.33176	0.145571	0.88426	NA	Same	0.0152461	0.0245944
Gm39650	0	NA	NA	NA	NA	NA	Same	0	0
Ctla4	2.14868	-1.92345	1.58499	-1.21354	0.224924	NA	Same	0.210654	0.0510442
Gm34649	0	NA	NA	NA	NA	NA	Same	0	0
Icos	5.79106	-1.55849	0.780819	-1.99596	0.0459377	NA	Same	0.5177	0.171784
LOC105243939	0.670617	-1.86755	2.30174	-0.811367	0.417155	NA	Same	0.0680447	0.0132249
9530026F06Rik	0.831373	0.481607	2.26232	0.212882	0.831419	NA	Same	0.0389452	0.0497202
Pard3b	337.06	-0.117705	0.161397	-0.729289	0.465825	0.833069	Same	19.8666	17.6929
Pard3bos1	3.06501	-0.199283	1.17861	-0.169083	0.865731	NA	Same	0.186258	0.152837
Pard3bos2	1.64544	-0.614158	1.54985	-0.396269	0.691906	NA	Same	0.116932	0.0733466
Gm34881	0.250938	1.88412	3.35248	0.562009	0.57411	NA	Same	0	0.0245944
Nrp2	1977.94	-0.300561	0.183851	-1.63481	0.10209	0.532267	Same	124.533	97.3578
Gm29083	6.42885	0.0072104	0.657852	0.0109605	0.991255	NA	Same	0.359231	0.351071
4930487H11Rik	13.395	0.0386773	0.592676	0.0652587	0.947968	NA	Same	0.752732	0.725446
Gm4208	0.671111	-1.86391	2.68371	-0.694529	0.487351	NA	Same	0.0678137	0.0120823
Gm35120	0.0814125	-0.369966	3.33681	-0.110874	0.911716	NA	Same	0.0101641	0
Gm39652	0.0989826	-0.0773148	3.34266	-0.0231297	0.981547	NA	Same	0.0129978	0
Gm35252	0.0407063	0.0573885	3.34569	0.017153	0.986315	NA	Same	0.00508204	0
Gm38513	0.355935	0.784173	3.33681	0.235007	0.814203	NA	Same	0.0101641	0.0269466
Ino80d	1531.13	-0.134215	0.115428	-1.16276	0.244925	0.689954	Same	90.9895	79.758
Ino80dos	78.7436	0.00250722	0.229363	0.0109312	0.991278	0.998151	Same	4.44962	4.26092
Ndufs1	1293.68	0.0126791	0.0920864	0.137687	0.890488	0.975203	Same	72.7752	70.5813
Eef1b2	6938.38	0.00536221	0.118288	0.0453318	0.963843	0.992585	Same	392.43	377.235
Snora41	9.31694	0.172796	0.654537	0.263998	0.791782	NA	Same	0.501368	0.526979
Gpr1	35.3504	0.0733441	0.323461	0.226748	0.82062	0.957141	Same	1.95102	1.95413
Zdbf2	14.506	-0.142554	0.512012	-0.278419	0.780691	NA	Same	0.862027	0.757116
1700039I01Rik	0	NA	NA	NA	NA	NA	Same	0	0
Gm11608	0	NA	NA	NA	NA	NA	Same	0	0
Gm35393	0	NA	NA	NA	NA	NA	Same	0	0
Adam23	166.633	-0.76784	0.412726	-1.86041	0.0628276	0.442649	Same	12.2526	6.89839
Gm39653	0	NA	NA	NA	NA	NA	Same	0	0
Dytn	0.593896	-2.53035	3.24259	-0.780348	0.435186	NA	Same	0.077987	0
Mdh1b	9.13973	-3.05957	1.49741	-2.04324	NA	NA	Same	1.04377	0.114884
Fastkd2	364.47	0.039239	0.121468	0.323039	0.746666	0.939948	Same	20.2781	20.0644
4933402D24Rik	2.41454	-0.73932	1.35814	-0.544361	0.586193	NA	Same	0.176599	0.0970882
Cpo	0.266422	1.88412	3.35248	0.562009	0.57411	NA	Same	0	0.0264498
Gm13749	1.96566	1.44412	1.46821	0.983592	0.325316	NA	Same	0.0541913	0.152232
Klf7	926.428	0.0599806	0.136175	0.440468	0.659598	0.914657	Same	51.1747	51.3617
Mir6899	0	NA	NA	NA	NA	NA	Same	0	0
Gm35880	0	NA	NA	NA	NA	NA	Same	0	0
Gm39654	0	NA	NA	NA	NA	NA	Same	0	0
Gm35803	0.244238	-1.35409	3.30264	-0.410001	0.681805	NA	Same	0.0304923	0
Gm36148	1.04073	-0.270992	1.83632	-0.147574	0.882679	NA	Same	0.0661025	0.0510442
Creb1	1221.03	-0.0958771	0.129286	-0.741591	0.458335	0.829281	Same	71.5795	64.2879
Mettl21a	341.672	0.144046	0.13081	1.10118	0.270818	0.712203	Same	18.2951	19.3541
Gm29152	29.1366	0.0956499	0.389942	0.245293	0.80623	0.954581	Same	1.58553	1.62196
2810408I11Rik	15.3663	-0.305573	0.631777	-0.483673	0.628618	NA	Same	0.976672	0.754934
Ccnyl1	337.779	-0.0129363	0.130223	-0.0993392	0.920869	0.982581	Same	19.2306	18.2621
Fzd5	934.937	0.188759	0.236613	0.797754	0.425014	0.814836	Same	49.2315	53.5584
Plekhm3	656.463	-0.120448	0.105894	-1.13744	0.255353	0.698232	Same	38.8251	34.3478
Akr1cl	36279.1	0.295062	0.110977	2.65877	0.00784255	0.209658	Same	1820.6	2144.51
Cryge	6.74671	0.65066	0.91235	0.71317	0.475741	NA	Same	0.289767	0.439912
Crygd	2.49835	0.729227	1.61945	0.450293	0.652499	NA	Same	0.103397	0.16714
Crygc	2.09399	1.40244	1.42834	0.981867	0.326165	NA	Same	0.0633171	0.156016
Crygb	1.40192	0.146495	1.74936	0.0837421	0.933261	NA	Same	0.076315	0.0780578
Cryga	5.56813	0.457052	0.94844	0.481899	0.629878	NA	Same	0.258927	0.345801
D630023F18Rik	1559.68	0.601286	0.566237	1.0619	0.288282	0.722706	Same	68.6393	100.285
Gm36358	148.402	0.433374	0.473083	0.916064	0.359633	0.776163	Same	7.06002	9.16631
Idh1	32356.2	0.506094	0.14546	3.47928	0.000502772	0.0504251	Same	1479.63	2021.26
Pikfyve	1097.55	-0.0214758	0.12586	-0.170632	0.864513	0.969222	Same	62.5516	59.2154
Pth2r	1.18833	0.0970454	1.86722	0.0519731	0.95855	NA	Same	0.0677746	0.0643361
Crygf	0.451093	-2.11429	3.25871	-0.648811	0.51646	NA	Same	0.0575621	0
Map2	365.286	0.250336	0.189561	1.32061	0.186633	0.642701	Same	18.7095	21.3356
Unc80	7.21862	-1.07405	0.810807	-1.32467	0.18528	NA	Same	0.566279	0.271864
Gm39655	0.47238	-0.967238	2.96348	-0.326386	0.744132	NA	Same	0.0373215	0.0174073
Rpe	597.139	-0.0417777	0.127502	-0.327664	0.743165	0.938692	Same	34.3019	31.9836
Kansl1l	643.7	0.0310652	0.155471	0.199814	0.841626	0.964258	Same	35.8415	35.2885
LOC108167626	115.814	0.0154453	0.253434	0.060944	0.951404	0.989665	Same	6.50863	6.32153
Gm39656	28.6652	0.187478	0.403492	0.46464	0.642189	0.906686	Same	1.4995	1.66053
Acadl	1529.52	0.0340899	0.0908299	0.375316	0.707426	0.928292	Same	85.2892	83.855
Myl1	3.65619	0.937607	0.996292	0.941096	0.346655	NA	Same	0.134196	0.254431
Lancl1	751.815	-0.00728986	0.0832337	-0.087583	0.930208	0.984696	Same	42.7108	40.7017
Cps1	0.803704	-1.25453	2.20937	-0.567825	0.570154	NA	Same	0.06777	0.0264498
Gm39658	0	NA	NA	NA	NA	NA	Same	0	0
Gm15669	0	NA	NA	NA	NA	NA	Same	0	0
Erbb4	8.1035	-0.0105952	1.03938	-0.0101938	0.991867	NA	Same	0.461406	0.441435
Gm28497	1.10173	-1.09251	2.57065	-0.424992	0.670842	NA	Same	0.0915657	0.0396747
Ikzf2	375.767	-0.390967	0.170119	-2.2982	0.0215502	0.303509	Same	24.4742	17.9672
Gm29822	0	NA	NA	NA	NA	NA	Same	0	0
Spag16	18.5899	-2.54368	1.15288	-2.20638	NA	NA	Same	2.0056	0.3199
Vwc2l	0.896195	1.43438	3.17918	0.45118	0.651859	NA	Same	0.0259957	0.069629
Gm29906	1.00375	3.71369	3.27024	1.1356	0.256123	NA	Same	0	0.0983777
Bard1	160.926	-0.179576	0.203164	-0.883899	0.376751	0.788099	Same	9.7406	8.25865
Abca12	2.4703	-0.724381	1.12502	-0.643882	0.519652	NA	Same	0.179616	0.102652
Gm39659	0.112773	-0.0773148	3.34266	-0.0231297	0.981547	NA	Same	0.0143905	0
Atic	1466.28	-0.0183547	0.109594	-0.167479	0.866993	0.96953	Same	83.6958	79.2095
Fn1	3066.73	-0.0625991	0.205388	-0.304785	0.76053	0.944302	Same	177.791	163.684
Apol7d	2.04329	-0.201388	1.62663	-0.123807	0.901468	NA	Same	0.126559	0.104011
LOC108167627	1.67437	-2.626	1.66105	-1.58093	0.113895	NA	Same	0.183664	0.0245944
Gm39660	0	NA	NA	NA	NA	NA	Same	0	0
Gm30160	0.672449	-0.827396	2.74336	-0.3016	0.762957	NA	Same	0.0509002	0.0264498
Gm30308	0.727421	0.966838	3.28562	0.294263	0.768557	NA	Same	0.0287811	0.0491888
LOC108167354	0.189617	-0.934285	3.32798	-0.280736	0.778913	NA	Same	0.0237428	0
Gm8883	5.05631	-2.557	1.66501	-1.53573	NA	NA	Same	0.544237	0.0887078
Gm28818	7.00185	-6.09769	3.07709	-1.98164	NA	NA	Same	0.917759	0
4933417E11Rik	2.03665	-0.520256	1.26939	-0.409847	0.681918	NA	Same	0.138374	0.0924253
Gm4319	1.08212	-3.40361	1.82701	-1.86294	0.0624714	NA	Same	0.138422	0
Mreg	151.322	-0.59655	0.277191	-2.15213	0.0313871	0.345754	Same	10.5547	6.64491
D230017M19Rik	114.583	-0.0897949	0.166831	-0.538238	0.590413	0.885752	Same	6.71004	6.05685
Pecr	190.569	-0.0447572	0.152454	-0.293579	0.76908	0.945963	Same	10.9958	10.2089
Tmem169	28.7115	0.071052	0.369135	0.192483	0.847364	0.966464	Same	1.594	1.57336
Xrcc5	279.164	-0.296957	0.121008	-2.45402	0.0141268	0.263405	Same	17.6589	13.7483
Gm39661	0	NA	NA	NA	NA	NA	Same	0	0
March4	17.315	-3.03345	1.76829	-1.71548	NA	NA	Same	1.97054	0.225204
Smarcal1	1019.2	0.0356792	0.103698	0.344069	0.730794	0.93483	Same	56.7904	56.034
Gm39662	0.972752	3.63797	2.95707	1.23026	0.218599	NA	Same	0	0.0965756
Ankar	0.501875	2.72193	3.31339	0.821492	0.411366	NA	Same	0	0.0491888
Rpl37a	6448.34	0.125597	0.118062	1.06382	0.28741	0.721933	Same	347.696	363.418
Gm39663	1.13089	3.85664	2.859	1.34895	0.177354	NA	Same	0	0.111201
Gm30788	0.197965	-0.982727	3.32662	-0.295413	0.767679	NA	Same	0.0259957	0
Gm30847	0	NA	NA	NA	NA	NA	Same	0	0
Igfbp2	825.054	0.422216	0.218638	1.93112	0.0534681	0.420111	Same	39.3375	50.4498
Igfbp5	6458.19	0.0613354	0.183432	0.334377	0.738095	0.935884	Same	357.412	357.826
Gm31047	1.07905	-2.62603	2.12705	-1.23459	0.216983	NA	Same	0.123224	0.0120823
Gm31137	0.274523	1.88412	3.35248	0.562009	0.57411	NA	Same	0	0.0269466
Tnp1	4.19674	-0.996477	0.944307	-1.05525	0.291312	NA	Same	0.3299	0.155122
1700027A15Rik	0.581481	-0.425323	2.84072	-0.149724	0.880983	NA	Same	0.0389452	0.0269466
Gm31254	0.972752	3.63797	2.95707	1.23026	0.218599	NA	Same	0	0.0965756
Gm29185	0.54876	-0.390247	2.88377	-0.135325	0.892355	NA	Same	0.0373215	0.0245944
Gm31197	0	NA	NA	NA	NA	NA	Same	0	0
Gm31344	8.93525	-0.560492	0.755533	-0.74185	0.458178	NA	Same	0.606561	0.401198
Pinc	0	NA	NA	NA	NA	NA	Same	0	0
D530049I02Rik	0	NA	NA	NA	NA	NA	Same	0	0
LOC102633705	10.2508	-2.4179	0.805252	-3.00266	0.00267631	NA	Same	1.06303	0.191725
6030407O03Rik	5.4434	-0.637288	0.968743	-0.657851	0.510634	NA	Same	0.384419	0.242024
Gm29183	4.36449	-0.0773314	0.896593	-0.0862503	0.931267	NA	Same	0.252193	0.230555
Mir6351	0	NA	NA	NA	NA	NA	Same	0	0
Tns1	4402.62	0.0018328	0.108896	0.0168307	0.986572	0.99765	Same	248.346	239.229
Gm39664	2.97523	-0.367922	1.35483	-0.271563	0.785958	NA	Same	0.191646	0.143188
Gm31637	0.69678	-0.619632	2.69921	-0.22956	0.818434	NA	Same	0.0440272	0.0348145
Rufy4	27.3753	0.0673671	0.37478	0.179751	0.857348	0.969135	Same	1.5183	1.50855
Cxcr2	0.84365	-1.35801	2.22286	-0.610926	0.541249	NA	Same	0.0757341	0.0241646
Cxcr1	0.0814125	-0.369966	3.33681	-0.110874	0.911716	NA	Same	0.0101641	0
Mir1928	0	NA	NA	NA	NA	NA	Same	0	0
Gm31691	0	NA	NA	NA	NA	NA	Same	0	0
Arpc2	2392.98	0.108332	0.0770482	1.40603	0.159714	0.611951	Same	129.742	134.229
Gpbar1	0.875968	0.313092	1.97292	0.158695	0.873909	NA	Same	0.0454682	0.0506144
Aamp	2805.63	0.134844	0.0736163	1.83172	0.0669933	0.453068	Same	150.653	158.575
LOC108167628	14.5644	0.374327	0.4988	0.750456	0.45298	NA	Same	0.70078	0.889217
Pnkd	753.448	0.0573937	0.114497	0.501268	0.616182	0.894958	Same	41.7457	41.7236
Tmbim1	1160.63	-0.117481	0.0831391	-1.41306	0.157638	0.609249	Same	68.601	60.7946
Catip	45.0823	-1.80198	0.645711	-2.7907	0.00525948	0.171592	Same	4.31189	1.16504
Slc11a1	135.804	-0.152929	0.250737	-0.609917	0.541917	0.867664	Same	8.11841	7.01982
Ctdsp1	3293.58	0.0399431	0.0702107	0.568903	0.569422	0.877022	Same	183.366	181.149
Mir26b	2.06344	-0.12184	1.2557	-0.0970292	0.922703	NA	Same	0.118133	0.110023
Vil1	107.764	0.0450718	0.237775	0.189557	0.849656	0.966762	Same	5.97221	5.97388
Usp37	644.576	-0.225594	0.0943292	-2.39157	0.0167767	0.276269	Same	39.6475	32.5714
Cnot9	979.629	-0.0174608	0.0926895	-0.18838	0.850579	0.967111	Same	55.764	52.9317
Plcd4	14.1056	-0.23689	0.524546	-0.451611	0.651549	NA	Same	0.882766	0.701987
Zfp142	590.152	-0.203357	0.0921237	-2.20743	0.0272837	0.331048	Same	35.9631	30.0777
Bcs1l	385.959	0.0897912	0.123616	0.726375	0.467609	0.833987	Same	21.0514	21.5529
Rnf25	830.831	-0.200234	0.109521	-1.82828	0.0675082	0.455017	Same	50.7013	42.331
Stk36	236.061	-0.482332	0.265398	-1.81739	0.0691568	0.461195	Same	15.9283	10.924
Ttll4	1314.62	-0.153486	0.0993941	-1.54422	0.122535	0.566334	Same	78.7756	68.0502
Cyp27a1	274.202	-0.078912	0.298149	-0.264674	0.791261	0.95141	Same	16.026	14.5431
Prkag3	6.20535	0.934622	0.783995	1.19213	0.233211	NA	Same	0.234511	0.42001
Wnt6	443.134	0.0592843	0.138765	0.427229	0.669213	0.917154	Same	24.5087	24.5246
Gm29539	25.5188	-0.460088	0.437782	-1.05095	0.29328	0.726402	Same	1.68398	1.20936
Gm32099	0.245466	0.499753	3.34266	0.149508	0.881153	NA	Same	0.0135787	0.0134733
Wnt10a	13.7996	0.0606093	0.572427	0.105881	0.915677	NA	Same	0.750816	0.770644
Gm32275	11.5077	0.0786159	0.566429	0.138792	0.889614	NA	Same	0.617084	0.653681
Gm16582	0	NA	NA	NA	NA	NA	Same	0	0
Cdk5r2	3.03998	0.704853	1.21126	0.581916	0.560623	NA	Same	0.129468	0.199228
Fev	0	NA	NA	NA	NA	NA	Same	0	0
Cryba2	1.84441	0.875578	1.91957	0.456132	0.648295	NA	Same	0.0723195	0.126683
Mir375	0	NA	NA	NA	NA	NA	Same	0	0
Ccdc108	243.735	-3.70873	1.93352	-1.91812	NA	NA	Same	29.1892	2.10474
Ihh	639.421	0.326101	0.443475	0.735331	0.462138	0.830776	Same	31.7755	38.344
Nhej1	76.6851	-0.116836	0.306547	-0.381135	0.703103	0.927657	Same	4.54541	4.00486
Slc23a3	36.96	-0.00314475	0.457892	-0.00686789	0.99452	0.998662	Same	2.10218	2.01009
Cnppd1	1280.97	0.0301129	0.0918063	0.328005	0.742908	0.938651	Same	71.67	70.1832
Fam134a	1857.98	0.0876738	0.0849065	1.03259	0.301795	0.732598	Same	101.556	103.541
Zfand2b	406.128	0.221739	0.122983	1.80301	0.071387	0.464955	Same	21.0368	23.5262
Abcb6	615.429	0.229551	0.1051	2.18412	0.0289537	0.337532	Same	31.7001	35.806
Atg9a	1275.28	0.248034	0.10604	2.33905	0.0193329	0.28797	Same	65.2619	74.4209
Ankzf1	366.475	0.000627302	0.132602	0.0047307	0.996225	0.998859	Same	20.7161	19.9394
Glb1l	423.538	-0.130224	0.120185	-1.08353	0.278574	0.716775	Same	25.1135	22.0958
Stk16	1151.47	0.0878723	0.0758678	1.15823	0.24677	0.691328	Same	63.0441	64.1813
Tuba4a	231.41	0.0641135	0.165538	0.387304	0.698531	0.926647	Same	12.8284	12.7704
A630095N17Rik	0	NA	NA	NA	NA	NA	Same	0	0
Dnajb2	1144.29	0.262375	0.0924511	2.83799	0.00453992	0.163918	Same	58.317	67.0726
Ptprn	15.1073	0.433945	0.577193	0.751819	0.45216	NA	Same	0.734375	0.919253
Resp18	0.0407063	0.0573885	3.34569	0.017153	0.986315	NA	Same	0.00508204	0
Dnpep	1481.08	0.23576	0.162042	1.45493	0.145688	0.596234	Same	76.1378	86.2389
Des	1026.31	-0.134912	0.721697	-0.186938	0.85171	0.967393	Same	61.87	53.3865
Gm15179	0	NA	NA	NA	NA	NA	Same	0	0
Speg	628.35	0.104194	0.199424	0.522475	0.60134	0.889194	Same	34.1212	35.2294
Gmppa	945.127	-0.0515586	0.0972714	-0.530049	0.596078	0.888457	Same	54.5668	50.455
Asic4	44.223	0.477967	0.580525	0.823336	0.410317	0.807286	Same	2.06808	2.76108
Gm32506	0.7129	-2.79713	2.57286	-1.08717	0.276962	NA	Same	0.0908881	0
Chpf	1376.08	0.0446362	0.117369	0.380306	0.703719	0.927657	Same	76.5329	75.8991
Tmem198	202.107	-0.0689799	0.292035	-0.236205	0.813274	0.955858	Same	11.7299	10.7606
Obsl1	9432.2	-0.18435	0.152176	-1.21142	0.225734	0.677003	Same	571.627	483.171
Inha	24689.7	-0.13619	0.125827	-1.08236	0.279091	0.716775	Same	1470.14	1283.59
Stk11ip	1046.26	-0.033254	0.116405	-0.285675	0.775127	0.946609	Same	60.0145	56.1309
Slc4a3	1624.22	0.239651	0.129708	1.84761	0.0646582	0.447003	Same	83.3735	94.7888
Gm32622	0	NA	NA	NA	NA	NA	Same	0	0
Gm29065	0.206881	0.207104	3.33681	0.0620664	0.95051	NA	Same	0.0101641	0.0122972
Gm32737	0	NA	NA	NA	NA	NA	Same	0	0
Gm17751	7.24576	-0.310048	1.02748	-0.301754	0.762839	NA	Same	0.463487	0.350519
Mir6343	0	NA	NA	NA	NA	NA	Same	0	0
Epha4	111.876	0.0151667	0.218615	0.0693763	0.94469	0.988771	Same	6.28926	6.13626
Mir6352	0	NA	NA	NA	NA	NA	Same	0	0
Gm32793	0	NA	NA	NA	NA	NA	Same	0	0
Gm32974	0	NA	NA	NA	NA	NA	Same	0	0
Gm33083	0	NA	NA	NA	NA	NA	Same	0	0
Gm33030	0	NA	NA	NA	NA	NA	Same	0	0
Pax3	0.806862	0.480424	2.23735	0.214729	0.829979	NA	Same	0.0373215	0.048759
Gm33152	0	NA	NA	NA	NA	NA	Same	0	0
Gm2102	25.8704	-0.379099	0.465904	-0.813683	0.415826	0.809934	Same	1.68869	1.23919
Sgpp2	362.03	-0.559026	0.242619	-2.30413	0.0212152	0.301712	Same	25	16.1752
Farsb	503.014	0.166028	0.13229	1.25503	0.209466	0.661124	Same	26.6823	28.6548
Mogat1	1.00811	-1.68204	2.58213	-0.651414	0.514779	NA	Same	0.0960668	0.0269466
Gm39665	0	NA	NA	NA	NA	NA	Same	0	0
LOC108167629	0.349115	1.88412	3.35248	0.562009	0.57411	NA	Same	0	0.0348145
Utp14b	124.542	-0.241163	0.215911	-1.11695	0.264015	0.706113	Same	7.70537	6.24944
Acsl3	679.285	0.411987	0.270922	1.52068	0.128339	0.573657	Same	32.5362	41.4798
Gm38631	0.558188	0.743648	2.91515	0.255098	0.798647	NA	Same	0.0203282	0.0376379
Gm33693	0.112773	-0.0773148	3.34266	-0.0231297	0.981547	NA	Same	0.0143905	0
Gm29536	0	NA	NA	NA	NA	NA	Same	0	0
Kcne4	89.6131	0.21993	0.262078	0.839178	0.401369	0.801607	Same	4.63143	5.19909
Scg2	4.37054	2.29604	1.21717	1.88637	0.0592449	NA	Same	0.0778903	0.371375
Ap1s3	17.9957	-0.571327	0.384078	-1.48753	0.136875	0.585185	Same	1.25207	0.798101
Wdfy1	1882.02	0.100652	0.180765	0.55681	0.577658	0.879864	Same	102.623	105.416
Mrpl44	579.28	0.0881664	0.0952248	0.925877	0.35451	0.773282	Same	31.6312	32.335
Gm39666	52.6849	-0.242625	0.391795	-0.619265	0.535742	0.865099	Same	3.27452	2.62838
Serpine2	4583.12	-0.209294	0.146448	-1.42913	0.152966	0.606058	Same	280.815	232.092
Gm33970	0.831441	3.40716	3.11592	1.09347	0.274188	NA	Same	0	0.0828539
Fam124b	10.6501	0.157371	0.690182	0.228014	0.819636	NA	Same	0.566348	0.613923
LOC108167342	0.379195	1.07682	3.34266	0.322145	0.747343	NA	Same	0.0143905	0.0264498
2310015K22Rik	2.06013	-0.759433	1.23131	-0.616767	0.537388	NA	Same	0.151957	0.0863555
Gm34098	0	NA	NA	NA	NA	NA	Same	0	0
Cul3	2002.49	-0.093563	0.104485	-0.895471	0.370535	0.785775	Same	117.316	105.525
Gm39667	7.67572	-0.590504	0.649802	-0.908743	0.363486	NA	Same	0.535596	0.341987
Gm38673	0	NA	NA	NA	NA	NA	Same	0	0
1700016L21Rik	0	NA	NA	NA	NA	NA	Same	0	0
Dock10	91.7368	-0.214158	0.240523	-0.890385	0.373259	0.785833	Same	5.58152	4.68095
Nyap2	4.06844	0.314881	1.07961	0.291661	0.770546	NA	Same	0.198857	0.243533
Mir6344	0	NA	NA	NA	NA	NA	Same	0	0
Irs1	2428.33	-0.41663	0.175602	-2.37258	0.0176642	0.279783	Same	159.886	114.776
Rhbdd1	627.848	0.153824	0.111119	1.38431	0.166263	0.620091	Same	33.3529	35.7905
LOC108167630	8.55718	-0.75892	0.879223	-0.863172	0.388043	NA	Same	0.629479	0.35245
Col4a4	1812.27	-0.372215	0.167198	-2.22619	0.0260016	0.325975	Same	117.023	87.0905
Col4a3	365.031	-0.407938	0.127283	-3.20497	0.00135078	0.0905138	Same	23.8649	17.3412
LOC105243964	5.51277	-0.90668	0.743961	-1.21872	0.22295	NA	Same	0.416467	0.219789
Mff	1179.56	-0.0172305	0.099634	-0.172938	0.8627	0.969222	Same	67.202	63.608
Gm39668	146.025	-0.256876	0.212349	-1.20969	0.226398	0.677452	Same	9.08257	7.31782
Tm4sf20	1.20077	-1.33764	1.83028	-0.730839	0.464878	NA	Same	0.102612	0.0378193
Gm34286	1.81203	-0.228389	1.44474	-0.158083	0.874392	NA	Same	0.111216	0.0910343
Gm17764	5.67454	0.948119	0.730454	1.29799	0.194292	NA	Same	0.207398	0.39418
Gm34450	0	NA	NA	NA	NA	NA	Same	0	0
LOC108167631	0	NA	NA	NA	NA	NA	Same	0	0
Agfg1	1360.66	-0.0518874	0.138458	-0.374752	0.707845	0.928513	Same	78.462	72.702
Slc19a3	41.5273	-0.647657	0.425338	-1.52269	0.127837	0.572826	Same	2.94907	1.78968
Krtap28-13	0	NA	NA	NA	NA	NA	Same	0	0
Ccl20	0.108205	-0.0773148	3.34266	-0.0231297	0.981547	NA	Same	0.0135787	0
Daw1	14.9925	-2.63728	0.965918	-2.73033	NA	NA	Same	1.63233	0.240275
Sphkap	5.45961	-0.877783	1.33977	-0.655174	0.512356	NA	Same	0.413238	0.215612
Pid1	633.096	-0.246097	0.217595	-1.13098	0.258062	0.700089	Same	39.2438	31.7467
Mir6353	0.425495	2.44915	3.3304	0.735392	0.462101	NA	Same	0	0.0420017
Dner	26.9601	0.123618	0.896872	0.137833	0.890373	0.975146	Same	1.44876	1.53593
Mir5126	0	NA	NA	NA	NA	NA	Same	0	0
Trip12	4934.1	-0.166292	0.0954305	-1.74255	0.0814125	0.490593	Same	296.834	254.155
Fbxo36	124.384	0.0180449	0.293432	0.061496	0.950964	0.989665	Same	7.03457	6.75596
Slc16a14	5.98229	-1.55902	1.36772	-1.13987	0.254342	NA	Same	0.547061	0.170005
Gm39669	0	NA	NA	NA	NA	NA	Same	0	0
Gm15433	9.90293	-0.502164	0.754801	-0.665293	0.505863	NA	Same	0.669817	0.45201
A530032D15Rik	2.29343	-3.80714	1.39016	-2.73863	0.00616958	NA	Same	0.274854	0.0132249
A530040E14Rik	19.9579	-0.635628	0.391401	-1.62398	0.10438	0.536354	Same	1.40596	0.872641
Gm35498	18.5588	0.190113	0.395744	0.480394	0.630947	0.902579	Same	0.963859	1.07072
Gm38510	0.435601	-0.984359	2.57522	-0.382243	0.702281	NA	Same	0.0381333	0.0132249
LOC102638435	0.21641	-1.02509	3.32503	-0.308296	0.757857	NA	Same	0.0271574	0
Gm7609	33.2533	0.24852	0.624821	0.397746	0.690817	0.924444	Same	1.67567	1.96543
C130026I21Rik	6.40355	0.0885188	0.775168	0.114193	0.909085	NA	Same	0.342325	0.356944
LOC108167347	0.0407063	0.0573885	3.34569	0.017153	0.986315	NA	Same	0.00508204	0
LOC101055758	12.1738	-0.442063	0.696585	-0.634614	0.52568	NA	Same	0.807271	0.565105
LOC105243968	0.355935	0.784173	3.33681	0.235007	0.814203	NA	Same	0.0101641	0.0269466
Gm2666	4.20105	0.297502	1.08352	0.274569	0.783647	NA	Same	0.210462	0.248117
Gm2427	20.2312	0.412383	0.890617	0.46303	0.643343	0.906778	Same	0.969721	1.23187
Sp110	195.323	-0.0919544	0.178742	-0.514454	0.606934	0.8909	Same	11.427	10.3128
Sp140	53.854	0.638427	0.42655	1.49672	0.134466	0.583604	Same	2.29842	3.50716
LOC102634459	1.88718	-1.43898	1.39458	-1.03184	0.302146	NA	Same	0.164143	0.0589791
Sp100	507.817	-0.160647	0.23486	-0.684012	0.493968	0.849033	Same	30.3879	26.2798
A630001G21Rik	31.1682	0.011536	0.508555	0.0226838	0.981902	0.997304	Same	1.74323	1.71026
Mir8096	0.214623	0.207104	3.33681	0.0620664	0.95051	NA	Same	0.0101641	0.0132249
9930111H07Rik	0	NA	NA	NA	NA	NA	Same	0	0
Cab39	2559.8	0.144298	0.121674	1.18594	0.235647	0.685681	Same	136.676	144.924
Itm2c	5591.24	0.100523	0.0734207	1.36913	0.170957	0.626054	Same	303.873	312.825
Gm32302	0.462394	-1.07223	3.06075	-0.350315	0.726102	NA	Same	0.0415479	0.0132249
4933407L21Rik	0.877498	-2.28682	2.19845	-1.0402	0.298248	NA	Same	0.0972286	0.0122972
Gpr55	12.099	0.688566	0.51505	1.33689	0.181258	NA	Same	0.503285	0.797901
Gm41905	1.8451	2.71728	2.77705	0.978477	0.327838	NA	Same	0.0259957	0.16168
Spata3	2.89265	-0.0362482	1.39614	-0.0259632	0.979287	NA	Same	0.171709	0.154126
2810459M11Rik	13.0275	0.151399	1.0304	0.146932	0.883185	NA	Same	0.708606	0.751375
Psmd1	2539.38	0.0599811	0.0923963	0.649172	0.516227	0.858502	Same	140.317	140.209
Htr2b	40.23	-0.431709	0.338579	-1.27506	0.202288	0.654848	Same	2.66455	1.87503
Armc9	227.999	0.0467646	0.191314	0.244439	0.806891	0.954581	Same	12.7071	12.5572
LOC108167633	7.65978	0.329277	0.645048	0.510469	0.609723	NA	Same	0.380893	0.453688
Gm16341	1.9937	-1.27573	1.55983	-0.817865	0.413434	NA	Same	0.172613	0.0654787
Gm28626	0.404649	-0.896711	3.10674	-0.288634	0.772862	NA	Same	0.0347187	0.0120823
B3gnt7	124.228	-1.1438	0.772804	-1.48007	NA	NA	Same	10.3108	4.40224
Ncl	12368.1	-0.0304665	0.0700519	-0.434914	0.663625	0.915621	Same	708.437	664.978
Snora75	6.8486	-0.0781768	0.754139	-0.103664	0.917436	NA	Same	0.401041	0.362065
Gm24148	6.13718	0.107636	0.760566	0.141521	0.887459	NA	Same	0.334676	0.342148
Snord82	1.20637	-0.187763	1.87044	-0.100385	0.920039	NA	Same	0.070293	0.061769
C130036L24Rik	19.054	0.254957	0.380419	0.6702	0.502731	0.85385	Same	0.976618	1.11526
Nmur1	1.00823	-2.52631	2.01012	-1.25679	0.208829	NA	Same	0.110803	0.0132249
1700019O17Rik	0.0989826	-0.0773148	3.34266	-0.0231297	0.981547	NA	Same	0.0129978	0
Gm32700	2.22752	-0.06712	1.15067	-0.0583313	0.953485	NA	Same	0.128258	0.120492
Gm32758	0.504924	-2.29646	2.82704	-0.812319	0.416608	NA	Same	0.0649408	0
Gm41907	0.588932	-1.41712	2.8353	-0.499814	0.617206	NA	Same	0.0531531	0.0174073
Ptma	9694.88	0.0112006	0.114649	0.0976948	0.922175	0.983073	Same	546.464	529.118
Pde6d	526.098	0.0158296	0.117552	0.13466	0.892881	0.976119	Same	29.5703	28.6981
Cops7b	325.339	-0.00680364	0.120826	-0.0563093	0.955095	0.99087	Same	18.5293	17.5707
Gm41908	0.197965	-0.982727	3.32662	-0.295413	0.767679	NA	Same	0.0259957	0
Nppc	138.228	0.041003	0.343267	0.119449	0.904919	0.97924	Same	7.65685	7.615
Dis3l2	518.385	-0.0251116	0.100704	-0.249361	0.803082	0.95452	Same	29.6092	27.9062
Gm41909	3.96179	1.02538	1.07649	0.952519	0.340834	NA	Same	0.13946	0.278346
Gm28375	1.53392	0.789682	1.38306	0.570966	0.568023	NA	Same	0.064129	0.0993734
Gm41910	2.66548	0.966656	1.2989	0.744211	0.456749	NA	Same	0.102799	0.182928
Gm29371	0.864802	0.397073	1.77805	0.223319	0.823287	NA	Same	0.038408	0.0550117
Alppl2	2.32352	-3.16645	1.53948	-2.05683	0.0397027	NA	Same	0.266179	0.0245944
Alpi	0.21641	-1.02509	3.32503	-0.308296	0.757857	NA	Same	0.0271574	0
Akp3	0.0814125	-0.369966	3.33681	-0.110874	0.911716	NA	Same	0.0101641	0
Ecel1	34.2881	0.920719	0.543791	1.69315	0.0904271	0.51005	Same	1.29189	2.36507
Gm33292	0	NA	NA	NA	NA	NA	Same	0	0
Prss56	3.50614	0.346125	0.851257	0.406604	0.684299	NA	Same	0.174076	0.210531
Chrnd	9.2656	-0.67489	0.66334	-1.01741	0.308958	NA	Same	0.662586	0.393815
Chrng	11.4686	-0.0846858	0.676539	-0.125175	0.900385	NA	Same	0.677185	0.593809
Eif4e2	1514.76	0.171933	0.071179	2.41551	0.0157132	0.270313	Same	80.1838	86.5058
Efhd1	8388.04	0.334053	0.142439	2.34524	0.019015	0.286397	Same	413.605	500.666
Gm41911	76.4905	-0.0453343	0.333693	-0.135856	0.891935	0.975961	Same	4.40818	4.06529
Gigyf2	1676.01	0.0193634	0.0787603	0.245853	0.805796	0.95452	Same	94.0946	91.5445
Kcnj13	6.86914	0.096631	0.637109	0.151671	0.879446	NA	Same	0.372933	0.385628
3110079O15Rik	0	NA	NA	NA	NA	NA	Same	0	0
Ngef	227.317	-0.612804	0.329041	-1.86239	0.0625474	0.441939	Same	15.9944	10
LOC108167634	0	NA	NA	NA	NA	NA	Same	0	0
Neu2	0.693589	-0.896903	2.69373	-0.33296	0.739165	NA	Same	0.0542396	0.0269466
Inpp5d	194.81	0.0204793	0.267838	0.0764617	0.939052	0.987781	Same	10.9362	10.6461
Gm33470	0.125469	1.30705	3.35248	0.389877	0.696628	NA	Same	0	0.0122972
Gm33517	0.133211	1.30705	3.35248	0.389877	0.696628	NA	Same	0	0.0132249
Atg16l1	757.03	0.0366688	0.0855021	0.428864	0.668022	0.916888	Same	42.2351	41.6088
Scarna6	3.34468	0.448315	1.39047	0.322419	0.747135	NA	Same	0.158874	0.199501
Sag	32.302	0.493582	0.395435	1.2482	0.211958	0.662482	Same	1.50149	2.00786
Gm38609	6.4568	-1.04786	0.753991	-1.38975	0.164605	NA	Same	0.51363	0.242588
Dgkd	1375.62	-0.146348	0.108125	-1.35351	0.175894	0.632209	Same	82.3685	71.3084
Gm19582	1.28553	-0.254088	2.13404	-0.119065	0.905224	NA	Same	0.083069	0.0638382
Usp40	1021.07	0.0010367	0.0884351	0.0117227	0.990647	0.998151	Same	57.7369	55.4986
Ugt1a10	0	NA	NA	NA	NA	NA	Same	0	0
Ugt1a9	0	NA	NA	NA	NA	NA	Same	0	0
Ugt1a7c	54.5291	-0.692924	0.389643	-1.77836	0.075345	0.475462	Same	3.95061	2.32745
Ugt1a6b	154.073	1.22217	1.19176	1.02552	0.305118	0.735359	Same	4.97708	11.2839
Ugt1a6a	425.502	0.440875	0.54171	0.813859	0.415726	0.809934	Same	20.065	26.2821
Ugt1a5	1.51873	1.67777	2.0502	0.818344	0.413161	NA	Same	0.0389452	0.118908
Ugt1a2	0.517359	2.76046	3.31112	0.833693	0.404454	NA	Same	0	0.0510442
Dnajb3	38.401	0.198293	0.311535	0.636503	0.524448	0.861201	Same	2.00605	2.22153
Ugt1a1	26.3231	-3.15579	1.86794	-1.68945	NA	NA	Same	3.02898	0.317661
Mroh2a	15.4426	-0.350583	0.924765	-0.379105	0.70461	NA	Same	1.01627	0.748659
Hjurp	2232.6	-0.411534	0.129855	-3.16917	0.00152876	0.0942682	Same	146.948	105.763
Trpm8	0.266422	1.88412	3.35248	0.562009	0.57411	NA	Same	0	0.0264498
Spp2	0.632174	-1.68852	3.25232	-0.519173	0.60364	NA	Same	0.0649891	0.0134733
Gm29538	3.43387	-3.797	2.48977	-1.52504	NA	NA	Same	0.415931	0.0264498
Gm28888	1.79871	-2.66999	2.2604	-1.1812	0.237522	NA	Same	0.1893	0.0348145
Glrp1	0.279378	-1.46554	3.29474	-0.444812	0.656456	NA	Same	0.0361597	0
Gm19589	0.51719	-0.199121	2.97781	-0.0668684	0.946686	NA	Same	0.0338631	0.0245944
Gm41912	0	NA	NA	NA	NA	NA	Same	0	0
Arl4c	532.891	-0.310466	0.2477	-1.2534	0.210061	0.66148	Same	33.8606	26.1154
Platr5	0.0814125	-0.369966	3.33681	-0.110874	0.911716	NA	Same	0.0101641	0
Gm34194	44.9173	-0.271588	0.429654	-0.63211	0.527315	0.861547	Same	2.83739	2.21184
1700067G17Rik	1.17944	0.12812	1.841	0.0695927	0.944518	NA	Same	0.0649408	0.0661904
Sh3bp4	884.474	-0.332389	0.115713	-2.87254	0.00407189	0.155761	Same	56.5478	42.9932
Gm34331	1.14689	0.777374	1.83445	0.423764	0.671738	NA	Same	0.0434901	0.0791669
C030007H22Rik	0	NA	NA	NA	NA	NA	Same	0	0
Gm41913	0.21641	-1.02509	3.32503	-0.308296	0.757857	NA	Same	0.0271574	0
Agap1	1643.61	-0.166047	0.147657	-1.12454	0.260783	0.702179	Same	98.9221	84.8439
Gm28499	8.60973	0.528205	0.57008	0.926546	0.354162	NA	Same	0.392056	0.54132
Gm41914	13.8364	-0.501886	0.488278	-1.02787	0.304011	NA	Same	0.929081	0.640737
4933400F21Rik	5.79983	-0.00941895	0.891116	-0.0105698	0.991567	NA	Same	0.328449	0.312765
Gbx2	67.3519	-0.243756	0.265454	-0.918262	0.358482	0.775725	Same	4.19494	3.36716
LOC102637806	0.980619	-1.65429	2.19613	-0.753277	0.451283	NA	Same	0.0943511	0.0245944
Asb18	0	NA	NA	NA	NA	NA	Same	0	0
Gm41915	0	NA	NA	NA	NA	NA	Same	0	0
Gm34616	0	NA	NA	NA	NA	NA	Same	0	0
Iqca	32.047	-0.869867	0.80348	-1.08262	NA	NA	Same	2.48302	1.26846
4930434B07Rik	0	NA	NA	NA	NA	NA	Same	0	0
Ackr3	342.905	0.00919742	0.189737	0.0484747	0.961338	0.99214	Same	19.3822	18.6467
Gm34930	0.0814125	-0.369966	3.33681	-0.110874	0.911716	NA	Same	0.0101641	0
LOC102638195	1.77493	-0.156618	1.67258	-0.0936383	0.925396	NA	Same	0.104236	0.0942234
Gm34992	0.832763	1.23769	2.69497	0.459259	0.646048	NA	Same	0.0287811	0.0589791
Gm28722	0.985257	-1.45713	2.12567	-0.685495	0.493032	NA	Same	0.0804931	0.0348145
Gm35048	0.662894	-0.788302	2.72416	-0.289374	0.772295	NA	Same	0.0491092	0.0269466
LOC108167648	0	NA	NA	NA	NA	NA	Same	0	0
Gm41917	0	NA	NA	NA	NA	NA	Same	0	0
Gm35192	0	NA	NA	NA	NA	NA	Same	0	0
Cops8	1167.73	0.164316	0.0818632	2.0072	0.0447281	0.390918	Same	61.8764	66.5917
Gm35242	1.83381	2.73238	2.33932	1.16802	0.242798	NA	Same	0.0203282	0.166205
Gm9991	0.355935	0.784173	3.33681	0.235007	0.814203	NA	Same	0.0101641	0.0269466
Gm35332	0	NA	NA	NA	NA	NA	Same	0	0
Gm41918	4.57675	0.342227	1.33095	0.257129	0.797079	NA	Same	0.222031	0.272376
Col6a3	4418.65	-0.139825	0.156929	-0.891004	0.372927	0.785833	Same	262.705	229.844
Gm35381	1.56864	-0.729279	1.7559	-0.41533	0.677901	NA	Same	0.115168	0.0631935
Mlph	46.8828	-1.25358	0.711245	-1.76252	NA	NA	Same	4.0044	1.588
Prlh	0.125469	1.30705	3.35248	0.389877	0.696628	NA	Same	0	0.0122972
Rab17	5.57382	-0.873536	1.15751	-0.754665	0.45045	NA	Same	0.432791	0.220069
Lrrfip1	1592.5	-0.173644	0.224759	-0.772579	0.439772	0.820405	Same	96.1266	81.5461
Rbm44	14.0197	-1.62949	0.629047	-2.59042	0.00958601	NA	Same	1.27019	0.393593
Ramp1	147.522	0.0323834	0.443887	0.0729541	0.941843	0.988252	Same	8.33248	8.10299
Ube2f	467.168	0.284706	0.114283	2.49125	0.0127295	0.253024	Same	23.5809	27.5692
Scly	245.902	0.11542	0.283392	0.407283	0.6838	0.92135	Same	13.3021	13.8724
Espnl	9.1498	0.457953	0.783688	0.584356	0.558981	NA	Same	0.423894	0.571234
Klhl30	1650.02	-0.732332	0.602402	-1.21569	0.224104	0.675265	Same	119.68	68.8303
Fam132b	102.584	-0.0451661	0.394879	-0.11438	0.908937	0.97924	Same	5.88711	5.46314
Ilkap	784.098	0.0799942	0.104451	0.765851	0.443765	0.821817	Same	42.9987	43.6212
1700020N18Rik	1.7848	-2.64941	2.07631	-1.27602	0.201948	NA	Same	0.187633	0.0348145
Hes6	641.683	0.418277	0.175979	2.37686	0.0174607	0.279098	Same	30.6272	39.1195
Per2	512.957	0.360106	0.222632	1.6175	0.105771	0.539401	Same	25.077	30.9007
Gm35591	19.3621	0.869626	0.582576	1.49273	0.135509	0.58384	Same	0.752778	1.31248
Gm28382	3.61025	-0.315414	1.39759	-0.225685	0.821446	NA	Same	0.234032	0.17714
Traf3ip1	471.315	-0.295709	0.238825	-1.23818	0.215648	0.667555	Same	29.9593	23.2535
Asb1	371.083	0.148963	0.108545	1.37236	0.169952	0.625437	Same	19.7433	21.1151
Gm28380	1.85757	4.59871	2.16455	2.12455	0.0336238	NA	Same	0	0.18379
Twist2	35.7316	-0.169759	0.401572	-0.422735	0.672488	0.918479	Same	2.15566	1.852
LOC108167658	6.5287	1.53525	0.951578	1.61337	0.106663	NA	Same	0.172738	0.504674
LOC108167833	0	NA	NA	NA	NA	NA	Same	0	0
Hdac4	1299.02	0.0717032	0.15463	0.463707	0.642857	0.906686	Same	71.5784	72.0929
LOC108167659	0.585118	0.655316	3.30897	0.198042	0.843012	NA	Same	0.0259957	0.0362469
Gm35992	0.0814125	-0.369966	3.33681	-0.110874	0.911716	NA	Same	0.0101641	0
Ndufa10	1323.24	0.167485	0.117086	1.43044	0.15259	0.605194	Same	70.0015	75.5015
Mir6900	0	NA	NA	NA	NA	NA	Same	0	0
Olfr1416	0	NA	NA	NA	NA	NA	Same	0	0
Olfr1415	0	NA	NA	NA	NA	NA	Same	0	0
Olfr1414	0	NA	NA	NA	NA	NA	Same	0	0
Olfr1413	0	NA	NA	NA	NA	NA	Same	0	0
Olfr1412	0	NA	NA	NA	NA	NA	Same	0	0
Olfr1411	0	NA	NA	NA	NA	NA	Same	0	0
Olfr1410	0	NA	NA	NA	NA	NA	Same	0	0
Olfr12	0	NA	NA	NA	NA	NA	Same	0	0
Myeov2	567.531	0.313947	0.13325	2.35608	0.0184692	0.283799	Same	28.3754	33.7225
Otos	0.224451	0.499753	3.34266	0.149508	0.881153	NA	Same	0.0129978	0.0122972
Gm29483	12.7301	0.143455	0.608451	0.23577	0.813611	NA	Same	0.698351	0.710997
Gm36102	1.17108	-0.203642	2.54567	-0.0799954	0.936241	NA	Same	0.0719527	0.0589791
Gpc1	3170.39	0.114543	0.174534	0.65628	0.511644	0.857182	Same	171.19	178.197
Mir149	0	NA	NA	NA	NA	NA	Same	0	0
Ankmy1	14.5738	-0.614466	0.675189	-0.910065	0.362788	NA	Same	1.03239	0.647875
Gm36184	4.39646	-0.301308	1.19045	-0.253105	0.800187	NA	Same	0.283172	0.211319
Dusp28	219.687	0.106468	0.135451	0.786024	0.431853	0.816248	Same	11.91	12.3339
5033417F24Rik	27.819	-0.00685405	0.369911	-0.0185289	0.985217	0.997446	Same	1.58905	1.49837
Rnpepl1	1757.18	0.144688	0.102201	1.41572	0.156859	0.608364	Same	93.8642	99.5902
9430060I03Rik	9.52092	-0.309628	0.575881	-0.53766	0.590812	NA	Same	0.596528	0.471686
Capn10	330.611	0.180389	0.149912	1.2033	0.228861	0.679152	Same	17.4815	18.9166
Gpr35	35.4848	0.0724242	0.352575	0.205415	0.837248	0.963048	Same	1.97224	1.94941
Gm36424	0	NA	NA	NA	NA	NA	Same	0	0
Aqp12	6.68099	0.671593	0.635693	1.05647	0.290752	NA	Same	0.283438	0.434793
Kif1a	235.452	-0.423532	0.209328	-2.0233	0.0430426	0.382098	Same	15.4303	11.1721
Gm36472	0	NA	NA	NA	NA	NA	Same	0	0
Agxt	0	NA	NA	NA	NA	NA	Same	0	0
2310007B03Rik	5.87667	-2.48788	1.34724	-1.84664	0.0647994	NA	Same	0.627173	0.102652
Crocc2	79.7508	-2.65849	1.11811	-2.37767	NA	NA	Same	8.6984	1.29752
Sned1	2675.54	-0.199345	0.153671	-1.29721	0.194558	0.64663	Same	162.822	136.514
Mir6901	0.0407063	0.0573885	3.34569	0.017153	0.986315	NA	Same	0.00508204	0
Mterf4	312.631	-0.18565	0.136471	-1.36036	0.173716	0.630034	Same	18.9989	16.0017
Gm28535	4.92783	-0.796178	0.910185	-0.874742	0.381714	NA	Same	0.371168	0.200842
Pask	162.581	-0.286359	0.190875	-1.50024	0.133553	0.583109	Same	10.2487	8.04343
Ppp1r7	722.597	-0.0839498	0.108077	-0.776762	0.437299	0.819149	Same	42.2515	38.1142
Mir6902	0	NA	NA	NA	NA	NA	Same	0	0
Mir6345	0.169757	0.634458	3.34569	0.189634	0.849596	NA	Same	0.00508204	0.0120823
Ano7	5.25069	0.0611134	0.745569	0.0819688	0.934672	NA	Same	0.287004	0.29431
Hdlbp	12227.5	0.0109298	0.0784859	0.139258	0.889246	0.974802	Same	688.715	665.58
Sept2	4348.41	-0.0202938	0.0727837	-0.278823	0.78038	0.947749	Same	247.681	234.809
Farp2	162.482	0.0591713	0.226737	0.260968	0.794117	0.952821	Same	8.98585	8.99293
Gm41920	1.53906	1.47258	1.74623	0.843293	0.399065	NA	Same	0.0398008	0.120243
Stk25	2470.84	0.0651467	0.0751919	0.866406	0.386268	0.794946	Same	136.239	136.863
Bok	775.683	-0.184191	0.123549	-1.49083	0.136006	0.58384	Same	47.1437	39.6302
Thap4	683.13	0.0206342	0.0988557	0.20873	0.834659	0.962796	Same	38.317	37.3282
Atg4b	1185.98	0.151062	0.0980565	1.54057	0.123423	0.567291	Same	63.2223	67.3149
Dtymk	1000.63	0.112025	0.102907	1.08861	0.276326	0.715941	Same	54.2534	56.1021
Ing5	1282.2	-0.0132479	0.0855556	-0.154846	0.876943	0.971819	Same	72.9445	69.2798
D2hgdh	1243.98	0.301746	0.469166	0.643153	0.520125	0.860136	Same	62.1298	73.5515
Gal3st2	8.52469	-1.12324	0.734744	-1.52876	0.126325	NA	Same	0.700766	0.297879
Gm30204	0.489146	1.31776	3.03128	0.43472	0.663765	NA	Same	0.0101641	0.0401715
Gm9994	15.8643	-0.190173	0.857155	-0.221866	0.824418	NA	Same	0.959403	0.818146
Gm7889	29.1277	-0.200753	0.587812	-0.341526	0.732707	0.935343	Same	1.76988	1.48575
Gm6086	626.039	0.407712	0.518311	0.786616	0.431507	0.816248	Same	30.0551	38.3639
Neu4	30.9344	-0.0743498	0.677964	-0.109666	0.912674	0.980602	Same	1.82434	1.65536
Pdcd1	845.282	0.424447	0.241947	1.7543	0.0793794	0.485676	Same	40.0684	51.9711
4930440C22Rik	0.129051	1.30705	3.35248	0.389877	0.696628	NA	Same	0	0.0120823
Fam174a	452.245	0.193434	0.137907	1.40264	0.160723	0.612898	Same	23.7057	25.9655
St8sia4	78.9826	-0.310938	0.272114	-1.14268	0.253173	0.696601	Same	4.98599	3.89367
Gm30431	0.36079	-1.84515	3.2718	-0.563955	0.572785	NA	Same	0.0463238	0
4930598F16Rik	0.133211	1.30705	3.35248	0.389877	0.696628	NA	Same	0	0.0132249
1700063A18Rik	0	NA	NA	NA	NA	NA	Same	0	0
Gm29601	0	NA	NA	NA	NA	NA	Same	0	0
Gm30490	0	NA	NA	NA	NA	NA	Same	0	0
4930533P14Rik	0	NA	NA	NA	NA	NA	Same	0	0
Slco4c1	3.35422	-1.40867	1.43733	-0.98006	0.327056	NA	Same	0.29844	0.104441
Panct2	10.7092	-0.180761	0.924054	-0.195617	NA	NA	Same	0.668499	0.545069
Slco6b1	0.274523	1.88412	3.35248	0.562009	0.57411	NA	Same	0	0.0269466
Slco6c1	0.0814125	-0.369966	3.33681	-0.110874	0.911716	NA	Same	0.0101641	0
Gm7133	0.125469	1.30705	3.35248	0.389877	0.696628	NA	Same	0	0.0122972
Gm7135	0	NA	NA	NA	NA	NA	Same	0	0
LOC105246668	7.35284	-0.74846	0.767474	-0.975226	0.329448	NA	Same	0.540313	0.304152
D1Ertd622e	486.641	-0.123719	0.168036	-0.736266	0.461569	0.830392	Same	28.965	25.383
Ppip5k2	716.615	-0.0181181	0.119633	-0.151447	0.879623	0.972064	Same	40.8514	38.6695
Gin1	161.01	-0.100594	0.190063	-0.529268	0.596619	0.88847	Same	9.49189	8.45272
Pam	3787.93	0.433203	0.177584	2.43942	0.0147107	0.266241	Same	179.377	232.292
Gm31771	0.25597	0.207104	3.33681	0.0620664	0.95051	NA	Same	0.0101641	0.0174073
B230216N24Rik	6.19265	0.385886	0.90444	0.426657	0.669629	NA	Same	0.290295	0.386062
1810006J02Rik	5.08214	-0.982346	0.976294	-1.0062	0.31432	NA	Same	0.402982	0.191079
Gm29461	0	NA	NA	NA	NA	NA	Same	0	0
Slco6d1	0	NA	NA	NA	NA	NA	Same	0	0
Gm7967	0.306959	-1.58125	3.28713	-0.481043	0.630486	NA	Same	0.0389452	0
Cntnap5b	8.08793	-0.0533134	0.769075	-0.0693215	0.944734	NA	Same	0.466835	0.424997
Gm41923	0	NA	NA	NA	NA	NA	Same	0	0
Gm20268	0	NA	NA	NA	NA	NA	Same	0	0
Gm31973	0	NA	NA	NA	NA	NA	Same	0	0
Gm41924	0	NA	NA	NA	NA	NA	Same	0	0
Cdh20	7.89954	0.437049	0.839712	0.520475	0.602733	NA	Same	0.377945	0.488541
Gm41925	0	NA	NA	NA	NA	NA	Same	0	0
Gm29012	0.112773	-0.0773148	3.34266	-0.0231297	0.981547	NA	Same	0.0143905	0
Rnf152	104.351	0.0774927	0.294024	0.263559	0.79212	0.95234	Same	5.68601	5.79941
Gm17634	0.265158	-0.0268651	3.33279	-0.00806086	0.993568	NA	Same	0.0180799	0.0122972
Gm28403	0	NA	NA	NA	NA	NA	Same	0	0
Pign	978.171	-0.0970601	0.110388	-0.87926	0.37926	0.789852	Same	57.4211	51.5333
2310035C23Rik	633.586	-0.0283125	0.0963865	-0.293739	0.768957	0.94594	Same	36.2538	34.1186
Tnfrsf11a	59.0294	-0.335033	0.272629	-1.2289	0.219109	0.671145	Same	3.78226	2.88453
Gm41926	0.108205	-0.0773148	3.34266	-0.0231297	0.981547	NA	Same	0.0135787	0
Gm41927	0.139689	-0.603934	3.33279	-0.18121	0.856203	NA	Same	0.0180799	0
Gm7160	10.4545	-0.171407	0.520279	-0.329453	0.741814	NA	Same	0.639618	0.533476
Zcchc2	630.11	-0.0756723	0.106684	-0.709312	0.478131	0.840761	Same	36.6259	33.4589
Gm26509	3.66551	-0.139775	1.20335	-0.116155	0.90753	NA	Same	0.222728	0.187954
Gm20753	0.461401	1.2457	3.07188	0.405516	0.685098	NA	Same	0.0101641	0.0366767
Phlpp1	444.759	-0.0843807	0.120479	-0.700374	0.483693	0.843728	Same	25.9176	23.5555
Gm41928	0.567978	-2.48297	2.726	-0.910848	0.362375	NA	Same	0.0729004	0
Bcl2	322.656	-0.307823	0.193735	-1.58889	0.112086	0.548106	Same	20.4555	15.7925
Mir3473f	0	NA	NA	NA	NA	NA	Same	0	0
Gm37053	0.852758	-1.37127	2.14448	-0.639441	0.522536	NA	Same	0.0751049	0.0264498
Kdsr	680.711	0.0886076	0.122407	0.723875	0.469143	0.83515	Same	37.2143	37.9528
Vps4b	1630.38	-0.0324297	0.096527	-0.335965	0.736897	0.935599	Same	93.3919	87.624
Serpinb5	0.266422	1.88412	3.35248	0.562009	0.57411	NA	Same	0	0.0264498
Serpinb12	9.87506	-0.0930843	0.569553	-0.163434	0.870177	NA	Same	0.590159	0.516525
Serpinb13	0	NA	NA	NA	NA	NA	Same	0	0
Serpinb3a	1.58692	-1.25224	1.73024	-0.723739	0.469226	NA	Same	0.135087	0.0511112
Serpinb3d	0	NA	NA	NA	NA	NA	Same	0	0
Serpinb3b	0	NA	NA	NA	NA	NA	Same	0	0
Serpinb3c	0	NA	NA	NA	NA	NA	Same	0	0
Serpinb11	17.0541	-3.78978	3.09578	-1.22417	NA	NA	Same	2.05366	0.140614
Serpinb7	0	NA	NA	NA	NA	NA	Same	0	0
Serpinb2	0	NA	NA	NA	NA	NA	Same	0	0
Serpinb10	1.26435	-2.11537	2.9264	-0.722856	0.469768	NA	Same	0.129978	0.0269466
Serpinb8	121.691	-0.12578	0.348317	-0.361109	0.718018	0.932077	Same	7.22682	6.38676
Gm15389	2.12077	-0.296662	1.40347	-0.211377	0.832593	NA	Same	0.132755	0.106296
D830032E09Rik	0	NA	NA	NA	NA	NA	Same	0	0
Gm28282	0	NA	NA	NA	NA	NA	Same	0	0
Gm41929	0	NA	NA	NA	NA	NA	Same	0	0
Cdh7	0.388371	-1.93703	3.26707	-0.592897	0.55325	NA	Same	0.0491092	0
Gm41930	0	NA	NA	NA	NA	NA	Same	0	0
Cdh19	1.83285	0.138319	1.63933	0.0843756	0.932758	NA	Same	0.0965948	0.102222
LOC102635409	0	NA	NA	NA	NA	NA	Same	0	0
Dsel	739.209	0.0384751	0.206537	0.186286	0.85222	0.967804	Same	41.1758	40.646
Gm32810	1.03291	1.68865	2.56952	0.657186	0.511061	NA	Same	0.0287811	0.0798462
Gm41931	0	NA	NA	NA	NA	NA	Same	0	0
Gm41932	0	NA	NA	NA	NA	NA	Same	0	0
LOC108167836	0	NA	NA	NA	NA	NA	Same	0	0
Gm32985	0.329183	-1.6548	3.28259	-0.504114	0.614181	NA	Same	0.0415479	0
Gm41933	0.241416	0.499753	3.34266	0.149508	0.881153	NA	Same	0.0135787	0.0132249
Gm33042	0	NA	NA	NA	NA	NA	Same	0	0
LOC108167704	0.197965	-0.982727	3.32662	-0.295413	0.767679	NA	Same	0.0259957	0
Cntnap5a	70.8235	-2.15434	0.969541	-2.22202	0.0262819	0.326555	Same	7.05672	1.49457
LOC108167601	2.97642	-2.04346	1.32326	-1.54426	0.122525	NA	Same	0.293917	0.0668697
B020011L13Rik	1.60439	0.442608	1.98794	0.222646	0.823811	NA	Same	0.0711486	0.1003
Tsn	2476.35	0.0397445	0.079577	0.499448	0.617464	0.895848	Same	137.911	136.073
Nifk	694.599	-0.0728388	0.11709	-0.622077	0.533891	0.864285	Same	40.5002	36.7833
Gm28867	0.258102	1.88412	3.35248	0.562009	0.57411	NA	Same	0	0.0241646
Clasp1	1266.99	-0.0374823	0.0837452	-0.447576	0.65446	0.912145	Same	72.623	68.0179
2900060B14Rik	3.75734	1.41461	1.06815	1.32436	0.185384	NA	Same	0.111265	0.280513
Tfcp2l1	101.941	-0.973677	0.535357	-1.81874	0.0689504	0.461195	Same	8.06042	3.88699
Gli2	345.828	-0.112139	0.214377	-0.523092	0.60091	0.888941	Same	20.3894	18.2046
Mir6346	0.125469	1.30705	3.35248	0.389877	0.696628	NA	Same	0	0.0122972
Gm41934	0.807028	-1.20867	2.64037	-0.457766	0.64712	NA	Same	0.0677262	0.0269466
LOC108167707	0	NA	NA	NA	NA	NA	Same	0	0
Gm33388	0.306959	-1.58125	3.28713	-0.481043	0.630486	NA	Same	0.0389452	0
Inhbb	6100.84	0.373923	0.257715	1.45092	0.146803	0.597054	Same	296.254	369.035
Gm41935	0.928774	0.128266	3.1413	0.0408321	0.96743	NA	Same	0.0519913	0.0528996
Gm33490	0	NA	NA	NA	NA	NA	Same	0	0
Gm33575	0.430527	0.784173	3.33681	0.235007	0.814203	NA	Same	0.0101641	0.0348145
LOC108167708	0.266422	1.88412	3.35248	0.562009	0.57411	NA	Same	0	0.0264498
Ralb	976.265	0.0446466	0.13154	0.339414	0.734298	0.935343	Same	54.3067	53.7992
Tmem185b	446.08	0.0298479	0.102781	0.290402	0.771509	0.946609	Same	24.949	24.4348
3830432H09Rik	3.14588	3.06083	1.3993	2.1874	0.0287134	NA	Same	0.0389935	0.280588
Epb41l5	1067.7	0.303135	0.255639	1.18579	0.235704	0.685681	Same	53.41	63.6519
Ptpn4	882.111	-0.333305	0.152714	-2.18255	0.029069	0.337532	Same	56.3737	42.9689
Gm28209	0.0989826	-0.0773148	3.34266	-0.0231297	0.981547	NA	Same	0.0129978	0
Tmem177	246.786	0.0968543	0.167159	0.579412	0.562311	0.87524	Same	13.433	13.8121
Cfap221	10.1836	-2.74268	1.26799	-2.16302	NA	NA	Same	1.12558	0.155055
Gm33817	0	NA	NA	NA	NA	NA	Same	0	0
Sctr	0.693466	-0.840239	2.38568	-0.352202	0.724687	NA	Same	0.0539649	0.0269466
Gm33764	0	NA	NA	NA	NA	NA	Same	0	0
Gm41936	0	NA	NA	NA	NA	NA	Same	0	0
Tmem37	272.225	0.608432	0.185351	3.2826	0.00102855	0.0784932	Same	11.9918	17.4531
Gm41937	0.456067	0.171412	3.32662	0.0515273	0.958905	NA	Same	0.0259957	0.0241646
Gm41938	0	NA	NA	NA	NA	NA	Same	0	0
Dbi	1265.33	0.171899	0.126145	1.3627	0.172976	0.629284	Same	66.9515	72.2627
3110009E18Rik	47.4146	0.369076	0.2928	1.26051	0.207487	0.659513	Same	2.33187	2.85631
Steap3	2302.06	0.0423876	0.181258	0.233852	0.8151	0.9559	Same	128.123	126.798
C1ql2	0.274523	1.88412	3.35248	0.562009	0.57411	NA	Same	0	0.0269466
LOC108167722	0	NA	NA	NA	NA	NA	Same	0	0
Marco	3.75318	-0.213043	0.891687	-0.238921	0.811167	NA	Same	0.229262	0.190863
Gm41939	0	NA	NA	NA	NA	NA	Same	0	0
En1	0	NA	NA	NA	NA	NA	Same	0	0
Gm34352	0	NA	NA	NA	NA	NA	Same	0	0
2610027F03Rik	0	NA	NA	NA	NA	NA	Same	0	0
Gm29345	0	NA	NA	NA	NA	NA	Same	0	0
Gm34584	0	NA	NA	NA	NA	NA	Same	0	0
Gm34641	0	NA	NA	NA	NA	NA	Same	0	0
Gm34698	0	NA	NA	NA	NA	NA	Same	0	0
Celrr	0.0407063	0.0573885	3.34569	0.017153	0.986315	NA	Same	0.00508204	0
LOC108167723	0	NA	NA	NA	NA	NA	Same	0	0
Gm41940	0	NA	NA	NA	NA	NA	Same	0	0
Insig2	711.821	0.0435527	0.138855	0.313657	0.753782	0.942296	Same	39.5521	39.204
LOC108167603	0	NA	NA	NA	NA	NA	Same	0	0
2210011K15Rik	0	NA	NA	NA	NA	NA	Same	0	0
Gm35243	2.46598	-0.888327	1.06308	-0.83562	0.403369	NA	Same	0.186214	0.097941
Ccdc93	676	-0.0798963	0.122387	-0.652817	0.513874	0.858321	Same	39.3912	35.7497
Htr5b	2.20599	-0.417868	1.26864	-0.329383	0.741866	NA	Same	0.14966	0.0993734
Ddx18	693.797	-0.0759704	0.0940224	-0.808003	0.419089	0.811864	Same	40.4958	36.7141
Gm28590	0	NA	NA	NA	NA	NA	Same	0	0
Dpp10	12.6487	-0.327647	0.795581	-0.411834	0.680461	NA	Same	0.793255	0.631863
Gm41941	0.258102	1.88412	3.35248	0.562009	0.57411	NA	Same	0	0.0241646
Gm35355	0	NA	NA	NA	NA	NA	Same	0	0
Actr3	2577.4	-0.0103497	0.0804981	-0.12857	0.897698	0.9773	Same	146.298	139.444
Slc35f5	700.721	0.0582779	0.105044	0.554798	0.579033	0.880776	Same	38.7599	38.6883
Gpr39	50.9219	-0.410648	0.717276	-0.57251	0.566976	0.876214	Same	3.3092	2.41377
Gm41943	0.52546	2.78011	3.30999	0.839915	0.400956	NA	Same	0	0.051541
Lypd1	1.90887	0.881159	1.40426	0.627488	0.530339	NA	Same	0.0734812	0.128672
Nckap5	286.662	-0.462206	0.234725	-1.96914	0.0489372	0.405202	Same	19.0386	13.3387
Gm35562	18.9949	-0.584995	0.493397	-1.18565	0.235762	0.685681	Same	1.32151	0.838292
LOC102639337	0.133211	1.30705	3.35248	0.389877	0.696628	NA	Same	0	0.0132249
Gm41945	0	NA	NA	NA	NA	NA	Same	0	0
Mgat5	974.292	-0.0786595	0.131845	-0.596605	0.550771	0.870629	Same	56.8736	51.6734
Gm8451	9.62953	-0.611679	0.568731	-1.07551	0.282144	NA	Same	0.677999	0.425559
Gm41947	1.30176	-0.572587	1.54337	-0.370998	0.710639	NA	Same	0.0886836	0.0589791
Tmem163	2.19341	0.455924	1.66881	0.273203	0.784697	NA	Same	0.103886	0.131473
Gm35993	0	NA	NA	NA	NA	NA	Same	0	0
Acmsd	1.6656	-1.93078	1.64632	-1.17279	0.240882	NA	Same	0.161815	0.0401715
2900009J06Rik	3.45047	0.764694	0.910664	0.839711	0.401071	NA	Same	0.138955	0.229586
Ccnt2	1240.35	-0.145071	0.0871513	-1.66458	0.0959957	0.519472	Same	74.103	64.3875
Map3k19	59.4238	-1.84312	0.936426	-1.96825	0.0490396	0.405202	Same	5.74536	1.50004
Rab3gap1	1304.53	-0.0980347	0.0878019	-1.11654	0.264189	0.706113	Same	76.5851	68.6633
Zranb3	902.698	-0.21077	0.150227	-1.40301	0.160615	0.612898	Same	55.4057	45.7925
Gm28800	52.9527	-0.204034	0.315444	-0.646815	0.517752	0.85868	Same	3.25031	2.68625
R3hdm1	1886.18	-0.0542174	0.0838335	-0.646727	0.517809	0.85868	Same	109.107	100.703
Mir128-1	0.352525	1.21123	3.2684	0.370588	0.710944	NA	Same	0.00508204	0.0308806
Ubxn4	2626.46	0.158944	0.0866976	1.83332	0.0667552	0.452523	Same	139.627	149.563
Gm41949	136.73	-0.318891	0.187298	-1.70259	0.0886448	0.505859	Same	8.72032	6.67622
Lct	3.38753	-0.704423	1.06811	-0.659504	0.509572	NA	Same	0.245229	0.144181
Mcm6	1256.9	-0.190752	0.138145	-1.38081	0.167336	0.620848	Same	76.3808	64.2599
Dars	1162.72	-0.0558714	0.0952231	-0.586742	0.557377	0.873752	Same	67.2692	62.0123
Gm41950	0	NA	NA	NA	NA	NA	Same	0	0
Cxcr4	208.399	0.0750872	0.290804	0.258205	0.796248	0.953877	Same	11.4707	11.6101
Thsd7b	6.24445	0.78406	0.828703	0.94613	0.344083	NA	Same	0.241273	0.427347
Gm36347	0.274523	1.88412	3.35248	0.562009	0.57411	NA	Same	0	0.0269466
Gm41951	0.0407063	0.0573885	3.34569	0.017153	0.986315	NA	Same	0.00508204	0
Cd55b	1.31577	-0.256427	1.81475	-0.141301	0.887632	NA	Same	0.0842308	0.0650143
Gm15674	3.30693	-1.97797	1.34161	-1.47433	0.140393	NA	Same	0.323921	0.0740997
Cd55	259.986	-0.866882	0.324795	-2.66901	0.00760743	0.208071	Same	19.8113	10.3305
Gm16083	6.34205	-1.96355	0.900938	-2.17946	0.0292978	NA	Same	0.623821	0.150195
Zp3r	1.11726	-3.43447	1.90715	-1.80084	0.0717285	NA	Same	0.14409	0
C4bp	0.656243	2.29845	2.77734	0.827571	0.407913	NA	Same	0.00508204	0.0612643
C4bp-ps1	6.32241	0.152098	0.838618	0.181367	0.85608	NA	Same	0.342844	0.355989
Pfkfb2	2074.71	0.0316108	0.132452	0.238659	0.81137	0.955758	Same	115.866	113.76
Yod1	240.457	0.0498645	0.142153	0.350781	0.725752	0.934099	Same	13.3571	13.2746
AA986860	137.292	0.549587	0.313563	1.75271	0.079651	0.486801	Same	6.18699	8.69128
Gm28857	3.53595	-0.451068	1.34133	-0.336283	0.736657	NA	Same	0.2362	0.163744
Gm28856	0.467347	0.129037	3.32503	0.0388077	0.969044	NA	Same	0.0271574	0.0245944
Fcamr	5.19606	-2.06611	1.37024	-1.50785	0.131594	NA	Same	0.524899	0.11581
LOC102640771	0.137261	1.30705	3.35248	0.389877	0.696628	NA	Same	0	0.0134733
Pigr	6.06419	-2.32016	1.43966	-1.6116	NA	NA	Same	0.631178	0.123025
Fcmr	3.01807	2.84893	1.62717	1.75085	0.0799721	NA	Same	0.0373215	0.269222
Il24	0.5539	-0.316091	2.86679	-0.11026	0.912203	NA	Same	0.0361597	0.0269466
Il20	0.599137	-0.482609	3.28368	-0.146972	0.883154	NA	Same	0.0407361	0.0269466
Il19	0.0814125	-0.369966	3.33681	-0.110874	0.911716	NA	Same	0.0101641	0
Gm41952	0	NA	NA	NA	NA	NA	Same	0	0
Il10	0.666961	-2.71127	2.60902	-1.03919	0.298717	NA	Same	0.0858982	0
Mapkapk2	2397.4	-0.113276	0.0799965	-1.41602	0.156771	0.608364	Same	141.456	125.557
Dyrk3	158.257	-0.256167	0.251998	-1.01654	0.309371	0.738879	Same	9.9289	7.90464
Eif2d	621.35	-0.0180219	0.0960051	-0.187718	0.851098	0.967291	Same	35.3848	33.5574
Rassf5	300.702	-0.545337	0.238447	-2.28704	0.0221934	0.306257	Same	20.7383	13.5653
Gm29953	5.56451	-1.80898	0.897817	-2.01486	0.0439193	NA	Same	0.531756	0.138584
Ikbke	245.812	-0.234184	0.17718	-1.32173	0.186258	0.642131	Same	15.1912	12.4183
Srgap2	1161.62	-0.146507	0.11154	-1.31348	0.18902	0.643042	Same	69.4644	60.1744
Fam72a	40.2868	0.191719	0.382203	0.501615	0.615939	0.894958	Same	2.11251	2.29703
Avpr1b	0	NA	NA	NA	NA	NA	Same	0	0
Ctse	38.2216	-1.05661	0.55593	-1.90063	0.0573511	0.429084	Same	3.07938	1.40712
LOC108167725	1.56577	-1.90279	1.72726	-1.10162	0.270627	NA	Same	0.150528	0.0380677
Rab7b	290.61	0.0363606	0.262788	0.138365	0.889952	0.974983	Same	16.1477	15.8622
Gm30104	1.77158	2.02703	1.98239	1.02252	0.306536	NA	Same	0.0389935	0.145764
Slc26a9	21.3963	-1.32071	0.50126	-2.63478	0.0084192	0.216857	Same	1.84019	0.688211
Pm20d1	85.1541	0.189442	0.22187	0.853846	0.39319	0.797987	Same	4.47823	4.88455
Slc41a1	1697.64	-0.0755558	0.101811	-0.742117	0.458016	0.829262	Same	98.8723	89.9822
Rab29	262.76	-0.0769726	0.172055	-0.447374	0.654605	0.912145	Same	15.3352	13.9315
Nucks1	3883.31	-0.0859548	0.0762506	-1.12727	0.25963	0.701535	Same	227.093	205.189
Slc45a3	1449.14	-0.19409	0.14253	-1.36175	0.173278	0.629867	Same	88.2018	73.9448
Elk4	871.532	-0.0874	0.126318	-0.691907	0.488995	0.84739	Same	50.901	46.0747
Mfsd4a	1551.23	0.538622	0.236772	2.27485	0.0229149	0.310544	Same	70.0621	98.0922
LOC105246707	7.32041	1.08203	0.677818	1.59634	0.110412	NA	Same	0.254263	0.523718
LOC108167726	11.7561	-0.216197	0.676412	-0.319623	0.749254	NA	Same	0.726159	0.592863
Cdk18	362.534	-0.0795712	0.18059	-0.440618	0.65949	0.914657	Same	21.2144	19.2063
Gm30153	0	NA	NA	NA	NA	NA	Same	0	0
Gm30242	0.409721	-1.98599	3.26466	-0.608329	0.542969	NA	Same	0.053384	0
Gm29695	5.48159	-0.170962	1.00534	-0.170054	0.864968	NA	Same	0.328923	0.286015
Lemd1	0.698034	-0.865822	2.75565	-0.314199	0.75337	NA	Same	0.0547767	0.0269466
Mir135b	0	NA	NA	NA	NA	NA	Same	0	0
Gm29630	0	NA	NA	NA	NA	NA	Same	0	0
Gm38446	0	NA	NA	NA	NA	NA	Same	0	0
Klhdc8a	70.056	0.476755	0.408776	1.1663	0.243494	0.689356	Same	3.2401	4.36316
Nuak2	507.688	0.49362	0.265893	1.85646	0.0633881	0.44379	Same	23.4795	31.641
Gm30744	2.34885	-0.604015	1.35921	-0.444388	0.656762	NA	Same	0.16679	0.101659
F730311O21Rik	3.85643	-0.304273	0.830938	-0.366181	0.71423	NA	Same	0.247438	0.188081
Tmcc2	312.002	-0.183051	0.145478	-1.25827	0.208293	0.660246	Same	18.9048	15.9651
Dstyk	1206.05	-0.108629	0.118199	-0.919029	0.35808	0.775419	Same	71.1267	63.2094
Rbbp5	889.96	0.00632942	0.0799346	0.0791824	0.936888	0.987349	Same	50.2591	48.3982
Tmem81	0	NA	NA	NA	NA	NA	Same	0	0
Cntn2	50.9284	0.470052	0.437807	1.07365	0.28298	0.719095	Same	2.38635	3.16718
Nfasc	16.8409	-0.174421	0.531058	-0.32844	0.742579	0.93858	Same	1.02511	0.866743
LOC108167727	0.742905	1.04554	2.74403	0.381022	0.703187	NA	Same	0.0287811	0.0510442
Gm10538	0.197965	-0.982727	3.32662	-0.295413	0.767679	NA	Same	0.0259957	0
Gm31101	0	NA	NA	NA	NA	NA	Same	0	0
Lrrn2	228.589	-0.343629	0.254971	-1.34772	0.177748	0.632254	Same	14.6635	11.12
Gm31159	6.66762	0.557779	0.662365	0.842102	0.399731	NA	Same	0.294569	0.428341
Gm38687	1.91158	-2.21073	1.64822	-1.34128	0.179828	NA	Same	0.191602	0.0373895
Mdm4	3473.92	-0.214325	0.0813025	-2.63615	0.00838538	0.216857	Same	212.792	176.255
Gm41953	0.258102	1.88412	3.35248	0.562009	0.57411	NA	Same	0	0.0241646
Pik3c2b	366.912	-0.00689822	0.171564	-0.040208	0.967927	0.993967	Same	20.8165	19.8908
Gm28609	3.40699	0.282899	1.39649	0.202578	0.839465	NA	Same	0.167242	0.201102
Ppp1r15b	2159.91	-0.0632351	0.0999151	-0.632889	0.526806	0.861547	Same	125.117	114.951
Plekha6	432.187	-0.216535	0.304335	-0.711503	0.476773	0.840501	Same	26.5701	21.9689
Gm19461	68.6561	0.0269695	0.406858	0.0662874	0.947149	0.989182	Same	3.80968	3.76646
Golt1a	2.29778	-0.128719	1.23465	-0.104255	0.916967	NA	Same	0.139051	0.119066
Kiss1	7.61092	-0.8886	0.791286	-1.12298	0.261445	NA	Same	0.588221	0.299147
Ren1	39.0733	-0.354871	0.515626	-0.688234	0.491305	0.848535	Same	2.54084	1.87892
Etnk2	305.225	0.125232	0.135217	0.926155	0.354366	0.773282	Same	16.3999	17.2525
Sox13	585.825	-0.0940823	0.202718	-0.464104	0.642573	0.906686	Same	34.5538	30.9391
Snrpe	492.339	0.0829741	0.119659	0.693421	0.488045	0.846693	Same	27.0223	27.4164
Zc3h11a	4924.94	-0.0440362	0.106947	-0.411758	0.680517	0.920371	Same	283.403	263.691
Zbed6	1551.2	-0.252186	0.120067	-2.10039	0.0356947	0.362419	Same	96.336	77.5912
Lax1	40.4881	0.0529513	0.326631	0.162114	0.871216	0.970237	Same	2.23564	2.23694
Atp2b4	1570.51	-0.0379984	0.148003	-0.256741	0.797379	0.953908	Same	89.9262	84.2794
Mir6903	0	NA	NA	NA	NA	NA	Same	0	0
Gm41954	0	NA	NA	NA	NA	NA	Same	0	0
Gm28441	0	NA	NA	NA	NA	NA	Same	0	0
Gm31515	0.477343	-2.22471	3.25398	-0.683688	0.494172	NA	Same	0.0621554	0
Optc	28.616	-0.214344	0.404903	-0.529371	0.596548	0.88847	Same	1.7608	1.4492
Prelp	1358.15	0.0031255	0.209893	0.0148909	0.988119	0.99787	Same	76.4326	73.7054
Gm31629	7.33689	-1.24944	0.676736	-1.84627	0.0648536	NA	Same	0.613888	0.241245
Fmod	371.955	-0.465566	0.31925	-1.45831	0.144754	0.594387	Same	24.9135	17.2655
LOC105246710	8.95734	0.985711	0.749772	1.31468	0.188617	NA	Same	0.32275	0.627953
Btg2	839.688	0.0324008	0.23448	0.138182	0.890097	0.974983	Same	46.9582	46.1104
Gm31974	6.09128	-0.28243	0.743168	-0.380035	0.70392	NA	Same	0.381919	0.302675
Gm32039	1.78488	2.05596	1.52358	1.34943	0.1772	NA	Same	0.0361597	0.147627
Chit1	3.87842	0.32547	1.30542	0.249322	0.803112	NA	Same	0.191113	0.231236
LOC108167728	0	NA	NA	NA	NA	NA	Same	0	0
Chil1	3.59788	1.07599	1.79603	0.599093	0.549111	NA	Same	0.128703	0.252962
Mybph	3.27399	0.146566	1.02803	0.14257	0.88663	NA	Same	0.174701	0.183684
Adora1	1014.72	0.413828	0.220261	1.87881	0.060271	0.434967	Same	48.4296	62.2509
Gm32221	0	NA	NA	NA	NA	NA	Same	0	0
Myog	0.258102	1.88412	3.35248	0.562009	0.57411	NA	Same	0	0.0241646
Ppfia4	52.1358	-0.106855	0.37508	-0.284886	0.775732	0.946609	Same	3.05902	2.7575
Gm32267	1.84424	0.378425	1.20358	0.314417	0.753204	NA	Same	0.0884526	0.113054
Tmem183a	1150.84	0.0725984	0.0941269	0.771282	0.44054	0.820405	Same	63.3284	63.8965
4933406M09Rik	1.70423	-1.36942	1.45849	-0.938928	0.347768	NA	Same	0.148037	0.0533964
Cyb5r1	755.908	-0.124442	0.0935479	-1.33025	0.183435	0.639295	Same	44.8233	39.4957
Adipor1	2729.11	0.140577	0.0653039	2.15266	0.0313455	0.345544	Same	146.064	154.492
Klhl12	534.464	-0.0399252	0.116762	-0.341938	0.732398	0.935314	Same	30.7912	28.5762
Rabif	576.116	0.0900772	0.101874	0.884198	0.376589	0.788049	Same	31.4255	32.1282
Gm29376	4.4478	0.882559	0.933884	0.945041	0.344638	NA	Same	0.166081	0.305515
LOC108167729	0.0814125	-0.369966	3.33681	-0.110874	0.911716	NA	Same	0.0101641	0
Mgat4e	0.122119	-0.669131	3.33176	-0.200834	0.840828	NA	Same	0.0152461	0
LOC108167730	0	NA	NA	NA	NA	NA	Same	0	0
Kdm5b	1909.33	-0.134167	0.103853	-1.29189	0.196396	0.650036	Same	113.628	99.4015
Syt2	27.2423	0.0152992	0.446734	0.0342468	0.97268	0.994793	Same	1.55339	1.48664
Ppp1r12b	2040.32	-0.152268	0.150033	-1.0149	0.310156	0.739529	Same	122.051	105.787
Gm32670	6.98689	0.191557	1.05051	0.182346	0.855311	NA	Same	0.365229	0.398146
Ube2t	81.7207	-0.306021	0.201204	-1.52095	0.128272	0.573524	Same	5.1873	3.99703
Lgr6	384.394	-0.230568	0.231379	-0.996497	0.319009	0.746445	Same	23.676	19.3831
Ptprv	1126.45	-0.22736	0.226085	-1.00564	0.314589	0.742901	Same	69.3447	57.2015
Ptpn7	37.4092	0.174258	0.434686	0.400882	0.688507	0.923502	Same	1.95159	2.1545
Arl8a	1022.01	0.133492	0.109475	1.21939	0.222696	0.674669	Same	54.8502	57.7659
Gpr37l1	0.339514	0.784173	3.33681	0.235007	0.814203	NA	Same	0.0101641	0.0241646
Gm41955	0.274523	1.88412	3.35248	0.562009	0.57411	NA	Same	0	0.0269466
Elf3	120.235	-2.15014	1.00863	-2.13175	NA	NA	Same	12.248	2.58765
Rnpep	914.687	0.112085	0.116238	0.964275	0.334908	0.759585	Same	49.6177	51.2717
Timm17a	701.915	0.162618	0.114645	1.41845	0.15606	0.608112	Same	37.2644	39.9132
Gm41956	0.437348	0.253627	3.32843	0.0762003	0.93926	NA	Same	0.0203282	0.0269466
Lmod1	894.149	0.150751	0.197936	0.761615	0.44629	0.82338	Same	47.6882	50.9551
Shisa4	383.966	0.846394	0.328953	2.57299	0.0100824	0.231355	Same	14.9709	25.7804
Ipo9	2454.76	-0.00688315	0.0790779	-0.0870427	0.930638	0.984861	Same	139.165	133.03
Nav1	1570.81	-0.0695256	0.123746	-0.561841	0.574224	0.878448	Same	91.0982	83.5712
Mir1231	0.0407063	0.0573885	3.34569	0.017153	0.986315	NA	Same	0.00508204	0
Gm32940	32.0125	0.0317685	0.285205	0.111388	0.911308	0.980136	Same	1.78091	1.76369
Gm4793	13.878	0.440054	0.626964	0.70188	0.482754	NA	Same	0.655181	0.852928
Gm32835	4.26015	-0.703257	0.985328	-0.713728	0.475395	NA	Same	0.311519	0.177795
Csrp1	3936.09	-0.20231	0.154668	-1.30803	0.190865	0.643464	Same	240.44	200.506
Phlda3	333.143	0.0839947	0.203862	0.412017	0.680327	0.920276	Same	18.2251	18.5662
Tnni1	2.5527	-0.582529	1.91631	-0.303985	0.76114	NA	Same	0.174696	0.108956
Lad1	21.1979	-2.08233	1.47498	-1.41177	NA	NA	Same	2.14129	0.475568
Tnnt2	59.5276	-0.221779	0.393496	-0.563612	0.573018	0.878238	Same	3.67923	2.9879
Pkp1	14.3127	-2.6791	2.60234	-1.0295	NA	NA	Same	1.57274	0.231581
Igfn1	16.8251	-0.791655	0.593866	-1.33305	0.182514	0.63844	Same	1.25152	0.691203
Tmem9	940.89	0.103887	0.0839344	1.23772	0.215819	0.667555	Same	51.1405	52.7068
Ascl5	0.108205	-0.0773148	3.34266	-0.0231297	0.981547	NA	Same	0.0135787	0
Cacna1s	121.879	0.0533802	0.426833	0.125061	0.900475	0.977411	Same	6.77871	6.7361
Gm15850	0	NA	NA	NA	NA	NA	Same	0	0
Kif21b	197.079	-0.207204	0.209951	-0.986917	0.323683	0.749578	Same	12.0512	9.9891
Mroh3	4.24458	0.876798	0.868548	1.0095	0.312736	NA	Same	0.171478	0.28574
5730559C18Rik	39.6069	-0.428161	0.574006	-0.745917	0.455718	0.827866	Same	2.66278	1.85974
Gpr25	3.45486	-0.377647	1.15243	-0.327696	0.743142	NA	Same	0.226573	0.168057
Camsap2	1480.29	0.0369446	0.12502	0.29551	0.767604	0.945861	Same	82.3883	81.2798
9230116N13Rik	17.7187	-0.29314	0.512734	-0.571721	0.567511	0.876214	Same	1.11295	0.883021
Ddx59	181.136	0.212058	0.20409	1.03904	0.298787	0.730413	Same	9.42262	10.5001
Kif14	244.317	-0.437693	0.179606	-2.43696	0.0148112	0.266241	Same	16.2281	11.4558
Gm29485	1.11196	-1.90179	1.73741	-1.09461	0.273687	NA	Same	0.110178	0.0245944
Zfp281	1160.03	-0.0444511	0.1128	-0.394069	0.69353	0.926027	Same	66.7067	62.2016
Gm34056	0	NA	NA	NA	NA	NA	Same	0	0
Gm41958	33.9232	0.450393	0.309916	1.45328	0.146147	0.596284	Same	1.58635	2.09677
Gm19705	93.436	-0.0959873	0.385777	-0.248815	0.803504	0.95452	Same	5.42997	4.91461
Platr22	1.93036	-1.69183	1.56549	-1.08071	0.279828	NA	Same	0.176874	0.0533964
Nr5a2	5575.51	-0.0184375	0.146279	-0.126044	0.899697	0.9773	Same	318.188	300.84
Gm34244	0.603992	-2.55478	2.6804	-0.953134	0.340522	NA	Same	0.0768958	0
Gm34306	0	NA	NA	NA	NA	NA	Same	0	0
Gm4258	2.30643	1.54925	1.39757	1.10853	0.267633	NA	Same	0.0626879	0.174615
Mir181a-1	0	NA	NA	NA	NA	NA	Same	0	0
Mir181b-1	0.230324	-1.21144	3.31363	-0.365593	0.714669	NA	Same	0.0288248	0
Gm34353	1.87505	3.39462	1.9335	1.75568	0.0791425	NA	Same	0.0101641	0.174575
Ptprc	161.467	-0.157649	0.194777	-0.809384	0.418294	0.811675	Same	9.63238	8.38506
Atp6v1g3	0	NA	NA	NA	NA	NA	Same	0	0
Gm28500	0	NA	NA	NA	NA	NA	Same	0	0
Nek7	1871.54	-0.152404	0.110791	-1.3756	0.168944	0.623288	Same	112.044	96.7134
Gm5833	0.0814125	-0.369966	3.33681	-0.110874	0.911716	NA	Same	0.0101641	0
Lhx9	111.27	-0.257173	0.332646	-0.773113	0.439455	0.820351	Same	6.93745	5.58509
2310009B15Rik	114.936	0.0832667	0.262452	0.317265	0.751043	0.941345	Same	6.28578	6.38286
1700019P21Rik	0	NA	NA	NA	NA	NA	Same	0	0
Dennd1b	1051.33	0.0340509	0.142428	0.239075	0.811047	0.955758	Same	58.6742	57.6469
4930596I21Rik	2.00036	-0.256738	1.59048	-0.161422	0.871761	NA	Same	0.124887	0.0973031
Gm41960	8.96793	0.0294901	0.54795	0.0538191	0.957079	NA	Same	0.498907	0.493827
Crb1	84.6644	-0.200034	0.327242	-0.611273	0.541019	0.867211	Same	5.19085	4.30567
4933436E23Rik	0	NA	NA	NA	NA	NA	Same	0	0
Gm34816	0	NA	NA	NA	NA	NA	Same	0	0
Zbtb41	1412.08	-0.168176	0.142043	-1.18398	0.236422	0.686223	Same	84.9766	72.6061
Gm41962	11.2326	-0.489258	0.540866	-0.904583	0.365686	NA	Same	0.76538	0.511466
Aspm	672.318	-0.346685	0.144533	-2.39866	0.0164554	0.274707	Same	43.2581	32.4989
F13b	1.12773	-3.45268	3.21957	-1.0724	0.283538	NA	Same	0.143905	0
Cfhr1	1.08613	1.89165	2.50622	0.75478	0.450381	NA	Same	0.0203282	0.0918965
Cfhr3	0.414375	-2.00113	3.26393	-0.613105	0.539807	NA	Same	0.0531531	0
Gm4788	39.1323	-0.263267	0.371808	-0.708074	0.478899	0.841199	Same	2.41208	1.96588
Gm41963	1.06841	-1.81896	2.51672	-0.722748	0.469834	NA	Same	0.105144	0.0241646
Cfhr2	5.8918	-0.267243	0.861947	-0.310046	0.756526	NA	Same	0.371712	0.291593
Cfh	12726.3	-0.133018	0.178212	-0.746405	0.455423	0.827527	Same	755.222	662.262
Kcnt2	661.925	-0.203345	0.193706	-1.04976	0.293828	0.726638	Same	40.3992	33.7074
4930590L20Rik	0.90871	-1.44671	1.89606	-0.76301	0.445457	NA	Same	0.0779824	0.0297045
Gm35244	0.225546	-1.02509	3.32503	-0.308296	0.757857	NA	Same	0.0287811	0
Gm35303	0.586337	-2.52345	2.67175	-0.944494	0.344917	NA	Same	0.0751049	0
Cdc73	1646.62	0.484596	0.41165	1.1772	0.239114	0.686498	Same	76.2078	102.297
B3galt2	41.4633	-0.0517779	0.393539	-0.13157	0.895324	0.976967	Same	2.40384	2.20795
Gm38658	0	NA	NA	NA	NA	NA	Same	0	0
LOC108167731	1.97382	0.21148	1.99171	0.10618	0.91544	NA	Same	0.105725	0.109171
Glrx2	589.972	0.284156	0.106672	2.66383	0.00772573	0.208071	Same	29.8484	34.7962
Trove2	1662.04	-0.0252768	0.106959	-0.236323	0.813182	0.955858	Same	94.9549	89.5321
Uchl5	275.349	0.179126	0.13596	1.31749	0.187674	0.642967	Same	14.5114	15.7669
Gm41964	2.5402	0.527624	1.29282	0.408117	0.683188	NA	Same	0.116959	0.159917
Rgs2	5384.47	-0.156531	0.229188	-0.68298	0.494619	0.849651	Same	323.522	277.716
Gm35356	0.206881	0.207104	3.33681	0.0620664	0.95051	NA	Same	0.0101641	0.0122972
Rgs13	72.9437	-0.130435	0.60678	-0.214963	0.829796	0.96084	Same	4.37159	3.76538
Gm35415	0	NA	NA	NA	NA	NA	Same	0	0
Rgs1	11.633	-0.242204	0.76613	-0.316139	0.751897	NA	Same	0.719351	0.591335
Rgs21	0	NA	NA	NA	NA	NA	Same	0	0
Rgs18	0.830574	-3.04311	2.41487	-1.26015	0.207614	NA	Same	0.105597	0
Gm41965	0	NA	NA	NA	NA	NA	Same	0	0
Gm29514	0	NA	NA	NA	NA	NA	Same	0	0
Brinp3	3.1445	0.256118	1.15949	0.220889	0.825179	NA	Same	0.162794	0.182995
Gm41966	0	NA	NA	NA	NA	NA	Same	0	0
Gm29398	0.355935	0.784173	3.33681	0.235007	0.814203	NA	Same	0.0101641	0.0269466
Pla2g4a	362.928	-0.239167	0.171596	-1.39378	0.163385	0.617067	Same	22.541	18.2694
Ptgs2os	0.0814125	-0.369966	3.33681	-0.110874	0.911716	NA	Same	0.0101641	0
Ptgs2	18.9788	-1.33387	0.787846	-1.69307	0.090443	0.51005	Same	1.64687	0.612007
Ptgs2os2	0.125469	1.30705	3.35248	0.389877	0.696628	NA	Same	0	0.0122972
Gm15453	9.2524	-0.389029	0.636188	-0.611499	0.540869	NA	Same	0.59155	0.448525
Pdc	0.258102	1.88412	3.35248	0.562009	0.57411	NA	Same	0	0.0241646
2310030A07Rik	0	NA	NA	NA	NA	NA	Same	0	0
BC003331	905.058	0.111582	0.0803272	1.3891	0.164804	0.617686	Same	48.945	50.8724
Tpr	3459.74	-0.0880533	0.091013	-0.96748	0.333304	0.758117	Same	202.231	182.814
Prg4	60.8515	0.0804018	0.389804	0.206262	0.836586	0.962975	Same	3.33239	3.39092
Gm41967	0	NA	NA	NA	NA	NA	Same	0	0
Hmcn1	163.994	-0.0126805	0.278776	-0.0454862	0.96372	0.992585	Same	9.26642	8.9388
Gm36297	10.5705	-0.193908	0.757958	-0.25583	0.798082	NA	Same	0.645785	0.541251
Gm36139	1.30249	-2.2295	1.69662	-1.31408	0.188818	NA	Same	0.133566	0.0245944
Gm36077	1.96863	-0.591539	1.65888	-0.35659	0.721399	NA	Same	0.136213	0.0872566
C730036E19Rik	1.2572	-0.194455	2.024	-0.0960746	0.923461	NA	Same	0.0774015	0.0638393
3110040M04Rik	0.0989826	-0.0773148	3.34266	-0.0231297	0.981547	NA	Same	0.0129978	0
LOC108167732	165.859	-0.315518	0.27722	-1.13815	0.255057	0.698232	Same	10.5541	8.08419
LOC108167733	59.8942	-0.261244	0.352468	-0.741186	0.45858	0.829281	Same	3.74432	2.97419
Ivns1abp	12580.3	-0.167438	0.155741	-1.07511	0.282326	0.71898	Same	759.377	647.012
Swt1	452.516	0.0373165	0.125123	0.298239	0.765521	0.945411	Same	25.2773	24.8383
Trmt1l	717.246	0.0224075	0.0968963	0.231253	0.817118	0.956058	Same	40.2744	39.1849
Mir7682	0.738683	-1.99229	2.26012	-0.881499	0.378048	NA	Same	0.0774767	0.0122972
Rnf2	1204.65	-0.10745	0.126061	-0.85237	0.394009	0.798504	Same	70.9555	63.1684
Gm36527	58.2279	-0.202233	0.415127	-0.48716	0.626145	0.900486	Same	3.56409	2.9583
Fam129a	5684.22	0.00803264	0.236705	0.0339352	0.972929	0.994793	Same	320.154	307.208
Gm41969	7.11585	-0.242098	0.727101	-0.332964	0.739162	NA	Same	0.44682	0.351999
LOC102640772	27.0796	-0.784798	0.357575	-2.19478	0.0281797	0.33443	Same	1.98999	1.11201
Edem3	2703.13	0.0953759	0.130038	0.733446	0.463286	0.831964	Same	147.033	150.944
Gm25279	0	NA	NA	NA	NA	NA	Same	0	0
1700025G04Rik	375.925	-0.130845	0.164925	-0.793366	0.427565	0.815583	Same	22.3491	19.5757
Gm36920	1.11135	-0.0583534	2.20037	-0.0265199	0.978843	NA	Same	0.06557	0.0589791
Gm41970	1.8603	1.15784	1.74089	0.665084	0.505997	NA	Same	0.0633171	0.134236
Tsen15	246.875	-0.124437	0.149155	-0.834278	0.404125	0.802435	Same	14.6531	12.8468
Colgalt2	479.463	-0.105563	0.153074	-0.689618	0.490434	0.848369	Same	28.1906	25.2353
Rgl1	4878.98	0.202894	0.240887	0.842278	0.399633	0.801076	Same	253.755	279.991
LOC108167734	1.63258	-0.452917	1.44288	-0.313899	0.753598	NA	Same	0.106759	0.0757056
Apobec4	1.19295	-1.99975	2.46644	-0.810785	0.417489	NA	Same	0.119766	0.0269466
Arpc5	2304.62	0.0416437	0.0778828	0.534698	0.592859	0.886256	Same	128.227	126.627
Ncf2	107.58	-0.382521	0.308481	-1.24001	0.21497	0.666408	Same	7.04206	5.14466
Smg7	1628.68	-0.0256987	0.093377	-0.275214	0.783152	0.948006	Same	93.0479	87.831
Gm29954	0.266422	1.88412	3.35248	0.562009	0.57411	NA	Same	0	0.0264498
Nmnat2	41.9965	-1.13194	0.674551	-1.67806	0.0933352	0.5143	Same	3.46965	1.48234
Lamc2	235.699	-1.19428	0.569473	-2.09717	0.0359781	0.362854	Same	19.5478	8.17895
Lamc1	4283.55	-0.162284	0.136647	-1.18762	0.234984	0.685258	Same	256.837	221.12
LOC108167838	0.266422	1.88412	3.35248	0.562009	0.57411	NA	Same	0	0.0264498
E330020D12Rik	12.3653	0.537268	0.497218	1.08055	0.279898	NA	Same	0.555749	0.778262
Shcbp1l	4.24742	0.353387	0.849667	0.415913	0.677474	NA	Same	0.208564	0.252202
Dhx9	3699.13	-0.0150328	0.0720034	-0.208779	0.834621	0.962796	Same	210.409	200.201
Npl	381.605	-0.0213523	0.208122	-0.102595	0.918284	0.982235	Same	21.707	20.5044
LOC108167735	10.3935	0.347395	0.624601	0.556187	0.578083	NA	Same	0.517302	0.626283
Rgs8	1.78179	-1.31654	1.70032	-0.77429	0.438759	NA	Same	0.149198	0.0594089
C230024C17Rik	0.798523	-0.340262	2.31368	-0.147065	0.883081	NA	Same	0.0531531	0.0378193
Rgs16	57.3135	0.329058	0.382904	0.859375	0.390133	0.796302	Same	2.83452	3.44214
Rnasel	591.283	-0.210784	0.186926	-1.12763	0.259475	0.701499	Same	36.2271	30.0472
Rgsl1	5.59671	-0.948343	0.767291	-1.23596	0.216472	NA	Same	0.433298	0.216294
Gm41974	0.752029	-2.86904	2.59127	-1.1072	0.268209	NA	Same	0.0972286	0
Teddm2	1.97946	-0.865881	1.22707	-0.705649	0.480406	NA	Same	0.153119	0.0752088
Teddm1b	0	NA	NA	NA	NA	NA	Same	0	0
Teddm1a	0.498615	1.59428	3.32317	0.479747	0.631407	NA	Same	0.0129978	0.0396747
Gm38440	11.5003	0.251406	0.614513	0.409115	0.682455	NA	Same	0.596952	0.667172
Mir8114	0	NA	NA	NA	NA	NA	Same	0	0
Glul	6256.16	-0.115323	0.261608	-0.440822	0.659342	0.914544	Same	370.44	327.887
Gm30327	0.412589	-0.890581	3.07989	-0.28916	0.772459	NA	Same	0.0361597	0.0132249
LOC108167736	35.7178	-0.8918	0.553909	-1.61001	0.107395	0.541826	Same	2.76266	1.3968
LOC108167737	0.568936	-0.479427	2.85285	-0.168052	0.866542	NA	Same	0.038408	0.0264498
Gm30388	0	NA	NA	NA	NA	NA	Same	0	0
Zfp648	0.532624	2.79755	3.30899	0.845437	0.397867	NA	Same	0	0.0511112
4930452N14Rik	0	NA	NA	NA	NA	NA	Same	0	0
4930532M18Rik	0	NA	NA	NA	NA	NA	Same	0	0
Gm30465	0	NA	NA	NA	NA	NA	Same	0	0
Cacna1e	24.9185	-0.421868	0.456333	-0.924474	0.355239	0.773282	Same	1.61734	1.19191
Gm30521	0	NA	NA	NA	NA	NA	Same	0	0
Gm41976	0	NA	NA	NA	NA	NA	Same	0	0
Gm30602	0	NA	NA	NA	NA	NA	Same	0	0
Gm41977	0.968275	-1.598	2.12106	-0.753398	0.451211	NA	Same	0.0893128	0.0269466
Gm41980	0.869456	-3.07615	2.48149	-1.23964	0.215109	NA	Same	0.111388	0
Gm41979	0.981579	-1.66998	2.54629	-0.655848	0.511922	NA	Same	0.0916363	0.0245944
Gm9530	16.2695	0.0457951	0.492578	0.0929703	0.925927	0.98389	Same	0.902497	0.902479
Ier5	467.068	0.0944413	0.167655	0.563306	0.573227	0.878238	Same	25.4921	26.1377
Gm41981	0.274523	1.88412	3.35248	0.562009	0.57411	NA	Same	0	0.0269466
Gm30922	0.893098	-0.42936	2.21671	-0.193692	0.846417	NA	Same	0.0584177	0.0415719
Mr1	537.87	-0.229453	0.127568	-1.79867	0.0720705	0.467423	Same	33.0882	27.1221
Stx6	875.95	-0.021844	0.111974	-0.195081	0.845329	0.965794	Same	49.8686	47.3508
LOC108167738	21.1489	-0.291475	0.412216	-0.707093	0.479509	0.841419	Same	1.33605	1.04802
BC034090	552.862	0.120887	0.19952	0.605887	0.54459	0.86816	Same	29.7876	31.1924
Gm31102	3.07396	-0.507375	1.22375	-0.414608	0.678429	NA	Same	0.211143	0.139513
Xpr1	1584.9	-0.0470996	0.108137	-0.435555	0.66316	0.915372	Same	91.2331	84.7818
Gm31713	0	NA	NA	NA	NA	NA	Same	0	0
Gm31772	0	NA	NA	NA	NA	NA	Same	0	0
Gm5532	66.0293	-0.242482	0.353641	-0.685671	0.492921	0.848772	Same	4.10946	3.29517
Acbd6	762.051	0.155313	0.0884166	1.75661	0.0789845	0.484791	Same	40.5405	43.4012
Lhx4	3.27861	-0.124188	1.3073	-0.0949954	0.924318	NA	Same	0.188781	0.176422
Qsox1	4025.12	0.0603592	0.111485	0.541409	0.588226	0.884934	Same	222.563	222.436
Cep350	1118.23	-0.110806	0.140501	-0.788652	0.430315	0.816248	Same	65.9865	58.7447
Tor1aip1	1836.87	-0.0714923	0.114474	-0.624528	0.532281	0.863338	Same	106.736	97.5655
Tor1aip2	3291.24	-0.0196129	0.0836429	-0.234484	0.81461	0.9559	Same	187.588	177.633
Fam163a	34.1584	0.140233	0.49169	0.285207	0.775486	0.946609	Same	1.80388	1.96633
Gm30472	0.947051	-3.20332	2.9562	-1.08359	0.278545	NA	Same	0.118794	0
Tdrd5	638.387	-0.381365	0.482403	-0.790553	0.429205	0.816248	Same	41.6671	30.5119
Nphs2	108.273	0.0933568	0.307671	0.303431	0.761562	0.944349	Same	5.84635	6.06818
Axdnd1	48.3277	0.0581101	0.590451	0.0984166	0.921602	0.982862	Same	2.69868	2.67356
Soat1	15275.2	0.176085	0.122838	1.43347	0.151723	0.60353	Same	804.323	874.09
Gm39682	0.365404	1.07682	3.34266	0.322145	0.747343	NA	Same	0.0129978	0.0264498
Abl2	1554.97	-0.0867767	0.115706	-0.749974	0.453271	0.826699	Same	90.9173	82.0924
Tor3a	665.135	-0.270198	0.173489	-1.55743	0.119368	0.559809	Same	41.4267	33.0865
Fam20b	2226.75	-0.0246347	0.0814322	-0.302518	0.762257	0.944358	Same	127.071	120.031
Gm39683	0.0989826	-0.0773148	3.34266	-0.0231297	0.981547	NA	Same	0.0129978	0
Ralgps2	1256.07	-0.167575	0.0916914	-1.82759	0.0676106	0.455436	Same	75.7119	64.6942
Angptl1	170.524	-0.345075	0.152975	-2.25576	0.0240858	0.316403	Same	10.9177	8.27581
4930439D14Rik	4.63087	-0.230465	0.922923	-0.249713	0.80281	NA	Same	0.2852	0.235556
Gm39685	0.349115	1.88412	3.35248	0.562009	0.57411	NA	Same	0	0.0348145
Gm30568	1.16262	1.92564	2.52131	0.763746	0.445019	NA	Same	0.0259957	0.0960788
Tex35	1.5544	-0.0265556	1.71621	-0.0154734	0.987655	NA	Same	0.0875656	0.0845347
Gm30694	1.50564	-3.8721	1.66991	-2.31875	0.0204085	NA	Same	0.193199	0
Rasal2	822.939	0.00296619	0.106536	0.0278421	0.977788	0.99616	Same	46.5161	44.7535
2810025M15Rik	335.126	0.023645	0.156053	0.151519	0.879566	0.972064	Same	18.7895	18.3186
BC026585	426.405	-0.0675751	0.188772	-0.357971	0.720365	0.932458	Same	24.7377	22.6195
Gm15486	4.01381	0.167276	1.05572	0.158448	0.874104	NA	Same	0.211441	0.230232
Sec16b	102.848	0.00547309	0.248105	0.0220596	0.9824	0.997446	Same	5.7676	5.62212
Gm30903	0	NA	NA	NA	NA	NA	Same	0	0
Gm39686	0	NA	NA	NA	NA	NA	Same	0	0
Brinp2	29.8312	-1.25656	0.553824	-2.26888	0.0232759	0.310852	Same	2.51792	1.00042
Astn1	26.7107	0.0781831	0.541963	0.144259	0.885296	0.974342	Same	1.45817	1.50269
Mir488	0	NA	NA	NA	NA	NA	Same	0	0
Pappa2	4.01042	-0.135546	0.889717	-0.152348	0.878913	NA	Same	0.239593	0.206166
Gm39687	0	NA	NA	NA	NA	NA	Same	0	0
4930562F17Rik	0.34992	1.07682	3.34266	0.322145	0.747343	NA	Same	0.0129978	0.0245944
Rfwd2	737.941	0.0216955	0.160087	0.135524	0.892198	0.975961	Same	41.4265	40.2516
Scarna3a	0.800994	1.23858	2.0344	0.608815	0.542647	NA	Same	0.0237428	0.0601217
Mir1843b	0	NA	NA	NA	NA	NA	Same	0	0
Tnr	6.80485	0.0215429	0.930166	0.0231602	0.981522	NA	Same	0.378533	0.376499
Gm31348	1.10487	0.100134	2.11997	0.0472339	0.962327	NA	Same	0.0592733	0.0624137
Gm31493	2.8224	-3.4866	2.1915	-1.59097	0.111617	NA	Same	0.33511	0.0264498
Gm31667	0	NA	NA	NA	NA	NA	Same	0	0
Gm37294	0.0407063	0.0573885	3.34569	0.017153	0.986315	NA	Same	0.00508204	0
4930523C07Rik	258.496	0.152026	0.212698	0.71475	0.474763	0.838293	Same	13.7713	14.7147
4930562F07Rik	0.862666	0.141899	2.59686	0.0546426	0.956423	NA	Same	0.0463238	0.0491888
Tnn	6.10471	0.21941	0.652219	0.336406	0.736565	NA	Same	0.320059	0.351441
Mrps14	522.019	0.0705389	0.128432	0.54923	0.582848	0.882205	Same	28.7733	28.9727
Cacybp	1109.89	0.0353922	0.0841966	0.420352	0.674229	0.918586	Same	61.9823	60.9581
Rabgap1l	692.26	-0.35837	0.15036	-2.38341	0.0171533	0.278242	Same	44.6556	33.398
Mir1927	0	NA	NA	NA	NA	NA	Same	0	0
Gpr52	0.0814125	-0.369966	3.33681	-0.110874	0.911716	NA	Same	0.0101641	0
Rc3h1	1550.57	-0.132596	0.10445	-1.26948	0.204271	0.655059	Same	92.1852	80.7256
Serpinc1	34.156	-0.188503	0.336092	-0.560867	0.574888	0.878826	Same	2.08595	1.73318
Zbtb37	328.114	-0.150925	0.145994	-1.03378	0.30124	0.732577	Same	19.5991	17.0585
Gas5	2894.9	-0.0111599	0.0942686	-0.118384	0.905764	0.97924	Same	164.727	156.638
Snord47	24.6235	0.195079	0.39633	0.492212	0.622569	0.898207	Same	1.30065	1.40401
Dars2	328.388	-0.0749991	0.136	-0.551462	0.581317	0.881869	Same	19.1156	17.4142
Cenpl	102.984	0.0619446	0.205702	0.301137	0.76331	0.94459	Same	5.69859	5.69473
Klhl20	549.862	-0.0905452	0.10205	-0.887263	0.374937	0.787365	Same	32.1867	29.0412
Ankrd45	13.888	-1.43547	0.974468	-1.47308	0.140729	NA	Same	1.236	0.430446
4930469G21Rik	1.45023	-1.04248	2.07873	-0.501497	0.616021	NA	Same	0.118142	0.0533964
Prdx6	2313.09	0.25255	0.131918	1.91445	0.0555625	0.424393	Same	118.328	135.494
Tnfsf4	1.53684	1.86386	1.94207	0.95973	0.337191	NA	Same	0.0304923	0.124465
Tnfsf18	0.557896	-0.425486	2.87449	-0.148021	0.882326	NA	Same	0.0389452	0.0245944
Gm31815	0	NA	NA	NA	NA	NA	Same	0	0
Gm31869	0	NA	NA	NA	NA	NA	Same	0	0
Fasl	3.16609	1.47391	1.05247	1.40043	0.161384	NA	Same	0.0948836	0.234488
Suco	1182.72	-0.0771268	0.0972287	-0.793252	0.427631	0.815583	Same	68.9784	62.7058
Gm31925	0.324529	-1.63584	3.28374	-0.498165	0.618368	NA	Same	0.0417789	0
4930558K02Rik	2.25008	1.55513	1.65125	0.94179	0.3463	NA	Same	0.0621554	0.175063
Pigc	452.234	0.0182593	0.117125	0.155896	0.876115	0.971541	Same	25.3896	24.7524
Dnm3	149.492	-0.351243	0.192002	-1.82937	0.0673444	0.454241	Same	9.6249	7.23934
2810442N19Rik	3.8101	-0.996502	1.16804	-0.853137	0.393583	NA	Same	0.299452	0.142326
Dnm3os	317.114	-0.223197	0.193357	-1.15433	0.248367	0.691937	Same	19.4289	16.088
Mir199a-2	0	NA	NA	NA	NA	NA	Same	0	0
Mir214	0	NA	NA	NA	NA	NA	Same	0	0
Gm39688	1.08882	-1.85416	2.11183	-0.877985	0.379952	NA	Same	0.10793	0.0245944
Gm31985	4.03459	-1.36281	1.23534	-1.10319	0.269943	NA	Same	0.344179	0.125823
Mettl13	332.542	-0.0221495	0.125458	-0.176549	0.859863	0.969222	Same	19.0037	17.928
Vamp4	752.159	-0.0847432	0.117966	-0.718368	0.472531	0.837515	Same	43.9106	39.7544
Myoc	90.8757	-0.0121081	0.36056	-0.0335814	0.973211	0.994886	Same	5.1467	4.92396
7420461P10Rik	19.5181	0.0823346	0.411018	0.200319	0.841231	0.964199	Same	1.08843	1.07536
Prrc2c	5245.37	-0.0810505	0.103562	-0.782629	0.433845	0.817054	Same	306.027	277.916
Fmo4	7.49913	-0.679896	1.07195	-0.634261	0.52591	NA	Same	0.548255	0.321322
Fmo1	264.094	0.47346	0.242459	1.95274	0.05085	0.412019	Same	12.2752	16.3954
Gm32197	1.2121	1.38466	1.61855	0.855495	0.392277	NA	Same	0.0361597	0.0912492
Fmo2	238.542	1.14891	0.725169	1.58434	0.113117	0.549299	Same	8.09969	17.1928
Fmo6	0	NA	NA	NA	NA	NA	Same	0	0
Gm32279	0	NA	NA	NA	NA	NA	Same	0	0
Fmo3	2.63999	0.778168	1.53184	0.507996	0.611456	NA	Same	0.108479	0.175012
Mroh9	0.274523	1.88412	3.35248	0.562009	0.57411	NA	Same	0	0.0269466
Prrx1	442.513	-0.272798	0.183913	-1.4833	0.137995	0.586249	Same	27.6427	22.0894
LOC108167739	0	NA	NA	NA	NA	NA	Same	0	0
LOC108167740	0	NA	NA	NA	NA	NA	Same	0	0
Gm20471	0	NA	NA	NA	NA	NA	Same	0	0
Gorab	206.805	-0.193798	0.180887	-1.07138	0.284	0.719109	Same	12.6025	10.543
Gm32333	0.374626	1.07682	3.34266	0.322145	0.747343	NA	Same	0.0135787	0.0264498
Gm39689	0	NA	NA	NA	NA	NA	Same	0	0
Mettl11b	0	NA	NA	NA	NA	NA	Same	0	0
Kifap3	690.291	-0.0450078	0.107776	-0.417605	0.676236	0.919281	Same	39.7404	36.9609
Scyl3	532.996	-0.128785	0.116843	-1.1022	0.270373	0.712137	Same	31.6659	27.785
BC055324	144.087	-0.362873	0.189673	-1.91315	0.0557282	0.425003	Same	9.3174	6.94262
Mettl18	75.7649	0.117359	0.226663	0.517769	0.604619	0.890199	Same	4.08473	4.26748
Sele	9.24351	-0.23422	0.691536	-0.338695	0.73484	NA	Same	0.577112	0.460099
Sell	3.79746	1.52679	0.964329	1.58327	0.113361	NA	Same	0.106183	0.287025
Selp	11.3893	-1.18209	0.583872	-2.02457	0.0429115	NA	Same	0.942559	0.390006
Gm16548	1.35368	-1.02017	1.74998	-0.582964	0.559918	NA	Same	0.109597	0.0491888
F5	32.3875	-0.825828	0.436336	-1.89264	0.0584055	0.431356	Same	2.44218	1.30419
Slc19a2	505.35	0.0483087	0.10481	0.460917	0.644858	0.90733	Same	28.0527	27.8205
Ccdc181	341.795	-0.547297	0.283784	-1.92857	0.0537843	0.420111	Same	23.6745	15.3935
Blzf1	439.509	0.0831333	0.0960546	0.86548	0.386776	0.794946	Same	24.0983	24.4707
Nme7	159.274	-0.0604425	0.135735	-0.445297	0.656105	0.91286	Same	9.23923	8.47729
Gm39690	2.53433	1.15957	1.08725	1.06652	0.28619	NA	Same	0.0858982	0.182904
Atp1b1	756.804	-0.268184	0.186561	-1.43751	0.150573	0.601303	Same	47.5245	37.7256
Gm32391	28.0182	-0.528474	0.361539	-1.46174	0.143813	0.592433	Same	1.89891	1.28794
LOC108167741	0.173917	0.634458	3.34569	0.189634	0.849596	NA	Same	0.00508204	0.0132249
Gm32459	0	NA	NA	NA	NA	NA	Same	0	0
Gm39691	0	NA	NA	NA	NA	NA	Same	0	0
Gm26685	0	NA	NA	NA	NA	NA	Same	0	0
Dpt	118.028	0.296839	0.478785	0.619984	0.535269	0.865099	Same	5.9488	7.00304
Gm32569	0.430527	0.784173	3.33681	0.235007	0.814203	NA	Same	0.0101641	0.0348145
Gm32652	0.953559	1.97358	2.63222	0.749777	0.453389	NA	Same	0.0152461	0.0828539
Gm20743	1.26591	0.35998	2.08675	0.172508	0.863038	NA	Same	0.0610643	0.0736364
Xcl1	8.66959	-0.704177	0.6244	-1.12777	0.259419	NA	Same	0.623495	0.370019
Gm39692	0	NA	NA	NA	NA	NA	Same	0	0
1700029M03Rik	0	NA	NA	NA	NA	NA	Same	0	0
4930568G15Rik	0	NA	NA	NA	NA	NA	Same	0	0
Tbx19	6.06109	-0.0275685	0.740518	-0.0372287	0.970303	NA	Same	0.350447	0.323129
Sft2d2	2867.9	0.0744065	0.125156	0.594511	0.55217	0.870829	Same	157.187	159.257
Tiprl	690.996	0.099091	0.0830033	1.19382	0.232548	0.683089	Same	37.631	38.6308
Gpr161	228.021	-0.198084	0.170369	-1.16268	0.244959	0.689954	Same	13.892	11.6042
Dcaf6	791.467	0.15033	0.118392	1.26976	0.20417	0.655059	Same	42.1908	44.9027
Mpc2	949.367	0.540935	0.161974	3.33965	0.000838847	0.0688348	Same	42.7746	59.8002
Adcy10	5.13992	-1.58803	0.760889	-2.08707	0.0368822	NA	Same	0.462611	0.146509
Mpzl1	1037.78	-0.182893	0.107211	-1.70592	0.0880237	0.504892	Same	62.8923	53.1749
Rcsd1	602.264	-0.130953	0.190117	-0.688805	0.490946	0.848369	Same	35.7543	31.4106
LOC108167742	2.33995	-3.18622	1.71457	-1.85832	0.0631234	NA	Same	0.267142	0.0264498
Creg1	1527.56	0.206818	0.122653	1.68619	0.0917583	0.512153	Same	79.5246	88.0948
Cd247	18.2591	-0.933151	0.690461	-1.35149	0.176538	0.632209	Same	1.39736	0.713176
Gm32999	4.7557	-2.09873	0.950906	-2.20708	0.0273083	NA	Same	0.470602	0.102585
Pou2f1	607.706	-0.430087	0.110512	-3.89177	9.9514399363051e-05	0.0179256	Same	40.0779	28.5775
Gm33224	12.685	-0.713197	0.602932	-1.18288	0.236856	NA	Same	0.928641	0.534926
Gm39693	0.474512	0.129037	3.32503	0.0388077	0.969044	NA	Same	0.0271574	0.0241646
Dusp27	13.4308	-0.801304	0.554935	-1.44396	0.148751	NA	Same	0.997123	0.556111
Gpa33	2.36066	-1.27775	1.31802	-0.969447	0.332322	NA	Same	0.200116	0.0779908
Mael	30.1852	0.193033	0.327057	0.590211	0.555049	0.872131	Same	1.57504	1.74193
Ildr2	1186.47	-0.10757	0.281733	-0.381814	0.702599	0.927657	Same	69.7643	62.1688
Tada1	493.1	0.070939	0.0955637	0.742321	0.457893	0.829262	Same	27.1524	27.3611
Pogk	1937.54	0.0922777	0.130156	0.70898	0.478337	0.840761	Same	105.457	108.15
Gm39694	0	NA	NA	NA	NA	NA	Same	0	0
Gm33354	0.0814125	-0.369966	3.33681	-0.110874	0.911716	NA	Same	0.0101641	0
Gm4846	74.8591	2.5352	0.934533	2.7128	0.0066717	0.193165	Same	1.15585	6.2905
Gm4847	0.0814125	-0.369966	3.33681	-0.110874	0.911716	NA	Same	0.0101641	0
Fmo9	1.26157	-3.61603	2.73503	-1.32212	0.186128	NA	Same	0.160621	0
Gm33404	0	NA	NA	NA	NA	NA	Same	0	0
LOC108167743	1.34944	-0.973642	2.43031	-0.400624	0.688697	NA	Same	0.108161	0.0483292
Gm16701	3.55572	-0.173613	0.963775	-0.180138	0.857044	NA	Same	0.211274	0.187054
Fam78b	65.9123	-0.192268	0.266929	-0.720299	0.471341	0.836557	Same	3.9726	3.39204
Gm33610	0.555924	-0.390258	2.87275	-0.135848	0.891941	NA	Same	0.0373215	0.0241646
Gm33668	0	NA	NA	NA	NA	NA	Same	0	0
Uck2	1437.96	0.13375	0.110973	1.20524	0.228109	0.678885	Same	77.1067	81.3265
LOC108167744	0.642719	3.07732	2.73215	1.12634	0.260023	NA	Same	0	0.0624472
LOC102636733	2.02024	-0.48656	1.51549	-0.321059	0.748166	NA	Same	0.138453	0.0914641
Mir6347	0	NA	NA	NA	NA	NA	Same	0	0
Tmco1	1439.63	0.492375	0.15165	3.24678	0.00116719	0.084087	Same	66.4075	89.6612
Aldh9a1	2188.11	0.0727528	0.122493	0.593932	0.552557	0.870995	Same	120.112	121.205
Mgst3	241.32	-0.247317	0.162128	-1.52544	0.12715	0.572736	Same	14.9916	12.0913
Gm34207	0	NA	NA	NA	NA	NA	Same	0	0
Lrrc52	0.225546	-1.02509	3.32503	-0.308296	0.757857	NA	Same	0.0287811	0
Rxrg	1.69796	1.87261	1.48266	1.26301	0.206586	NA	Same	0.0389452	0.136473
Lmx1a	2.27787	0.613952	1.27216	0.482605	0.629376	NA	Same	0.0988477	0.147842
Pbx1	7265.98	-0.220823	0.114156	-1.9344	0.0530639	0.419345	Same	445.227	367.918
Gm39696	0.306959	-1.58125	3.28713	-0.481043	0.630486	NA	Same	0.0389452	0
Mir6348	0	NA	NA	NA	NA	NA	Same	0	0
Gm34320	8.42582	-0.959546	0.771812	-1.24324	0.21378	NA	Same	0.6476	0.32252
Mir6354	0	NA	NA	NA	NA	NA	Same	0	0
Gm39697	0	NA	NA	NA	NA	NA	Same	0	0
Gm34421	0.197965	-0.982727	3.32662	-0.295413	0.767679	NA	Same	0.0259957	0
Gm34477	0	NA	NA	NA	NA	NA	Same	0	0
Gm34535	0	NA	NA	NA	NA	NA	Same	0	0
Nuf2	174.777	-0.46782	0.181769	-2.5737	0.0100617	0.231355	Same	11.7444	8.07584
Gm34624	0	NA	NA	NA	NA	NA	Same	0	0
Rgs5	1495.81	0.126903	0.218201	0.581589	0.560843	0.875192	Same	80.1658	84.803
Rgs4	186.229	0.00661063	0.187949	0.0351725	0.971942	0.994628	Same	10.5047	10.1156
Gm39698	0	NA	NA	NA	NA	NA	Same	0	0
Gm39699	0	NA	NA	NA	NA	NA	Same	0	0
Ccdc190	9.78447	-1.06492	1.25701	-0.847178	0.396896	NA	Same	0.79673	0.363512
Hsd17b7	4295.07	2.34668	0.764683	3.06882	0.00214905	0.112935	Same	74.0098	366.901
3110045C21Rik	10.1733	1.59945	0.673004	2.37659	0.0174735	NA	Same	0.267793	0.79366
Ddr2	1725.97	-0.337135	0.161602	-2.08621	0.0369594	0.364862	Same	110.153	84.0852
Uap1	507.664	0.298709	0.113948	2.62145	0.00875559	0.220253	Same	25.4286	30.1256
Uhmk1	338.561	0.185916	0.172352	1.0787	0.280722	0.71898	Same	17.7713	19.3874
Sh2d1b2	0.698735	0.879429	2.82242	0.311587	0.755354	NA	Same	0.0271574	0.0480394
Gm6345	3.83676	-0.803643	1.08257	-0.742349	0.457876	NA	Same	0.28989	0.154193
Sh2d1b1	2.93936	0.631544	1.4737	0.428544	0.668255	NA	Same	0.121468	0.194142
Gm7694	505.424	-0.146512	0.122258	-1.19839	0.230766	0.681374	Same	30.1873	26.2264
1700015E13Rik	6.06671	-0.225465	0.832591	-0.270799	0.786546	NA	Same	0.367851	0.312193
Nos1ap	169.971	-0.151889	0.198251	-0.766146	0.44359	0.821591	Same	10.1718	8.75992
LOC108167745	1.95028	0.635434	1.4148	0.449135	0.653334	NA	Same	0.0836453	0.123538
Olfml2b	1978.86	0.160594	0.160638	0.999728	0.317442	0.745077	Same	104.736	112.885
Atf6	1763.4	-0.0223436	0.0973193	-0.22959	0.81841	0.95635	Same	100.49	95.0508
Gm29733	4.2027	0.351917	1.12628	0.312459	0.754692	NA	Same	0.206865	0.252968
Dusp12	314.436	-0.037588	0.149669	-0.251141	0.801705	0.954334	Same	18.0378	16.8473
Fcrlb	5.86784	-1.04593	0.780126	-1.34072	0.180011	NA	Same	0.468096	0.213604
Fcrla	2.82129	-0.304847	1.17725	-0.258949	0.795675	NA	Same	0.176905	0.141111
Gm39701	16.7977	-0.648326	0.796459	-0.81401	0.415639	0.809934	Same	1.20268	0.730385
Fcgr2b	114.942	0.13557	0.222398	0.609582	0.542139	0.86784	Same	6.15103	6.5037
Gm34968	2.77118	0.161562	1.53326	0.105372	0.916081	NA	Same	0.148987	0.15692
LOC102638466	0.56884	-0.417958	2.9229	-0.142994	0.886295	NA	Same	0.0403862	0.0241646
Fcgr4	20.3369	-1.71795	0.692679	-2.48015	0.0131325	0.256059	Same	1.86343	0.548259
Gm35090	0.274523	1.88412	3.35248	0.562009	0.57411	NA	Same	0	0.0269466
Fcgr3	160.027	-0.0247115	0.224487	-0.11008	0.912346	0.980457	Same	9.10156	8.65372
Mir6546	12.5712	0.0728869	0.596767	0.122136	0.902791	NA	Same	0.684841	0.705453
Cfap126	108.188	-1.69379	1.04817	-1.61595	NA	NA	Same	10.1976	2.97063
Sdhc	1521.92	0.121169	0.106962	1.13282	0.257289	0.69921	Same	82.1603	85.7605
LOC108167746	26.3716	-0.401941	0.391743	-1.02603	0.304876	0.735123	Same	1.73316	1.25167
Mpz	6.47707	-0.0145338	0.739613	-0.0196505	0.984322	NA	Same	0.367243	0.356727
Pcp4l1	806.119	-0.0782146	0.188902	-0.414049	0.678838	0.919932	Same	46.9556	42.8085
Nr1i3	4.93974	-0.498562	0.964184	-0.517082	0.605099	NA	Same	0.336091	0.226588
Tomm40l	512.657	0.0898583	0.119805	0.750036	0.453233	0.826699	Same	27.9986	28.6274
Apoa2	3.52921	1.06014	1.08432	0.977699	0.328223	NA	Same	0.118595	0.257206
Fcer1g	114.017	-0.346088	0.174423	-1.98418	0.0472354	0.401787	Same	7.30713	5.5278
Ndufs2	3895.98	0.119282	0.0630234	1.89266	0.0584032	0.431356	Same	210.36	219.347
Adamts4	100.344	-0.218728	0.394093	-0.555016	0.578884	0.880635	Same	6.13724	5.05104
B4galt3	690.095	-0.0642476	0.112556	-0.570804	0.568133	0.876214	Same	40.1228	36.7402
Ppox	868.57	0.00813483	0.108695	0.0748411	0.940341	0.987868	Same	48.9725	47.397
Usp21	987.405	0.0529954	0.0926919	0.571737	0.5675	0.876214	Same	54.7744	54.5215
Ufc1	1085.17	0.1881	0.135074	1.39257	0.163749	0.617121	Same	57.0521	62.1705
LOC105244007	228.943	-0.224968	0.20304	-1.108	0.267862	0.710358	Same	14.0925	11.5754
Dedd	989.029	-0.0244476	0.0851877	-0.286985	0.774124	0.946609	Same	56.5092	53.2768
Nit1	875.079	0.089362	0.0834298	1.0711	0.284122	0.719109	Same	47.7688	48.7977
Pfdn2	899.797	0.239297	0.115062	2.07973	0.0375501	0.367364	Same	46.3394	52.4462
Klhdc9	188.798	0.0384839	0.182775	0.210554	0.833235	0.962796	Same	10.5689	10.3572
Nectin4	54.8102	-0.629449	0.610883	-1.03039	0.302825	0.733405	Same	3.923	2.39441
Arhgap30	126.441	-0.179793	0.218382	-0.823294	0.410341	0.807286	Same	7.61863	6.50963
Usf1	1584.7	0.155988	0.105875	1.47332	0.140665	0.58967	Same	84.3039	90.1432
Tstd1	39.5223	0.523967	0.333543	1.57091	0.116203	0.553166	Same	1.81488	2.4769
Gm26641	3.82344	-0.637216	0.971882	-0.655651	0.512048	NA	Same	0.273505	0.161572
F11r	8171.54	0.212479	0.179633	1.18285	0.236869	0.686352	Same	424.533	470.466
Alyref2	172.816	0.228217	0.166635	1.36956	0.170824	0.626054	Same	8.98275	10.016
Itln1	5.195	-0.621767	0.8982	-0.692237	0.488788	NA	Same	0.369141	0.223979
Gm35200	3.0537	-0.552191	0.986096	-0.559977	0.575495	NA	Same	0.208564	0.139255
Gm39703	1.41245	-0.00668755	1.57668	-0.00424153	0.996616	NA	Same	0.0791004	0.0786716
Cd244	11.7938	-0.714519	0.614746	-1.1623	0.245114	NA	Same	0.864959	0.494302
Ly9	29.7498	-1.02114	0.480489	-2.12521	0.0335689	0.355742	Same	2.33191	1.11593
Slamf7	8.81806	-1.00032	0.707728	-1.41342	0.157531	NA	Same	0.680229	0.337623
Mir7683	0	NA	NA	NA	NA	NA	Same	0	0
Cd48	26.0227	-0.16623	0.397733	-0.417945	0.675987	0.919151	Same	1.55667	1.35192
Slamf1	3.09291	-1.29107	1.33051	-0.970355	0.33187	NA	Same	0.261378	0.1003
Cd84	41.654	-0.613271	0.33133	-1.85094	0.0641785	0.446505	Same	2.89932	1.84322
Gm37065	0.274523	1.88412	3.35248	0.562009	0.57411	NA	Same	0	0.0269466
Slamf6	5.637	-0.420639	0.841722	-0.499737	0.61726	NA	Same	0.365706	0.268866
Vangl2	473.318	-0.19615	0.156682	-1.2519	0.210607	0.661898	Same	28.8544	24.174
Nhlh1	0.274523	1.88412	3.35248	0.562009	0.57411	NA	Same	0	0.0269466
Ncstn	2417.18	-0.0208702	0.0829509	-0.251597	0.801352	0.954334	Same	137.688	130.491
Copa	5894.33	-0.0639394	0.0711379	-0.898808	0.368755	0.78411	Same	341.535	313.733
Pex19	2242.99	0.0640286	0.111079	0.576422	0.56433	0.875881	Same	123.621	124.442
Dcaf8	3839.97	-0.0391379	0.0685783	-0.570703	0.568201	0.876214	Same	220.496	206.153
Pea15a	1550.43	-0.0731925	0.116847	-0.626396	0.531055	0.863016	Same	90.1419	82.3075
Gm17224	24.0174	-0.0684096	0.453738	-0.150769	0.880158	0.972426	Same	1.41432	1.26784
Casq1	10.4397	-0.222973	0.508841	-0.438198	0.661243	NA	Same	0.6509	0.523929
Atp1a4	11.527	-0.156956	0.619474	-0.25337	0.799982	NA	Same	0.679352	0.599488
Atp1a2	889.158	-0.123693	0.232722	-0.531506	0.595068	0.888109	Same	52.582	46.7006
Gm39704	0.197965	-0.982727	3.32662	-0.295413	0.767679	NA	Same	0.0259957	0
Igsf8	1124.5	0.0739187	0.0951736	0.776673	0.437352	0.819149	Same	61.9175	62.4958
Kcnj9	3.32052	-0.0736996	1.26652	-0.0581905	0.953597	NA	Same	0.196081	0.177797
Kcnj10	46.1023	-0.391441	0.452003	-0.866015	0.386482	0.794946	Same	2.989	2.19409
Pigm	772.298	-0.0902995	0.0955513	-0.945037	0.34464	0.766228	Same	45.1936	40.7601
Slamf9	40.4875	-0.75134	0.362664	-2.07173	0.0382909	0.370943	Same	2.96674	1.68221
Gm35522	0.593896	-2.53035	3.24259	-0.780348	0.435186	NA	Same	0.077987	0
Igsf9	77.7976	-0.317464	0.357436	-0.888172	0.374448	0.787111	Same	4.96352	3.83464
Tagln2	2039.83	0.229696	0.0745075	3.08285	0.00205026	0.109621	Same	105.391	118.472
Gm37125	3.83814	-0.701234	0.879652	-0.797171	0.425351	NA	Same	0.28135	0.161135
Cfap45	51.4932	-1.38653	0.736912	-1.88154	NA	NA	Same	4.54036	1.64093
4933439K11Rik	6.13221	0.0771248	0.87973	0.0876687	0.93014	NA	Same	0.340397	0.34563
Vsig8	3.6971	-0.170373	1.08738	-0.156682	0.875495	NA	Same	0.226481	0.189281
Slamf8	18.4793	-0.630265	0.602769	-1.04562	0.295738	0.729014	Same	1.29416	0.80995
Fcrl6	0.936188	-0.669414	2.22546	-0.300798	0.763568	NA	Same	0.0677262	0.0399231
Dusp23	150.223	0.357189	0.185974	1.92064	0.0547777	0.423031	Same	7.32637	9.05653
Gm35601	2.15669	-0.933793	1.16907	-0.798746	0.424438	NA	Same	0.165579	0.0835735
Crp	0.477343	-2.22471	3.25398	-0.683688	0.494172	NA	Same	0.0621554	0
Apcs	0.69823	3.14745	3.2913	0.956295	0.338923	NA	Same	0	0.069629
Gm35686	0	NA	NA	NA	NA	NA	Same	0	0
Olfr16	0	NA	NA	NA	NA	NA	Same	0	0
Gm35742	0	NA	NA	NA	NA	NA	Same	0	0
Olfr1408	0	NA	NA	NA	NA	NA	Same	0	0
Olfr1406	0	NA	NA	NA	NA	NA	Same	0	0
Olfr218	0	NA	NA	NA	NA	NA	Same	0	0
Olfr1404	0	NA	NA	NA	NA	NA	Same	0	0
Fcer1a	0	NA	NA	NA	NA	NA	Same	0	0
Olfr418	0	NA	NA	NA	NA	NA	Same	0	0
Mptx2	0	NA	NA	NA	NA	NA	Same	0	0
Ackr1	4.835	0.123724	1.06763	0.115887	0.907742	NA	Same	0.263372	0.269848
Cadm3	61.6184	-0.517386	0.54689	-0.946051	0.344123	0.765743	Same	4.16163	2.81671
Aim2	76.8837	-0.216413	0.308156	-0.702282	0.482503	0.843185	Same	4.69153	3.91791
LOC102639543	0.841083	1.25533	2.6909	0.46651	0.64085	NA	Same	0.0287811	0.0612643
BC094916	1.22147	2.74173	2.08503	1.31496	0.188523	NA	Same	0.0101641	0.111879
Pydc4	0.635313	-0.702176	2.74411	-0.255885	0.798039	NA	Same	0.0463238	0.0269466
Pyhin1	7.451	-0.363617	0.668546	-0.543893	0.586515	NA	Same	0.475745	0.362715
Pydc3	5.38434	-0.175737	0.929828	-0.188999	0.850093	NA	Same	0.320862	0.279726
AI607873	89.9024	-0.323114	0.297732	-1.08525	0.277811	0.716117	Same	5.70844	4.40904
Ifi204	707.286	0.119139	0.230593	0.516662	0.605392	0.890326	Same	38.0922	39.6072
Mndal	194.435	-0.860289	0.819843	-1.04933	0.294024	0.726889	Same	14.511	7.68822
Mnda	284.527	0.0640352	0.207448	0.30868	0.757565	0.943115	Same	15.6241	15.7398
Ifi203	571.008	-0.327705	0.247421	-1.32449	0.185341	0.641622	Same	36.2003	27.7561
Ifi202b	1967.16	0.152625	0.200585	0.760901	0.446716	0.823458	Same	104.56	111.271
Ifi205	23.3387	-0.363822	0.38901	-0.935253	0.349658	0.77014	Same	1.50105	1.11983
Olfr433	0.0814125	-0.369966	3.33681	-0.110874	0.911716	NA	Same	0.0101641	0
Olfr432	0.339514	0.784173	3.33681	0.235007	0.814203	NA	Same	0.0101641	0.0241646
Olfr430	0	NA	NA	NA	NA	NA	Same	0	0
Olfr429	0	NA	NA	NA	NA	NA	Same	0	0
Olfr427	0	NA	NA	NA	NA	NA	Same	0	0
Olfr231	0	NA	NA	NA	NA	NA	Same	0	0
Olfr424	0	NA	NA	NA	NA	NA	Same	0	0
Olfr421-ps1	0	NA	NA	NA	NA	NA	Same	0	0
Olfr420	0	NA	NA	NA	NA	NA	Same	0	0
Gm36196	0	NA	NA	NA	NA	NA	Same	0	0
Spta1	12.697	-0.809071	0.583735	-1.38602	0.165739	NA	Same	0.946931	0.51077
Olfr419	0	NA	NA	NA	NA	NA	Same	0	0
Mptx1	0	NA	NA	NA	NA	NA	Same	0	0
Olfr417	0	NA	NA	NA	NA	NA	Same	0	0
Olfr248	0	NA	NA	NA	NA	NA	Same	0	0
Olfr414	0	NA	NA	NA	NA	NA	Same	0	0
Olfr220	0	NA	NA	NA	NA	NA	Same	0	0
Fmn2	60.3337	-0.517939	0.262856	-1.97043	0.0487889	0.404903	Same	4.1211	2.73137
Grem2	2124.67	-0.260485	0.156745	-1.66185	0.0965436	0.520758	Same	132.258	105.964
Rgs7	27.6565	1.19201	0.802809	1.4848	0.137596	0.58569	Same	0.918398	2.02356
Fh1	1154.63	0.165744	0.113125	1.46514	0.142883	0.591818	Same	61.1297	65.9351
Kmo	8.41389	1.83114	0.858058	2.13406	0.0328381	NA	Same	0.18016	0.689641
Opn3	73.5044	0.139431	0.299199	0.466014	0.641205	0.906297	Same	3.93349	4.15198
Chml	291.478	-0.194589	0.173124	-1.12398	0.26102	0.702446	Same	17.6927	14.8991
Gm39707	0	NA	NA	NA	NA	NA	Same	0	0
Wdr64	0.614648	1.91462	3.30346	0.579581	0.562197	NA	Same	0.0143905	0.0491888
Gm36360	1.38601	-0.668023	1.81013	-0.369047	0.712093	NA	Same	0.0983903	0.0612643
Exo1	172.979	-0.237922	0.203948	-1.16658	0.243379	0.689356	Same	10.7158	8.72395
Becn2	1.218	-0.648222	2.04155	-0.317514	0.750853	NA	Same	0.0848071	0.0533964
Pld5	2.04507	-1.30848	1.19691	-1.09322	0.274297	NA	Same	0.172329	0.0684515
LOC108167747	0.69823	3.14745	3.2913	0.956295	0.338923	NA	Same	0	0.069629
Gm36536	0.244238	-1.35409	3.30264	-0.410001	0.681805	NA	Same	0.0304923	0
Gm36586	0	NA	NA	NA	NA	NA	Same	0	0
Cep170	1006.9	0.0232522	0.114926	0.202323	0.839664	0.963869	Same	56.3903	55.098
Mir350	0.25597	0.207104	3.33681	0.0620664	0.95051	NA	Same	0.0101641	0.0174073
Sdccag8	381.693	0.516905	0.246341	2.09833	0.0358758	0.362419	Same	17.4093	24.047
Hmga2-ps1	394.134	0.473068	0.178315	2.65298	0.0079784	0.212181	Same	18.3721	24.3896
Gm15423	7.29539	1.91403	0.963544	1.98645	0.0469839	NA	Same	0.156035	0.596281
Akt3	1036.68	-0.116315	0.162322	-0.71657	0.473639	0.837906	Same	61.2495	54.2631
Gm36904	1.09917	1.2004	2.54179	0.472265	0.636738	NA	Same	0.0347187	0.0808399
Zbtb18	732.713	-0.172373	0.119349	-1.44428	0.148661	0.598741	Same	44.2954	37.669
Gm29856	0.952615	-1.60348	2.08916	-0.767522	0.442771	NA	Same	0.0864307	0.0264498
Gm30013	0	NA	NA	NA	NA	NA	Same	0	0
2310043L19Rik	0.0407063	0.0573885	3.34569	0.017153	0.986315	NA	Same	0.00508204	0
Gm30115	0	NA	NA	NA	NA	NA	Same	0	0
1700016C15Rik	2.79441	-3.44654	1.42673	-2.41568	0.0157057	NA	Same	0.3223	0.0269466
Adss	1211.2	0.00294955	0.108361	0.0272198	0.978284	0.996467	Same	68.4805	65.7483
Gm7068	0	NA	NA	NA	NA	NA	Same	0	0
Gm16432	17.9833	0.370679	0.562321	0.659195	0.509771	0.856653	Same	0.871893	1.08792
Desi2	713.483	-0.0544538	0.107176	-0.508076	0.6114	0.892897	Same	41.1102	38.1846
LOC108167748	9.99537	0.427025	0.763376	0.55939	0.575895	NA	Same	0.484319	0.611222
B230369F24Rik	27.1018	-0.422591	0.575527	-0.734267	0.462786	0.831455	Same	1.78684	1.2904
Cox20	56.128	0.15172	0.262087	0.578894	0.562661	0.87524	Same	2.99297	3.1769
Hnrnpu	13746.6	-0.0909499	0.0571522	-1.59136	0.111528	0.546905	Same	805.084	725.838
Efcab2	75.4399	-0.254209	0.237866	-1.06871	0.285201	0.719957	Same	4.70305	3.78324
Gm31289	0.489841	-1.27496	2.91349	-0.437605	0.661673	NA	Same	0.0463238	0.0120823
Gm39709	0.395931	-1.94108	3.26687	-0.594172	0.552397	NA	Same	0.0519913	0
Kif26b	200.856	-0.0200507	0.294196	-0.0681542	0.945663	0.988771	Same	11.5209	10.9076
Gm39710	3.18866	0.228264	1.51643	0.150527	0.880349	NA	Same	0.164568	0.18544
LOC108167845	3.86016	0.864823	1.17227	0.737732	0.460677	NA	Same	0.151468	0.263723
Smyd3	135.882	-0.217215	0.174273	-1.24641	0.212615	0.662723	Same	8.34117	6.8782
LOC108167846	3.33678	0.570936	1.06721	0.534981	0.592663	NA	Same	0.144666	0.216819
Gm31349	0.430527	0.784173	3.33681	0.235007	0.814203	NA	Same	0.0101641	0.0348145
Tfb2m	257.602	-0.00128225	0.139176	-0.0092131	0.992649	0.998447	Same	14.57	13.9755
Cnst	753.43	-0.0779458	0.149048	-0.522958	0.601004	0.888992	Same	43.9631	39.9402
Sccpdh	564.917	-0.00443959	0.11258	-0.0394349	0.968544	0.994034	Same	32.0494	30.6077
Gm1305	2.61244	1.12261	1.39641	0.803927	0.421439	NA	Same	0.0858936	0.185306
Ahctf1	1436.82	0.0295918	0.098118	0.301594	0.762961	0.944532	Same	80.2777	78.7673
Gm31668	0.197965	-0.982727	3.32662	-0.295413	0.767679	NA	Same	0.0259957	0
Cdc42bpa	1764.51	-0.0942186	0.0834161	-1.1295	0.258686	0.70059	Same	103.511	92.9968
LOC108167749	9.6988	-0.281111	0.634186	-0.443264	0.657575	NA	Same	0.604601	0.485036
Gm38331	1.73025	1.85088	1.72558	1.07261	0.283445	NA	Same	0.0431716	0.1374
Adck3	1741.11	-0.107785	0.190219	-0.566636	0.570962	0.877618	Same	102.39	91.3363
LOC108167750	1.18712	-0.577632	1.64039	-0.352132	0.72474	NA	Same	0.0825588	0.0524687
Gm37336	5.18732	-0.0974034	0.772237	-0.126132	0.899628	NA	Same	0.3017	0.273941
Psen2	1213.48	0.0230279	0.165926	0.138784	0.889621	0.974802	Same	67.8214	66.3634
Gm31728	22.0223	0.4023	0.552569	0.728055	0.46658	0.833469	Same	1.04088	1.3555
Gm39713	0	NA	NA	NA	NA	NA	Same	0	0
Gm5069	76.0636	-0.242921	0.255762	-0.949796	0.342216	0.764282	Same	4.71659	3.81278
Itpkb	2779.51	-0.327919	0.0966116	-3.3942	0.000688304	0.0614858	Same	176.991	135.655
Gm39712	14.5588	-1.07358	0.894092	-1.20075	0.229848	NA	Same	1.19298	0.526266
Stum	41.9239	0.0567404	0.366997	0.154607	0.877131	0.971819	Same	2.31359	2.33489
Gm31986	5.02426	0.395167	1.01478	0.389412	0.696972	NA	Same	0.240711	0.305905
Parp1	3176.55	-0.069864	0.109522	-0.6379	0.523539	0.861201	Same	184.443	168.815
Mir6904	1.18049	-0.251384	1.65357	-0.152025	0.879167	NA	Same	0.0719964	0.060585
Lin9	147.702	0.130174	0.207597	0.627049	0.530627	0.862824	Same	7.9611	8.31959
Mixl1	0.6083	0.653236	2.89415	0.225709	0.821428	NA	Same	0.0271574	0.038747
Acbd3	1302.1	-0.0289013	0.10389	-0.27819	0.780866	0.947749	Same	74.5867	70.056
Gm38293	15.282	0.0325481	0.572431	0.0568595	0.954657	NA	Same	0.861766	0.841747
LOC102634584	4.6636	-0.0590502	0.839667	-0.0703257	0.943934	NA	Same	0.263181	0.251895
H3f3a	2273.24	0.135529	0.0789375	1.71692	0.0859946	0.500222	Same	121.872	128.613
G370120E05Rik	41.6725	-0.051252	0.320429	-0.159948	0.872922	0.970988	Same	2.41808	2.22632
Sde2	680.742	0.0332692	0.10087	0.329822	0.741534	0.937731	Same	38.054	37.2996
Gm39714	0.162825	-0.900512	3.32843	-0.270552	0.786736	NA	Same	0.0203282	0
Lefty2	1.99798	-1.80611	1.31506	-1.37341	0.169625	NA	Same	0.188693	0.048759
Pycr2	589.295	0.0285754	0.191425	0.149277	0.881335	0.972715	Same	33.1753	32.2951
Gm32199	0.37836	-1.89332	3.26928	-0.579125	0.562505	NA	Same	0.0491576	0
Gm39715	0.845278	-0.530587	2.01676	-0.263089	0.792482	NA	Same	0.0596278	0.0368916
Lefty1	30.3395	-0.307712	0.391153	-0.78668	0.431469	0.816248	Same	1.93585	1.48554
Tmem63a	1077.82	0.421406	0.153396	2.74718	0.00601098	0.181215	Same	51.3037	65.8941
Ephx1	2108.49	-0.579282	0.208415	-2.77946	0.0054449	0.173344	Same	146.051	93.8872
9130409I23Rik	10.4534	-0.729924	0.700384	-1.04218	0.297329	NA	Same	0.766354	0.429505
Gm39716	0.993592	-2.45972	2.11791	-1.16139	0.245482	NA	Same	0.109092	0.0134733
Gm37406	0	NA	NA	NA	NA	NA	Same	0	0
Nvl	1117.02	-0.133925	0.134777	-0.993675	0.320381	0.747491	Same	66.408	58.1543
Cnih4	857.325	0.0125482	0.100012	0.125467	0.900154	0.9773	Same	48.2561	46.7757
Wdr26	5212.43	-0.0288931	0.080684	-0.358103	0.720267	0.932458	Same	297.963	280.481
Gm38664	31.1046	-0.363205	0.400459	-0.906971	0.364422	0.780387	Same	2.01597	1.49825
A430110L20Rik	62.7501	0.181879	0.248356	0.73233	0.463967	0.83226	Same	3.29961	3.61421
Gm39718	0.888121	-0.406389	1.756	-0.231428	0.816982	NA	Same	0.0567941	0.0427145
Gm39717	0.524478	1.64549	2.94293	0.559133	0.576071	NA	Same	0.0129978	0.0420017
Cnih3	0.598772	1.65543	2.85198	0.580449	0.561612	NA	Same	0.0101641	0.0510442
Ccdc121	18.8548	-1.93138	0.86339	-2.23698	NA	NA	Same	1.85351	0.455443
Gm32767	0.258102	1.88412	3.35248	0.562009	0.57411	NA	Same	0	0.0241646
LOC108167841	0	NA	NA	NA	NA	NA	Same	0	0
Dnah14	9.93159	-1.20827	0.984516	-1.22727	0.21972	NA	Same	0.837506	0.340628
Gm33612	0	NA	NA	NA	NA	NA	Same	0	0
Lbr	565.301	-0.154086	0.132745	-1.16076	0.245738	0.690308	Same	33.8306	29.2405
Gm33669	0.541186	-2.42225	3.24636	-0.746145	0.45558	NA	Same	0.0694858	0
Enah	8280.72	-0.00338038	0.152834	-0.0221179	0.982354	0.997446	Same	469.554	448.712
Gm38648	1.99205	-0.0434627	1.65381	-0.0262803	0.979034	NA	Same	0.11647	0.106793
Gm39719	5.50397	-0.220939	0.950033	-0.232559	0.816104	NA	Same	0.342947	0.272745
Gm33725	6.21609	0.48978	1.07647	0.454988	0.649118	NA	Same	0.287681	0.39027
Srp9	497.773	-0.0365996	0.239085	-0.153082	0.878334	0.971849	Same	28.7239	26.6944
Vmn1r1	0	NA	NA	NA	NA	NA	Same	0	0
LOC105244034	1.17718	-0.718699	2.48238	-0.28952	0.772183	NA	Same	0.0881511	0.0491888
Degs1	1249.87	0.0475508	0.104441	0.455289	0.648901	0.909463	Same	69.381	68.8757
1700047M11Rik	0.54876	-0.390247	2.88377	-0.135325	0.892355	NA	Same	0.0373215	0.0245944
Fbxo28	1145.77	0.0600865	0.0792532	0.758159	0.448356	0.824458	Same	63.2614	63.3503
Trp53bp2	656.745	-0.245921	0.149639	-1.64343	0.100293	0.528556	Same	40.7825	33.0021
Capn2	1836.66	0.131743	0.0938469	1.40381	0.160375	0.612898	Same	98.6275	103.675
LOC108167751	42.2299	-0.131026	0.289297	-0.452913	0.650612	0.910366	Same	2.50966	2.2014
LOC108167842	0.174557	1.30705	3.35248	0.389877	0.696628	NA	Same	0	0.0174073
Capn8	13.614	-1.64823	0.692745	-2.37927	0.017347	NA	Same	1.23791	0.375531
Ccdc185	1.13878	2.66909	2.4973	1.06879	0.285166	NA	Same	0.0101641	0.103514
Susd4	184.528	-0.417648	0.224262	-1.86232	0.0625576	0.441939	Same	12.2103	8.70192
Tlr5	44.0636	0.188911	0.376435	0.501844	0.615777	0.894958	Same	2.33329	2.5003
Gm33747	13.17	0.459713	0.513169	0.895833	0.370342	NA	Same	0.615316	0.820313
Disp1	640.522	0.00821202	0.109031	0.0753179	0.939962	0.987868	Same	36.1653	34.8276
Gm34287	2.37041	0.570203	1.32132	0.431539	0.666076	NA	Same	0.100515	0.156912
Brox	1118.83	0.0240122	0.114551	0.209621	0.833964	0.962796	Same	62.6318	61.0916
Aida	659.798	-0.00451985	0.127383	-0.0354824	0.971695	0.994508	Same	37.3155	35.7412
Mia3	2792.12	0.0934893	0.0742622	1.25891	0.208063	0.660229	Same	152.28	155.964
Gm34102	48.3961	0.144973	0.304654	0.475862	0.634173	0.904108	Same	2.5528	2.77112
Taf1a	295.226	-0.276917	0.152363	-1.81748	0.0691433	0.461195	Same	18.5379	14.6338
Hhipl2	18.0664	0.123369	0.479972	0.257033	0.797153	0.953908	Same	0.981805	1.0215
Gm33973	0.0814125	-0.369966	3.33681	-0.110874	0.911716	NA	Same	0.0101641	0
Gm39724	0.0989826	-0.0773148	3.34266	-0.0231297	0.981547	NA	Same	0.0129978	0
Gm34068	0	NA	NA	NA	NA	NA	Same	0	0
Gm34130	0.197965	-0.982727	3.32662	-0.295413	0.767679	NA	Same	0.0259957	0
Gm39725	0	NA	NA	NA	NA	NA	Same	0	0
1700056E22Rik	25.819	0.354648	0.388608	0.91261	0.361448	0.777568	Same	1.27735	1.54716
Dusp10	171.468	0.204706	0.186183	1.09949	0.271555	0.712311	Same	8.91213	9.89858
Gm34177	0	NA	NA	NA	NA	NA	Same	0	0
Gm34229	0.225546	-1.02509	3.32503	-0.308296	0.757857	NA	Same	0.0287811	0
1700112H15Rik	0.2886	-1.50517	3.29207	-0.457212	0.647519	NA	Same	0.0367406	0
4930488B22Rik	0	NA	NA	NA	NA	NA	Same	0	0
Hlx	137.783	-0.105927	0.30095	-0.351974	0.724857	0.934099	Same	8.09498	7.2013
Gm34342	0	NA	NA	NA	NA	NA	Same	0	0
Marc1	1.79952	-2.7651	2.26119	-1.22285	0.221386	NA	Same	0.202298	0.0245944
Marc2	1417.63	0.0643301	0.100265	0.641598	0.521134	0.86026	Same	78.2774	78.4208
Mir1981	0	NA	NA	NA	NA	NA	Same	0	0
Gm34451	32.3099	-0.205421	0.397744	-0.516465	0.60553	0.890365	Same	1.97448	1.6284
Gm39727	49.3884	-0.446077	0.347413	-1.284	0.199142	0.653305	Same	3.26664	2.30224
C130074G19Rik	3760.85	-0.184885	0.0977431	-1.89154	0.0585525	0.431356	Same	228.241	192.236
Gm34602	117.925	-0.682843	0.293485	-2.32667	0.019983	0.292232	Same	8.47596	4.99533
Mark1	1872.82	-0.13514	0.127566	-1.05938	0.289428	0.723378	Same	111.399	97.5434
Gm39728	23.5572	-0.428152	0.368517	-1.16182	0.245307	0.690204	Same	1.56523	1.09849
Gm34732	0.52546	2.78011	3.30999	0.839915	0.400956	NA	Same	0	0.051541
Gm37662	0	NA	NA	NA	NA	NA	Same	0	0
Gm34797	0.21641	-1.02509	3.32503	-0.308296	0.757857	NA	Same	0.0271574	0
Rab3gap2	1321.98	0.0653572	0.12092	0.540499	0.588853	0.885357	Same	73.0367	73.2201
Snora36b	0	NA	NA	NA	NA	NA	Same	0	0
Mir664	0	NA	NA	NA	NA	NA	Same	0	0
Gm34882	1.75773	-0.617869	1.43642	-0.430145	0.66709	NA	Same	0.127096	0.0752088
Iars2	1655.58	0.0268024	0.0963189	0.278267	0.780807	0.947749	Same	92.5253	90.7729
Mir194-1	1.38611	0.0571792	1.5407	0.0371124	0.970395	NA	Same	0.0751487	0.0773126
Mir215	1.13093	-0.323476	1.52925	-0.211526	0.832477	NA	Same	0.0719964	0.0550117
Bpnt1	813.173	0.229135	0.124585	1.83919	0.0658872	0.449351	Same	41.9751	47.1175
Eprs	3123.93	-0.0282918	0.0874104	-0.323667	0.74619	0.939948	Same	178.647	167.887
9630028B13Rik	2.35276	4.93311	1.75011	2.81875	0.0048211	NA	Same	0	0.231713
Gm2061	0	NA	NA	NA	NA	NA	Same	0	0
Slc30a10	0	NA	NA	NA	NA	NA	Same	0	0
Gm34969	0	NA	NA	NA	NA	NA	Same	0	0
5033404E19Rik	0	NA	NA	NA	NA	NA	Same	0	0
Gm35023	0.315392	-1.59918	3.286	-0.486665	0.626496	NA	Same	0.0401552	0
Gm39729	3.52014	0.768695	1.10604	0.694995	0.487059	NA	Same	0.146294	0.233307
Lyplal1	250.261	0.206981	0.141415	1.46364	0.143291	0.591818	Same	13.0944	14.4169
Gm35201	0.162825	-0.900512	3.32843	-0.270552	0.786736	NA	Same	0.0203282	0
Gm35341	0	NA	NA	NA	NA	NA	Same	0	0
Gm35426	0	NA	NA	NA	NA	NA	Same	0	0
A730004F24Rik	0	NA	NA	NA	NA	NA	Same	0	0
Gm35546	0.347834	0.784173	3.33681	0.235007	0.814203	NA	Same	0.0101641	0.0264498
Tgfb2	226.726	-0.263416	0.228449	-1.15306	0.248884	0.692102	Same	14.1638	11.3309
Gm35655	3.51357	-0.0280045	1.15243	-0.0243003	0.980613	NA	Same	0.202874	0.191293
Rrp15	274.358	0.155283	0.157996	0.98283	0.325691	0.750861	Same	14.6382	15.5335
A430105J06Rik	12.9703	-0.270597	0.459422	-0.588996	0.555864	NA	Same	0.814807	0.641896
Gm39732	0	NA	NA	NA	NA	NA	Same	0	0
1700023G09Rik	0	NA	NA	NA	NA	NA	Same	0	0
Gm39731	0	NA	NA	NA	NA	NA	Same	0	0
D1Pas1	1.3241	-0.158301	1.64331	-0.0963304	0.923258	NA	Same	0.0819341	0.0675238
Spata17	17.4522	-2.99494	1.08611	-2.7575	NA	NA	Same	1.97304	0.234156
Gm15509	0	NA	NA	NA	NA	NA	Same	0	0
1700007P06Rik	0	NA	NA	NA	NA	NA	Same	0	0
Gpatch2	816.164	-0.058078	0.0914195	-0.635291	0.525239	0.861208	Same	47.3084	43.5013
Gm37896	1.52848	-0.107462	1.50864	-0.0712308	0.943214	NA	Same	0.0920982	0.0780578
Gm36249	0	NA	NA	NA	NA	NA	Same	0	0
Gm36388	0	NA	NA	NA	NA	NA	Same	0	0
LOC108167753	0	NA	NA	NA	NA	NA	Same	0	0
Esrrg	19.868	-1.2069	0.66448	-1.8163	0.0693243	0.46151	Same	1.66805	0.684833
LOC108167752	0	NA	NA	NA	NA	NA	Same	0	0
9330162B11Rik	0.197965	-0.982727	3.32662	-0.295413	0.767679	NA	Same	0.0259957	0
Ush2a	7.52906	-0.0813566	0.614148	-0.132471	0.894612	NA	Same	0.438822	0.398834
Gm39735	0	NA	NA	NA	NA	NA	Same	0	0
Gm36456	0	NA	NA	NA	NA	NA	Same	0	0
Kctd3	989.603	-0.0721563	0.0867755	-0.831529	0.405675	0.80363	Same	57.6658	52.481
Gm36561	0	NA	NA	NA	NA	NA	Same	0	0
Kcnk2	682.269	-0.0755605	0.197461	-0.38266	0.701972	0.927588	Same	39.7251	36.2401
Gm3837	152.561	0.0527862	0.165544	0.318865	0.749829	0.940699	Same	8.49729	8.40468
LOC108167754	1.02356	0.198798	2.19927	0.0903929	0.927975	NA	Same	0.0547767	0.0594089
Gm30088	2.12932	-0.512275	1.26019	-0.406506	0.684371	NA	Same	0.145434	0.0974767
Cenpf	940.628	-0.308451	0.1301	-2.37088	0.0177457	0.279864	Same	59.7343	46.1946
Ptpn14	1792.98	0.0152809	0.125849	0.121422	0.903357	0.978817	Same	100.611	97.8313
Smyd2	913.577	0.0663249	0.140135	0.473292	0.636005	0.90481	Same	50.407	50.5971
[truncated: 33,978 more rows]
