# Supplementary material for: In vitro fertilization induces reproductive changes in male mouse offspring and has multigenerational effects
Source: JCI Insight. 2025 Mar 4;10(8):e188931. doi: 10.1172/jci.insight.188931 (PMC12016927; doi:10.1172/jci.insight.188931)
Supplement: Supplemental table 3 [file jciinsight-10-188931-s191.xlsx]

## Sheet: DMRs_annotates_12wks
Supplemental Table 3: Differentially methylated regions (DMRs) using SeSaMe pipeline for IVF vs Natural 12 weeks sperm.
probeID	X	Seg_Chrm	Seg_Start	Seg_End	Seg_Est	Seg_Pval	Seg_Pval_adj	Estimate	Std..Error	t.value	Pr...t..	significant	DM_Status	CpG_chrm	CpG_beg	CpG_end	probe_strand	genesUniq	geneNames	transcriptTypes	transcriptIDs	distToTSS
1	cg28183113_TC11	72802	chr10	12614889	12615057	-0.145618	0.000270435	0.0393056	-0.134255	0.0377544	-3.556	0.00744397	TRUE	Hypo	chr10	12614888	12614890	+	Utrn	Utrn;Utrn;Utrn	protein_coding;protein_coding;protein_coding	ENSMUST00000076817.4;ENSMUST00000217994.1;ENSMUST00000218635.1	246847;-57;254477
2	cg28183120_BC21	72802	chr10	12614889	12615057	-0.145618	0.000270435	0.0393056	-0.156982	0.0436194	-3.59889	0.00699351	TRUE	Hypo	chr10	12615055	12615057	+	Utrn	Utrn;Utrn;Utrn	protein_coding;protein_coding;protein_coding	ENSMUST00000076817.4;ENSMUST00000217994.1;ENSMUST00000218635.1	246680;-224;254310
3	cg28232956_BC21	73080	chr10	19404324	19459304	-0.0261986	0.00018884	0.0334278	-0.102528	0.0272896	-3.75703	0.0198258	TRUE	Hypo	chr10	19414024	19414026	+	NA	NA	NA	NA	NA
4	cg28241277_BC21	73133	chr10	20208027	20220825	-0.054558	7.47145424605881e-05	0.0218485	-0.103407	0.0343894	-3.00693	0.0168924	TRUE	Hypo	chr10	20220823	20220825	+	Map7	Map7;Map7;Map7;Map7;Map7;Map7;Map7;Map7	processed_transcript;processed_transcript;protein_coding;protein_coding;protein_coding;protein_coding;retained_intron;retained_intron	ENSMUST00000213386.1;ENSMUST00000216065.1;ENSMUST00000020173.15;ENSMUST00000116259.4;ENSMUST00000214231.1;ENSMUST00000215924.1;ENSMUST00000214823.1;ENSMUST00000217251.1	48817;49118;72353;71840;71829;49802;71826;49836
5	cg28529365_BC21	74697	chr10	61211569	61224740	-0.0898134	5.1874341214181e-05	0.0194358	-0.122627	0.0262161	-4.67754	0.00158693	TRUE	Hypo	chr10	61211568	61211570	+	Adamts14	Adamts14;Adamts14	protein_coding;protein_coding	ENSMUST00000092486.10;ENSMUST00000120336.1	61870;61674
6	cg28529385_BC21	74697	chr10	61211569	61224740	-0.0898134	5.1874341214181e-05	0.0194358	-0.10123	0.0245863	-4.11735	0.00335646	TRUE	Hypo	chr10	61212205	61212207	+	Adamts14	Adamts14;Adamts14	protein_coding;protein_coding	ENSMUST00000092486.10;ENSMUST00000120336.1	61233;61037
7	cg28718234_BC21	76314	chr10	80312634	80312877	-0.217219	9.60962635201613e-06	0.00878884	-0.19998	0.0403573	-4.95523	0.00111355	TRUE	Hypo	chr10	80312633	80312635	+	Apc2	Apc2;Apc2	protein_coding;protein_coding	ENSMUST00000020349.6;ENSMUST00000105359.7	10814;16657
8	cg28718248_BC21	76314	chr10	80312634	80312877	-0.217219	9.60962635201613e-06	0.00878884	-0.234458	0.0491822	-4.76712	0.00141381	TRUE	Hypo	chr10	80312875	80312877	+	Apc2	Apc2;Apc2	protein_coding;protein_coding	ENSMUST00000020349.6;ENSMUST00000105359.7	11056;16899
9	cg28718249_BC11	76315	chr10	80312890	80313045	-0.228671	4.22246214745829e-05	0.017523	-0.254191	0.045726	-5.559	0.000535296	TRUE	Hypo	chr10	80312889	80312891	+	Apc2	Apc2;Apc2	protein_coding;protein_coding	ENSMUST00000020349.6;ENSMUST00000105359.7	11070;16913
10	cg28718258_TC21	76315	chr10	80312890	80313045	-0.228671	4.22246214745829e-05	0.017523	-0.203152	0.0617827	-3.28816	0.0110523	TRUE	Hypo	chr10	80313043	80313045	+	Apc2	Apc2;Apc2	protein_coding;protein_coding	ENSMUST00000020349.6;ENSMUST00000105359.7	11224;17067
11	cg28851355_TC21	77453	chr10	93432755	93432848	-0.229901	0.000122681	0.0277728	-0.244594	0.0617647	-3.9601	0.00417647	TRUE	Hypo	chr10	93432754	93432756	-	Mir7688	Mir7688	miRNA	ENSMUST00000183565.1	-352
12	cg28851356_TC21	77453	chr10	93432755	93432848	-0.229901	0.000122681	0.0277728	-0.215208	0.0569737	-3.77732	0.0054088	TRUE	Hypo	chr10	93432846	93432848	-	Mir7688	Mir7688	miRNA	ENSMUST00000183565.1	-260
13	cg28865549_TC21	77564	chr10	94561869	94566766	-0.0306403	0.000356021	0.0442808	-0.130965	0.0616035	-2.12594	0.06621	TRUE	Hypo	chr10	94561868	94561870	-	Tmcc3	Tmcc3;Tmcc3;Tmcc3;Tmcc3;Tmcc3	protein_coding;protein_coding;protein_coding;protein_coding;protein_coding	ENSMUST00000065060.11;ENSMUST00000117460.7;ENSMUST00000132743.2;ENSMUST00000148823.2;ENSMUST00000148910.2	47012;10997;249845;16438;11017
14	cg29190270_BC21	79762	chr11	4308791	4308865	-0.155132	0.000125264	0.0280796	-0.143396	0.0400177	-3.5833	0.00715387	TRUE	Hypo	chr11	4308790	4308792	-	NA	NA	NA	NA	NA
15	cg29190273_TC21	79762	chr11	4308791	4308865	-0.155132	0.000125264	0.0280796	-0.166869	0.0401373	-4.15747	0.00317623	TRUE	Hypo	chr11	4308863	4308865	-	NA	NA	NA	NA	NA
17	cg29298871_BC21	80382	chr11	20031721	20031722	-0.183441	0.000300766	0.0410678	-0.183441	0.0302441	-6.06533	0.000300766	TRUE	Hypo	chr11	20031720	20031722	+	NA	NA	NA	NA	NA
18	cg30090231_TC21	87131	chr11	104311838	104311839	-0.13311	8.14627373369841e-05	0.0225317	-0.13311	0.0181586	-7.33039	8.14627373369838e-05	TRUE	Hypo	chr11	104311837	104311839	+	Mapt	Mapt;Mapt;Mapt;Mapt;Mapt	protein_coding;protein_coding;protein_coding;protein_coding;protein_coding	ENSMUST00000100347.10;ENSMUST00000106988.7;ENSMUST00000106989.2;ENSMUST00000106992.9;ENSMUST00000106993.9	80254;29457;29457;80448;80323
19	cg30668075_BC21	90774	chr12	55450443	55450444	-0.190698	9.46946708927647e-05	0.0243277	-0.190698	0.0265764	-7.17549	9.46946708927644e-05	TRUE	Hypo	chr12	55450442	55450444	-	NA	NA	NA	NA	NA
20	cg30796933_BC21	91441	chr12	73793368	73793381	-0.112682	0.000143221	0.0299647	-0.105992	0.0542244	-1.95469	0.0863641	TRUE	Hypo	chr12	73793367	73793369	+	Gm8075	Gm8075;Gm8075	lincRNA;lincRNA	ENSMUST00000222997.1;ENSMUST00000223088.1	-120;-115
21	cg30796934_TC21	91441	chr12	73793368	73793381	-0.112682	0.000143221	0.0299647	-0.119372	0.016324	-7.3127	8.28643118394394e-05	TRUE	Hypo	chr12	73793379	73793381	-	Gm8075	Gm8075;Gm8075	lincRNA;lincRNA	ENSMUST00000222997.1;ENSMUST00000223088.1	-108;-103
22	cg30816003_BC21	91527	chr12	76081600	76081615	-0.125962	7.97794744067889e-06	0.0077076	-0.135054	0.0275788	-4.89702	0.00119828	TRUE	Hypo	chr12	76081599	76081601	+	Syne2	Syne2;Syne2;Syne2;Syne2;Syne2;Syne2;Syne2	nonsense_mediated_decay;protein_coding;protein_coding;protein_coding;protein_coding;protein_coding;protein_coding	ENSMUST00000126903.1;ENSMUST00000044217.15;ENSMUST00000085280.11;ENSMUST00000131480.7;ENSMUST00000139204.7;ENSMUST00000143031.7;ENSMUST00000154509.7	-339;263282;49986;9584;33022;263282;-56
23	cg30816004_BC21	91527	chr12	76081600	76081615	-0.125962	7.97794744067889e-06	0.0077076	-0.116871	0.0234823	-4.97698	0.00108358	TRUE	Hypo	chr12	76081613	76081615	+	Syne2	Syne2;Syne2;Syne2;Syne2;Syne2;Syne2;Syne2	nonsense_mediated_decay;protein_coding;protein_coding;protein_coding;protein_coding;protein_coding;protein_coding	ENSMUST00000126903.1;ENSMUST00000044217.15;ENSMUST00000085280.11;ENSMUST00000131480.7;ENSMUST00000139204.7;ENSMUST00000143031.7;ENSMUST00000154509.7	-325;263296;50000;9598;33036;263296;-42
24	cg31697312_TC21	97536	chr13	60350236	60422902	-0.0377355	1.62803761194154e-05	0.0111741	-0.121986	0.0443917	-2.74794	0.0251388	TRUE	Hypo	chr13	60350235	60350237	-	NA	NA	NA	NA	NA
25	cg31714428_BC11	97632	chr13	62858416	62858440	-0.0821633	0.000378208	0.0452671	-0.119771	0.0214109	-5.59394	0.000513865	TRUE	Hypo	chr13	62858415	62858417	-	Fbp2	Fbp2	protein_coding	ENSMUST00000021907.8	7
26	cg31792766_BC21	98100	chr13	73251936	73251937	-0.161159	0.000395354	0.0463428	-0.161159	0.0276832	-5.82153	0.000395354	TRUE	Hypo	chr13	73251935	73251937	+	NA	NA	NA	NA	NA
27	cg32304974_TC21	100711	chr14	27876127	27876182	-0.0873484	3.81116745458219e-06	0.00551588	-0.113874	0.0275007	-4.14076	0.00324998	TRUE	Hypo	chr14	27876180	27876182	+	Erc2;Gm45645	Erc2;Erc2;Erc2;Erc2;Erc2;Erc2;Erc2;Erc2;Erc2;Erc2;Gm45645	processed_transcript;processed_transcript;processed_transcript;protein_coding;protein_coding;protein_coding;protein_coding;protein_coding;retained_intron;retained_intron;antisense	ENSMUST00000209476.1;ENSMUST00000211627.1;ENSMUST00000211636.1;ENSMUST00000090302.5;ENSMUST00000210135.1;ENSMUST00000210924.1;ENSMUST00000211145.1;ENSMUST00000211684.1;ENSMUST00000209752.1;ENSMUST00000210524.1;ENSMUST00000211470.1	3049;151545;77623;253739;253753;77;223354;111;253671;-233;37
28	cg32608734_BC21	102944	chr14	65970086	65970885	-0.118943	0.000132186	0.028739	-0.120738	0.045285	-2.66617	0.028531	TRUE	Hypo	chr14	65970085	65970087	-	Clu	Clu;Clu;Clu;Clu;Clu;Clu;Clu;Clu	nonsense_mediated_decay;protein_coding;protein_coding;protein_coding;protein_coding;protein_coding;protein_coding;retained_intron	ENSMUST00000138665.1;ENSMUST00000022616.13;ENSMUST00000127387.7;ENSMUST00000128539.7;ENSMUST00000138191.7;ENSMUST00000144619.1;ENSMUST00000153460.7;ENSMUST00000146990.1	1444;1603;-534;-972;-718;-1217;368;1432
29	cg32608742_BC21	102944	chr14	65970086	65970885	-0.118943	0.000132186	0.028739	-0.117148	0.0212479	-5.51338	0.000564765	TRUE	Hypo	chr14	65970883	65970885	+	Clu	Clu;Clu;Clu;Clu;Clu;Clu;Clu;Clu	nonsense_mediated_decay;protein_coding;protein_coding;protein_coding;protein_coding;protein_coding;protein_coding;retained_intron	ENSMUST00000138665.1;ENSMUST00000022616.13;ENSMUST00000127387.7;ENSMUST00000128539.7;ENSMUST00000138191.7;ENSMUST00000144619.1;ENSMUST00000153460.7;ENSMUST00000146990.1	2242;2401;264;-174;80;-419;1166;2230
30	cg32647041_BC21	103187	chr14	70081402	70081607	-0.0931185	0.000470314	0.0495758	-0.10178	0.0168929	-6.02503	0.00181205	TRUE	Hypo	chr14	70081401	70081403	+	Egr3	Egr3;Egr3	protein_coding;retained_intron	ENSMUST00000225200.1;ENSMUST00000223747.1	4088;2663
31	cg33086309_TC21	105149	chr15	12372980	12373013	-0.110076	9.76206340832497e-06	0.00886555	-0.120489	0.0227969	-5.28533	0.000741408	TRUE	Hypo	chr15	12373011	12373013	-	Pdzd2	Pdzd2	protein_coding	ENSMUST00000075317.11	219545
32	cg33253626_BC11	105898	chr15	37847056	37847990	-0.133099	2.31235849532415e-06	0.0042297	-0.165822	0.0487067	-3.4045	0.00929835	TRUE	Hypo	chr15	37847055	37847057	+	NA	NA	NA	NA	NA
33	cg33253627_BC11	105898	chr15	37847056	37847990	-0.133099	2.31235849532415e-06	0.0042297	-0.156646	0.0507817	-3.0847	0.0150096	TRUE	Hypo	chr15	37847082	37847084	+	NA	NA	NA	NA	NA
34	cg33253630_TC21	105898	chr15	37847056	37847990	-0.133099	2.31235849532415e-06	0.0042297	-0.14446	0.0385123	-3.751	0.00561619	TRUE	Hypo	chr15	37847252	37847254	-	NA	NA	NA	NA	NA
35	cg33459767_BC21	106835	chr15	71309799	71309863	-0.117547	9.61718332941517e-05	0.0244326	-0.136356	0.0375407	-3.63221	0.00666366	TRUE	Hypo	chr15	71309798	71309800	+	Gm5217	Gm5217	processed_pseudogene	ENSMUST00000229873.1	-35
36	cg33852906_TC21	110656	chr16	3926417	3926706	-0.128096	0.000179127	0.0327395	-0.130832	0.0434224	-3.01302	0.0167365	TRUE	Hypo	chr16	3926416	3926418	-	Cluap1;Gm15538;Gm15539;Gm23493	Cluap1;Cluap1;Gm15538;Gm15539;Gm23493	nonsense_mediated_decay;protein_coding;processed_pseudogene;processed_pseudogene;miRNA	ENSMUST00000139294.1;ENSMUST00000040881.13;ENSMUST00000121410.2;ENSMUST00000118452.2;ENSMUST00000116835.2	17341;17592;-11;-1189;-782
37	cg33852911_TC21	110656	chr16	3926417	3926706	-0.128096	0.000179127	0.0327395	-0.125359	0.0272229	-4.60491	0.00174421	TRUE	Hypo	chr16	3926704	3926706	-	Cluap1;Gm15538;Gm15539;Gm23493	Cluap1;Cluap1;Gm15538;Gm15539;Gm23493	nonsense_mediated_decay;protein_coding;processed_pseudogene;processed_pseudogene;miRNA	ENSMUST00000139294.1;ENSMUST00000040881.13;ENSMUST00000121410.2;ENSMUST00000118452.2;ENSMUST00000116835.2	17629;17880;277;-901;-494
38	cg34552646_TC21	114897	chr16	96819799	96819800	-0.110553	0.000244822	0.0376531	-0.110553	0.0176791	-6.25334	0.000244822	TRUE	Hypo	chr16	96819798	96819800	+	Dscam	Dscam	protein_coding	ENSMUST00000056102.8	350954
39	cg35194380_TC21	120590	chr17	72913341	72913342	-0.133923	0.000131412	0.0287097	-0.133923	0.0177327	-7.55228	0.000131412	TRUE	Hypo	chr17	72913340	72913342	+	NA	NA	NA	NA	NA
40	cg35254086_TC21	120911	chr17	80312128	80370906	-0.0511831	7.956233872948e-05	0.0223361	-0.104059	0.0329055	-3.16236	0.0133474	TRUE	Hypo	chr17	80312127	80312129	+	Arhgef33	Arhgef33;Arhgef33;Arhgef33	protein_coding;protein_coding;protein_coding	ENSMUST00000068175.5;ENSMUST00000223878.1;ENSMUST00000224391.1	4721;4721;4703
41	cg37234048_TC21	3670	chr1	91757429	91757450	-0.159827	8.52012120959691e-05	0.0230365	-0.139377	0.038052	-3.6628	0.00637536	TRUE	Hypo	chr1	91757428	91757430	-	NA	NA	NA	NA	NA
42	cg37234049_BC21	3670	chr1	91757429	91757450	-0.159827	8.52012120959691e-05	0.0230365	-0.180277	0.0411877	-4.37696	0.00235836	TRUE	Hypo	chr1	91757448	91757450	-	NA	NA	NA	NA	NA
44	cg37374574_BC21	4234	chr1	119189708	119189828	-0.134454	5.82760142892132e-05	0.0200329	-0.145066	0.0388015	-3.73868	0.0057162	TRUE	Hypo	chr1	119189707	119189709	+	NA	NA	NA	NA	NA
45	cg37374583_TC21	4234	chr1	119189708	119189828	-0.134454	5.82760142892132e-05	0.0200329	-0.123841	0.0269064	-4.60267	0.00174934	TRUE	Hypo	chr1	119189826	119189828	-	NA	NA	NA	NA	NA
46	cg37466196_BC11	4689	chr1	132229128	132229158	-0.194995	0.000182359	0.0330483	-0.213491	0.0707328	-3.01828	0.0166029	TRUE	Hypo	chr1	132229127	132229129	-	Gm10188;Lemd1	Gm10188;Lemd1;Lemd1;Lemd1;Lemd1;Lemd1;Lemd1	protein_coding;nonsense_mediated_decay;nonsense_mediated_decay;protein_coding;protein_coding;protein_coding;retained_intron	ENSMUST00000086544.4;ENSMUST00000185436.6;ENSMUST00000187339.6;ENSMUST00000112357.8;ENSMUST00000188169.6;ENSMUST00000191418.1;ENSMUST00000189086.1	640;2814;2785;37673;37697;944;944
47	cg37466199_BC21	4689	chr1	132229128	132229158	-0.194995	0.000182359	0.0330483	-0.176499	0.0385305	-4.58078	0.00180017	TRUE	Hypo	chr1	132229156	132229158	-	Gm10188;Lemd1	Gm10188;Lemd1;Lemd1;Lemd1;Lemd1;Lemd1;Lemd1	protein_coding;nonsense_mediated_decay;nonsense_mediated_decay;protein_coding;protein_coding;protein_coding;retained_intron	ENSMUST00000086544.4;ENSMUST00000185436.6;ENSMUST00000187339.6;ENSMUST00000112357.8;ENSMUST00000188169.6;ENSMUST00000191418.1;ENSMUST00000189086.1	611;2843;2814;37702;37726;973;973
48	cg37469718_BC21	4737	chr1	132525852	132525853	-0.105922	0.000365988	0.0446928	-0.105922	0.0179844	-5.88966	0.000365988	TRUE	Hypo	chr1	132525851	132525853	-	Cntn2	Cntn2;Cntn2;Cntn2	protein_coding;retained_intron;retained_intron	ENSMUST00000086521.10;ENSMUST00000186487.6;ENSMUST00000190601.6	17088;17039;17014
49	cg37614393_TC11	5622	chr1	152779256	152779369	-0.153228	6.06254136366986e-05	0.0204907	-0.174826	0.0406491	-4.30086	0.00261272	TRUE	Hypo	chr1	152779255	152779257	+	NA	NA	NA	NA	NA
50	cg37614396_TC21	5622	chr1	152779256	152779369	-0.153228	6.06254136366986e-05	0.0204907	-0.13163	0.033144	-3.97145	0.00411058	TRUE	Hypo	chr1	152779367	152779369	+	NA	NA	NA	NA	NA
51	cg37628621_TC21	5729	chr1	154117710	154118001	-0.140111	0.000102998	0.0253522	-0.130882	0.033805	-3.87169	0.00473005	TRUE	Hypo	chr1	154117709	154117711	+	A830008E24Rik	A830008E24Rik	lincRNA	ENSMUST00000190485.1	242
52	cg37628631_BC21	5729	chr1	154117710	154118001	-0.140111	0.000102998	0.0253522	-0.149339	0.037382	-3.99495	0.00397769	TRUE	Hypo	chr1	154117999	154118001	+	A830008E24Rik	A830008E24Rik	lincRNA	ENSMUST00000190485.1	-48
53	cg37878254_BC21	7353	chr1	182792667	182792740	-0.155287	3.8153097605724e-07	0.00153945	-0.169557	0.0271739	-6.2397	0.00024847	TRUE	Hypo	chr1	182792666	182792668	-	Susd4	Susd4;Susd4;Susd4;Susd4;Susd4	protein_coding;protein_coding;protein_coding;protein_coding;protein_coding	ENSMUST00000085724.4;ENSMUST00000153348.7;ENSMUST00000155229.6;ENSMUST00000193660.5;ENSMUST00000194981.1	27772;28655;28807;28272;28111
54	cg37878255_BC11	7353	chr1	182792667	182792740	-0.155287	3.8153097605724e-07	0.00153945	-0.141017	0.0222543	-6.33661	0.000223802	TRUE	Hypo	chr1	182792738	182792740	+	Susd4	Susd4;Susd4;Susd4;Susd4;Susd4	protein_coding;protein_coding;protein_coding;protein_coding;protein_coding	ENSMUST00000085724.4;ENSMUST00000153348.7;ENSMUST00000155229.6;ENSMUST00000193660.5;ENSMUST00000194981.1	27844;28727;28879;28344;28183
55	cg38005660_TC21	8097	chr2	4299347	4300234	-0.0733444	0.000251847	0.038093	-0.100138	0.0196803	-5.08822	0.000943488	TRUE	Hypo	chr2	4300232	4300234	-	Frmd4a;Gm13187	Frmd4a;Frmd4a;Frmd4a;Frmd4a;Frmd4a;Frmd4a;Gm13187;Gm13187	nonsense_mediated_decay;protein_coding;protein_coding;protein_coding;protein_coding;retained_intron;processed_transcript;processed_transcript	ENSMUST00000176803.7;ENSMUST00000091497.10;ENSMUST00000175669.7;ENSMUST00000177457.7;ENSMUST00000239018.1;ENSMUST00000147156.8;ENSMUST00000132211.1;ENSMUST00000133873.7	-770;147361;-285;282489;14673;-652;880;935
56	cg38530756_BC21	11622	chr2	72035786	72035859	-0.177359	1.54939641600347e-05	0.0110685	-0.20534	0.0454977	-4.51319	0.00196751	TRUE	Hypo	chr2	72035785	72035787	+	Rapgef4	Rapgef4;Rapgef4;Rapgef4	processed_transcript;protein_coding;protein_coding	ENSMUST00000150234.7;ENSMUST00000090826.11;ENSMUST00000102698.9	54527;54546;54499
57	cg38530759_BC21	11622	chr2	72035786	72035859	-0.177359	1.54939641600347e-05	0.0110685	-0.149378	0.0309597	-4.82491	0.00131311	TRUE	Hypo	chr2	72035857	72035859	+	Rapgef4	Rapgef4;Rapgef4;Rapgef4	processed_transcript;protein_coding;protein_coding	ENSMUST00000150234.7;ENSMUST00000090826.11;ENSMUST00000102698.9	54599;54618;54571
58	cg38656812_TC11	12551	chr2	89182343	89297565	-0.0275951	4.42106528713211e-05	0.0176827	-0.117257	0.0478243	-2.45184	0.0398225	TRUE	Hypo	chr2	89182342	89182344	-	Gm13761	Gm13761	processed_pseudogene	ENSMUST00000117238.2	-162
59	cg39188825_BC21	16222	chr2	158550268	158550269	-0.108401	0.00026684	0.0389636	-0.108401	0.0175571	-6.17419	0.00026684	TRUE	Hypo	chr2	158550267	158550269	-	Arhgap40	Arhgap40;Arhgap40;Arhgap40	protein_coding;protein_coding;retained_intron	ENSMUST00000099133.9;ENSMUST00000165398.1;ENSMUST00000135838.1	37472;37472;8531
60	cg40139488_BC21	22498	chr3	104644154	104644155	-0.138152	0.000138969	0.0296039	-0.138152	0.0203407	-6.79188	0.000138969	TRUE	Hypo	chr3	104644153	104644155	-	Gm43581;Slc16a1	Gm43581;Slc16a1	sense_intronic;protein_coding	ENSMUST00000196766.1;ENSMUST00000046212.1	1160;5486
61	cg40295046_TC11	23380	chr3	126998470	126998488	-0.126678	0.000248777	0.0379213	-0.136054	0.0441426	-3.08215	0.0150677	TRUE	Hypo	chr3	126998469	126998471	+	Ank2	Ank2;Ank2;Ank2;Ank2;Ank2;Ank2	protein_coding;protein_coding;protein_coding;protein_coding;protein_coding;retained_intron	ENSMUST00000044443.14;ENSMUST00000182064.8;ENSMUST00000182078.8;ENSMUST00000182711.7;ENSMUST00000182959.7;ENSMUST00000183075.1	-7;227378;410590;500881;410529;-31
62	cg40295047_TC21	23380	chr3	126998470	126998488	-0.126678	0.000248777	0.0379213	-0.117301	0.0278116	-4.21772	0.0029249	TRUE	Hypo	chr3	126998486	126998488	+	Ank2	Ank2;Ank2;Ank2;Ank2;Ank2;Ank2	protein_coding;protein_coding;protein_coding;protein_coding;protein_coding;retained_intron	ENSMUST00000044443.14;ENSMUST00000182064.8;ENSMUST00000182078.8;ENSMUST00000182711.7;ENSMUST00000182959.7;ENSMUST00000183075.1	-24;227361;410573;500864;410512;-48
63	cg40482411_BC21	24300	chr3	149077451	149077452	-0.110931	0.000138724	0.0296039	-0.110931	0.0163287	-6.79362	0.000138724	TRUE	Hypo	chr3	149077450	149077452	+	NA	NA	NA	NA	NA
64	cg41785362_TC21	32968	chr4	155054494	155054495	-0.116227	0.0002217	0.0361148	-0.116227	0.0183168	-6.3454	0.0002217	TRUE	Hypo	chr4	155054493	155054495	-	Plch2	Plch2;Plch2	protein_coding;protein_coding	ENSMUST00000131173.2;ENSMUST00000186598.6	2291;259
65	cg42825097_TC21	39719	chr5	129111578	129111579	-0.121074	4.80835471709405e-05	0.0184288	-0.121074	0.0153384	-7.89353	4.80835471709404e-05	TRUE	Hypo	chr5	129111577	129111579	+	Adgrd1	Adgrd1;Adgrd1	protein_coding;protein_coding	ENSMUST00000056617.13;ENSMUST00000156437.2	14828;14821
66	cg43448190_BC21	44059	chr6	54329263	54329264	-0.145264	9.77120082641845e-05	0.0246691	-0.145264	0.020335	-7.14352	9.77120082641845e-05	TRUE	Hypo	chr6	54329262	54329264	-	9130019P16Rik;Prr15	9130019P16Rik;Prr15	antisense;protein_coding	ENSMUST00000145111.7;ENSMUST00000059138.5	100959;2380
68	cg45359716_BC21	58565	chr8	10249139	10249215	-0.178508	0.000102459	0.0253358	-0.194486	0.040757	-4.77183	0.0014053	TRUE	Hypo	chr8	10249138	10249140	-	Myo16	Myo16;Myo16;Myo16	protein_coding;protein_coding;protein_coding	ENSMUST00000207477.1;ENSMUST00000208309.1;ENSMUST00000214643.1	95171;95228;-149
69	cg45359718_BC21	58565	chr8	10249139	10249215	-0.178508	0.000102459	0.0253358	-0.16253	0.0501094	-3.2435	0.0118156	TRUE	Hypo	chr8	10249213	10249215	+	Myo16	Myo16;Myo16;Myo16	protein_coding;protein_coding;protein_coding	ENSMUST00000207477.1;ENSMUST00000208309.1;ENSMUST00000214643.1	95246;95303;-74
70	cg45515707_BC21	59546	chr8	27252698	27252699	-0.133763	0.000312138	0.0415631	-0.133763	0.0221761	-6.03185	0.000312138	TRUE	Hypo	chr8	27252697	27252699	-	NA	NA	NA	NA	NA
71	cg45646766_TC21	60143	chr8	45763118	45763318	-0.103481	0.000427417	0.0481115	-0.128076	0.0384838	-3.32805	0.0104145	TRUE	Hypo	chr8	45763117	45763119	-	Sorbs2;Sorbs2os	Sorbs2;Sorbs2;Sorbs2;Sorbs2;Sorbs2;Sorbs2;Sorbs2;Sorbs2;Sorbs2;Sorbs2;Sorbs2;Sorbs2;Sorbs2;Sorbs2;Sorbs2;Sorbs2;Sorbs2os	nonsense_mediated_decay;processed_transcript;protein_coding;protein_coding;protein_coding;protein_coding;protein_coding;protein_coding;protein_coding;protein_coding;protein_coding;protein_coding;protein_coding;protein_coding;protein_coding;protein_coding;antisense	ENSMUST00000211095.1;ENSMUST00000132767.1;ENSMUST00000067065.13;ENSMUST00000067107.14;ENSMUST00000124544.7;ENSMUST00000125295.7;ENSMUST00000130011.7;ENSMUST00000132139.8;ENSMUST00000134675.7;ENSMUST00000135336.8;ENSMUST00000138049.8;ENSMUST00000139869.7;ENSMUST00000141039.7;ENSMUST00000143820.7;ENSMUST00000153798.7;ENSMUST00000171337.9;ENSMUST00000135116.1	104413;-728;255330;255200;255324;10;101122;255310;104448;135315;255323;104442;255300;104314;104826;255200;56180
72	cg45646767_BC21	60143	chr8	45763118	45763318	-0.103481	0.000427417	0.0481115	-0.105301	0.0347257	-3.03237	0.0162508	TRUE	Hypo	chr8	45763132	45763134	-	Sorbs2;Sorbs2os	Sorbs2;Sorbs2;Sorbs2;Sorbs2;Sorbs2;Sorbs2;Sorbs2;Sorbs2;Sorbs2;Sorbs2;Sorbs2;Sorbs2;Sorbs2;Sorbs2;Sorbs2;Sorbs2;Sorbs2os	nonsense_mediated_decay;processed_transcript;protein_coding;protein_coding;protein_coding;protein_coding;protein_coding;protein_coding;protein_coding;protein_coding;protein_coding;protein_coding;protein_coding;protein_coding;protein_coding;protein_coding;antisense	ENSMUST00000211095.1;ENSMUST00000132767.1;ENSMUST00000067065.13;ENSMUST00000067107.14;ENSMUST00000124544.7;ENSMUST00000125295.7;ENSMUST00000130011.7;ENSMUST00000132139.8;ENSMUST00000134675.7;ENSMUST00000135336.8;ENSMUST00000138049.8;ENSMUST00000139869.7;ENSMUST00000141039.7;ENSMUST00000143820.7;ENSMUST00000153798.7;ENSMUST00000171337.9;ENSMUST00000135116.1	104428;-713;255345;255215;255339;25;101137;255325;104463;135330;255338;104457;255315;104329;104841;255215;56165
73	cg45664695_TC21	60269	chr8	47361553	47361554	-0.227567	0.000218111	0.035896	-0.227567	0.0357774	-6.36064	0.000218111	TRUE	Hypo	chr8	47361552	47361554	+	Stox2	Stox2;Stox2	processed_transcript;protein_coding	ENSMUST00000181417.1;ENSMUST00000211882.1	84810;52285
75	cg45803675_TC21	60873	chr8	69884884	69884885	-0.117281	8.64745151568365e-05	0.0230365	-0.117281	0.0161352	-7.26864	8.64745151568365e-05	TRUE	Hypo	chr8	69884883	69884885	-	Cilp2	Cilp2	protein_coding	ENSMUST00000057831.7	2804
76	cg46105726_TC21	63174	chr8	105991022	105991180	-0.169144	5.37595358775873e-06	0.00623172	-0.153779	0.0328254	-4.68477	0.00157213	TRUE	Hypo	chr8	105991021	105991023	-	Dpep2;Dus2	Dpep2;Dpep2;Dpep2;Dpep2;Dpep2;Dpep2;Dus2	protein_coding;protein_coding;protein_coding;protein_coding;retained_intron;retained_intron;protein_coding	ENSMUST00000034373.7;ENSMUST00000081998.12;ENSMUST00000117555.7;ENSMUST00000227363.1;ENSMUST00000149057.1;ENSMUST00000150001.7;ENSMUST00000142898.1	738;5402;728;5373;729;701;-315
77	cg46105730_BC21	63174	chr8	105991022	105991180	-0.169144	5.37595358775873e-06	0.00623172	-0.184508	0.0331897	-5.55919	0.000535177	TRUE	Hypo	chr8	105991178	105991180	-	Dpep2;Dus2	Dpep2;Dpep2;Dpep2;Dpep2;Dpep2;Dpep2;Dus2	protein_coding;protein_coding;protein_coding;protein_coding;retained_intron;retained_intron;protein_coding	ENSMUST00000034373.7;ENSMUST00000081998.12;ENSMUST00000117555.7;ENSMUST00000227363.1;ENSMUST00000149057.1;ENSMUST00000150001.7;ENSMUST00000142898.1	581;5245;571;5216;572;544;-158
78	cg46162716_BC21	63590	chr8	110805669	110805768	-0.148907	3.49498793373616e-08	0.00047947	-0.159746	0.0208632	-7.65684	5.97885078911006e-05	TRUE	Hypo	chr8	110805668	110805670	+	Gm15895;Il34	Gm15895;Il34;Il34;Il34	antisense;processed_transcript;protein_coding;protein_coding	ENSMUST00000157018.1;ENSMUST00000137362.1;ENSMUST00000076846.10;ENSMUST00000150680.1	31;256;235;204
79	cg46162719_BC21	63590	chr8	110805669	110805768	-0.148907	3.49498793373616e-08	0.00047947	-0.138069	0.0187589	-7.36018	7.9160867215752e-05	TRUE	Hypo	chr8	110805766	110805768	+	Gm15895;Il34	Gm15895;Il34;Il34;Il34	antisense;processed_transcript;protein_coding;protein_coding	ENSMUST00000157018.1;ENSMUST00000137362.1;ENSMUST00000076846.10;ENSMUST00000150680.1	129;158;137;106
80	cg46353589_TC21	65017	chr8	125604553	125604582	-0.180729	6.64467030675509e-05	0.0208314	-0.167387	0.0403581	-4.14754	0.00321986	TRUE	Hypo	chr8	125604552	125604554	+	4930567H12Rik	4930567H12Rik;4930567H12Rik	lincRNA;lincRNA	ENSMUST00000212260.1;ENSMUST00000213085.1	19915;19906
81	cg46353591_BC21	65017	chr8	125604553	125604582	-0.180729	6.64467030675509e-05	0.0208314	-0.194072	0.047931	-4.04899	0.00368938	TRUE	Hypo	chr8	125604580	125604582	+	4930567H12Rik	4930567H12Rik;4930567H12Rik	lincRNA;lincRNA	ENSMUST00000212260.1;ENSMUST00000213085.1	19943;19934
82	cg46674618_BC21	67235	chr9	44513604	44513975	-0.129887	0.000155683	0.0311339	-0.132806	0.0351991	-3.77298	0.0054424	TRUE	Hypo	chr9	44513603	44513605	-	Cxcr5	Cxcr5;Cxcr5;Cxcr5	protein_coding;protein_coding;protein_coding	ENSMUST00000062215.7;ENSMUST00000179828.7;ENSMUST00000215293.1	12818;42788;48274
83	cg46674636_BC21	67235	chr9	44513604	44513975	-0.129887	0.000155683	0.0311339	-0.143999	0.0401471	-3.58678	0.00711771	TRUE	Hypo	chr9	44513898	44513900	-	Cxcr5	Cxcr5;Cxcr5;Cxcr5	protein_coding;protein_coding;protein_coding	ENSMUST00000062215.7;ENSMUST00000179828.7;ENSMUST00000215293.1	12523;42493;47979
84	cg46674638_BC21	67235	chr9	44513604	44513975	-0.129887	0.000155683	0.0311339	-0.112857	0.0619774	-1.82093	0.106101	TRUE	Hypo	chr9	44513973	44513975	-	Cxcr5	Cxcr5;Cxcr5;Cxcr5	protein_coding;protein_coding;protein_coding	ENSMUST00000062215.7;ENSMUST00000179828.7;ENSMUST00000215293.1	12448;42418;47904
85	cg46828874_TC21	68515	chr9	60743131	60743350	-0.127492	0.000103829	0.0253731	-0.102851	0.0387397	-2.65491	0.0290336	TRUE	Hypo	chr9	60743130	60743132	-	1700036A12Rik	1700036A12Rik	lincRNA	ENSMUST00000190053.1	11
86	cg46828876_TC21	68515	chr9	60743131	60743350	-0.127492	0.000103829	0.0253731	-0.102126	0.0343591	-2.97232	0.017808	TRUE	Hypo	chr9	60743171	60743173	-	1700036A12Rik	1700036A12Rik	lincRNA	ENSMUST00000190053.1	52
87	cg46828881_BC11	68515	chr9	60743131	60743350	-0.127492	0.000103829	0.0253731	-0.177499	0.0500886	-3.5437	0.00757877	TRUE	Hypo	chr9	60743348	60743350	+	1700036A12Rik	1700036A12Rik	lincRNA	ENSMUST00000190053.1	229
88	cg47358632_TC21	71992	chr9	119694121	119694305	-0.0925325	0.000166313	0.0318567	-0.11638	0.0260053	-4.47523	0.00206883	TRUE	Hypo	chr9	119694120	119694122	-	Scn10a	Scn10a;Scn10a;Scn10a	protein_coding;protein_coding;protein_coding	ENSMUST00000084787.5;ENSMUST00000213392.1;ENSMUST00000214408.1	24912;25202;205
89	cg47407363_BC21	135964	chrM	12866	12867	-0.168939	0.000410999	0.0473816	-0.168939	0.0291905	-5.78746	0.000410999	TRUE	Hypo	chrM	12865	12867	+	mt-Cytb;mt-Nd5	mt-Cytb;mt-Nd5	protein_coding;protein_coding	ENSMUST00000082421.1;ENSMUST00000082418.1	-1279;1124
16	cg29210076_TC21	79942	chr11	6009318	6009319	0.11449	0.00044434	0.048618	0.11449	0.0200179	5.7194	0.00044434	TRUE	Hyper	chr11	6009317	6009319	-	Camk2b	Camk2b;Camk2b;Camk2b;Camk2b;Camk2b;Camk2b;Camk2b;Camk2b;Camk2b;Camk2b;Camk2b;Camk2b	processed_transcript;processed_transcript;protein_coding;protein_coding;protein_coding;protein_coding;protein_coding;protein_coding;protein_coding;protein_coding;protein_coding;protein_coding	ENSMUST00000123391.7;ENSMUST00000154197.7;ENSMUST00000002817.11;ENSMUST00000019133.10;ENSMUST00000066431.13;ENSMUST00000090443.9;ENSMUST00000093355.11;ENSMUST00000101585.9;ENSMUST00000101586.2;ENSMUST00000109812.8;ENSMUST00000109813.8;ENSMUST00000109815.8	57045;56221;56425;56295;56228;56431;56265;56221;56253;56246;56431;56246
43	cg37357828_TC21	4168	chr1	116633675	116633676	0.113005	0.000421215	0.0481115	0.113005	0.0136609	8.27217	0.000421215	TRUE	Hyper	chr1	116633674	116633676	+	Gm28263	Gm28263	processed_pseudogene	ENSMUST00000185884.1	-102
67	cg44243949_TC21	49435	chr7	13480773	13480774	0.180684	0.000278499	0.040007	0.180684	0.0294506	6.13514	0.000278499	TRUE	Hyper	chr7	13480772	13480774	+	Gm44254	Gm44254	processed_pseudogene	ENSMUST00000204184.1	24
74	cg45700243_TC21	60418	chr8	51681112	51681113	0.252254	5.21599452438221e-05	0.0194439	0.252254	0.0247667	10.1852	5.21599452438221e-05	TRUE	Hyper	chr8	51681111	51681113	-	NA	NA	NA	NA	NA
