# Supplementary material for: In vitro fertilization induces reproductive changes in male mouse offspring and has multigenerational effects
Source: JCI Insight. 2025 Mar 4;10(8):e188931. doi: 10.1172/jci.insight.188931 (PMC12016927; doi:10.1172/jci.insight.188931)
Supplement: Supplemental table 4 [file jciinsight-10-188931-s192.xlsx]

## Sheet: SupplementalTable4_DMRs_sperm_3
Supplemental Table 4: Differentially methylated regions (DMRs) using SeSaMe pipeline for IVF vs Natural 39 weeks sperm.
probeID	Seg_ID	chromosome	start	end	Estimate	DM_status	CpG_chrm	CpG_beg	CpG_end	probe_strand	genesUniq	geneNames	transcriptTypes	transcriptIDs	distToTSS
1	cg04311880_TC21	92621	chr12	90331988	90332026	0.108891	Hyper	chr12	90332024	90332026	+	Nrxn3	Nrxn3;Nrxn3;Nrxn3;Nrxn3;Nrxn3;Nrxn3;Nrxn3;Nrxn3	protein_coding;protein_coding;protein_coding;protein_coding;protein_coding;protein_coding;protein_coding;protein_coding	ENSMUST00000057634.13;ENSMUST00000110130.3;ENSMUST00000110133.8;ENSMUST00000163134.7;ENSMUST00000167103.7;ENSMUST00000167887.7;ENSMUST00000190626.6;ENSMUST00000238943.1	1378626;519542;519542;1537521;1608916;1138919;1609039;519617
4	cg11767291_TC21	6561	chr1	168676984	168676997	0.133791	Hyper	chr1	168676995	168676997	+	1700063I16Rik	1700063I16Rik	TEC	ENSMUST00000194611.1	2254;2247;2259;2245;2247;2282;2010;2274;-519;2265;2336;2336;2240;2257;1678;2294;-1;-171
5	cg13795805_BC21	93537	chr12	107915285	107915517	0.139783	Hyper	chr12	107915515	107915517	+	Bcl11b	Bcl11b;Bcl11b;Bcl11b	protein_coding;protein_coding;protein_coding	ENSMUST00000066060.10;ENSMUST00000109887.7;ENSMUST00000109891.2	2932;2962;2966;2918;2964;2886
6	cg16884658_BC21	80757	chr11	24164541	24164975	0.14426	Hyper	chr11	24164880	24164882	-	4930538E20Rik;Bcl11a	4930538E20Rik;Bcl11a;Bcl11a;Bcl11a;Bcl11a	antisense;protein_coding;protein_coding;protein_coding;protein_coding	ENSMUST00000131383.1;ENSMUST00000000881.12;ENSMUST00000109514.7;ENSMUST00000109516.7;ENSMUST00000118955.1	-1113
7	cg19976948_BC21	80757	chr11	24164541	24164975	0.117561	Hyper	chr11	24164973	24164975	-	4930538E20Rik;Bcl11a	4930538E20Rik;Bcl11a;Bcl11a;Bcl11a;Bcl11a	antisense;protein_coding;protein_coding;protein_coding;protein_coding	ENSMUST00000131383.1;ENSMUST00000000881.12;ENSMUST00000109514.7;ENSMUST00000109516.7;ENSMUST00000118955.1	88087;87899;87899
9	cg28109063_BC21	72619	chr10	3267559	3267560	0.115427	Hyper	chr10	3267558	3267560	-	H60c	H60c;H60c;H60c	processed_transcript;protein_coding;protein_coding	ENSMUST00000214645.1;ENSMUST00000170893.2;ENSMUST00000216211.1	7944;86825;86708;86764;84211
10	cg28109069_TC21	72620	chr10	3267849	3267962	0.105773	Hyper	chr10	3267960	3267962	+	H60c	H60c;H60c;H60c	processed_transcript;protein_coding;protein_coding	ENSMUST00000214645.1;ENSMUST00000170893.2;ENSMUST00000216211.1	7851;86918;86801;86857;84304
12	cg28113633_BC21	72647	chr10	3872696	3873229	0.116343	Hyper	chr10	3873227	3873229	-	Plekhg1	Plekhg1;Plekhg1;Plekhg1;Plekhg1;Plekhg1;Plekhg1;Plekhg1	protein_coding;protein_coding;protein_coding;protein_coding;retained_intron;retained_intron;retained_intron	ENSMUST00000042438.12;ENSMUST00000120274.7;ENSMUST00000136671.7;ENSMUST00000239159.1;ENSMUST00000137111.1;ENSMUST00000144543.7;ENSMUST00000238840.1	-225;595930;140424;256188;256188;595820;-150;-142;267592;139268;595827;139599;-170;140008
15	cg28120884_TC21	72698	chr10	4482484	4482509	0.105014	Hyper	chr10	4482483	4482485	-	Ccdc170	Ccdc170	protein_coding	ENSMUST00000138112.7	213;213;192
16	cg28120885_BC21	72698	chr10	4482484	4482509	0.100338	Hyper	chr10	4482495	4482497	-	Ccdc170	Ccdc170	protein_coding	ENSMUST00000138112.7	-189;-189;-210
17	cg28120886_TC21	72698	chr10	4482484	4482509	0.116991	Hyper	chr10	4482507	4482509	-	Ccdc170	Ccdc170	protein_coding	ENSMUST00000138112.7	NA
19	cg28129543_TC11	72729	chr10	5551434	5551594	0.102724	Hyper	chr10	5551592	5551594	-	Syne1	Syne1;Syne1;Syne1	protein_coding;protein_coding;protein_coding	ENSMUST00000041639.6;ENSMUST00000214945.1;ENSMUST00000215295.1	561;132864;561;38349;132563;132850;38264
22	cg28129924_BC21	72734	chr10	5604273	5604274	0.132793	Hyper	chr10	5604272	5604274	-	Myct1	Myct1	protein_coding	ENSMUST00000051809.9	NA
26	cg28152537_TC21	72851	chr10	8472114	8472156	0.10991	Hyper	chr10	8472113	8472115	-	Ust	Ust	protein_coding	ENSMUST00000061601.8	75194;379;7029
30	cg28163766_BC21	72893	chr10	9683918	9683919	0.189108	Hyper	chr10	9683917	9683919	-	Gm6150	Gm6150;Gm6150	processed_transcript;transcribed_processed_pseudogene	ENSMUST00000219888.1;ENSMUST00000217775.1	-18
31	cg28164852_BC11	72897	chr10	9798154	9798155	0.158261	Hyper	chr10	9798153	9798155	-	Stxbp5	Stxbp5;Stxbp5;Stxbp5;Stxbp5;Stxbp5;Stxbp5	processed_transcript;protein_coding;protein_coding;protein_coding;protein_coding;retained_intron	ENSMUST00000151435.7;ENSMUST00000038213.13;ENSMUST00000125200.7;ENSMUST00000136324.1;ENSMUST00000141722.7;ENSMUST00000139779.1	-6
32	cg28164854_TC11	72898	chr10	9798185	9798186	0.184876	Hyper	chr10	9798184	9798186	+	Stxbp5	Stxbp5;Stxbp5;Stxbp5;Stxbp5;Stxbp5;Stxbp5	processed_transcript;protein_coding;protein_coding;protein_coding;protein_coding;retained_intron	ENSMUST00000151435.7;ENSMUST00000038213.13;ENSMUST00000125200.7;ENSMUST00000136324.1;ENSMUST00000141722.7;ENSMUST00000139779.1	6
33	cg28167738_BC11	72908	chr10	10234873	10234949	0.119292	Hyper	chr10	10234872	10234874	+	4930598N05Rik;Gm31904	4930598N05Rik;4930598N05Rik;4930598N05Rik;4930598N05Rik;4930598N05Rik;4930598N05Rik;4930598N05Rik;Gm31904	lincRNA;lincRNA;lincRNA;lincRNA;processed_transcript;processed_transcript;processed_transcript;lincRNA	ENSMUST00000207048.1;ENSMUST00000207733.1;ENSMUST00000208693.1;ENSMUST00000208997.1;ENSMUST00000207288.1;ENSMUST00000207631.1;ENSMUST00000208935.1;ENSMUST00000219446.1	40542;522157
34	cg28167743_TC11	72908	chr10	10234873	10234949	0.110618	Hyper	chr10	10234947	10234949	+	4930598N05Rik;Gm31904	4930598N05Rik;4930598N05Rik;4930598N05Rik;4930598N05Rik;4930598N05Rik;4930598N05Rik;4930598N05Rik;Gm31904	lincRNA;lincRNA;lincRNA;lincRNA;processed_transcript;processed_transcript;processed_transcript;lincRNA	ENSMUST00000207048.1;ENSMUST00000207733.1;ENSMUST00000208693.1;ENSMUST00000208997.1;ENSMUST00000207288.1;ENSMUST00000207631.1;ENSMUST00000208935.1;ENSMUST00000219446.1	-900;-110;-914
36	cg28170829_BC11	72927	chr10	10719521	10719522	0.147709	Hyper	chr10	10719520	10719522	-	Grm1	Grm1;Grm1;Grm1;Grm1	processed_transcript;protein_coding;protein_coding;protein_coding	ENSMUST00000155772.1;ENSMUST00000044306.12;ENSMUST00000105560.1;ENSMUST00000105561.8	NA
38	cg28174992_TC11	72943	chr10	11344655	11344656	0.1086	Hyper	chr10	11344654	11344656	-	Epm2a	Epm2a;Epm2a	processed_transcript;protein_coding	ENSMUST00000161438.1;ENSMUST00000069106.4	-152
39	cg28176766_TC21	72950	chr10	11609242	11609243	0.178548	Hyper	chr10	11609241	11609243	+	Gm9797	Gm9797;Gm9797	processed_transcript;transcribed_processed_pseudogene	ENSMUST00000052902.8;ENSMUST00000218003.1	10498
41	cg28187677_BC11	72995	chr10	13060418	13060525	0.11592	Hyper	chr10	13060417	13060419	-	Plagl1	Plagl1	protein_coding	ENSMUST00000193426.5	71837
42	cg28187680_BC11	72995	chr10	13060418	13060525	0.111846	Hyper	chr10	13060523	13060525	-	Plagl1	Plagl1	protein_coding	ENSMUST00000193426.5	71669
43	cg28187979_BC21	72999	chr10	13089935	13089954	0.12354	Hyper	chr10	13089952	13089954	+	Plagl1	Plagl1;Plagl1;Plagl1;Plagl1;Plagl1;Plagl1;Plagl1;Plagl1;Plagl1;Plagl1;Plagl1;Plagl1;Plagl1;Plagl1;Plagl1;Plagl1;Plagl1;Plagl1;Plagl1;Plagl1;Plagl1;Plagl1;Plagl1	processed_transcript;processed_transcript;processed_transcript;processed_transcript;processed_transcript;processed_transcript;processed_transcript;processed_transcript;processed_transcript;processed_transcript;processed_transcript;processed_transcript;processed_transcript;processed_transcript;protein_coding;protein_coding;protein_coding;protein_coding;protein_coding;retained_intron;retained_intro…	ENSMUST00000123135.7;ENSMUST00000124252.7;ENSMUST00000126880.7;ENSMUST00000130449.7;ENSMUST00000130894.7;ENSMUST00000135095.7;ENSMUST00000135261.7;ENSMUST00000135826.7;ENSMUST00000138433.7;ENSMUST00000139262.7;ENSMUST00000141068.7;ENSMUST00000144437.7;ENSMUST00000149881.7;ENSMUST00000150773.7;ENSMUST00000121325.7;ENSMUST00000121646.7;ENSMUST00000121766.7;ENSMUST00000143582.7;ENSMUST00000193426.5;…	13486
44	cg28188001_TC11	73002	chr10	13090533	13090958	0.113267	Hyper	chr10	13090596	13090598	+	Plagl1	Plagl1;Plagl1;Plagl1;Plagl1;Plagl1;Plagl1;Plagl1;Plagl1;Plagl1;Plagl1;Plagl1;Plagl1;Plagl1;Plagl1;Plagl1;Plagl1;Plagl1;Plagl1;Plagl1;Plagl1;Plagl1;Plagl1;Plagl1	processed_transcript;processed_transcript;processed_transcript;processed_transcript;processed_transcript;processed_transcript;processed_transcript;processed_transcript;processed_transcript;processed_transcript;processed_transcript;processed_transcript;processed_transcript;processed_transcript;protein_coding;protein_coding;protein_coding;protein_coding;protein_coding;retained_intron;retained_intro…	ENSMUST00000123135.7;ENSMUST00000124252.7;ENSMUST00000126880.7;ENSMUST00000130449.7;ENSMUST00000130894.7;ENSMUST00000135095.7;ENSMUST00000135261.7;ENSMUST00000135826.7;ENSMUST00000138433.7;ENSMUST00000139262.7;ENSMUST00000141068.7;ENSMUST00000144437.7;ENSMUST00000149881.7;ENSMUST00000150773.7;ENSMUST00000121325.7;ENSMUST00000121646.7;ENSMUST00000121766.7;ENSMUST00000143582.7;ENSMUST00000193426.5;…	46712
45	cg28188033_BC11	73002	chr10	13090533	13090958	0.103923	Hyper	chr10	13090956	13090958	+	Plagl1	Plagl1;Plagl1;Plagl1;Plagl1;Plagl1;Plagl1;Plagl1;Plagl1;Plagl1;Plagl1;Plagl1;Plagl1;Plagl1;Plagl1;Plagl1;Plagl1;Plagl1;Plagl1;Plagl1;Plagl1;Plagl1;Plagl1;Plagl1	processed_transcript;processed_transcript;processed_transcript;processed_transcript;processed_transcript;processed_transcript;processed_transcript;processed_transcript;processed_transcript;processed_transcript;processed_transcript;processed_transcript;processed_transcript;processed_transcript;protein_coding;protein_coding;protein_coding;protein_coding;protein_coding;retained_intron;retained_intro…	ENSMUST00000123135.7;ENSMUST00000124252.7;ENSMUST00000126880.7;ENSMUST00000130449.7;ENSMUST00000130894.7;ENSMUST00000135095.7;ENSMUST00000135261.7;ENSMUST00000135826.7;ENSMUST00000138433.7;ENSMUST00000139262.7;ENSMUST00000141068.7;ENSMUST00000144437.7;ENSMUST00000149881.7;ENSMUST00000150773.7;ENSMUST00000121325.7;ENSMUST00000121646.7;ENSMUST00000121766.7;ENSMUST00000143582.7;ENSMUST00000193426.5;…	45962;45944
46	cg28188063_TC21	73004	chr10	13091253	13091254	0.146326	Hyper	chr10	13091252	13091254	-	Plagl1	Plagl1;Plagl1;Plagl1;Plagl1;Plagl1;Plagl1;Plagl1;Plagl1;Plagl1;Plagl1;Plagl1;Plagl1;Plagl1;Plagl1;Plagl1;Plagl1;Plagl1;Plagl1;Plagl1;Plagl1;Plagl1;Plagl1;Plagl1	processed_transcript;processed_transcript;processed_transcript;processed_transcript;processed_transcript;processed_transcript;processed_transcript;processed_transcript;processed_transcript;processed_transcript;processed_transcript;processed_transcript;processed_transcript;processed_transcript;protein_coding;protein_coding;protein_coding;protein_coding;protein_coding;retained_intron;retained_intro…	ENSMUST00000123135.7;ENSMUST00000124252.7;ENSMUST00000126880.7;ENSMUST00000130449.7;ENSMUST00000130894.7;ENSMUST00000135095.7;ENSMUST00000135261.7;ENSMUST00000135826.7;ENSMUST00000138433.7;ENSMUST00000139262.7;ENSMUST00000141068.7;ENSMUST00000144437.7;ENSMUST00000149881.7;ENSMUST00000150773.7;ENSMUST00000121325.7;ENSMUST00000121646.7;ENSMUST00000121766.7;ENSMUST00000143582.7;ENSMUST00000193426.5;…	41419
47	cg28188064_BC21	73005	chr10	13091267	13091504	0.11668	Hyper	chr10	13091266	13091268	-	Plagl1	Plagl1;Plagl1;Plagl1;Plagl1;Plagl1;Plagl1;Plagl1;Plagl1;Plagl1;Plagl1;Plagl1;Plagl1;Plagl1;Plagl1;Plagl1;Plagl1;Plagl1;Plagl1;Plagl1;Plagl1;Plagl1;Plagl1;Plagl1	processed_transcript;processed_transcript;processed_transcript;processed_transcript;processed_transcript;processed_transcript;processed_transcript;processed_transcript;processed_transcript;processed_transcript;processed_transcript;processed_transcript;processed_transcript;processed_transcript;protein_coding;protein_coding;protein_coding;protein_coding;protein_coding;retained_intron;retained_intro…	ENSMUST00000123135.7;ENSMUST00000124252.7;ENSMUST00000126880.7;ENSMUST00000130449.7;ENSMUST00000130894.7;ENSMUST00000135095.7;ENSMUST00000135261.7;ENSMUST00000135826.7;ENSMUST00000138433.7;ENSMUST00000139262.7;ENSMUST00000141068.7;ENSMUST00000144437.7;ENSMUST00000149881.7;ENSMUST00000150773.7;ENSMUST00000121325.7;ENSMUST00000121646.7;ENSMUST00000121766.7;ENSMUST00000143582.7;ENSMUST00000193426.5;…	37019
48	cg28188068_TC21	73005	chr10	13091267	13091504	0.113046	Hyper	chr10	13091360	13091362	-	Plagl1	Plagl1;Plagl1;Plagl1;Plagl1;Plagl1;Plagl1;Plagl1;Plagl1;Plagl1;Plagl1;Plagl1;Plagl1;Plagl1;Plagl1;Plagl1;Plagl1;Plagl1;Plagl1;Plagl1;Plagl1;Plagl1;Plagl1;Plagl1	processed_transcript;processed_transcript;processed_transcript;processed_transcript;processed_transcript;processed_transcript;processed_transcript;processed_transcript;processed_transcript;processed_transcript;processed_transcript;processed_transcript;processed_transcript;processed_transcript;protein_coding;protein_coding;protein_coding;protein_coding;protein_coding;retained_intron;retained_intro…	ENSMUST00000123135.7;ENSMUST00000124252.7;ENSMUST00000126880.7;ENSMUST00000130449.7;ENSMUST00000130894.7;ENSMUST00000135095.7;ENSMUST00000135261.7;ENSMUST00000135826.7;ENSMUST00000138433.7;ENSMUST00000139262.7;ENSMUST00000141068.7;ENSMUST00000144437.7;ENSMUST00000149881.7;ENSMUST00000150773.7;ENSMUST00000121325.7;ENSMUST00000121646.7;ENSMUST00000121766.7;ENSMUST00000143582.7;ENSMUST00000193426.5;…	-804;10
49	cg28188093_BC21	73008	chr10	13092005	13092325	0.117505	Hyper	chr10	13092004	13092006	-	Gm27741;Plagl1	Gm27741;Plagl1;Plagl1;Plagl1;Plagl1;Plagl1;Plagl1;Plagl1;Plagl1;Plagl1;Plagl1;Plagl1;Plagl1;Plagl1;Plagl1;Plagl1;Plagl1;Plagl1;Plagl1;Plagl1;Plagl1;Plagl1;Plagl1;Plagl1	misc_RNA;processed_transcript;processed_transcript;processed_transcript;processed_transcript;processed_transcript;processed_transcript;processed_transcript;processed_transcript;processed_transcript;processed_transcript;processed_transcript;processed_transcript;processed_transcript;processed_transcript;protein_coding;protein_coding;protein_coding;protein_coding;protein_coding;retained_intron;retai…	ENSMUST00000185060.1;ENSMUST00000123135.7;ENSMUST00000124252.7;ENSMUST00000126880.7;ENSMUST00000130449.7;ENSMUST00000130894.7;ENSMUST00000135095.7;ENSMUST00000135261.7;ENSMUST00000135826.7;ENSMUST00000138433.7;ENSMUST00000139262.7;ENSMUST00000141068.7;ENSMUST00000144437.7;ENSMUST00000149881.7;ENSMUST00000150773.7;ENSMUST00000121325.7;ENSMUST00000121646.7;ENSMUST00000121766.7;ENSMUST00000143582.7;…	-116;102530;102530;44;102926;15
50	cg28188427_TC21	73013	chr10	13127506	13127733	0.102114	Hyper	chr10	13127505	13127507	-	Plagl1	Plagl1;Plagl1;Plagl1	protein_coding;protein_coding;protein_coding	ENSMUST00000121325.7;ENSMUST00000121646.7;ENSMUST00000121766.7	-147;102499;102499;13;102895;-16
51	cg28188428_TC21	73013	chr10	13127506	13127733	0.121784	Hyper	chr10	13127571	13127573	+	Plagl1	Plagl1;Plagl1;Plagl1	protein_coding;protein_coding;protein_coding	ENSMUST00000121325.7;ENSMUST00000121646.7;ENSMUST00000121766.7	-118;-98;-121;50073;-128;-121;-588;-22
52	cg28188432_BC21	73013	chr10	13127506	13127733	0.100787	Hyper	chr10	13127731	13127733	+	Plagl1	Plagl1;Plagl1;Plagl1	protein_coding;protein_coding;protein_coding	ENSMUST00000121325.7;ENSMUST00000121646.7;ENSMUST00000121766.7	-43;-23;-46;50148;-53;-46;-513;-97
57	cg28200986_BC21	73078	chr10	14522783	14522784	0.121095	Hyper	chr10	14522782	14522784	-	Adgrg6;Gm10335	Adgrg6;Adgrg6;Adgrg6;Adgrg6;Gm10335	processed_transcript;protein_coding;protein_coding;protein_coding;processed_pseudogene	ENSMUST00000208905.1;ENSMUST00000041168.5;ENSMUST00000208429.2;ENSMUST00000238680.1;ENSMUST00000096020.6	NA
58	cg28211846_BC21	73101	chr10	16768898	16768899	0.108394	Hyper	chr10	16768897	16768899	+	Gm5948	Gm5948	processed_pseudogene	ENSMUST00000219627.1	-269;362836;361436;362785
69	cg28225956_TC11	73196	chr10	18531495	18531565	0.13964	Hyper	chr10	18531494	18531496	-	Nhsl1	Nhsl1;Nhsl1;Nhsl1	protein_coding;protein_coding;protein_coding	ENSMUST00000037341.13;ENSMUST00000100054.3;ENSMUST00000207038.1	197094;195694;197043
70	cg28225960_TC21	73196	chr10	18531495	18531565	0.145062	Hyper	chr10	18531551	18531553	-	Nhsl1	Nhsl1;Nhsl1;Nhsl1	protein_coding;protein_coding;protein_coding	ENSMUST00000037341.13;ENSMUST00000100054.3;ENSMUST00000207038.1	1202;1251
71	cg28225961_BC21	73196	chr10	18531495	18531565	0.132451	Hyper	chr10	18531563	18531565	-	Nhsl1	Nhsl1;Nhsl1;Nhsl1	protein_coding;protein_coding;protein_coding	ENSMUST00000037341.13;ENSMUST00000100054.3;ENSMUST00000207038.1	19;-56
72	cg28225967_TC11	73197	chr10	18531687	18531700	0.144041	Hyper	chr10	18531686	18531688	-	Nhsl1	Nhsl1;Nhsl1;Nhsl1	protein_coding;protein_coding;protein_coding	ENSMUST00000037341.13;ENSMUST00000100054.3;ENSMUST00000207038.1	4587
73	cg28225968_TC21	73197	chr10	18531687	18531700	0.131045	Hyper	chr10	18531698	18531700	-	Nhsl1	Nhsl1;Nhsl1;Nhsl1	protein_coding;protein_coding;protein_coding	ENSMUST00000037341.13;ENSMUST00000100054.3;ENSMUST00000207038.1	-86
78	cg28230416_BC21	73230	chr10	19101598	19101599	0.119632	Hyper	chr10	19101597	19101599	+	Gm48545;Tpi-rs5	Gm48545;Tpi-rs5	lincRNA;processed_pseudogene	ENSMUST00000217363.1;ENSMUST00000216947.1	20
79	cg28230418_BC11	73231	chr10	19101688	19101689	0.120373	Hyper	chr10	19101687	19101689	-	Gm48545;Tpi-rs5	Gm48545;Tpi-rs5	lincRNA;processed_pseudogene	ENSMUST00000217363.1;ENSMUST00000216947.1	-738;-835;-879;-879;-879;-759;-879;-879;-879;-879;-879;-879;-879;-879;-879;-835;-882;-1060;29449;-879;-888;-921;-921
80	cg28236331_TC21	73269	chr10	19817734	19817735	0.12117	Hyper	chr10	19817733	19817735	-	NA	NA	NA	NA	-94;-191;-235;-235;-235;-115;-235;-235;-235;-235;-235;-235;-235;-235;-235;-191;-238;-416;30093;-235;-244;-277;-277
87	cg28244784_TC21	73339	chr10	20549431	20549459	0.103701	Hyper	chr10	20549457	20549459	-	Pde7b	Pde7b;Pde7b;Pde7b;Pde7b;Pde7b;Pde7b	nonsense_mediated_decay;protein_coding;protein_coding;protein_coding;protein_coding;retained_intron	ENSMUST00000169016.7;ENSMUST00000020165.13;ENSMUST00000164195.1;ENSMUST00000169404.7;ENSMUST00000170265.7;ENSMUST00000170683.7	266;169;125;125;125;245;125;125;125;125;125;125;125;125;125;169;122;-56;30453;125;116;83;83
88	cg28245030_BC21	73341	chr10	20575377	20575378	0.219334	Hyper	chr10	20575376	20575378	+	Pde7b	Pde7b;Pde7b;Pde7b	protein_coding;protein_coding;retained_intron	ENSMUST00000020165.13;ENSMUST00000170265.7;ENSMUST00000170683.7	562;465;421;421;421;541;421;421;421;421;421;421;421;421;421;465;418;240;30749;421;412;379;379
89	cg28245032_BC21	73342	chr10	20575395	20575396	0.106999	Hyper	chr10	20575394	20575396	-	Pde7b	Pde7b;Pde7b;Pde7b	protein_coding;protein_coding;retained_intron	ENSMUST00000020165.13;ENSMUST00000170265.7;ENSMUST00000170683.7	576;479;435;435;435;555;435;435;435;435;435;435;435;435;435;479;432;254;30763;435;426;393;393
92	cg28250891_BC21	73381	chr10	21189467	21190013	0.119803	Hyper	chr10	21190011	21190013	-	Gm40608	Gm40608	lincRNA	ENSMUST00000213692.1	670;573;529;529;529;649;529;529;529;529;529;529;529;529;529;573;526;348;30857;529;520;487;487
97	cg28255975_BC21	73415	chr10	21690081	21690834	0.153423	Hyper	chr10	21690832	21690834	+	Gm5420	Gm5420;Gm5420	lincRNA;lincRNA	ENSMUST00000071008.5;ENSMUST00000187019.6	-187;1314;1217;1173;1173;1173;1293;1173;1173;1173;1173;1173;1173;1173;1173;1173;1217;1170;992;31501;1173;1164;1131;1131
98	cg28255981_TC21	73416	chr10	21690901	21690902	0.116739	Hyper	chr10	21690900	21690902	-	Gm5420	Gm5420;Gm5420	lincRNA;lincRNA	ENSMUST00000071008.5;ENSMUST00000187019.6	36674;36718;36671
99	cg28255985_BC21	73417	chr10	21691073	21691074	0.13802	Hyper	chr10	21691072	21691074	+	Gm5420	Gm5420;Gm5420	lincRNA;lincRNA	ENSMUST00000071008.5;ENSMUST00000187019.6	36740;36784;36737
101	cg28264994_TC21	73499	chr10	22679637	22679638	0.123474	Hyper	chr10	22679636	22679638	-	Slc2a12	Slc2a12	protein_coding	ENSMUST00000042261.4	36900;36944;36897
103	cg28275931_BC11	73545	chr10	23949633	23949634	0.113637	Hyper	chr10	23949632	23949634	+	Taar3	Taar3	protein_coding	ENSMUST00000045152.5	7619;8264;7997;8568;8264;7682
104	cg28275934_BC21	73546	chr10	23949727	23949728	0.116476	Hyper	chr10	23949726	23949728	+	Taar3	Taar3	protein_coding	ENSMUST00000045152.5	21071;21716;21449;22020;21716;21134
105	cg28276982_BC21	73561	chr10	24109508	24109599	0.132321	Hyper	chr10	24109507	24109509	-	Taar9	Taar9	protein_coding	ENSMUST00000041180.6	63809;64454;64187;64758;64454
106	cg28276984_TC21	73561	chr10	24109508	24109599	0.126064	Hyper	chr10	24109597	24109599	-	Taar9	Taar9	protein_coding	ENSMUST00000041180.6	118846;118579;119150;118846
108	cg28283129_TC21	73588	chr10	24778952	24778953	0.137045	Hyper	chr10	24778951	24778953	+	Enpp3	Enpp3;Enpp3;Enpp3	nonsense_mediated_decay;processed_transcript;protein_coding	ENSMUST00000218343.1;ENSMUST00000219861.1;ENSMUST00000020169.8	22397;22254;22877;22254;-295
109	cg28284841_BC21	73597	chr10	24927387	24927388	0.100204	Hyper	chr10	24927386	24927388	+	Arg1;Gm36172	Arg1;Arg1;Gm36172	protein_coding;retained_intron;bidirectional_promoter_lncRNA	ENSMUST00000020161.9;ENSMUST00000220186.1;ENSMUST00000219852.1	-42
110	cg28285482_TC21	73604	chr10	25000214	25000215	0.205154	Hyper	chr10	25000213	25000215	+	Gm47715	Gm47715;Gm47715	lincRNA;lincRNA	ENSMUST00000218700.1;ENSMUST00000219012.1	NA
113	cg28287878_TC11	73621	chr10	25251335	25251336	0.100955	Hyper	chr10	25251334	25251336	+	Akap7;Gm7791	Akap7;Gm7791	protein_coding;processed_pseudogene	ENSMUST00000041984.13;ENSMUST00000219066.1	NA
118	cg28294189_TC21	73656	chr10	25994003	25994004	0.129293	Hyper	chr10	25994002	25994004	-	Tmem200a	Tmem200a;Tmem200a;Tmem200a;Tmem200a;Tmem200a	processed_transcript;protein_coding;protein_coding;protein_coding;protein_coding	ENSMUST00000217910.1;ENSMUST00000066049.6;ENSMUST00000218232.1;ENSMUST00000219338.1;ENSMUST00000219651.1	NA
119	cg28298147_BC21	73672	chr10	26493048	26493119	0.11497	Hyper	chr10	26493117	26493119	+	Gm30034	Gm30034	lincRNA	ENSMUST00000219589.1	1645
122	cg28306722_BC21	73710	chr10	27990863	27990864	0.100099	Hyper	chr10	27990862	27990864	+	NA	NA	NA	NA	NA
123	cg28313788_BC21	73738	chr10	29197162	29197163	0.129237	Hyper	chr10	29197161	29197163	+	Soga3	Soga3	protein_coding	ENSMUST00000092629.3	NA
124	cg28313795_TC21	73739	chr10	29197214	29197215	0.14797	Hyper	chr10	29197213	29197215	-	Soga3	Soga3	protein_coding	ENSMUST00000092629.3	NA
128	cg28325480_BC11	73796	chr10	31248606	31248607	0.109547	Hyper	chr10	31248605	31248607	-	Gm5422	Gm5422;Gm5422	processed_transcript;transcribed_processed_pseudogene	ENSMUST00000216161.1;ENSMUST00000050717.9	-38;-38
129	cg28326462_TC21	73804	chr10	31414125	31414126	0.138594	Hyper	chr10	31414124	31414126	+	Gm48094;Supt4b;Tpd52l1	Gm48094;Supt4b;Tpd52l1;Tpd52l1;Tpd52l1;Tpd52l1;Tpd52l1	antisense;processed_pseudogene;protein_coding;protein_coding;protein_coding;protein_coding;protein_coding	ENSMUST00000213319.1;ENSMUST00000214434.1;ENSMUST00000000305.6;ENSMUST00000213528.1;ENSMUST00000213639.1;ENSMUST00000214644.1;ENSMUST00000215515.1	1436;72773
131	cg28335634_BC21	73834	chr10	33412067	33412068	0.11603	Hyper	chr10	33412066	33412068	-	Gm29884;Trdn	Gm29884;Trdn	processed_pseudogene;protein_coding	ENSMUST00000218403.1;ENSMUST00000095762.4	90611;10965;73258;10952;10952;161948;73258
132	cg28338733_TC21	73857	chr10	33980824	33980825	0.121919	Hyper	chr10	33980823	33980825	-	Gm48034	Gm48034	processed_pseudogene	ENSMUST00000217878.1	123820;61514;212510
134	cg28339270_TC21	73863	chr10	34044198	34044220	0.116745	Hyper	chr10	34044197	34044199	-	Calhm4;Trappc3l	Calhm4;Calhm4;Trappc3l	protein_coding;protein_coding;protein_coding	ENSMUST00000048052.6;ENSMUST00000218239.1;ENSMUST00000095758.2	123877;61571;212567
135	cg28339788_BC21	73871	chr10	34127987	34128224	0.100424	Hyper	chr10	34128222	34128224	+	Calhm6	Calhm6	protein_coding	ENSMUST00000062784.7	123889;61583;212579
137	cg28345456_TC11	73898	chr10	35142321	35142322	0.115569	Hyper	chr10	35142320	35142322	-	Gm47044	Gm47044	processed_pseudogene	ENSMUST00000216575.1	124012;61706;212702
139	cg28365240_BC21	73949	chr10	39172479	39172480	0.13252	Hyper	chr10	39172478	39172480	+	D030034A15Rik	D030034A15Rik	lincRNA	ENSMUST00000215835.1	124024;61718;212714
145	cg28369594_TC21	73986	chr10	39590689	39590690	0.144437	Hyper	chr10	39590688	39590690	-	Gm16364	Gm16364;Gm16364	antisense;antisense	ENSMUST00000124241.7;ENSMUST00000142723.7	16999
150	cg28372549_BC21	74012	chr10	39927445	39927446	0.107128	Hyper	chr10	39927444	39927446	+	Mfsd4b2	Mfsd4b2;Mfsd4b2;Mfsd4b2	processed_transcript;processed_transcript;transcribed_unprocessed_pseudogene	ENSMUST00000045526.4;ENSMUST00000238884.1;ENSMUST00000239105.1	NA
151	cg28373074_TC21	74019	chr10	39986654	39986704	0.114827	Hyper	chr10	39986653	39986655	-	Mfsd4b5	Mfsd4b5;Mfsd4b5;Mfsd4b5;Mfsd4b5	protein_coding;protein_coding;protein_coding;protein_coding	ENSMUST00000045524.6;ENSMUST00000073618.12;ENSMUST00000164566.7;ENSMUST00000170579.8	NA
152	cg28373075_BC21	74019	chr10	39986654	39986704	0.119299	Hyper	chr10	39986702	39986704	+	Mfsd4b5	Mfsd4b5;Mfsd4b5;Mfsd4b5;Mfsd4b5	protein_coding;protein_coding;protein_coding;protein_coding	ENSMUST00000045524.6;ENSMUST00000073618.12;ENSMUST00000164566.7;ENSMUST00000170579.8	18
155	cg28379082_BC21	74066	chr10	40570330	40570347	0.106796	Hyper	chr10	40570345	40570347	+	Slc22a16	Slc22a16;Slc22a16	protein_coding;protein_coding	ENSMUST00000019978.8;ENSMUST00000078314.13	-2;53
156	cg28379095_BC21	74067	chr10	40570575	40570576	0.116062	Hyper	chr10	40570574	40570576	-	Slc22a16	Slc22a16;Slc22a16	protein_coding;protein_coding	ENSMUST00000019978.8;ENSMUST00000078314.13	-92;143
157	cg28379852_BC21	74076	chr10	40648031	40648032	0.106055	Hyper	chr10	40648030	40648032	-	Ddo	Ddo;Ddo;Ddo;Ddo;Ddo	nonsense_mediated_decay;protein_coding;protein_coding;protein_coding;protein_coding	ENSMUST00000213856.1;ENSMUST00000019977.7;ENSMUST00000213503.1;ENSMUST00000214102.1;ENSMUST00000216830.1	NA
163	cg28402565_BC21	74222	chr10	42643759	42644583	0.114194	Hyper	chr10	42643758	42643760	+	Ostm1	Ostm1;Ostm1	protein_coding;protein_coding	ENSMUST00000105497.7;ENSMUST00000144806.7	4966;4912;4215
164	cg28402587_BC11	74222	chr10	42643759	42644583	0.145828	Hyper	chr10	42644581	42644583	-	Ostm1	Ostm1;Ostm1	protein_coding;protein_coding	ENSMUST00000105497.7;ENSMUST00000144806.7	23431;23377;22680;6848
165	cg28403902_TC21	74229	chr10	42760653	42760662	0.109339	Hyper	chr10	42760652	42760654	+	Sec63	Sec63;Sec63;Sec63	protein_coding;retained_intron;retained_intron	ENSMUST00000019937.4;ENSMUST00000144228.1;ENSMUST00000155410.7	30750;30696;29999;14167
178	cg28413901_TC21	74316	chr10	43623748	43623760	0.116899	Hyper	chr10	43623747	43623749	+	F930017D23Rik	F930017D23Rik;F930017D23Rik;F930017D23Rik;F930017D23Rik	lincRNA;lincRNA;lincRNA;lincRNA	ENSMUST00000099888.3;ENSMUST00000213342.1;ENSMUST00000215599.1;ENSMUST00000216735.1	111734;111680;110983
179	cg28413902_TC11	74316	chr10	43623748	43623760	0.105825	Hyper	chr10	43623758	43623760	+	F930017D23Rik	F930017D23Rik;F930017D23Rik;F930017D23Rik;F930017D23Rik	lincRNA;lincRNA;lincRNA;lincRNA	ENSMUST00000099888.3;ENSMUST00000213342.1;ENSMUST00000215599.1;ENSMUST00000216735.1	48817;49118;72353;71840;71829;49802;71826;49836
181	cg28414316_TC11	74323	chr10	43667281	43667881	0.138055	Hyper	chr10	43667879	43667881	+	F930017D23Rik	F930017D23Rik;F930017D23Rik	lincRNA;lincRNA	ENSMUST00000213342.1;ENSMUST00000215599.1	1241;-1418;-1475;-1430;-1415;-1483;-1474;-1478
185	cg28415816_BC11	74342	chr10	43825700	43825746	0.115457	Hyper	chr10	43825699	43825701	-	4933404K13Rik	4933404K13Rik;4933404K13Rik;4933404K13Rik	lincRNA;lincRNA;lincRNA	ENSMUST00000214651.1;ENSMUST00000216740.1;ENSMUST00000217125.1	-1129;175621;-987;-1129;175239;175575
186	cg28415817_BC21	74342	chr10	43825700	43825746	0.101366	Hyper	chr10	43825744	43825746	-	4933404K13Rik	4933404K13Rik;4933404K13Rik;4933404K13Rik	lincRNA;lincRNA;lincRNA	ENSMUST00000214651.1;ENSMUST00000216740.1;ENSMUST00000217125.1	149702;149320;149656
187	cg28415835_BC21	74343	chr10	43826510	43826511	0.10141	Hyper	chr10	43826509	43826511	+	4933404K13Rik	4933404K13Rik;4933404K13Rik;4933404K13Rik	lincRNA;lincRNA;lincRNA	ENSMUST00000214651.1;ENSMUST00000216740.1;ENSMUST00000217125.1	149684;149302;149638
193	cg28425091_BC21	74407	chr10	44852605	44852606	0.122005	Hyper	chr10	44852604	44852606	+	Gm47398;Gm6983	Gm47398;Gm6983	lincRNA;processed_pseudogene	ENSMUST00000214570.1;ENSMUST00000214912.1	67145;66763;67099;67099
194	cg28425769_BC21	74415	chr10	44940245	44940246	0.134027	Hyper	chr10	44940244	44940246	-	Gm40638	Gm40638	lincRNA	ENSMUST00000216422.1	66826;66444;66780;66780
195	cg28433402_BC21	74460	chr10	45875313	45875438	0.159631	Hyper	chr10	45875312	45875314	+	Gpx4-ps2	Gpx4-ps2;Gpx4-ps2	processed_transcript;transcribed_processed_pseudogene	ENSMUST00000217344.1;ENSMUST00000214811.1	-829
196	cg28433411_BC21	74460	chr10	45875313	45875438	0.151132	Hyper	chr10	45875436	45875438	+	Gpx4-ps2	Gpx4-ps2;Gpx4-ps2	processed_transcript;transcribed_processed_pseudogene	ENSMUST00000217344.1;ENSMUST00000214811.1	1492;1548;1539
197	cg28433413_BC21	74461	chr10	45875463	45875464	0.162669	Hyper	chr10	45875462	45875464	+	Gpx4-ps2	Gpx4-ps2;Gpx4-ps2	processed_transcript;transcribed_processed_pseudogene	ENSMUST00000217344.1;ENSMUST00000214811.1	NA
198	cg28434064_BC21	74465	chr10	46009326	46057789	0.106718	Hyper	chr10	46009325	46009327	+	NA	NA	NA	NA	NA
205	cg28463909_BC21	74559	chr10	52319607	52319608	0.118369	Hyper	chr10	52319606	52319608	+	Dcbld1	Dcbld1;Dcbld1	protein_coding;protein_coding	ENSMUST00000069004.13;ENSMUST00000218582.1	NA
208	cg28465780_BC11	74571	chr10	52545330	52594699	0.128877	Hyper	chr10	52545329	52545331	+	Zfa-ps	Zfa-ps;Zfa-ps	processed_transcript;transcribed_processed_pseudogene	ENSMUST00000180673.1;ENSMUST00000180526.1	-12;4422
209	cg28465799_TC21	74571	chr10	52545330	52594699	0.10954	Hyper	chr10	52545708	52545710	-	Zfa-ps	Zfa-ps;Zfa-ps	processed_transcript;transcribed_processed_pseudogene	ENSMUST00000180673.1;ENSMUST00000180526.1	56;4490
210	cg28469783_BC11	74580	chr10	53299215	53299328	0.105822	Hyper	chr10	53299326	53299328	+	Cep85l;Gm17823	Cep85l;Cep85l;Cep85l;Gm17823	protein_coding;protein_coding;protein_coding;processed_pseudogene	ENSMUST00000095691.6;ENSMUST00000220376.1;ENSMUST00000220443.1;ENSMUST00000217830.1	228;4662
211	cg28469788_BC21	74581	chr10	53299429	53299430	0.112387	Hyper	chr10	53299428	53299430	-	Cep85l;Gm17823	Cep85l;Cep85l;Cep85l;Gm17823	protein_coding;protein_coding;protein_coding;processed_pseudogene	ENSMUST00000095691.6;ENSMUST00000220376.1;ENSMUST00000220443.1;ENSMUST00000217830.1	1211;1987;3654;113693;967;17205;17205;1166;-714
212	cg28470703_BC21	74591	chr10	53409910	53435187	0.10292	Hyper	chr10	53435185	53435187	-	NA	NA	NA	NA	34626
213	cg28470925_TC21	74593	chr10	53462350	53462351	0.112595	Hyper	chr10	53462349	53462351	+	NA	NA	NA	NA	NA
214	cg28485432_TC21	74632	chr10	56115857	56115872	0.124727	Hyper	chr10	56115856	56115858	-	Msl3l2;Tbc1d32	Msl3l2;Msl3l2;Tbc1d32;Tbc1d32	processed_transcript;protein_coding;protein_coding;retained_intron	ENSMUST00000217668.1;ENSMUST00000063138.7;ENSMUST00000099739.4;ENSMUST00000219385.1	75
215	cg28485433_TC21	74632	chr10	56115857	56115872	0.107861	Hyper	chr10	56115870	56115872	-	Msl3l2;Tbc1d32	Msl3l2;Msl3l2;Tbc1d32;Tbc1d32	processed_transcript;protein_coding;protein_coding;retained_intron	ENSMUST00000217668.1;ENSMUST00000063138.7;ENSMUST00000099739.4;ENSMUST00000219385.1	169
226	cg28506227_TC11	74729	chr10	59403668	59403764	0.135893	Hyper	chr10	59403762	59403764	+	Pla2g12b	Pla2g12b	protein_coding	ENSMUST00000009790.13	27
228	cg28507431_BC21	74740	chr10	59502552	59502553	0.14447	Hyper	chr10	59502551	59502553	+	Mcu	Mcu	protein_coding	ENSMUST00000020312.12	-63
229	cg28509349_BC21	74758	chr10	59657075	59657076	0.108409	Hyper	chr10	59657074	59657076	-	NA	NA	NA	NA	NA
231	cg28516110_BC21	74806	chr10	60185878	60185919	0.123982	Hyper	chr10	60185877	60185879	-	Chst3	Chst3;Chst3;Chst3	protein_coding;protein_coding;protein_coding	ENSMUST00000068690.6;ENSMUST00000135158.8;ENSMUST00000167915.1	18820;6054;57274
232	cg28516112_BC21	74806	chr10	60185878	60185919	0.159353	Hyper	chr10	60185917	60185919	-	Chst3	Chst3;Chst3;Chst3	protein_coding;protein_coding;protein_coding	ENSMUST00000068690.6;ENSMUST00000135158.8;ENSMUST00000167915.1	98;51;-232
233	cg28516142_TC21	74807	chr10	60186293	60186294	0.124829	Hyper	chr10	60186292	60186294	-	Chst3	Chst3;Chst3;Chst3	protein_coding;protein_coding;protein_coding	ENSMUST00000068690.6;ENSMUST00000135158.8;ENSMUST00000167915.1	194;194
234	cg28516190_BC21	74809	chr10	60188225	60188226	0.123084	Hyper	chr10	60188224	60188226	-	Chst3	Chst3;Chst3;Chst3	protein_coding;protein_coding;protein_coding	ENSMUST00000068690.6;ENSMUST00000135158.8;ENSMUST00000167915.1	NA
238	cg28525195_BC11	74891	chr10	60839368	60839369	0.126863	Hyper	chr10	60839367	60839369	+	NA	NA	NA	NA	30845;91292;12819
240	cg28529798_TC21	74930	chr10	61245903	61245904	0.112465	Hyper	chr10	61245902	61245904	-	Adamts14	Adamts14;Adamts14	protein_coding;protein_coding	ENSMUST00000092486.10;ENSMUST00000120336.1	47830;-165
241	cg28529802_BC11	74931	chr10	61245956	61245957	0.159285	Hyper	chr10	61245955	61245957	-	Adamts14	Adamts14;Adamts14	protein_coding;protein_coding	ENSMUST00000092486.10;ENSMUST00000120336.1	56409;7839;56351;7820;17548;13004;-21
244	cg28537993_BC11	74994	chr10	61830988	61831017	0.103842	Hyper	chr10	61831015	61831017	+	NA	NA	NA	NA	67810;19240;67752;19221;28949;24405
248	cg28551474_BC21	75120	chr10	62891115	62891116	0.145858	Hyper	chr10	62891114	62891116	+	Tet1	Tet1;Tet1;Tet1	protein_coding;protein_coding;protein_coding	ENSMUST00000174189.1;ENSMUST00000218782.1;ENSMUST00000227494.1	68114;19544;68056;19525;29253;24709
249	cg28555680_BC21	75157	chr10	63192435	63192436	0.116469	Hyper	chr10	63192434	63192436	+	Mypn	Mypn	protein_coding	ENSMUST00000095580.2	149156
250	cg28555686_BC11	75158	chr10	63192524	63192673	0.126892	Hyper	chr10	63192523	63192525	-	Mypn	Mypn	protein_coding	ENSMUST00000095580.2	84648;85050;84961;84156;23541
251	cg28555695_TC21	75158	chr10	63192524	63192673	0.100326	Hyper	chr10	63192671	63192673	-	Mypn	Mypn	protein_coding	ENSMUST00000095580.2	20
254	cg28558156_TC11	75175	chr10	63421695	63422446	0.100539	Hyper	chr10	63421694	63421696	+	Gm7075	Gm7075	protein_coding	ENSMUST00000054760.5	13192;32248
255	cg28558178_TC21	75175	chr10	63421695	63422446	0.220874	Hyper	chr10	63422444	63422446	+	Gm7075	Gm7075	protein_coding	ENSMUST00000054760.5	26444;45500
256	cg28558611_BC21	75180	chr10	63457318	63457319	0.172097	Hyper	chr10	63457317	63457319	+	Ctnna3	Ctnna3;Ctnna3	protein_coding;protein_coding	ENSMUST00000105440.7;ENSMUST00000105441.7	NA
258	cg28559834_BC11	75187	chr10	63583849	63583850	0.148965	Hyper	chr10	63583848	63583850	+	Ctnna3	Ctnna3;Ctnna3;Ctnna3;Ctnna3	processed_transcript;protein_coding;protein_coding;protein_coding	ENSMUST00000133190.1;ENSMUST00000075099.4;ENSMUST00000105440.7;ENSMUST00000105441.7	53323
259	cg28559838_TC21	75188	chr10	63583874	63583875	0.108012	Hyper	chr10	63583873	63583875	-	Ctnna3	Ctnna3;Ctnna3;Ctnna3;Ctnna3	processed_transcript;protein_coding;protein_coding;protein_coding	ENSMUST00000133190.1;ENSMUST00000075099.4;ENSMUST00000105440.7;ENSMUST00000105441.7	53375
260	cg28559863_TC21	75189	chr10	63585078	63585079	0.128024	Hyper	chr10	63585077	63585079	+	Ctnna3	Ctnna3;Ctnna3;Ctnna3;Ctnna3	processed_transcript;protein_coding;protein_coding;protein_coding	ENSMUST00000133190.1;ENSMUST00000075099.4;ENSMUST00000105440.7;ENSMUST00000105441.7	-56;33;-66;12685
262	cg28571954_BC21	75210	chr10	65772210	65772211	0.117981	Hyper	chr10	65772209	65772211	+	Gm19116	Gm19116	processed_pseudogene	ENSMUST00000218592.1	12;101;2;12753
263	cg28578680_TC21	75235	chr10	66864187	66864286	0.114676	Hyper	chr10	66864186	66864188	-	NA	NA	NA	NA	NA
264	cg28578684_BC21	75235	chr10	66864187	66864286	0.111311	Hyper	chr10	66864271	66864273	+	NA	NA	NA	NA	583;451
267	cg28579978_TC21	75249	chr10	66970509	66970901	0.126233	Hyper	chr10	66970508	66970510	+	NA	NA	NA	NA	15202;41;31834;31731;31673;31730;31695
268	cg28579991_BC21	75249	chr10	66970509	66970901	0.108479	Hyper	chr10	66970899	66970901	+	NA	NA	NA	NA	307;250;254;230;229;3236
269	cg28581284_TC21	75262	chr10	67069200	67069201	0.118471	Hyper	chr10	67069199	67069201	-	Reep3	Reep3;Reep3	protein_coding;protein_coding	ENSMUST00000020023.8;ENSMUST00000217841.1	-9;328584
281	cg28584566_BC21	75297	chr10	67353363	67353364	0.116369	Hyper	chr10	67353362	67353364	-	Gm49454	Gm49454	lincRNA	ENSMUST00000220398.1	17
283	cg28588000_BC21	75322	chr10	67627822	67627823	0.105671	Hyper	chr10	67627821	67627823	-	NA	NA	NA	NA	4976;5014
286	cg28594605_BC21	75361	chr10	68181281	68181282	0.135558	Hyper	chr10	68181280	68181282	-	Arid5b	Arid5b;Arid5b	nonsense_mediated_decay;protein_coding	ENSMUST00000020106.8;ENSMUST00000219238.1	113;100;6601
288	cg28596305_TC21	75376	chr10	68312942	68313128	0.108901	Hyper	chr10	68312941	68312943	-	Gm47078	Gm47078	lincRNA	ENSMUST00000218333.1	-238
289	cg28596308_TC21	75376	chr10	68312942	68313128	0.112809	Hyper	chr10	68313126	68313128	+	Gm47078	Gm47078	lincRNA	ENSMUST00000218333.1	25885;25885
291	cg28596629_TC21	75379	chr10	68346182	68346233	0.108097	Hyper	chr10	68346231	68346233	-	NA	NA	NA	NA	8
294	cg28600037_TC21	75403	chr10	68723363	68723364	0.116956	Hyper	chr10	68723362	68723364	+	Tmem26	Tmem26;Tmem26;Tmem26	nonsense_mediated_decay;nonsense_mediated_decay;protein_coding	ENSMUST00000218918.1;ENSMUST00000219392.1;ENSMUST00000080995.7	-39
295	cg28601266_BC21	75412	chr10	68869384	68869385	0.11567	Hyper	chr10	68869383	68869385	-	NA	NA	NA	NA	774
296	cg28601447_TC21	75414	chr10	68890692	68893545	0.1298	Hyper	chr10	68890691	68890693	-	NA	NA	NA	NA	NA
297	cg28602633_BC21	75419	chr10	69008254	69008255	0.117841	Hyper	chr10	69008253	69008255	-	NA	NA	NA	NA	NA
299	cg28604521_BC21	75436	chr10	69208526	69208557	0.144623	Hyper	chr10	69208525	69208527	-	Rhobtb1	Rhobtb1;Rhobtb1	protein_coding;protein_coding	ENSMUST00000164034.7;ENSMUST00000167286.7	76176;76142;76137;77085;25931
300	cg28604524_BC11	75436	chr10	69208526	69208557	0.168629	Hyper	chr10	69208555	69208557	+	Rhobtb1	Rhobtb1;Rhobtb1	protein_coding;protein_coding	ENSMUST00000164034.7;ENSMUST00000167286.7	-1097;162409;162375;162370;77368;20434;77258
301	cg28605350_BC21	75446	chr10	69269987	69270173	0.171934	Hyper	chr10	69269986	69269988	-	Rhobtb1	Rhobtb1;Rhobtb1;Rhobtb1;Rhobtb1;Rhobtb1;Rhobtb1;Rhobtb1	nonsense_mediated_decay;processed_transcript;protein_coding;protein_coding;protein_coding;protein_coding;retained_intron	ENSMUST00000168117.7;ENSMUST00000169569.1;ENSMUST00000020101.11;ENSMUST00000067908.13;ENSMUST00000164034.7;ENSMUST00000167384.7;ENSMUST00000164876.7	182451;182417;182412;97410;40476;97300
302	cg28605351_TC11	75446	chr10	69269987	69270173	0.174852	Hyper	chr10	69270013	69270015	+	Rhobtb1	Rhobtb1;Rhobtb1;Rhobtb1;Rhobtb1;Rhobtb1;Rhobtb1;Rhobtb1	nonsense_mediated_decay;processed_transcript;protein_coding;protein_coding;protein_coding;protein_coding;retained_intron	ENSMUST00000168117.7;ENSMUST00000169569.1;ENSMUST00000020101.11;ENSMUST00000067908.13;ENSMUST00000164034.7;ENSMUST00000167384.7;ENSMUST00000164876.7	22983;22979
303	cg28605361_TC11	75446	chr10	69269987	69270173	0.16465	Hyper	chr10	69270171	69270173	-	Rhobtb1	Rhobtb1;Rhobtb1;Rhobtb1;Rhobtb1;Rhobtb1;Rhobtb1;Rhobtb1	nonsense_mediated_decay;processed_transcript;protein_coding;protein_coding;protein_coding;protein_coding;retained_intron	ENSMUST00000168117.7;ENSMUST00000169569.1;ENSMUST00000020101.11;ENSMUST00000067908.13;ENSMUST00000164034.7;ENSMUST00000167384.7;ENSMUST00000164876.7	100242;100236;100084;100049;100051;100241;100011;18832
304	cg28605362_BC11	75447	chr10	69270182	69270822	0.151243	Hyper	chr10	69270181	69270183	-	Rhobtb1	Rhobtb1;Rhobtb1;Rhobtb1;Rhobtb1;Rhobtb1;Rhobtb1;Rhobtb1	nonsense_mediated_decay;processed_transcript;protein_coding;protein_coding;protein_coding;protein_coding;retained_intron	ENSMUST00000168117.7;ENSMUST00000169569.1;ENSMUST00000020101.11;ENSMUST00000067908.13;ENSMUST00000164034.7;ENSMUST00000167384.7;ENSMUST00000164876.7	71760;71754;67934;71602;71567;71569;71735;71759;71759;71529
305	cg28605934_BC21	75452	chr10	69312027	69312157	0.105107	Hyper	chr10	69312026	69312028	+	Gm40685	Gm40685	lincRNA	ENSMUST00000217861.1	7682;7652
306	cg28605941_BC11	75452	chr10	69312027	69312157	0.111063	Hyper	chr10	69312155	69312157	-	Gm40685	Gm40685	lincRNA	ENSMUST00000217861.1	7753;7723
308	cg28607897_BC21	75465	chr10	69453903	69453904	0.120544	Hyper	chr10	69453902	69453904	+	Ank3	Ank3;Ank3;Ank3	processed_transcript;protein_coding;retained_intron	ENSMUST00000218194.1;ENSMUST00000218680.1;ENSMUST00000217780.1	-521;9869;-495
314	cg28611864_BC21	75497	chr10	69822210	69822229	0.118145	Hyper	chr10	69822209	69822211	+	Ank3	Ank3;Ank3;Ank3;Ank3;Ank3;Ank3;Ank3;Ank3;Ank3;Ank3;Ank3;Ank3;Ank3;Ank3;Ank3;Ank3;Ank3;Ank3;Ank3	protein_coding;protein_coding;protein_coding;protein_coding;protein_coding;protein_coding;protein_coding;protein_coding;protein_coding;protein_coding;protein_coding;protein_coding;protein_coding;protein_coding;protein_coding;retained_intron;retained_intron;retained_intron;retained_intron	ENSMUST00000047061.12;ENSMUST00000054167.14;ENSMUST00000092431.11;ENSMUST00000092432.11;ENSMUST00000092434.11;ENSMUST00000182155.7;ENSMUST00000182439.7;ENSMUST00000182557.7;ENSMUST00000182884.7;ENSMUST00000182992.7;ENSMUST00000182993.7;ENSMUST00000183148.7;ENSMUST00000183169.7;ENSMUST00000183240.1;ENSMUST00000218680.1;ENSMUST00000182162.7;ENSMUST00000182194.7;ENSMUST00000182373.7;ENSMUST000001824…	-13;-10;-7;-14
315	cg28611866_TC21	75497	chr10	69822210	69822229	0.132891	Hyper	chr10	69822227	69822229	+	Ank3	Ank3;Ank3;Ank3;Ank3;Ank3;Ank3;Ank3;Ank3;Ank3;Ank3;Ank3;Ank3;Ank3;Ank3;Ank3;Ank3;Ank3;Ank3;Ank3	protein_coding;protein_coding;protein_coding;protein_coding;protein_coding;protein_coding;protein_coding;protein_coding;protein_coding;protein_coding;protein_coding;protein_coding;protein_coding;protein_coding;protein_coding;retained_intron;retained_intron;retained_intron;retained_intron	ENSMUST00000047061.12;ENSMUST00000054167.14;ENSMUST00000092431.11;ENSMUST00000092432.11;ENSMUST00000092434.11;ENSMUST00000182155.7;ENSMUST00000182439.7;ENSMUST00000182557.7;ENSMUST00000182884.7;ENSMUST00000182992.7;ENSMUST00000182993.7;ENSMUST00000183148.7;ENSMUST00000183169.7;ENSMUST00000183240.1;ENSMUST00000218680.1;ENSMUST00000182162.7;ENSMUST00000182194.7;ENSMUST00000182373.7;ENSMUST000001824…	-62;-59;-56;-63
316	cg28611898_TC11	75499	chr10	69823009	69823010	0.150506	Hyper	chr10	69823008	69823010	+	Ank3	Ank3;Ank3;Ank3;Ank3;Ank3;Ank3;Ank3;Ank3;Ank3;Ank3;Ank3;Ank3;Ank3;Ank3;Ank3;Ank3;Ank3;Ank3	protein_coding;protein_coding;protein_coding;protein_coding;protein_coding;protein_coding;protein_coding;protein_coding;protein_coding;protein_coding;protein_coding;protein_coding;protein_coding;protein_coding;protein_coding;retained_intron;retained_intron;retained_intron	ENSMUST00000047061.12;ENSMUST00000054167.14;ENSMUST00000092431.11;ENSMUST00000092432.11;ENSMUST00000092434.11;ENSMUST00000182155.7;ENSMUST00000182439.7;ENSMUST00000182557.7;ENSMUST00000182884.7;ENSMUST00000182992.7;ENSMUST00000182993.7;ENSMUST00000183148.7;ENSMUST00000183169.7;ENSMUST00000183240.1;ENSMUST00000218680.1;ENSMUST00000182194.7;ENSMUST00000182373.7;ENSMUST00000182474.7	100725;35076
319	cg28614338_TC11	75520	chr10	70004546	70004547	0.118365	Hyper	chr10	70004545	70004547	-	Ank3	Ank3;Ank3;Ank3;Ank3;Ank3;Ank3;Ank3;Ank3;Ank3;Ank3;Ank3;Ank3;Ank3;Ank3;Ank3;Ank3;Ank3;Ank3;Ank3;Ank3;Ank3;Ank3;Ank3;Ank3;Ank3;Ank3	nonsense_mediated_decay;protein_coding;protein_coding;protein_coding;protein_coding;protein_coding;protein_coding;protein_coding;protein_coding;protein_coding;protein_coding;protein_coding;protein_coding;protein_coding;protein_coding;protein_coding;protein_coding;protein_coding;protein_coding;protein_coding;protein_coding;protein_coding;protein_coding;protein_coding;protein_coding;retained_intron	ENSMUST00000182665.7;ENSMUST00000047061.12;ENSMUST00000054167.14;ENSMUST00000092431.11;ENSMUST00000092432.11;ENSMUST00000092433.11;ENSMUST00000092434.11;ENSMUST00000181974.7;ENSMUST00000182029.7;ENSMUST00000182155.7;ENSMUST00000182207.7;ENSMUST00000182269.7;ENSMUST00000182437.7;ENSMUST00000182439.7;ENSMUST00000182692.7;ENSMUST00000182795.7;ENSMUST00000182884.7;ENSMUST00000182972.7;ENSMUST00000182…	14800;14968;24762;15018;14989
325	cg28624271_BC11	75578	chr10	70830713	70830836	0.115423	Hyper	chr10	70830834	70830836	+	Gm40689	Gm40689	lincRNA	ENSMUST00000218006.1	-267;10
328	cg28628210_TC21	75603	chr10	71186624	71195816	0.105379	Hyper	chr10	71186623	71186625	+	1700113B09Rik	1700113B09Rik;1700113B09Rik	lincRNA;lincRNA	ENSMUST00000218730.1;ENSMUST00000219835.1	-38;239
333	cg28631023_BC21	75620	chr10	71381397	71381524	0.128431	Hyper	chr10	71381396	71381398	+	Ipmk	Ipmk;Ipmk;Ipmk;Ipmk	nonsense_mediated_decay;nonsense_mediated_decay;protein_coding;protein_coding	ENSMUST00000141984.1;ENSMUST00000147277.7;ENSMUST00000079252.12;ENSMUST00000121446.1	17988;18020;18007;18011;17954
334	cg28636971_TC21	75643	chr10	72309213	72309214	0.154622	Hyper	chr10	72309212	72309214	+	Gm9923	Gm9923	processed_pseudogene	ENSMUST00000217785.1	14191;14147
335	cg28650110_BC11	75680	chr10	74643663	74643664	0.173952	Hyper	chr10	74643662	74643664	-	Pcdh15	Pcdh15;Pcdh15;Pcdh15;Pcdh15;Pcdh15;Pcdh15;Pcdh15;Pcdh15;Pcdh15;Pcdh15;Pcdh15;Pcdh15;Pcdh15;Pcdh15;Pcdh15;Pcdh15;Pcdh15	nonsense_mediated_decay;processed_transcript;protein_coding;protein_coding;protein_coding;protein_coding;protein_coding;protein_coding;protein_coding;protein_coding;protein_coding;protein_coding;protein_coding;protein_coding;protein_coding;protein_coding;protein_coding	ENSMUST00000144302.8;ENSMUST00000127928.6;ENSMUST00000124046.7;ENSMUST00000125517.8;ENSMUST00000131724.8;ENSMUST00000146682.7;ENSMUST00000149977.8;ENSMUST00000151116.8;ENSMUST00000152655.8;ENSMUST00000152819.8;ENSMUST00000155701.8;ENSMUST00000177107.7;ENSMUST00000191709.5;ENSMUST00000191854.5;ENSMUST00000193174.5;ENSMUST00000193739.5;ENSMUST00000195531.5	102536;102539;109873;4558
337	cg28654590_TC21	75718	chr10	75069199	75069200	0.116921	Hyper	chr10	75069198	75069200	-	Bcr	Bcr	protein_coding	ENSMUST00000164107.2	55572;55512;55566;13874;13252
345	cg28660773_TC21	75783	chr10	75609244	75609245	0.152106	Hyper	chr10	75609243	75609245	-	Ggt5	Ggt5;Ggt5;Ggt5;Ggt5;Ggt5	nonsense_mediated_decay;protein_coding;retained_intron;retained_intron;retained_intron	ENSMUST00000218807.1;ENSMUST00000072217.8;ENSMUST00000188444.1;ENSMUST00000219214.1;ENSMUST00000219247.1	37439;37379;37433
348	cg28665629_TC21	75846	chr10	75969721	75969722	0.136816	Hyper	chr10	75969720	75969722	-	Gm16219;Gm5134	Gm16219;Gm5134	processed_pseudogene;protein_coding	ENSMUST00000120096.1;ENSMUST00000099577.3	NA
349	cg28665635_BC21	75847	chr10	75969907	75969908	0.119213	Hyper	chr10	75969906	75969908	+	Gm16219;Gm5134	Gm16219;Gm5134	processed_pseudogene;protein_coding	ENSMUST00000120096.1;ENSMUST00000099577.3	59924;59921
350	cg28666086_BC21	75851	chr10	76008644	76009270	0.103974	Hyper	chr10	76008643	76008645	-	Gm5134;Mir6409	Gm5134;Mir6409	protein_coding;miRNA	ENSMUST00000099577.3;ENSMUST00000184957.1	60747;60744
351	cg28666100_TC21	75851	chr10	76008644	76009270	0.143024	Hyper	chr10	76009023	76009025	+	Gm5134	Gm5134	protein_coding	ENSMUST00000099577.3	-843;-1153;-962
352	cg28667404_BC21	75861	chr10	76118740	76118741	0.110377	Hyper	chr10	76118739	76118741	-	NA	NA	NA	NA	9;-414;-288;-164
353	cg28668167_TC21	75869	chr10	76203454	76203455	0.115778	Hyper	chr10	76203453	76203455	-	NA	NA	NA	NA	263;-160;-34;90
355	cg28673509_BC21	75898	chr10	76569868	76569880	0.13068	Hyper	chr10	76569867	76569869	-	Gm15343;Spatc1l	Gm15343;Spatc1l;Spatc1l	antisense;protein_coding;protein_coding	ENSMUST00000136382.1;ENSMUST00000009259.4;ENSMUST00000105414.1	NA
356	cg28673510_BC21	75898	chr10	76569868	76569880	0.1197	Hyper	chr10	76569878	76569880	-	Gm15343;Spatc1l	Gm15343;Spatc1l;Spatc1l	antisense;protein_coding;protein_coding	ENSMUST00000136382.1;ENSMUST00000009259.4;ENSMUST00000105414.1	NA
367	cg28690468_TC21	76058	chr10	78034444	78034445	0.10093	Hyper	chr10	78034443	78034445	+	Aire	Aire;Aire;Aire;Aire;Aire;Aire;Aire;Aire;Aire;Aire;Aire;Aire;Aire;Aire;Aire	nonsense_mediated_decay;nonsense_mediated_decay;protein_coding;protein_coding;protein_coding;protein_coding;protein_coding;protein_coding;protein_coding;protein_coding;protein_coding;protein_coding;protein_coding;retained_intron;retained_intron	ENSMUST00000131028.7;ENSMUST00000143735.7;ENSMUST00000019257.14;ENSMUST00000105395.8;ENSMUST00000105396.8;ENSMUST00000128241.7;ENSMUST00000130972.7;ENSMUST00000140636.7;ENSMUST00000145975.7;ENSMUST00000148469.7;ENSMUST00000154374.1;ENSMUST00000155021.7;ENSMUST00000156417.7;ENSMUST00000143452.1;ENSMUST00000143548.7	NA
368	cg28690491_BC21	76061	chr10	78034739	78034740	0.125372	Hyper	chr10	78034738	78034740	-	Aire	Aire;Aire;Aire;Aire;Aire;Aire;Aire;Aire;Aire;Aire;Aire;Aire;Aire;Aire;Aire	nonsense_mediated_decay;nonsense_mediated_decay;protein_coding;protein_coding;protein_coding;protein_coding;protein_coding;protein_coding;protein_coding;protein_coding;protein_coding;protein_coding;protein_coding;retained_intron;retained_intron	ENSMUST00000131028.7;ENSMUST00000143735.7;ENSMUST00000019257.14;ENSMUST00000105395.8;ENSMUST00000105396.8;ENSMUST00000128241.7;ENSMUST00000130972.7;ENSMUST00000140636.7;ENSMUST00000145975.7;ENSMUST00000148469.7;ENSMUST00000154374.1;ENSMUST00000155021.7;ENSMUST00000156417.7;ENSMUST00000143452.1;ENSMUST00000143548.7	24161;24161;24047;24130;23911
369	cg28690670_BC21	76068	chr10	78048508	78048509	0.108642	Hyper	chr10	78048507	78048509	+	Dnmt3l	Dnmt3l;Dnmt3l;Dnmt3l	protein_coding;protein_coding;protein_coding	ENSMUST00000000746.11;ENSMUST00000138785.7;ENSMUST00000151242.7	89608;89608;89494;89577;89358
370	cg28690692_TC21	76069	chr10	78049455	78049456	0.146691	Hyper	chr10	78049454	78049456	+	Dnmt3l	Dnmt3l;Dnmt3l;Dnmt3l	protein_coding;protein_coding;protein_coding	ENSMUST00000000746.11;ENSMUST00000138785.7;ENSMUST00000151242.7	91488;91488;91374;91457;91238
374	cg28694433_BC21	76107	chr10	78352963	78352964	0.103722	Hyper	chr10	78352962	78352964	+	Agpat3;Gm40709	Agpat3;Agpat3;Agpat3;Agpat3;Agpat3;Agpat3;Gm40709;Gm40709;Gm40709;Gm40709	protein_coding;protein_coding;protein_coding;protein_coding;protein_coding;protein_coding;bidirectional_promoter_lncRNA;bidirectional_promoter_lncRNA;bidirectional_promoter_lncRNA;bidirectional_promoter_lncRNA	ENSMUST00000001240.11;ENSMUST00000105388.7;ENSMUST00000105390.7;ENSMUST00000138035.7;ENSMUST00000146899.1;ENSMUST00000166360.7;ENSMUST00000218247.1;ENSMUST00000219014.1;ENSMUST00000219695.1;ENSMUST00000220096.1	230828
377	cg28696379_BC21	76135	chr10	78520134	78520170	0.10426	Hyper	chr10	78520168	78520170	+	Gm47944;Olfr1358	Gm47944;Gm47944;Olfr1358	lincRNA;lincRNA;protein_coding	ENSMUST00000217911.1;ENSMUST00000220385.1;ENSMUST00000204477.4	5806;293;271
378	cg28696380_BC21	76136	chr10	78520239	78520240	0.100079	Hyper	chr10	78520238	78520240	+	Gm47944;Olfr1358	Gm47944;Gm47944;Olfr1358	lincRNA;lincRNA;protein_coding	ENSMUST00000217911.1;ENSMUST00000220385.1;ENSMUST00000204477.4	NA
379	cg28697291_BC21	76148	chr10	78628910	78629547	0.108097	Hyper	chr10	78628909	78628911	+	Gm47459	Gm47459	lincRNA	ENSMUST00000219154.1	2294;1528
381	cg28705400_BC11	76227	chr10	79716177	79716178	0.123794	Hyper	chr10	79716176	79716178	-	Hcn2	Hcn2;Hcn2	protein_coding;protein_coding	ENSMUST00000020581.2;ENSMUST00000099513.7	30322;30351;30351;1
386	cg28711434_TC21	76347	chr10	79990979	79991277	0.101652	Hyper	chr10	79990978	79990980	-	Cnn2	Cnn2;Cnn2	protein_coding;protein_coding	ENSMUST00000004784.10;ENSMUST00000105374.1	30333;30362;30362;12
387	cg28711451_TC21	76349	chr10	79991772	79991773	0.116166	Hyper	chr10	79991771	79991773	+	Cnn2	Cnn2;Cnn2	protein_coding;protein_coding	ENSMUST00000004784.10;ENSMUST00000105374.1	58668;58668
390	cg28714110_TC11	76391	chr10	80131691	80131692	0.1422	Hyper	chr10	80131690	80131692	+	Cbarp	Cbarp;Cbarp;Cbarp;Cbarp	nonsense_mediated_decay;protein_coding;protein_coding;protein_coding	ENSMUST00000147778.8;ENSMUST00000105369.7;ENSMUST00000169546.8;ENSMUST00000170219.8	74483;74483
395	cg28715530_BC11	76420	chr10	80172951	80173108	0.113379	Hyper	chr10	80173106	80173108	-	Fam174c	Fam174c	protein_coding	ENSMUST00000041882.6	101075;101075
399	cg28727851_TC21	76607	chr10	80806593	80806594	0.107238	Hyper	chr10	80806592	80806594	+	Amh	Amh	protein_coding	ENSMUST00000036016.5	101412;101412
405	cg28736007_BC21	76734	chr10	81226155	81226156	0.112238	Hyper	chr10	81226154	81226156	-	Atcay	Atcay;Atcay	nonsense_mediated_decay;protein_coding	ENSMUST00000146030.7;ENSMUST00000047408.5	-17
410	cg28738539_BC11	76792	chr10	81332742	81332762	0.141044	Hyper	chr10	81332760	81332762	-	Tbxa2r	Tbxa2r;Tbxa2r	protein_coding;protein_coding	ENSMUST00000105325.3;ENSMUST00000220312.1	-192;1500;-880
411	cg28741279_TC21	76845	chr10	81459201	81459202	0.110434	Hyper	chr10	81459200	81459202	+	NA	NA	NA	NA	-147;1545;-835
416	cg28754515_BC21	76994	chr10	82954896	82954897	0.130874	Hyper	chr10	82954895	82954897	-	Gm4799	Gm4799	processed_pseudogene	ENSMUST00000095396.3	618;2310;-70
420	cg28767194_TC21	77086	chr10	84018957	84018958	0.103647	Hyper	chr10	84018956	84018958	+	NA	NA	NA	NA	37721
423	cg28771418_TC21	77119	chr10	84488645	84488646	0.1085	Hyper	chr10	84488644	84488646	+	4930463O16Rik	4930463O16Rik;4930463O16Rik	lincRNA;lincRNA	ENSMUST00000020222.1;ENSMUST00000168525.1	57336
431	cg28785443_TC11	77211	chr10	85829822	85829839	0.138581	Hyper	chr10	85829821	85829823	+	Gm19624;Pwp1	Gm19624;Pwp1	unprocessed_pseudogene;protein_coding	ENSMUST00000218949.1;ENSMUST00000217667.1	NA
432	cg28785444_BC11	77211	chr10	85829822	85829839	0.130945	Hyper	chr10	85829837	85829839	+	Gm19624;Pwp1	Gm19624;Pwp1	unprocessed_pseudogene;protein_coding	ENSMUST00000218949.1;ENSMUST00000217667.1	NA
433	cg28789651_BC21	77238	chr10	86295669	86300176	0.103004	Hyper	chr10	86295957	86295959	-	Syn3	Syn3;Syn3;Syn3	protein_coding;protein_coding;retained_intron	ENSMUST00000120638.7;ENSMUST00000121789.1;ENSMUST00000145864.7	53881
436	cg28795304_BC21	77270	chr10	86908751	86908752	0.143413	Hyper	chr10	86908750	86908752	+	Gm16270;Gm16280;Stab2	Gm16270;Gm16280;Stab2	transcribed_processed_pseudogene;antisense;protein_coding	ENSMUST00000160327.1;ENSMUST00000162458.1;ENSMUST00000035288.16	14182;-9
438	cg28797416_BC21	77280	chr10	87128768	87128769	0.101868	Hyper	chr10	87128767	87128769	-	1700113H08Rik	1700113H08Rik;1700113H08Rik	protein_coding;protein_coding	ENSMUST00000169849.2;ENSMUST00000189456.6	3050
439	cg28803371_TC21	77318	chr10	87966792	87966793	0.105581	Hyper	chr10	87966791	87966793	-	Tyms-ps	Tyms-ps	processed_pseudogene	ENSMUST00000219550.1	8;22
442	cg28808243_TC11	77343	chr10	88459309	88459310	0.132004	Hyper	chr10	88459308	88459310	-	Chpt1;Sycp3	Chpt1;Chpt1;Sycp3;Sycp3;Sycp3	protein_coding;protein_coding;nonsense_mediated_decay;protein_coding;protein_coding	ENSMUST00000134318.7;ENSMUST00000148899.7;ENSMUST00000123244.7;ENSMUST00000020252.9;ENSMUST00000125612.1	132;146
443	cg28808257_BC21	77345	chr10	88459619	88459620	0.100573	Hyper	chr10	88459618	88459620	+	Chpt1;Sycp3	Chpt1;Chpt1;Sycp3;Sycp3;Sycp3	protein_coding;protein_coding;nonsense_mediated_decay;protein_coding;protein_coding	ENSMUST00000134318.7;ENSMUST00000148899.7;ENSMUST00000123244.7;ENSMUST00000020252.9;ENSMUST00000125612.1	158;172
447	cg28819610_BC21	77406	chr10	89739543	89740051	0.131337	Hyper	chr10	89739542	89739544	+	NA	NA	NA	NA	NA
448	cg28819619_TC11	77406	chr10	89739543	89740051	0.1422	Hyper	chr10	89740049	89740051	+	NA	NA	NA	NA	111778
449	cg28822226_BC11	77414	chr10	90049821	90049822	0.215012	Hyper	chr10	90049820	90049822	+	Anks1b	Anks1b;Anks1b;Anks1b;Anks1b;Anks1b	nonsense_mediated_decay;processed_transcript;protein_coding;protein_coding;protein_coding	ENSMUST00000182907.7;ENSMUST00000183012.1;ENSMUST00000099368.10;ENSMUST00000182936.7;ENSMUST00000183156.7	NA
454	cg28831191_TC21	77456	chr10	91101804	91102025	0.104509	Hyper	chr10	91101978	91101980	+	Ikbip	Ikbip;Ikbip;Ikbip	processed_transcript;processed_transcript;protein_coding	ENSMUST00000130682.1;ENSMUST00000211056.1;ENSMUST00000020150.9	109;112;82
455	cg28831196_BC21	77456	chr10	91101804	91102025	0.104203	Hyper	chr10	91102023	91102025	-	Ikbip	Ikbip;Ikbip;Ikbip	processed_transcript;processed_transcript;protein_coding	ENSMUST00000130682.1;ENSMUST00000211056.1;ENSMUST00000020150.9	-362
465	cg28841472_BC11	77510	chr10	92401052	92401053	0.125978	Hyper	chr10	92401051	92401053	-	4930401A07Rik	4930401A07Rik;4930401A07Rik	lincRNA;lincRNA	ENSMUST00000214657.1;ENSMUST00000216155.1	NA
475	cg28853036_BC21	77585	chr10	93554785	93554884	0.123493	Hyper	chr10	93554882	93554884	+	Ccdc38	Ccdc38;Ccdc38;Ccdc38;Ccdc38	protein_coding;protein_coding;retained_intron;retained_intron	ENSMUST00000092215.5;ENSMUST00000132214.7;ENSMUST00000139354.1;ENSMUST00000140460.1	NA
476	cg28854624_BC21	77596	chr10	93643071	93665872	0.144568	Hyper	chr10	93665870	93665872	-	Gm8580;Ntn4	Gm8580;Ntn4	processed_pseudogene;protein_coding	ENSMUST00000160295.1;ENSMUST00000020204.4	85988;85970
477	cg28856908_BC21	77616	chr10	93845929	93845930	0.145489	Hyper	chr10	93845928	93845930	-	Usp44	Usp44;Usp44	processed_transcript;protein_coding	ENSMUST00000095333.5;ENSMUST00000216224.1	NA
478	cg28856915_TC21	77617	chr10	93846062	93846063	0.160878	Hyper	chr10	93846061	93846063	+	Usp44	Usp44;Usp44	processed_transcript;protein_coding	ENSMUST00000095333.5;ENSMUST00000216224.1	-7
479	cg28856924_TC11	77618	chr10	93846167	93846168	0.126629	Hyper	chr10	93846166	93846168	-	Usp44	Usp44;Usp44	processed_transcript;protein_coding	ENSMUST00000095333.5;ENSMUST00000216224.1	410;-91
480	cg28856931_BC21	77619	chr10	93846323	93846324	0.148103	Hyper	chr10	93846322	93846324	+	Usp44	Usp44;Usp44	processed_transcript;protein_coding	ENSMUST00000095333.5;ENSMUST00000216224.1	31;-470
481	cg28856954_BC11	77620	chr10	93846757	93846758	0.132142	Hyper	chr10	93846756	93846758	+	Usp44	Usp44;Usp44	processed_transcript;protein_coding	ENSMUST00000095333.5;ENSMUST00000216224.1	76788;50497;80621;816
482	cg28857758_TC21	77627	chr10	93915164	93915165	0.10437	Hyper	chr10	93915163	93915165	+	NA	NA	NA	NA	76686;50395;80519;714
484	cg28863783_BC21	77662	chr10	94426516	94426517	0.132721	Hyper	chr10	94426515	94426517	+	Tmcc3	Tmcc3;Tmcc3	protein_coding;retained_intron	ENSMUST00000132743.2;ENSMUST00000147869.1	NA
489	cg28865613_BC11	77680	chr10	94568011	94568012	0.140775	Hyper	chr10	94568010	94568012	-	Tmcc3;Tmcc3os	Tmcc3;Tmcc3;Tmcc3;Tmcc3;Tmcc3;Tmcc3os	protein_coding;protein_coding;protein_coding;protein_coding;protein_coding;antisense	ENSMUST00000065060.11;ENSMUST00000117460.7;ENSMUST00000132743.2;ENSMUST00000148823.2;ENSMUST00000148910.2;ENSMUST00000146744.2	NA
490	cg28865616_BC11	77681	chr10	94568043	94568117	0.106176	Hyper	chr10	94568115	94568117	+	Tmcc3;Tmcc3os	Tmcc3;Tmcc3;Tmcc3;Tmcc3;Tmcc3;Tmcc3os	protein_coding;protein_coding;protein_coding;protein_coding;protein_coding;antisense	ENSMUST00000065060.11;ENSMUST00000117460.7;ENSMUST00000132743.2;ENSMUST00000148823.2;ENSMUST00000148910.2;ENSMUST00000146744.2	942;8940;112833;112833
497	cg28869746_BC21	77706	chr10	94951581	94951582	0.162055	Hyper	chr10	94951580	94951582	-	NA	NA	NA	NA	956;8954;112819;112819
502	cg28871462_BC21	77717	chr10	95112357	95112358	0.116673	Hyper	chr10	95112356	95112358	-	NA	NA	NA	NA	NA
507	cg28873027_TC21	77733	chr10	95251537	95251538	0.12167	Hyper	chr10	95251536	95251538	-	Cradd	Cradd;Cradd;Cradd;Cradd	processed_transcript;protein_coding;protein_coding;protein_coding	ENSMUST00000218761.1;ENSMUST00000053594.6;ENSMUST00000217809.1;ENSMUST00000220279.1	-366
510	cg28877609_BC21	77780	chr10	95594764	95594765	0.109555	Hyper	chr10	95594763	95594765	-	NA	NA	NA	NA	NA
511	cg28877900_BC21	77783	chr10	95616377	95616521	0.132731	Hyper	chr10	95616376	95616378	-	NA	NA	NA	NA	NA
512	cg28877906_TC11	77783	chr10	95616377	95616521	0.110332	Hyper	chr10	95616519	95616521	-	NA	NA	NA	NA	62201
513	cg28878116_BC11	77789	chr10	95634467	95634468	0.110873	Hyper	chr10	95634466	95634468	+	Gm47667	Gm47667	lincRNA	ENSMUST00000218479.1	92105;92006;91405
515	cg28880712_BC21	77823	chr10	95893328	95893428	0.130846	Hyper	chr10	95893345	95893347	+	Gm47725	Gm47725	lincRNA	ENSMUST00000218392.1	259453;7260
516	cg28883285_TC11	77843	chr10	96215642	96215643	0.120405	Hyper	chr10	96215641	96215643	+	NA	NA	NA	NA	NA
517	cg28883393_TC21	77844	chr10	96225865	96226379	0.131475	Hyper	chr10	96226109	96226111	-	4930459C07Rik	4930459C07Rik;4930459C07Rik	lincRNA;lincRNA	ENSMUST00000218720.1;ENSMUST00000219638.1	NA
518	cg28883394_BC11	77844	chr10	96225865	96226379	0.144841	Hyper	chr10	96226138	96226140	-	4930459C07Rik	4930459C07Rik;4930459C07Rik	lincRNA;lincRNA	ENSMUST00000218720.1;ENSMUST00000219638.1	NA
519	cg28883407_BC11	77844	chr10	96225865	96226379	0.186289	Hyper	chr10	96226377	96226379	-	4930459C07Rik	4930459C07Rik;4930459C07Rik	lincRNA;lincRNA	ENSMUST00000218720.1;ENSMUST00000219638.1	103
522	cg28887569_BC21	77868	chr10	96718863	96723858	0.139367	Hyper	chr10	96718862	96718864	+	NA	NA	NA	NA	2136
523	cg28887622_TC21	77868	chr10	96718863	96723858	0.104323	Hyper	chr10	96722341	96722343	+	NA	NA	NA	NA	114141
524	cg28887645_TC21	77868	chr10	96718863	96723858	0.109648	Hyper	chr10	96723856	96723858	-	NA	NA	NA	NA	NA
529	cg28893753_BC21	77907	chr10	97692878	97692950	0.104265	Hyper	chr10	97692877	97692879	+	Ccer1;Gm10754	Ccer1;Gm10754	protein_coding;lincRNA	ENSMUST00000060703.5;ENSMUST00000220233.1	78786;78298
530	cg28893757_BC21	77908	chr10	97692954	97693301	0.162246	Hyper	chr10	97692953	97692955	-	Ccer1;Gm10754	Ccer1;Gm10754	protein_coding;lincRNA	ENSMUST00000060703.5;ENSMUST00000220233.1	2830;33383;8362
531	cg28893774_TC21	77908	chr10	97692954	97693301	0.154928	Hyper	chr10	97693299	97693301	+	Ccer1;Gm10754	Ccer1;Gm10754	protein_coding;lincRNA	ENSMUST00000060703.5;ENSMUST00000220233.1	2790;33343;8322
532	cg28897916_TC21	77922	chr10	98537456	98537617	0.147085	Hyper	chr10	98537455	98537457	-	Gm34297	Gm34297;Gm34297;Gm34297;Gm34297	lincRNA;lincRNA;lincRNA;lincRNA	ENSMUST00000218569.1;ENSMUST00000219170.1;ENSMUST00000219569.1;ENSMUST00000220028.1	2415;32968;7947
533	cg28897922_BC21	77922	chr10	98537456	98537617	0.119159	Hyper	chr10	98537615	98537617	-	Gm34297	Gm34297;Gm34297;Gm34297;Gm34297	lincRNA;lincRNA;lincRNA;lincRNA	ENSMUST00000218569.1;ENSMUST00000219170.1;ENSMUST00000219569.1;ENSMUST00000220028.1	483;31036;6015
535	cg28899022_TC21	77929	chr10	98699487	98699488	0.111018	Hyper	chr10	98699486	98699488	-	Gm5427	Gm5427	lincRNA	ENSMUST00000217680.1	8246;8247;1413;8246;8246
536	cg28900096_BC21	77934	chr10	98841024	98841025	0.10184	Hyper	chr10	98841023	98841025	+	NA	NA	NA	NA	158714;197871;158714;197871;197871;158714;158714
538	cg28903304_BC11	77948	chr10	99109167	99109168	0.200654	Hyper	chr10	99109166	99109168	-	Galnt4;Gm48768;Poc1b	Galnt4;Gm48768;Poc1b;Poc1b;Poc1b;Poc1b	protein_coding;bidirectional_promoter_lncRNA;nonsense_mediated_decay;protein_coding;protein_coding;protein_coding	ENSMUST00000161240.3;ENSMUST00000218379.1;ENSMUST00000219884.1;ENSMUST00000020113.14;ENSMUST00000159228.7;ENSMUST00000159990.1	98807;137964;98807;137964;137964;98807;98807
543	cg28905603_BC21	77980	chr10	99270463	99270464	0.120117	Hyper	chr10	99270462	99270464	-	Gm34921;Gm48089	Gm34921;Gm48089	lincRNA;lincRNA	ENSMUST00000219528.1;ENSMUST00000217893.1	NA
544	cg28905769_TC21	77982	chr10	99280017	99299224	0.11392	Hyper	chr10	99280016	99280018	-	NA	NA	NA	NA	NA
545	cg28906126_TC11	77984	chr10	99310509	99310898	0.121728	Hyper	chr10	99310508	99310510	+	B530045E10Rik	B530045E10Rik;B530045E10Rik	lincRNA;lincRNA	ENSMUST00000189035.1;ENSMUST00000220146.1	27536;27340
546	cg28906135_BC11	77984	chr10	99310509	99310898	0.113663	Hyper	chr10	99310896	99310898	+	B530045E10Rik	B530045E10Rik;B530045E10Rik	lincRNA;lincRNA	ENSMUST00000189035.1;ENSMUST00000220146.1	27483;27287
548	cg28908329_TC21	78000	chr10	99538099	99538100	0.117001	Hyper	chr10	99538098	99538100	-	Gm48085	Gm48085	processed_pseudogene	ENSMUST00000218632.1	60809
549	cg28909197_TC21	78005	chr10	99619238	99619239	0.104845	Hyper	chr10	99619237	99619239	-	Gm20110	Gm20110	lincRNA	ENSMUST00000218263.1	NA
551	cg28910243_TC21	78010	chr10	99759629	99759665	0.125666	Hyper	chr10	99759663	99759665	+	Csl;Gm35206;Gm47578	Csl;Gm35206;Gm47578	protein_coding;antisense;antisense	ENSMUST00000056085.5;ENSMUST00000217945.1;ENSMUST00000222959.1	NA
552	cg28913326_BC21	78022	chr10	100128292	100128293	0.116705	Hyper	chr10	100128291	100128293	-	NA	NA	NA	NA	37481;19661;59027;54219;21841;58971;58971;54219;54219;54219;54219;6886;54219;21818;58971;41393;54219;21827
555	cg28923350_TC11	78071	chr10	102158777	102158778	0.102442	Hyper	chr10	102158776	102158778	-	Mgat4c	Mgat4c;Mgat4c;Mgat4c;Mgat4c;Mgat4c;Mgat4c;Mgat4c;Mgat4c;Mgat4c;Mgat4c;Mgat4c;Mgat4c;Mgat4c	processed_transcript;processed_transcript;processed_transcript;processed_transcript;processed_transcript;protein_coding;protein_coding;protein_coding;protein_coding;protein_coding;protein_coding;protein_coding;protein_coding	ENSMUST00000130580.2;ENSMUST00000134930.7;ENSMUST00000143640.1;ENSMUST00000218554.1;ENSMUST00000219683.1;ENSMUST00000020039.12;ENSMUST00000127504.8;ENSMUST00000138016.7;ENSMUST00000138522.7;ENSMUST00000156751.7;ENSMUST00000163753.7;ENSMUST00000179929.7;ENSMUST00000219195.1	25771;7951;47317;42509;10131;47261;47261;42509;42509;42509;42509;42509;10108;47261;29683;42509;10117
556	cg28926970_TC21	78094	chr10	102878331	102878935	0.128944	Hyper	chr10	102878330	102878332	-	NA	NA	NA	NA	22400;14375
558	cg28942264_TC21	78153	chr10	105689054	105689055	0.132087	Hyper	chr10	105689053	105689055	+	NA	NA	NA	NA	8004;17882;1872
560	cg28945676_BC21	78167	chr10	106192779	106192780	0.100101	Hyper	chr10	106192778	106192780	-	Rps15a-ps1	Rps15a-ps1	processed_pseudogene	ENSMUST00000071120.2	11518
566	cg28959315_TC21	78237	chr10	108294688	108294689	0.118677	Hyper	chr10	108294687	108294689	+	NA	NA	NA	NA	11429
571	cg28961652_BC21	78261	chr10	108454807	108454808	0.158196	Hyper	chr10	108454806	108454808	+	NA	NA	NA	NA	11281
575	cg28964050_TC21	78273	chr10	108699904	108700018	0.107744	Hyper	chr10	108699903	108699905	-	Gm5136;Syt1	Gm5136;Syt1;Syt1;Syt1	protein_coding;processed_transcript;protein_coding;protein_coding	ENSMUST00000218023.1;ENSMUST00000156979.1;ENSMUST00000064054.13;ENSMUST00000105276.7	13403;15314;15302;15281;15396
576	cg28964053_BC21	78273	chr10	108699904	108700018	0.100833	Hyper	chr10	108700016	108700018	-	Gm5136;Syt1	Gm5136;Syt1;Syt1;Syt1	protein_coding;processed_transcript;protein_coding;protein_coding	ENSMUST00000218023.1;ENSMUST00000156979.1;ENSMUST00000064054.13;ENSMUST00000105276.7	23879
577	cg28967837_BC11	78276	chr10	109326901	109326990	0.134986	Hyper	chr10	109326988	109326990	-	Gm44495	Gm44495	miRNA	ENSMUST00000195954.1	95
578	cg28972136_BC11	78296	chr10	110000074	110000157	0.106863	Hyper	chr10	110000073	110000075	+	Nav3	Nav3;Nav3;Nav3	protein_coding;protein_coding;retained_intron	ENSMUST00000032719.14;ENSMUST00000239301.1;ENSMUST00000160159.2	-655
579	cg28975595_BC21	78307	chr10	110531680	110531681	0.105856	Hyper	chr10	110531679	110531681	+	NA	NA	NA	NA	-192;27220
580	cg28976126_TC21	78311	chr10	110600677	110600678	0.107805	Hyper	chr10	110600676	110600678	-	9230102K24Rik	9230102K24Rik;9230102K24Rik	lincRNA;lincRNA	ENSMUST00000219459.1;ENSMUST00000220061.1	17646;45058
583	cg28977237_BC11	78319	chr10	110733828	110735403	0.100949	Hyper	chr10	110733827	110733829	+	NA	NA	NA	NA	9343;79812;126339;153751
584	cg28979691_TC21	78334	chr10	110931587	110931588	0.131496	Hyper	chr10	110931586	110931588	+	Csrp2	Csrp2;Csrp2;Csrp2;Csrp2;Csrp2;Csrp2	non_stop_decay;protein_coding;protein_coding;protein_coding;protein_coding;protein_coding	ENSMUST00000219840.1;ENSMUST00000020403.6;ENSMUST00000219188.1;ENSMUST00000219502.1;ENSMUST00000220054.1;ENSMUST00000220409.1	9368;79837;126364;153776
586	cg28981618_BC11	78346	chr10	111090253	111090254	0.11981	Hyper	chr10	111090252	111090254	+	NA	NA	NA	NA	10572;81041;127568;154980
587	cg28982073_BC21	78350	chr10	111125759	111125760	0.118964	Hyper	chr10	111125758	111125760	-	Rpl6l	Rpl6l	processed_pseudogene	ENSMUST00000171120.2	1366754;1413281;1440693
588	cg28982397_BC21	78352	chr10	111156320	111156321	0.144624	Hyper	chr10	111156319	111156321	-	Gm8873	Gm8873	processed_pseudogene	ENSMUST00000217847.1	-10
589	cg28982406_BC21	78353	chr10	111156482	111156483	0.174256	Hyper	chr10	111156481	111156483	-	Gm8873	Gm8873	processed_pseudogene	ENSMUST00000217847.1	NA
591	cg28986532_TC21	78378	chr10	111519909	111519910	0.106282	Hyper	chr10	111519908	111519910	-	NA	NA	NA	NA	NA
597	cg28987487_TC21	78396	chr10	111594316	111594317	0.127168	Hyper	chr10	111594315	111594317	+	4933440J02Rik	4933440J02Rik	lincRNA	ENSMUST00000181547.1	NA
602	cg28990753_BC21	78418	chr10	111913731	111913732	0.13758	Hyper	chr10	111913730	111913732	+	NA	NA	NA	NA	NA
604	cg28994879_TC21	78441	chr10	112456213	112456375	0.144091	Hyper	chr10	112456212	112456214	+	Kcnc2	Kcnc2;Kcnc2;Kcnc2;Kcnc2;Kcnc2	protein_coding;protein_coding;protein_coding;protein_coding;protein_coding	ENSMUST00000092175.3;ENSMUST00000218445.1;ENSMUST00000218827.1;ENSMUST00000219301.1;ENSMUST00000219607.1	NA
605	cg28994881_TC21	78441	chr10	112456213	112456375	0.101315	Hyper	chr10	112456299	112456301	+	Kcnc2	Kcnc2;Kcnc2;Kcnc2;Kcnc2;Kcnc2	protein_coding;protein_coding;protein_coding;protein_coding;protein_coding	ENSMUST00000092175.3;ENSMUST00000218445.1;ENSMUST00000218827.1;ENSMUST00000219301.1;ENSMUST00000219607.1	NA
608	cg29005417_TC21	78477	chr10	114461443	114461444	0.116129	Hyper	chr10	114461442	114461444	+	Trhde	Trhde;Trhde	protein_coding;protein_coding	ENSMUST00000061632.8;ENSMUST00000239411.1	27746;27647
611	cg29020575_BC21	78540	chr10	116113539	116113662	0.114336	Hyper	chr10	116113538	116113540	+	Ptprr;Taf7l2	Ptprr;Ptprr;Taf7l2;Taf7l2;Taf7l2	processed_transcript;protein_coding;processed_transcript;protein_coding;transcribed_processed_pseudogene	ENSMUST00000142617.1;ENSMUST00000063470.10;ENSMUST00000220165.1;ENSMUST00000099261.2;ENSMUST00000219858.1	8964;9051;9331
612	cg29020577_TC11	78540	chr10	116113539	116113662	0.153489	Hyper	chr10	116113563	116113565	+	Ptprr;Taf7l2	Ptprr;Ptprr;Taf7l2;Taf7l2;Taf7l2	processed_transcript;protein_coding;processed_transcript;protein_coding;transcribed_processed_pseudogene	ENSMUST00000142617.1;ENSMUST00000063470.10;ENSMUST00000220165.1;ENSMUST00000099261.2;ENSMUST00000219858.1	10836;10923;11203
613	cg29020584_TC11	78540	chr10	116113539	116113662	0.156126	Hyper	chr10	116113660	116113662	+	Ptprr;Taf7l2	Ptprr;Ptprr;Taf7l2;Taf7l2;Taf7l2	processed_transcript;protein_coding;processed_transcript;protein_coding;transcribed_processed_pseudogene	ENSMUST00000142617.1;ENSMUST00000063470.10;ENSMUST00000220165.1;ENSMUST00000099261.2;ENSMUST00000219858.1	15756;15843;16123
614	cg29020593_BC11	78541	chr10	116113817	116114327	0.151907	Hyper	chr10	116113816	116113818	-	Ptprr;Taf7l2	Ptprr;Ptprr;Taf7l2;Taf7l2;Taf7l2	processed_transcript;protein_coding;processed_transcript;protein_coding;transcribed_processed_pseudogene	ENSMUST00000142617.1;ENSMUST00000063470.10;ENSMUST00000220165.1;ENSMUST00000099261.2;ENSMUST00000219858.1	18528;18615;18895
615	cg29020629_TC21	78541	chr10	116113817	116114327	0.123746	Hyper	chr10	116114325	116114327	-	Ptprr;Taf7l2	Ptprr;Ptprr;Taf7l2;Taf7l2;Taf7l2	processed_transcript;protein_coding;processed_transcript;protein_coding;transcribed_processed_pseudogene	ENSMUST00000142617.1;ENSMUST00000063470.10;ENSMUST00000220165.1;ENSMUST00000099261.2;ENSMUST00000219858.1	18543;18630;18910
616	cg29020851_BC21	78542	chr10	116143902	116143903	0.142632	Hyper	chr10	116143901	116143903	-	Ptprr	Ptprr;Ptprr	protein_coding;protein_coding	ENSMUST00000063470.10;ENSMUST00000105271.8	20001;20088;20368
620	cg29023963_TC21	78569	chr10	116418277	116418278	0.110116	Hyper	chr10	116418276	116418278	-	Kcnmb4;Kcnmb4os1	Kcnmb4;Kcnmb4os1	protein_coding;antisense	ENSMUST00000068233.10;ENSMUST00000134586.1	58350;-142;89116;58350;-141;-145;89483;-140
621	cg29026825_BC21	78583	chr10	116653668	116674852	0.112544	Hyper	chr10	116653667	116653669	-	NA	NA	NA	NA	58416;-76;89182;58416;-75;-79;89549;-74
622	cg29027680_BC11	78590	chr10	116729254	116729375	0.110503	Hyper	chr10	116729253	116729255	-	1700030O20Rik;4930579P08Rik	1700030O20Rik;4930579P08Rik	lincRNA;lincRNA	ENSMUST00000185546.1;ENSMUST00000218193.1	58445;-47;89211;58445;-46;-50;89578;-45
627	cg29031172_TC21	78611	chr10	116973087	116973088	0.104056	Hyper	chr10	116973086	116973088	-	Gm10271;Gm5781	Gm10271;Gm5781	protein_coding;processed_pseudogene	ENSMUST00000092165.4;ENSMUST00000219792.1	58504;12;89270;58504;13;9;89637;14
628	cg29031182_TC21	78612	chr10	116973300	116973301	0.104572	Hyper	chr10	116973299	116973301	-	Gm10271;Gm5781	Gm10271;Gm5781	protein_coding;processed_pseudogene	ENSMUST00000092165.4;ENSMUST00000219792.1	-1049
630	cg29034078_BC21	78641	chr10	117177398	117177399	0.151385	Hyper	chr10	117177397	117177399	+	4930423D24Rik	4930423D24Rik;4930423D24Rik	lincRNA;lincRNA	ENSMUST00000217687.1;ENSMUST00000219785.1	55957
633	cg29036659_BC11	78664	chr10	117397402	117402641	0.102799	Hyper	chr10	117397401	117397403	+	Gm48903	Gm48903	lincRNA	ENSMUST00000219525.1	NA
634	cg29037292_TC21	78673	chr10	117441936	117441937	0.139204	Hyper	chr10	117441935	117441937	-	NA	NA	NA	NA	NA
635	cg29037895_TC21	78680	chr10	117494395	117494396	0.133661	Hyper	chr10	117494394	117494396	+	NA	NA	NA	NA	-28;-42
636	cg29039885_BC11	78693	chr10	117630375	117642195	0.127132	Hyper	chr10	117642183	117642185	-	Cpm	Cpm;Cpm	protein_coding;retained_intron	ENSMUST00000020399.5;ENSMUST00000123374.7	242;228
637	cg29039886_TC21	78693	chr10	117630375	117642195	0.11757	Hyper	chr10	117642193	117642195	-	Cpm	Cpm;Cpm	protein_coding;retained_intron	ENSMUST00000020399.5;ENSMUST00000123374.7	97441;97460
638	cg29040183_TC21	78696	chr10	117662441	117662442	0.140918	Hyper	chr10	117662440	117662442	+	Cpm;Gm25709	Cpm;Cpm;Gm25709	protein_coding;retained_intron;snRNA	ENSMUST00000020399.5;ENSMUST00000123374.7;ENSMUST00000178844.1	29108;29127;29108
641	cg29045719_BC11	78742	chr10	118043524	118043525	0.131889	Hyper	chr10	118043523	118043525	+	NA	NA	NA	NA	-66
642	cg29049423_BC21	78765	chr10	118400191	118400192	0.104557	Hyper	chr10	118400190	118400192	-	NA	NA	NA	NA	119
646	cg29051138_TC21	78775	chr10	118596032	118596033	0.107344	Hyper	chr10	118596031	118596033	-	NA	NA	NA	NA	1344;6791
652	cg29057175_TC21	78818	chr10	119108142	119108143	0.1061	Hyper	chr10	119108141	119108143	+	NA	NA	NA	NA	NA
655	cg29060661_BC11	78839	chr10	119413171	119413184	0.195565	Hyper	chr10	119413170	119413172	+	1700025F24Rik	1700025F24Rik	lincRNA	ENSMUST00000185238.1	NA
656	cg29060662_TC11	78839	chr10	119413171	119413184	0.200661	Hyper	chr10	119413182	119413184	+	1700025F24Rik	1700025F24Rik	lincRNA	ENSMUST00000185238.1	12649;-846
660	cg29071584_TC21	78886	chr10	120233662	120233663	0.108715	Hyper	chr10	120233661	120233663	+	NA	NA	NA	NA	-461;-283;-383
663	cg29073762_BC21	78898	chr10	120391099	120397167	0.106541	Hyper	chr10	120396894	120396896	+	Hmga2	Hmga2;Hmga2	protein_coding;protein_coding	ENSMUST00000072777.13;ENSMUST00000159699.1	NA
664	cg29074034_TC21	78900	chr10	120414711	120414712	0.151696	Hyper	chr10	120414710	120414712	+	Hmga2	Hmga2;Hmga2	protein_coding;protein_coding	ENSMUST00000072777.13;ENSMUST00000159699.1	NA
665	cg29074035_TC11	78901	chr10	120414727	120414728	0.155379	Hyper	chr10	120414726	120414728	-	Hmga2	Hmga2;Hmga2	protein_coding;protein_coding	ENSMUST00000072777.13;ENSMUST00000159699.1	NA
672	cg29077585_TC21	78925	chr10	120684210	120684211	0.118908	Hyper	chr10	120684209	120684211	+	4930471E19Rik	4930471E19Rik	lincRNA	ENSMUST00000219150.1	53556
674	cg29077791_TC21	78928	chr10	120697816	120699216	0.119993	Hyper	chr10	120697815	120697817	-	4930471E19Rik	4930471E19Rik	lincRNA	ENSMUST00000219150.1	-26;57092
675	cg29077812_TC21	78928	chr10	120697816	120699216	0.122086	Hyper	chr10	120699154	120699156	-	4930471E19Rik	4930471E19Rik	lincRNA	ENSMUST00000219150.1	4;57122
676	cg29077814_BC21	78928	chr10	120697816	120699216	0.108055	Hyper	chr10	120699214	120699216	+	4930471E19Rik	4930471E19Rik	lincRNA	ENSMUST00000219150.1	54685;4350;57353;56793;61435;57311;57330
677	cg29078631_TC21	78934	chr10	120765721	120766067	0.126198	Hyper	chr10	120765720	120765722	-	4921513I03Rik;Gm48202	4921513I03Rik;4921513I03Rik;Gm48202	lincRNA;lincRNA;lincRNA	ENSMUST00000056994.3;ENSMUST00000219219.1;ENSMUST00000219156.1	54712;4377;57380;56820;61462;57338;57357
680	cg29079980_BC21	78944	chr10	120862070	120862071	0.101743	Hyper	chr10	120862069	120862071	+	Gm15910;Msrb3	Gm15910;Msrb3;Msrb3	antisense;protein_coding;protein_coding	ENSMUST00000127564.1;ENSMUST00000092143.11;ENSMUST00000130950.1	54870;4535;57538;56978;61620;57496;57515
681	cg29080118_TC21	78946	chr10	120871143	120871550	0.103412	Hyper	chr10	120871142	120871144	-	Msrb3	Msrb3;Msrb3	protein_coding;protein_coding	ENSMUST00000092143.11;ENSMUST00000130950.1	54880;4545;57548;56988;61630;57506;57525
682	cg29080119_BC21	78946	chr10	120871143	120871550	0.103386	Hyper	chr10	120871179	120871181	-	Msrb3	Msrb3;Msrb3	protein_coding;protein_coding	ENSMUST00000092143.11;ENSMUST00000130950.1	-112
683	cg29082136_TC11	78963	chr10	121011063	121011064	0.135943	Hyper	chr10	121011062	121011064	+	NA	NA	NA	NA	17
684	cg29084456_BC21	78981	chr10	121202785	121202786	0.106766	Hyper	chr10	121202784	121202786	+	4930432O09Rik	4930432O09Rik	lincRNA	ENSMUST00000219710.1	NA
685	cg29085362_TC21	78986	chr10	121267286	121267287	0.119455	Hyper	chr10	121267285	121267287	-	Tbc1d30	Tbc1d30;Tbc1d30	nonsense_mediated_decay;protein_coding	ENSMUST00000218111.1;ENSMUST00000064107.6	55130;54907;53514
687	cg29085984_BC21	78992	chr10	121297577	121306184	0.102985	Hyper	chr10	121306182	121306184	-	Tbc1d30	Tbc1d30;Tbc1d30	protein_coding;protein_coding	ENSMUST00000064107.6;ENSMUST00000219179.1	-57;134942;-507;-507;-507;-507;-507;-128;-493;-350;-57;-132;-132;134719;-57;-100
688	cg29086518_TC21	78998	chr10	121342292	121343077	0.130801	Hyper	chr10	121342291	121342293	-	Gm4478;Tbc1d30	Gm4478;Tbc1d30;Tbc1d30	processed_pseudogene;processed_transcript;protein_coding	ENSMUST00000218322.1;ENSMUST00000219354.1;ENSMUST00000219179.1	322;135321;-128;-128;-128;-128;-128;251;-114;29;322;247;247;135098;322;279
695	cg29089444_BC21	79029	chr10	121505826	121506866	0.137475	Hyper	chr10	121505825	121505827	-	Gm35696;Gm46204	Gm35696;Gm46204	lincRNA;lincRNA	ENSMUST00000220364.1;ENSMUST00000219800.1	251310;251310;251310;251310;251310;251689;251324;251467;251760;79162;7;251685;251685;386536;79054;251760;251717;79058;18
696	cg29089469_BC21	79029	chr10	121505826	121506866	0.105096	Hyper	chr10	121506864	121506866	-	Gm35696	Gm35696	lincRNA	ENSMUST00000220364.1	251326;251326;251326;251326;251326;251705;251340;251483;251776;79178;23;251701;251701;386552;79070;251776;251733;79074;34
700	cg29092808_BC21	79052	chr10	121720880	121720881	0.151507	Hyper	chr10	121720879	121720881	+	NA	NA	NA	NA	262277;262277;262277;262277;262277;262656;262291;262434;262727;90129;10974;262652;262652;9043;397503;90021;262727;262684;90025;10985
701	cg29092810_BC21	79053	chr10	121720891	121720892	0.130673	Hyper	chr10	121720890	121720892	-	NA	NA	NA	NA	287988;287988;287988;287988;287988;288367;288002;288145;288438;115840;36685;288363;288363;34754;423214;115732;288438;288395;115736
702	cg29093248_TC21	79060	chr10	121750525	121750526	0.13115	Hyper	chr10	121750524	121750526	+	BC048403	BC048403;BC048403;BC048403	processed_transcript;protein_coding;protein_coding	ENSMUST00000138630.1;ENSMUST00000065600.7;ENSMUST00000136432.1	288006;288006;288006;288006;288006;288385;288020;288163;288456;115858;36703;288381;288381;34772;423232;115750;288456;288413;115754
703	cg29093286_BC11	79061	chr10	121751938	121751939	0.153113	Hyper	chr10	121751937	121751939	+	BC048403	BC048403;BC048403;BC048403	processed_transcript;protein_coding;protein_coding	ENSMUST00000138630.1;ENSMUST00000065600.7;ENSMUST00000136432.1	288787;288787;288787;288787;288787;289166;288801;288944;289237;116639;37484;289162;289162;35553;424013;289237;289194;116535
705	cg29098020_BC11	79085	chr10	122120924	122121444	0.136659	Hyper	chr10	122121442	122121444	-	Gm4489	Gm4489	lincRNA	ENSMUST00000219576.1	394039;394039;394039;394039;2729;394039;2307;2456;394418;2488;2128;394053;29192;2766;2181;394489;30130;221891;2488;394414;394414;2488;529265;13396;221787;2442
707	cg29102602_BC21	79101	chr10	122678161	122678162	0.148745	Hyper	chr10	122678160	122678162	-	Mir8104;Ppm1h	Mir8104;Ppm1h;Ppm1h;Ppm1h	miRNA;protein_coding;protein_coding;retained_intron	ENSMUST00000185165.1;ENSMUST00000067918.11;ENSMUST00000161487.7;ENSMUST00000162853.7	394417;394417;394417;394417;3107;394417;2685;2834;394796;2866;2506;394431;29570;3144;2559;394867;30508;222269;2866;394792;394792;2866;529643;13774;222165;2820
710	cg29104280_TC11	79120	chr10	122802335	122802336	0.154616	Hyper	chr10	122802334	122802336	-	Ppm1h	Ppm1h;Ppm1h;Ppm1h;Ppm1h	processed_transcript;protein_coding;protein_coding;retained_intron	ENSMUST00000160315.1;ENSMUST00000067918.11;ENSMUST00000161487.7;ENSMUST00000162853.7	14611;470324;470324;470324;470324;79014;470324;78592;78741;470703;24223;78773;78413;470338;79051;78466;470774;106415;298176;16697;78773;470699;470699;78773;605550;10243
715	cg29115937_BC21	79166	chr10	124090698	124090699	0.107424	Hyper	chr10	124090697	124090699	-	NA	NA	NA	NA	12837
718	cg29128554_TC21	79202	chr10	125949948	125949949	0.136078	Hyper	chr10	125949947	125949949	-	NA	NA	NA	NA	23835
719	cg29130232_TC21	79212	chr10	126094452	126094453	0.117213	Hyper	chr10	126094451	126094453	+	NA	NA	NA	NA	23877
721	cg29138616_BC21	79251	chr10	126926200	126926201	0.107613	Hyper	chr10	126926199	126926201	-	NA	NA	NA	NA	15627;11589;15622;15629
725	cg29146326_BC11	79362	chr10	127331752	127331753	0.181704	Hyper	chr10	127331751	127331753	+	Gli1;Gm47200	Gli1;Gm47200	protein_coding;antisense	ENSMUST00000026474.4;ENSMUST00000219640.1	657
729	cg29153108_BC21	79448	chr10	127756184	127756185	0.13367	Hyper	chr10	127756183	127756185	-	NA	NA	NA	NA	80
738	cg29160381_BC21	79538	chr10	128369941	128369942	0.166548	Hyper	chr10	128369940	128369942	-	Coq10a	Coq10a;Coq10a;Coq10a;Coq10a	protein_coding;protein_coding;protein_coding;retained_intron	ENSMUST00000043211.6;ENSMUST00000220027.1;ENSMUST00000220227.1;ENSMUST00000220111.1	100604;87774;100614
740	cg29164498_TC21	79592	chr10	128637236	128637237	0.119768	Hyper	chr10	128637235	128637237	+	Ikzf4	Ikzf4;Ikzf4;Ikzf4;Ikzf4;Ikzf4;Ikzf4	nonsense_mediated_decay;protein_coding;protein_coding;protein_coding;protein_coding;protein_coding	ENSMUST00000223162.1;ENSMUST00000133342.9;ENSMUST00000221150.1;ENSMUST00000222067.1;ENSMUST00000238610.1;ENSMUST00000238712.1	31911;19081;31921
742	cg29174822_BC21	79731	chr10	130444811	130444812	0.143763	Hyper	chr10	130444810	130444812	+	Vmn2r86	Vmn2r86	protein_coding	ENSMUST00000170257.3	5588;5277
743	cg29174834_BC21	79732	chr10	130444968	130444969	0.175947	Hyper	chr10	130444967	130444969	+	Vmn2r86	Vmn2r86	protein_coding	ENSMUST00000170257.3	NA
748	cg29180714_BC21	79802	chr11	3521655	3521656	0.110359	Hyper	chr11	3521654	3521656	+	Smtn	Smtn;Smtn;Smtn;Smtn;Smtn;Smtn;Smtn	processed_transcript;processed_transcript;protein_coding;protein_coding;protein_coding;protein_coding;protein_coding	ENSMUST00000144635.1;ENSMUST00000154861.7;ENSMUST00000020718.9;ENSMUST00000020721.14;ENSMUST00000075118.9;ENSMUST00000110011.7;ENSMUST00000170588.7	NA
749	cg29182575_TC21	79824	chr11	3705606	3705623	0.118155	Hyper	chr11	3705605	3705607	+	Osbp2	Osbp2;Osbp2;Osbp2	protein_coding;protein_coding;protein_coding	ENSMUST00000070552.13;ENSMUST00000101632.3;ENSMUST00000102950.9	51
750	cg29182576_TC21	79824	chr11	3705606	3705623	0.114194	Hyper	chr11	3705621	3705623	+	Osbp2	Osbp2;Osbp2;Osbp2	protein_coding;protein_coding;protein_coding	ENSMUST00000070552.13;ENSMUST00000101632.3;ENSMUST00000102950.9	21738;21811;21738;21738
761	cg29191294_TC21	79931	chr11	4440835	4440853	0.154204	Hyper	chr11	4440834	4440836	-	Hormad2	Hormad2;Hormad2;Hormad2;Hormad2	nonsense_mediated_decay;protein_coding;protein_coding;protein_coding	ENSMUST00000020689.9;ENSMUST00000109948.7;ENSMUST00000109949.7;ENSMUST00000130174.1	-352;33561;33634;33561
762	cg29191295_BC21	79931	chr11	4440835	4440853	0.144717	Hyper	chr11	4440851	4440853	-	Hormad2	Hormad2;Hormad2;Hormad2;Hormad2	nonsense_mediated_decay;protein_coding;protein_coding;protein_coding	ENSMUST00000020689.9;ENSMUST00000109948.7;ENSMUST00000109949.7;ENSMUST00000130174.1	-108
766	cg29201257_TC21	80010	chr11	5256394	5256395	0.102136	Hyper	chr11	5256393	5256395	-	Kremen1	Kremen1	protein_coding	ENSMUST00000020662.14	821780;12751;821780;821780;821780;821780;821780;821780;821780;821780;821780;821780;696607;821780;821796;696607;696607
768	cg29204942_TC21	80042	chr11	5628670	5628731	0.160305	Hyper	chr11	5628669	5628671	-	Ankrd36	Ankrd36;Ankrd36;Ankrd36	protein_coding;protein_coding;protein_coding	ENSMUST00000109856.7;ENSMUST00000118112.8;ENSMUST00000137933.1	15313;15310;15301;15334;15301
769	cg29204943_BC21	80042	chr11	5628670	5628731	0.141282	Hyper	chr11	5628709	5628711	-	Ankrd36	Ankrd36;Ankrd36;Ankrd36	protein_coding;protein_coding;protein_coding	ENSMUST00000109856.7;ENSMUST00000118112.8;ENSMUST00000137933.1	8607
770	cg29204945_BC21	80042	chr11	5628670	5628731	0.136167	Hyper	chr11	5628729	5628731	-	Ankrd36	Ankrd36;Ankrd36;Ankrd36	protein_coding;protein_coding;protein_coding	ENSMUST00000109856.7;ENSMUST00000118112.8;ENSMUST00000137933.1	32876
771	cg29205031_TC21	80044	chr11	5634443	5635180	0.115748	Hyper	chr11	5634442	5634444	+	Ankrd36;Gm11964	Ankrd36;Ankrd36;Ankrd36;Gm11964	protein_coding;protein_coding;protein_coding;processed_pseudogene	ENSMUST00000109856.7;ENSMUST00000118112.8;ENSMUST00000137933.1;ENSMUST00000120982.1	65949;59957
778	cg29223031_TC11	80198	chr11	7188314	7188593	0.100347	Hyper	chr11	7188591	7188593	+	Ccdc201	Ccdc201	protein_coding	ENSMUST00000122910.2	NA
790	cg29251277_TC11	80317	chr11	11836482	11836692	0.108931	Hyper	chr11	11836690	11836692	+	Ddc	Ddc;Ddc;Ddc;Ddc	processed_transcript;protein_coding;protein_coding;protein_coding	ENSMUST00000134401.1;ENSMUST00000066237.9;ENSMUST00000109659.8;ENSMUST00000178704.7	NA
795	cg29252928_TC21	80337	chr11	12025700	12025821	0.113215	Hyper	chr11	12025699	12025701	-	Grb10	Grb10;Grb10;Grb10;Grb10;Grb10	protein_coding;protein_coding;protein_coding;protein_coding;protein_coding	ENSMUST00000093321.11;ENSMUST00000109654.7;ENSMUST00000143386.7;ENSMUST00000143915.1;ENSMUST00000150972.7	28;23;2392;44;29;7030;4537;2387;7081;51;11;4530
796	cg29252933_BC21	80337	chr11	12025700	12025821	0.111435	Hyper	chr11	12025819	12025821	-	Grb10	Grb10;Grb10;Grb10;Grb10;Grb10	protein_coding;protein_coding;protein_coding;protein_coding;protein_coding	ENSMUST00000093321.11;ENSMUST00000109654.7;ENSMUST00000143386.7;ENSMUST00000143915.1;ENSMUST00000150972.7	38;33;2402;54;39;7040;4547;2397;7091;61;21;4540
797	cg29253316_TC11	80347	chr11	12037746	12038788	0.103401	Hyper	chr11	12037745	12037747	-	Grb10	Grb10;Grb10	protein_coding;protein_coding	ENSMUST00000093321.11;ENSMUST00000143386.7	3068;3329;3288;2877;3287;3329
800	cg29258651_BC21	80362	chr11	12997596	12997597	0.123899	Hyper	chr11	12997595	12997597	+	Gm12004	Gm12004	processed_pseudogene	ENSMUST00000117869.1	19643;19904;5163;19862;19904
802	cg29265523_BC11	80379	chr11	14599248	14599249	0.113166	Hyper	chr11	14599247	14599249	+	1700046C09Rik;Pom121l12	1700046C09Rik;Pom121l12	lincRNA;protein_coding	ENSMUST00000139973.1;ENSMUST00000117584.2	7630;6615;6777
807	cg29284853_BC21	80463	chr11	18327712	18327713	0.15114	Hyper	chr11	18327711	18327713	-	Gm12020	Gm12020	processed_pseudogene	ENSMUST00000119030.1	2451;1953;2049;4937;706
808	cg29290748_BC21	80491	chr11	19143688	19143689	0.108076	Hyper	chr11	19143687	19143689	-	NA	NA	NA	NA	-177;15207
813	cg29298694_TC11	80527	chr11	20021154	20021155	0.163075	Hyper	chr11	20021153	20021155	+	Spred2	Spred2;Spred2	protein_coding;protein_coding	ENSMUST00000093298.11;ENSMUST00000093299.12	9;15393
819	cg29312469_TC21	80622	chr11	21683816	21683817	0.137832	Hyper	chr11	21683815	21683817	+	Pgam1-ps1;Wdpcp	Pgam1-ps1;Wdpcp;Wdpcp	processed_pseudogene;processed_transcript;protein_coding	ENSMUST00000119107.1;ENSMUST00000149757.1;ENSMUST00000020568.9	54130;-282
820	cg29314783_TC21	80629	chr11	22008188	22008189	0.125641	Hyper	chr11	22008187	22008189	+	Ehbp1	Ehbp1;Ehbp1;Ehbp1	protein_coding;protein_coding;protein_coding	ENSMUST00000045167.10;ENSMUST00000109563.8;ENSMUST00000180360.7	54510
823	cg29319697_BC21	80656	chr11	22762403	22762404	0.113883	Hyper	chr11	22762402	22762404	+	B3gnt2	B3gnt2	processed_transcript	ENSMUST00000189990.1	NA
824	cg29321484_BC21	80679	chr11	22971841	22971983	0.105036	Hyper	chr11	22971951	22971953	-	Commd1;Commd1b;Zrsr1	Commd1;Commd1;Commd1;Commd1;Commd1;Commd1b;Zrsr1;Zrsr1;Zrsr1	processed_transcript;protein_coding;protein_coding;protein_coding;protein_coding;protein_coding;processed_transcript;protein_coding;transcribed_processed_pseudogene	ENSMUST00000162924.1;ENSMUST00000057843.11;ENSMUST00000071068.8;ENSMUST00000093270.5;ENSMUST00000159081.7;ENSMUST00000160826.1;ENSMUST00000230879.1;ENSMUST00000049506.7;ENSMUST00000229075.1	NA
825	cg29321486_TC21	80679	chr11	22971841	22971983	0.132984	Hyper	chr11	22971981	22971983	-	Commd1;Commd1b;Zrsr1	Commd1;Commd1;Commd1;Commd1;Commd1;Commd1b;Zrsr1;Zrsr1;Zrsr1	processed_transcript;protein_coding;protein_coding;protein_coding;protein_coding;protein_coding;processed_transcript;protein_coding;transcribed_processed_pseudogene	ENSMUST00000162924.1;ENSMUST00000057843.11;ENSMUST00000071068.8;ENSMUST00000093270.5;ENSMUST00000159081.7;ENSMUST00000160826.1;ENSMUST00000230879.1;ENSMUST00000049506.7;ENSMUST00000229075.1	44481;5019
826	cg29321487_BC11	80680	chr11	22971999	22972011	0.148238	Hyper	chr11	22971998	22972000	-	Commd1;Commd1b;Zrsr1	Commd1;Commd1;Commd1;Commd1;Commd1;Commd1b;Zrsr1;Zrsr1;Zrsr1	processed_transcript;protein_coding;protein_coding;protein_coding;protein_coding;protein_coding;processed_transcript;protein_coding;transcribed_processed_pseudogene	ENSMUST00000162924.1;ENSMUST00000057843.11;ENSMUST00000071068.8;ENSMUST00000093270.5;ENSMUST00000159081.7;ENSMUST00000160826.1;ENSMUST00000230879.1;ENSMUST00000049506.7;ENSMUST00000229075.1	665;7596;7559
827	cg29321488_BC21	80680	chr11	22971999	22972011	0.174642	Hyper	chr11	22972009	22972011	-	Commd1;Commd1b;Zrsr1	Commd1;Commd1;Commd1;Commd1;Commd1;Commd1b;Zrsr1;Zrsr1;Zrsr1	processed_transcript;protein_coding;protein_coding;protein_coding;protein_coding;protein_coding;processed_transcript;protein_coding;transcribed_processed_pseudogene	ENSMUST00000162924.1;ENSMUST00000057843.11;ENSMUST00000071068.8;ENSMUST00000093270.5;ENSMUST00000159081.7;ENSMUST00000160826.1;ENSMUST00000230879.1;ENSMUST00000049506.7;ENSMUST00000229075.1	654;7607;7570
828	cg29321490_TC21	80681	chr11	22972054	22972055	0.129405	Hyper	chr11	22972053	22972055	+	Commd1;Commd1b;Zrsr1	Commd1;Commd1;Commd1;Commd1;Commd1;Commd1b;Zrsr1;Zrsr1;Zrsr1	processed_transcript;protein_coding;protein_coding;protein_coding;protein_coding;protein_coding;processed_transcript;protein_coding;transcribed_processed_pseudogene	ENSMUST00000162924.1;ENSMUST00000057843.11;ENSMUST00000071068.8;ENSMUST00000093270.5;ENSMUST00000159081.7;ENSMUST00000160826.1;ENSMUST00000230879.1;ENSMUST00000049506.7;ENSMUST00000229075.1	24428;77030;24187;-90
829	cg29321497_TC21	80682	chr11	22972131	22972132	0.176412	Hyper	chr11	22972130	22972132	-	Commd1;Commd1b;Zrsr1	Commd1;Commd1;Commd1;Commd1;Commd1;Commd1b;Zrsr1;Zrsr1;Zrsr1	processed_transcript;protein_coding;protein_coding;protein_coding;protein_coding;protein_coding;processed_transcript;protein_coding;transcribed_processed_pseudogene	ENSMUST00000162924.1;ENSMUST00000057843.11;ENSMUST00000071068.8;ENSMUST00000093270.5;ENSMUST00000159081.7;ENSMUST00000160826.1;ENSMUST00000230879.1;ENSMUST00000049506.7;ENSMUST00000229075.1	24279;76881;24038;-239
830	cg29321498_BC21	80683	chr11	22972174	22972203	0.133085	Hyper	chr11	22972173	22972175	+	Commd1;Commd1b;Zrsr1	Commd1;Commd1;Commd1;Commd1;Commd1;Commd1b;Zrsr1;Zrsr1;Zrsr1	processed_transcript;protein_coding;protein_coding;protein_coding;protein_coding;protein_coding;processed_transcript;protein_coding;transcribed_processed_pseudogene	ENSMUST00000162924.1;ENSMUST00000057843.11;ENSMUST00000071068.8;ENSMUST00000093270.5;ENSMUST00000159081.7;ENSMUST00000160826.1;ENSMUST00000230879.1;ENSMUST00000049506.7;ENSMUST00000229075.1	NA
831	cg29321499_BC21	80683	chr11	22972174	22972203	0.106658	Hyper	chr11	22972183	22972185	+	Commd1;Commd1b;Zrsr1	Commd1;Commd1;Commd1;Commd1;Commd1;Commd1b;Zrsr1;Zrsr1;Zrsr1	processed_transcript;protein_coding;protein_coding;protein_coding;protein_coding;protein_coding;processed_transcript;protein_coding;transcribed_processed_pseudogene	ENSMUST00000162924.1;ENSMUST00000057843.11;ENSMUST00000071068.8;ENSMUST00000093270.5;ENSMUST00000159081.7;ENSMUST00000160826.1;ENSMUST00000230879.1;ENSMUST00000049506.7;ENSMUST00000229075.1	77996;77996;78039;78034;78039;78039;-55;77980;78007;77623;78034;30010;77986
832	cg29321500_BC21	80683	chr11	22972174	22972203	0.119924	Hyper	chr11	22972201	22972203	+	Commd1;Commd1b;Zrsr1	Commd1;Commd1;Commd1;Commd1;Commd1;Commd1b;Zrsr1;Zrsr1;Zrsr1	processed_transcript;protein_coding;protein_coding;protein_coding;protein_coding;protein_coding;processed_transcript;protein_coding;transcribed_processed_pseudogene	ENSMUST00000162924.1;ENSMUST00000057843.11;ENSMUST00000071068.8;ENSMUST00000093270.5;ENSMUST00000159081.7;ENSMUST00000160826.1;ENSMUST00000230879.1;ENSMUST00000049506.7;ENSMUST00000229075.1	NA
833	cg29321505_TC21	80684	chr11	22972264	22972321	0.143484	Hyper	chr11	22972263	22972265	-	Commd1;Commd1b;Zrsr1	Commd1;Commd1;Commd1;Commd1;Commd1;Commd1b;Zrsr1;Zrsr1;Zrsr1	processed_transcript;protein_coding;protein_coding;protein_coding;protein_coding;protein_coding;processed_transcript;protein_coding;transcribed_processed_pseudogene	ENSMUST00000162924.1;ENSMUST00000057843.11;ENSMUST00000071068.8;ENSMUST00000093270.5;ENSMUST00000159081.7;ENSMUST00000160826.1;ENSMUST00000230879.1;ENSMUST00000049506.7;ENSMUST00000229075.1	2121;2057;2159;-66;2076;1470;2123;2156
834	cg29321506_TC21	80684	chr11	22972264	22972321	0.145033	Hyper	chr11	22972319	22972321	+	Commd1;Commd1b;Zrsr1	Commd1;Commd1;Commd1;Commd1;Commd1;Commd1b;Zrsr1;Zrsr1;Zrsr1	processed_transcript;protein_coding;protein_coding;protein_coding;protein_coding;protein_coding;processed_transcript;protein_coding;transcribed_processed_pseudogene	ENSMUST00000162924.1;ENSMUST00000057843.11;ENSMUST00000071068.8;ENSMUST00000093270.5;ENSMUST00000159081.7;ENSMUST00000160826.1;ENSMUST00000230879.1;ENSMUST00000049506.7;ENSMUST00000229075.1	-41
835	cg29321531_TC21	80685	chr11	22972635	22972636	0.185353	Hyper	chr11	22972634	22972636	-	Commd1;Commd1b;Zrsr1	Commd1;Commd1;Commd1;Commd1;Commd1;Commd1b;Zrsr1;Zrsr1;Zrsr1	processed_transcript;protein_coding;protein_coding;protein_coding;protein_coding;protein_coding;processed_transcript;protein_coding;transcribed_processed_pseudogene	ENSMUST00000162924.1;ENSMUST00000057843.11;ENSMUST00000071068.8;ENSMUST00000093270.5;ENSMUST00000159081.7;ENSMUST00000160826.1;ENSMUST00000230879.1;ENSMUST00000049506.7;ENSMUST00000229075.1	-29
836	cg29321532_TC11	80686	chr11	22972646	22972750	0.218032	Hyper	chr11	22972645	22972647	+	Commd1;Commd1b;Zrsr1	Commd1;Commd1;Commd1;Commd1;Commd1;Commd1b;Zrsr1;Zrsr1;Zrsr1	processed_transcript;protein_coding;protein_coding;protein_coding;protein_coding;protein_coding;processed_transcript;protein_coding;transcribed_processed_pseudogene	ENSMUST00000162924.1;ENSMUST00000057843.11;ENSMUST00000071068.8;ENSMUST00000093270.5;ENSMUST00000159081.7;ENSMUST00000160826.1;ENSMUST00000230879.1;ENSMUST00000049506.7;ENSMUST00000229075.1	-176;10841
837	cg29321539_BC21	80686	chr11	22972646	22972750	0.174197	Hyper	chr11	22972748	22972750	+	Commd1;Commd1b;Zrsr1	Commd1;Commd1;Commd1;Commd1;Commd1;Commd1b;Zrsr1;Zrsr1;Zrsr1	processed_transcript;protein_coding;protein_coding;protein_coding;protein_coding;protein_coding;processed_transcript;protein_coding;transcribed_processed_pseudogene	ENSMUST00000162924.1;ENSMUST00000057843.11;ENSMUST00000071068.8;ENSMUST00000093270.5;ENSMUST00000159081.7;ENSMUST00000160826.1;ENSMUST00000230879.1;ENSMUST00000049506.7;ENSMUST00000229075.1	1016;129129
838	cg29321544_BC11	80687	chr11	22972809	22972856	0.202943	Hyper	chr11	22972808	22972810	+	Commd1;Commd1b;Zrsr1	Commd1;Commd1;Commd1;Commd1;Commd1;Commd1b;Zrsr1;Zrsr1;Zrsr1	processed_transcript;protein_coding;protein_coding;protein_coding;protein_coding;protein_coding;processed_transcript;protein_coding;transcribed_processed_pseudogene	ENSMUST00000162924.1;ENSMUST00000057843.11;ENSMUST00000071068.8;ENSMUST00000093270.5;ENSMUST00000159081.7;ENSMUST00000160826.1;ENSMUST00000230879.1;ENSMUST00000049506.7;ENSMUST00000229075.1	9167;9129;9137;9137;9137;9137;9137;9137;9137;9137;9137;9137;9137;3817;3815
839	cg29321546_BC11	80687	chr11	22972809	22972856	0.193907	Hyper	chr11	22972836	22972838	+	Commd1;Commd1b;Zrsr1	Commd1;Commd1;Commd1;Commd1;Commd1;Commd1b;Zrsr1;Zrsr1;Zrsr1	processed_transcript;protein_coding;protein_coding;protein_coding;protein_coding;protein_coding;processed_transcript;protein_coding;transcribed_processed_pseudogene	ENSMUST00000162924.1;ENSMUST00000057843.11;ENSMUST00000071068.8;ENSMUST00000093270.5;ENSMUST00000159081.7;ENSMUST00000160826.1;ENSMUST00000230879.1;ENSMUST00000049506.7;ENSMUST00000229075.1	8872;8834;8842;8842;8842;8842;8842;8842;8842;8842;8842;8842;8842;3522;3520
840	cg29321548_BC11	80687	chr11	22972809	22972856	0.220559	Hyper	chr11	22972854	22972856	+	Commd1;Commd1b;Zrsr1	Commd1;Commd1;Commd1;Commd1;Commd1;Commd1b;Zrsr1;Zrsr1;Zrsr1	processed_transcript;protein_coding;protein_coding;protein_coding;protein_coding;protein_coding;processed_transcript;protein_coding;transcribed_processed_pseudogene	ENSMUST00000162924.1;ENSMUST00000057843.11;ENSMUST00000071068.8;ENSMUST00000093270.5;ENSMUST00000159081.7;ENSMUST00000160826.1;ENSMUST00000230879.1;ENSMUST00000049506.7;ENSMUST00000229075.1	-1334;6221;-1451
841	cg29321552_TC21	80688	chr11	22972894	22972953	0.129466	Hyper	chr11	22972893	22972895	-	Commd1;Commd1b;Zrsr1	Commd1;Commd1;Commd1;Commd1;Commd1;Commd1b;Zrsr1;Zrsr1;Zrsr1	processed_transcript;protein_coding;protein_coding;protein_coding;protein_coding;protein_coding;processed_transcript;protein_coding;transcribed_processed_pseudogene	ENSMUST00000162924.1;ENSMUST00000057843.11;ENSMUST00000071068.8;ENSMUST00000093270.5;ENSMUST00000159081.7;ENSMUST00000160826.1;ENSMUST00000230879.1;ENSMUST00000049506.7;ENSMUST00000229075.1	-387;7168;-504
842	cg29321553_BC11	80688	chr11	22972894	22972953	0.160202	Hyper	chr11	22972903	22972905	-	Commd1;Commd1b;Zrsr1	Commd1;Commd1;Commd1;Commd1;Commd1;Commd1b;Zrsr1;Zrsr1;Zrsr1	processed_transcript;protein_coding;protein_coding;protein_coding;protein_coding;protein_coding;processed_transcript;protein_coding;transcribed_processed_pseudogene	ENSMUST00000162924.1;ENSMUST00000057843.11;ENSMUST00000071068.8;ENSMUST00000093270.5;ENSMUST00000159081.7;ENSMUST00000160826.1;ENSMUST00000230879.1;ENSMUST00000049506.7;ENSMUST00000229075.1	5612;5604;3272
843	cg29321554_TC21	80688	chr11	22972894	22972953	0.155143	Hyper	chr11	22972923	22972925	-	Commd1;Commd1b;Zrsr1	Commd1;Commd1;Commd1;Commd1;Commd1;Commd1b;Zrsr1;Zrsr1;Zrsr1	processed_transcript;protein_coding;protein_coding;protein_coding;protein_coding;protein_coding;processed_transcript;protein_coding;transcribed_processed_pseudogene	ENSMUST00000162924.1;ENSMUST00000057843.11;ENSMUST00000071068.8;ENSMUST00000093270.5;ENSMUST00000159081.7;ENSMUST00000160826.1;ENSMUST00000230879.1;ENSMUST00000049506.7;ENSMUST00000229075.1	2406;66823;9775;66434;12579;66246;35071;21931;66081;-242
844	cg29321557_TC21	80688	chr11	22972894	22972953	0.138233	Hyper	chr11	22972951	22972953	-	Commd1;Commd1b;Zrsr1	Commd1;Commd1;Commd1;Commd1;Commd1;Commd1b;Zrsr1;Zrsr1;Zrsr1	processed_transcript;protein_coding;protein_coding;protein_coding;protein_coding;protein_coding;processed_transcript;protein_coding;transcribed_processed_pseudogene	ENSMUST00000162924.1;ENSMUST00000057843.11;ENSMUST00000071068.8;ENSMUST00000093270.5;ENSMUST00000159081.7;ENSMUST00000160826.1;ENSMUST00000230879.1;ENSMUST00000049506.7;ENSMUST00000229075.1	9557;54380;53991;136;53803;54427;22628;54150;9488;53638;-252
845	cg29321561_BC21	80689	chr11	22973087	22973088	0.124049	Hyper	chr11	22973086	22973088	+	Commd1;Commd1b;Zrsr1	Commd1;Commd1;Commd1;Commd1;Commd1;Commd1b;Zrsr1;Zrsr1;Zrsr1	processed_transcript;protein_coding;protein_coding;protein_coding;protein_coding;protein_coding;processed_transcript;protein_coding;transcribed_processed_pseudogene	ENSMUST00000162924.1;ENSMUST00000057843.11;ENSMUST00000071068.8;ENSMUST00000093270.5;ENSMUST00000159081.7;ENSMUST00000160826.1;ENSMUST00000230879.1;ENSMUST00000049506.7;ENSMUST00000229075.1	-520;-909;-1097;-473;-750;-1262;392;489;423;460
846	cg29321563_BC11	80690	chr11	22973121	22973740	0.137245	Hyper	chr11	22973120	22973122	-	Commd1;Commd1b;Zrsr1	Commd1;Commd1;Commd1;Commd1;Commd1;Commd1b;Zrsr1;Zrsr1;Zrsr1	processed_transcript;protein_coding;protein_coding;protein_coding;protein_coding;protein_coding;processed_transcript;protein_coding;transcribed_processed_pseudogene	ENSMUST00000162924.1;ENSMUST00000057843.11;ENSMUST00000071068.8;ENSMUST00000093270.5;ENSMUST00000159081.7;ENSMUST00000160826.1;ENSMUST00000230879.1;ENSMUST00000049506.7;ENSMUST00000229075.1	NA
847	cg29321564_TC21	80690	chr11	22973121	22973740	0.208223	Hyper	chr11	22973139	22973141	+	Commd1;Commd1b;Zrsr1	Commd1;Commd1;Commd1;Commd1;Commd1;Commd1b;Zrsr1;Zrsr1;Zrsr1	processed_transcript;protein_coding;protein_coding;protein_coding;protein_coding;protein_coding;processed_transcript;protein_coding;transcribed_processed_pseudogene	ENSMUST00000162924.1;ENSMUST00000057843.11;ENSMUST00000071068.8;ENSMUST00000093270.5;ENSMUST00000159081.7;ENSMUST00000160826.1;ENSMUST00000230879.1;ENSMUST00000049506.7;ENSMUST00000229075.1	NA
848	cg29321579_BC21	80690	chr11	22973121	22973740	0.103638	Hyper	chr11	22973364	22973366	-	Commd1;Commd1b;Zrsr1	Commd1;Commd1;Commd1;Commd1;Commd1;Commd1b;Zrsr1;Zrsr1;Zrsr1	processed_transcript;protein_coding;protein_coding;protein_coding;protein_coding;protein_coding;processed_transcript;protein_coding;transcribed_processed_pseudogene	ENSMUST00000162924.1;ENSMUST00000057843.11;ENSMUST00000071068.8;ENSMUST00000093270.5;ENSMUST00000159081.7;ENSMUST00000160826.1;ENSMUST00000230879.1;ENSMUST00000049506.7;ENSMUST00000229075.1	-260;51;2741
849	cg29321583_BC11	80690	chr11	22973121	22973740	0.115813	Hyper	chr11	22973459	22973461	-	Commd1;Commd1b;Zrsr1	Commd1;Commd1;Commd1;Commd1;Commd1;Commd1b;Zrsr1;Zrsr1;Zrsr1	processed_transcript;protein_coding;protein_coding;protein_coding;protein_coding;protein_coding;processed_transcript;protein_coding;transcribed_processed_pseudogene	ENSMUST00000162924.1;ENSMUST00000057843.11;ENSMUST00000071068.8;ENSMUST00000093270.5;ENSMUST00000159081.7;ENSMUST00000160826.1;ENSMUST00000230879.1;ENSMUST00000049506.7;ENSMUST00000229075.1	-330;-19;2811
850	cg29321588_BC11	80690	chr11	22973121	22973740	0.100401	Hyper	chr11	22973669	22973671	-	Commd1;Commd1b;Zrsr1	Commd1;Commd1;Commd1;Commd1;Commd1;Commd1b;Zrsr1;Zrsr1;Zrsr1	processed_transcript;protein_coding;protein_coding;protein_coding;protein_coding;protein_coding;processed_transcript;protein_coding;transcribed_processed_pseudogene	ENSMUST00000162924.1;ENSMUST00000057843.11;ENSMUST00000071068.8;ENSMUST00000093270.5;ENSMUST00000159081.7;ENSMUST00000160826.1;ENSMUST00000230879.1;ENSMUST00000049506.7;ENSMUST00000229075.1	-644
851	cg29322141_BC21	80704	chr11	23020305	23048887	0.128329	Hyper	chr11	23020304	23020306	+	Fam161a	Fam161a;Fam161a;Fam161a;Fam161a;Fam161a;Fam161a;Fam161a	protein_coding;protein_coding;protein_coding;protein_coding;protein_coding;protein_coding;protein_coding	ENSMUST00000058269.9;ENSMUST00000094363.3;ENSMUST00000109557.9;ENSMUST00000151877.1;ENSMUST00000172602.8;ENSMUST00000208732.1;ENSMUST00000238880.1	NA
852	cg29322158_TC21	80704	chr11	23020305	23048887	0.112109	Hyper	chr11	23020670	23020672	+	Fam161a	Fam161a;Fam161a;Fam161a;Fam161a;Fam161a;Fam161a;Fam161a	protein_coding;protein_coding;protein_coding;protein_coding;protein_coding;protein_coding;protein_coding	ENSMUST00000058269.9;ENSMUST00000094363.3;ENSMUST00000109557.9;ENSMUST00000151877.1;ENSMUST00000172602.8;ENSMUST00000208732.1;ENSMUST00000238880.1	-457;-457
853	cg29323473_BC21	80707	chr11	23203650	23203651	0.161773	Hyper	chr11	23203649	23203651	+	NA	NA	NA	NA	22213;22213;22118;1123;1115
854	cg29329670_TC21	80744	chr11	24045929	24046073	0.103598	Hyper	chr11	24046071	24046073	+	NA	NA	NA	NA	7135;7380;7154;7316;7145;6970;7112;7316;27
856	cg29331251_TC21	80755	chr11	24164444	24164445	0.146649	Hyper	chr11	24164443	24164445	+	4930538E20Rik;Bcl11a	4930538E20Rik;Bcl11a;Bcl11a;Bcl11a;Bcl11a	antisense;protein_coding;protein_coding;protein_coding;protein_coding	ENSMUST00000131383.1;ENSMUST00000000881.12;ENSMUST00000109514.7;ENSMUST00000109516.7;ENSMUST00000118955.1	84;84
857	cg29331258_BC21	80757	chr11	24164541	24164975	0.122542	Hyper	chr11	24164540	24164542	+	4930538E20Rik;Bcl11a	4930538E20Rik;Bcl11a;Bcl11a;Bcl11a;Bcl11a	antisense;protein_coding;protein_coding;protein_coding;protein_coding	ENSMUST00000131383.1;ENSMUST00000000881.12;ENSMUST00000109514.7;ENSMUST00000109516.7;ENSMUST00000118955.1	10032;9734;9936
858	cg29333024_TC21	80769	chr11	24370516	24370517	0.106707	Hyper	chr11	24370515	24370517	-	NA	NA	NA	NA	2395;2356
859	cg29335634_BC21	80779	chr11	24864962	24864963	0.106408	Hyper	chr11	24864961	24864963	+	NA	NA	NA	NA	3188;3149
860	cg29336104_BC21	80781	chr11	24977944	24977945	0.110131	Hyper	chr11	24977943	24977945	+	NA	NA	NA	NA	27294;27294;22;25783;28966;35;-4;30167
864	cg29352077_BC21	80847	chr11	28339998	28339999	0.120121	Hyper	chr11	28339997	28339999	-	Gm6685	Gm6685	processed_pseudogene	ENSMUST00000042595.7	NA
865	cg29352890_TC21	80852	chr11	28576340	28576448	0.112847	Hyper	chr11	28576339	28576341	-	Ccdc85a	Ccdc85a;Ccdc85a;Ccdc85a;Ccdc85a;Ccdc85a;Ccdc85a	protein_coding;protein_coding;protein_coding;protein_coding;protein_coding;retained_intron	ENSMUST00000042534.14;ENSMUST00000093253.9;ENSMUST00000109502.8;ENSMUST00000140601.2;ENSMUST00000146385.8;ENSMUST00000109501.1	7675;7675;5697;5697
866	cg29352893_BC21	80852	chr11	28576340	28576448	0.119151	Hyper	chr11	28576446	28576448	+	Ccdc85a	Ccdc85a;Ccdc85a;Ccdc85a;Ccdc85a;Ccdc85a;Ccdc85a	protein_coding;protein_coding;protein_coding;protein_coding;protein_coding;retained_intron	ENSMUST00000042534.14;ENSMUST00000093253.9;ENSMUST00000109502.8;ENSMUST00000140601.2;ENSMUST00000146385.8;ENSMUST00000109501.1	NA
869	cg29360001_TC21	80908	chr11	29824433	29824434	0.109253	Hyper	chr11	29824432	29824434	+	Eml6;Fem1al	Eml6;Fem1al	protein_coding;protein_coding	ENSMUST00000058902.5;ENSMUST00000104962.1	-83
871	cg29365461_BC21	80937	chr11	30705682	30705683	0.102028	Hyper	chr11	30705681	30705683	+	Gm12099	Gm12099	processed_pseudogene	ENSMUST00000118660.1	-65
873	cg29368405_BC21	80950	chr11	31235846	31235847	0.203014	Hyper	chr11	31235845	31235847	-	NA	NA	NA	NA	73
876	cg29374132_TC21	80982	chr11	31965849	31965850	0.121145	Hyper	chr11	31965848	31965850	-	4930524B15Rik	4930524B15Rik	protein_coding	ENSMUST00000102829.3	163
878	cg29375319_TC21	80991	chr11	32101091	32101154	0.107858	Hyper	chr11	32101090	32101092	+	Gm12108	Gm12108	lincRNA	ENSMUST00000145338.1	NA
885	cg29389915_TC11	81110	chr11	33514000	33514001	0.123008	Hyper	chr11	33513999	33514001	+	Ranbp17	Ranbp17;Ranbp17;Ranbp17;Ranbp17	nonsense_mediated_decay;protein_coding;protein_coding;protein_coding	ENSMUST00000129179.7;ENSMUST00000037522.13;ENSMUST00000102815.9;ENSMUST00000147751.1	11517
887	cg29395482_BC21	81151	chr11	34098586	34098587	0.102287	Hyper	chr11	34098585	34098587	-	4930469K13Rik	4930469K13Rik;4930469K13Rik	processed_transcript;protein_coding	ENSMUST00000141450.1;ENSMUST00000223852.1	15576
889	cg29400265_TC21	81168	chr11	34783628	34784063	0.10641	Hyper	chr11	34784061	34784063	-	Dock2	Dock2;Dock2;Dock2;Dock2	nonsense_mediated_decay;protein_coding;protein_coding;retained_intron	ENSMUST00000143540.7;ENSMUST00000093193.11;ENSMUST00000101365.8;ENSMUST00000154178.1	1350
893	cg29409864_BC11	81202	chr11	35707948	35707949	0.126971	Hyper	chr11	35707947	35707949	-	Slit3	Slit3	protein_coding	ENSMUST00000069837.3	-65;2076;2049;2039;139;1020;2046;2050
894	cg29410734_TC21	81210	chr11	35797512	35798858	0.11444	Hyper	chr11	35797511	35797513	+	Fbll1	Fbll1	protein_coding	ENSMUST00000160726.3	65660;52100;65680;52113
896	cg29413723_BC21	81229	chr11	36008121	36008373	0.164176	Hyper	chr11	36008120	36008122	-	Tenm2	Tenm2;Tenm2;Tenm2	protein_coding;protein_coding;protein_coding	ENSMUST00000057207.5;ENSMUST00000102801.7;ENSMUST00000163524.7	28096;14536;28116;14549;11361;28084
897	cg29413738_BC21	81229	chr11	36008121	36008373	0.121206	Hyper	chr11	36008337	36008339	-	Tenm2	Tenm2;Tenm2;Tenm2	protein_coding;protein_coding;protein_coding	ENSMUST00000057207.5;ENSMUST00000102801.7;ENSMUST00000163524.7	-231
900	cg29440973_TC11	81313	chr11	40695385	40695386	0.152131	Hyper	chr11	40695384	40695386	+	Mat2b	Mat2b;Mat2b	protein_coding;retained_intron	ENSMUST00000101347.9;ENSMUST00000135617.1	-1498;-199
902	cg29455934_BC21	81358	chr11	43463473	43463474	0.101625	Hyper	chr11	43463472	43463474	-	Gm12151	Gm12151	processed_pseudogene	ENSMUST00000121374.1	4631;4679
904	cg29456238_BC21	81363	chr11	43490969	43491085	0.142719	Hyper	chr11	43490968	43490970	-	C1qtnf2	C1qtnf2;C1qtnf2	protein_coding;protein_coding	ENSMUST00000057679.9;ENSMUST00000173002.7	869;-308;-357;-321;904;-929;-939
905	cg29456245_TC21	81363	chr11	43490969	43491085	0.127556	Hyper	chr11	43491083	43491085	-	C1qtnf2	C1qtnf2;C1qtnf2	protein_coding;protein_coding	ENSMUST00000057679.9;ENSMUST00000173002.7	-1418;1128;-49;-98;-62;1163;-1188;-1198
912	cg29467346_BC21	81434	chr11	44686531	44686532	0.112355	Hyper	chr11	44686530	44686532	-	Ebf1	Ebf1;Ebf1;Ebf1	protein_coding;protein_coding;protein_coding	ENSMUST00000081265.11;ENSMUST00000101326.9;ENSMUST00000109268.1	-1347;22;-27;9;1234;-1259;-1269
923	cg29478087_TC11	81496	chr11	45979891	45979892	0.112689	Hyper	chr11	45979890	45979892	-	Sox30	Sox30	protein_coding	ENSMUST00000049038.3	5133;5117;5116;5141;5158
924	cg29478098_BC21	81497	chr11	45980092	45980093	0.103657	Hyper	chr11	45980091	45980093	+	Sox30	Sox30	protein_coding	ENSMUST00000049038.3	4030;4030
926	cg29479159_BC21	81515	chr11	46069222	46069781	0.108708	Hyper	chr11	46069221	46069223	+	Adam19	Adam19	protein_coding	ENSMUST00000011400.7	NA
927	cg29479168_TC21	81515	chr11	46069222	46069781	0.1243	Hyper	chr11	46069747	46069749	+	Adam19	Adam19	protein_coding	ENSMUST00000011400.7	13727;2141
928	cg29479171_TC11	81515	chr11	46069222	46069781	0.100789	Hyper	chr11	46069779	46069781	-	Adam19	Adam19	protein_coding	ENSMUST00000011400.7	2345;4069;-1042;-976;2285;-59;2519;-996
933	cg29490088_TC11	81589	chr11	47541563	47541564	0.179982	Hyper	chr11	47541562	47541564	+	Gm12176;Sgcd	Gm12176;Sgcd;Sgcd	processed_pseudogene;processed_transcript;protein_coding	ENSMUST00000121420.1;ENSMUST00000154578.7;ENSMUST00000109220.7	-99
935	cg29495221_TC21	81599	chr11	48595215	48595216	0.159038	Hyper	chr11	48595214	48595216	+	Gm12181	Gm12181	processed_pseudogene	ENSMUST00000121448.1	10701;14357
938	cg29497789_TC21	81631	chr11	48849546	48849747	0.12461	Hyper	chr11	48849545	48849547	-	Gm16170;Trim7	Gm16170;Trim7;Trim7;Trim7	antisense;protein_coding;protein_coding;retained_intron	ENSMUST00000156882.1;ENSMUST00000046903.5;ENSMUST00000109213.8;ENSMUST00000131270.1	552
939	cg29497803_TC21	81631	chr11	48849546	48849747	0.125236	Hyper	chr11	48849723	48849725	-	Gm16170;Trim7	Gm16170;Trim7;Trim7;Trim7	antisense;protein_coding;protein_coding;retained_intron	ENSMUST00000156882.1;ENSMUST00000046903.5;ENSMUST00000109213.8;ENSMUST00000131270.1	14907;14465;12427;-92
940	cg29497805_BC21	81631	chr11	48849546	48849747	0.103489	Hyper	chr11	48849745	48849747	-	Gm16170;Trim7	Gm16170;Trim7;Trim7;Trim7	antisense;protein_coding;protein_coding;retained_intron	ENSMUST00000156882.1;ENSMUST00000046903.5;ENSMUST00000109213.8;ENSMUST00000131270.1	2521;2079;41
941	cg29499693_BC21	81652	chr11	49148625	49148648	0.12507	Hyper	chr11	49148646	49148648	-	Olfr1395	Olfr1395;Olfr1395;Olfr1395	protein_coding;protein_coding;protein_coding	ENSMUST00000059379.1;ENSMUST00000203377.3;ENSMUST00000214195.2	NA
944	cg29502783_TC21	81693	chr11	49589750	49589751	0.101676	Hyper	chr11	49589749	49589751	-	1700024J04Rik	1700024J04Rik	pseudogene	ENSMUST00000093146.3	NA
946	cg29506276_BC11	81732	chr11	49902447	49902984	0.101645	Hyper	chr11	49902446	49902448	-	Rasgef1c	Rasgef1c;Rasgef1c;Rasgef1c	protein_coding;protein_coding;protein_coding	ENSMUST00000063444.2;ENSMUST00000093141.11;ENSMUST00000093142.11	56853;8644
951	cg29509992_BC11	81763	chr11	50231019	50231020	0.119143	Hyper	chr11	50231018	50231020	-	Mgat4b;Mir6919	Mgat4b;Mgat4b;Mgat4b;Mgat4b;Mir6919	nonsense_mediated_decay;protein_coding;protein_coding;retained_intron;miRNA	ENSMUST00000151803.7;ENSMUST00000041725.13;ENSMUST00000147468.7;ENSMUST00000133714.1;ENSMUST00000185146.1	31529
952	cg29510105_TC11	81769	chr11	50234965	50234966	0.110749	Hyper	chr11	50234964	50234966	+	Mgat4b	Mgat4b;Mgat4b	nonsense_mediated_decay;protein_coding	ENSMUST00000151803.7;ENSMUST00000041725.13	352;-89
954	cg29516633_TC11	81822	chr11	50796655	50796862	0.128632	Hyper	chr11	50796654	50796656	-	Adamts2	Adamts2;Adamts2	protein_coding;protein_coding	ENSMUST00000040523.8;ENSMUST00000142118.2	NA
955	cg29516639_BC11	81822	chr11	50796655	50796862	0.139318	Hyper	chr11	50796860	50796862	-	Adamts2	Adamts2;Adamts2	protein_coding;protein_coding	ENSMUST00000040523.8;ENSMUST00000142118.2	41888;41888;48064
956	cg29517483_TC21	81831	chr11	50859684	50859685	0.127964	Hyper	chr11	50859683	50859685	+	Grm6	Grm6;Grm6;Grm6	processed_transcript;protein_coding;protein_coding	ENSMUST00000126890.1;ENSMUST00000000631.7;ENSMUST00000171427.7	80288;1604
957	cg29518414_TC21	81841	chr11	50943763	50943764	0.108468	Hyper	chr11	50943762	50943764	+	4933414I15Rik	4933414I15Rik;4933414I15Rik	processed_transcript;protein_coding	ENSMUST00000156329.1;ENSMUST00000109123.1	130483;48397;51799
958	cg29518535_BC21	81843	chr11	50952550	50952551	0.104427	Hyper	chr11	50952549	50952551	+	Prop1	Prop1;Prop1;Prop1	protein_coding;protein_coding;retained_intron	ENSMUST00000051159.2;ENSMUST00000162420.1;ENSMUST00000159179.1	-193
959	cg29519307_TC21	81862	chr11	51060168	51060246	0.115854	Hyper	chr11	51060167	51060169	+	Zfp354a	Zfp354a;Zfp354a;Zfp354a;Zfp354a	protein_coding;protein_coding;protein_coding;protein_coding	ENSMUST00000020628.5;ENSMUST00000102766.9;ENSMUST00000109119.7;ENSMUST00000109122.7	-276
960	cg29519311_BC21	81862	chr11	51060168	51060246	0.113017	Hyper	chr11	51060244	51060246	+	Zfp354a	Zfp354a;Zfp354a;Zfp354a;Zfp354a	protein_coding;protein_coding;protein_coding;protein_coding	ENSMUST00000020628.5;ENSMUST00000102766.9;ENSMUST00000109119.7;ENSMUST00000109122.7	12367;53539;265126;6737
961	cg29520738_TC11	81868	chr11	51219671	51219672	0.12052	Hyper	chr11	51219670	51219672	+	Gm12569;Platr20	Gm12569;Platr20;Platr20	protein_coding;lincRNA;lincRNA	ENSMUST00000126189.2;ENSMUST00000137964.1;ENSMUST00000143209.7	80;328
962	cg29520741_TC11	81869	chr11	51219880	51220384	0.126691	Hyper	chr11	51219879	51219881	+	Gm12569;Platr20	Gm12569;Platr20;Platr20	protein_coding;lincRNA;lincRNA	ENSMUST00000126189.2;ENSMUST00000137964.1;ENSMUST00000143209.7	96;344
963	cg29520751_TC21	81869	chr11	51219880	51220384	0.10035	Hyper	chr11	51220324	51220326	+	Gm12569;Platr20	Gm12569;Platr20;Platr20	protein_coding;lincRNA;lincRNA	ENSMUST00000126189.2;ENSMUST00000137964.1;ENSMUST00000143209.7	202899;202925;195940
964	cg29520753_BC21	81869	chr11	51219880	51220384	0.12994	Hyper	chr11	51220382	51220384	+	Gm12569;Platr20	Gm12569;Platr20;Platr20	protein_coding;lincRNA;lincRNA	ENSMUST00000126189.2;ENSMUST00000137964.1;ENSMUST00000143209.7	195974;196000;189015;2327;2329;2511;29
972	cg29534550_BC21	81985	chr11	52390269	52390270	0.124427	Hyper	chr11	52390268	52390270	+	NA	NA	NA	NA	46111;31078
975	cg29545478_BC11	82038	chr11	53463959	53463960	0.108749	Hyper	chr11	53463958	53463960	+	Gm12212;Shroom1	Gm12212;Shroom1;Shroom1;Shroom1;Shroom1;Shroom1	antisense;protein_coding;protein_coding;protein_coding;retained_intron;retained_intron	ENSMUST00000141032.1;ENSMUST00000018531.11;ENSMUST00000093114.4;ENSMUST00000109013.8;ENSMUST00000109010.2;ENSMUST00000146001.7	-728;-10;99275
976	cg29545520_BC21	82039	chr11	53465916	53465917	0.103785	Hyper	chr11	53465915	53465917	+	Shroom1	Shroom1;Shroom1;Shroom1;Shroom1;Shroom1	protein_coding;protein_coding;protein_coding;retained_intron;retained_intron	ENSMUST00000018531.11;ENSMUST00000093114.4;ENSMUST00000109013.8;ENSMUST00000109010.2;ENSMUST00000146001.7	4320;31490
977	cg29545534_BC21	82040	chr11	53466422	53466589	0.111033	Hyper	chr11	53466421	53466423	+	Shroom1	Shroom1;Shroom1;Shroom1;Shroom1;Shroom1	protein_coding;protein_coding;protein_coding;retained_intron;retained_intron	ENSMUST00000018531.11;ENSMUST00000093114.4;ENSMUST00000109013.8;ENSMUST00000109010.2;ENSMUST00000146001.7	70722;70723
978	cg29545546_BC21	82040	chr11	53466422	53466589	0.117251	Hyper	chr11	53466587	53466589	+	Shroom1	Shroom1;Shroom1;Shroom1;Shroom1;Shroom1	protein_coding;protein_coding;protein_coding;retained_intron;retained_intron	ENSMUST00000018531.11;ENSMUST00000093114.4;ENSMUST00000109013.8;ENSMUST00000109010.2;ENSMUST00000146001.7	-55
979	cg29548805_BC11	82071	chr11	53707240	53707241	0.182009	Hyper	chr11	53707239	53707241	-	Rad50	Rad50;Rad50;Rad50	nonsense_mediated_decay;protein_coding;protein_coding	ENSMUST00000128483.7;ENSMUST00000020649.13;ENSMUST00000124352.1	26012;26091
983	cg29551069_TC21	82101	chr11	53903059	53903060	0.104645	Hyper	chr11	53903058	53903060	+	Gm12217;Gm12218	Gm12217;Gm12218	processed_pseudogene;processed_pseudogene	ENSMUST00000118858.1;ENSMUST00000117666.1	1834;1832;1926;1834
984	cg29551733_TC11	82107	chr11	53980718	53980719	0.116409	Hyper	chr11	53980717	53980719	-	Slc22a21	Slc22a21;Slc22a21	nonsense_mediated_decay;protein_coding	ENSMUST00000124221.7;ENSMUST00000076493.10	21564;17132;-355;-260;-355
986	cg29552971_TC11	82120	chr11	54100154	54100370	0.100225	Hyper	chr11	54100153	54100155	-	P4ha2	P4ha2;P4ha2;P4ha2;P4ha2;P4ha2;P4ha2;P4ha2;P4ha2;P4ha2;P4ha2	nonsense_mediated_decay;protein_coding;protein_coding;protein_coding;protein_coding;protein_coding;protein_coding;protein_coding;retained_intron;retained_intron	ENSMUST00000125132.7;ENSMUST00000019050.11;ENSMUST00000093107.11;ENSMUST00000126840.7;ENSMUST00000129499.7;ENSMUST00000135653.7;ENSMUST00000151218.7;ENSMUST00000174616.7;ENSMUST00000125651.7;ENSMUST00000135596.8	21254;16822;-45;50;-45
988	cg29555629_BC11	82148	chr11	54370659	54370660	0.105225	Hyper	chr11	54370658	54370660	+	Meikin	Meikin;Meikin	protein_coding;retained_intron	ENSMUST00000094193.2;ENSMUST00000143919.1	270853;270653;11223;270685;270363
989	cg29555630_BC21	82149	chr11	54370711	54370712	0.100152	Hyper	chr11	54370710	54370712	-	Meikin	Meikin;Meikin	protein_coding;retained_intron	ENSMUST00000094193.2;ENSMUST00000143919.1	276419;189564;189364;188910;189364;189396;189074;189328
994	cg29565119_TC21	82212	chr11	55387028	55388145	0.10949	Hyper	chr11	55387027	55387029	-	NA	NA	NA	NA	NA
997	cg29574116_BC21	82259	chr11	56750056	56750057	0.10008	Hyper	chr11	56750055	56750057	-	NA	NA	NA	NA	NA
998	cg29579038_BC21	82276	chr11	57449094	57449095	0.166869	Hyper	chr11	57449093	57449095	+	Gm12242	Gm12242	processed_pseudogene	ENSMUST00000118824.1	NA
1008	cg29590014_TC21	82369	chr11	58316838	58317000	0.112818	Hyper	chr11	58316998	58317000	+	Zfp672	Zfp672;Zfp672;Zfp672	protein_coding;protein_coding;protein_coding	ENSMUST00000057836.11;ENSMUST00000064786.11;ENSMUST00000108829.7	176183;3199;176149;176283;176312
1010	cg29590731_TC21	82380	chr11	58380442	58380654	0.121706	Hyper	chr11	58380441	58380443	+	Lypd8	Lypd8;Lypd8	protein_coding;protein_coding	ENSMUST00000013787.10;ENSMUST00000108826.2	808321;104967;808287;105582;105442;105268;106232;105707;105241;104994;105144;105347;105389;105223;105158;808450
1011	cg29593736_TC21	82424	chr11	58732581	58732582	0.107649	Hyper	chr11	58732580	58732582	-	Olfr317	Olfr317;Olfr317;Olfr317	protein_coding;protein_coding;protein_coding	ENSMUST00000075607.4;ENSMUST00000215513.1;ENSMUST00000216196.1	855263;151909;152524;152384;152210;153174;152649;152183;151936;152086;152289;152331;152165;152100;855392;-59
1012	cg29594023_BC21	82429	chr11	58778157	58778174	0.105524	Hyper	chr11	58778172	58778174	+	Olfr315	Olfr315;Olfr315	protein_coding;protein_coding	ENSMUST00000081533.4;ENSMUST00000203256.3	855344;151990;152605;152465;152291;153255;152730;152264;152017;152167;152370;152412;152246;152181;855473;22
1014	cg29596325_TC21	82463	chr11	58961582	58962215	0.134531	Hyper	chr11	58961581	58961583	+	H3f4;Trim17	H3f4;Trim17	unprocessed_pseudogene;protein_coding	ENSMUST00000122447.1;ENSMUST00000047697.11	860138;156784;157399;157259;157085;158049;157524;157058;156811;156961;157164;157206;157040;156975;860267;4816
1015	cg29596374_TC11	82463	chr11	58961582	58962215	0.122472	Hyper	chr11	58962213	58962215	-	H3f4;Trim17	H3f4;Trim17	unprocessed_pseudogene;protein_coding	ENSMUST00000122447.1;ENSMUST00000047697.11	6004;1549;19039
1021	cg29600729_BC11	82503	chr11	59249752	59250030	0.133851	Hyper	chr11	59249751	59249753	-	Wnt3a	Wnt3a	protein_coding	ENSMUST00000010044.7	6049;1594;19084
1022	cg29600744_TC21	82503	chr11	59249752	59250030	0.104526	Hyper	chr11	59249912	59249914	-	Wnt3a	Wnt3a	protein_coding	ENSMUST00000010044.7	4067;14270;3417;4533;4537;4523;4507;4507;4479;4523
1029	cg29602498_TC21	82523	chr11	59375703	59375717	0.113238	Hyper	chr11	59375702	59375704	+	Gm15755;Prss38	Gm15755;Prss38	antisense;protein_coding	ENSMUST00000133698.1;ENSMUST00000061481.6	3679;13882;3029;4145;4149;4135;4119;4119;4091;4135
1030	cg29602499_BC21	82523	chr11	59375703	59375717	0.120889	Hyper	chr11	59375715	59375717	+	Gm15755;Prss38	Gm15755;Prss38	antisense;protein_coding	ENSMUST00000133698.1;ENSMUST00000061481.6	NA
1032	cg29608210_BC21	82579	chr11	59893876	59893877	0.128774	Hyper	chr11	59893875	59893877	+	NA	NA	NA	NA	NA
1038	cg29615031_TC11	82657	chr11	60476890	60477115	0.114108	Hyper	chr11	60476889	60476891	+	Myo15	Myo15;Myo15;Myo15	protein_coding;protein_coding;protein_coding	ENSMUST00000071880.8;ENSMUST00000081823.11;ENSMUST00000094135.8	NA
1039	cg29615047_TC21	82657	chr11	60476890	60477115	0.117301	Hyper	chr11	60477113	60477115	-	Myo15	Myo15;Myo15;Myo15	protein_coding;protein_coding;protein_coding	ENSMUST00000071880.8;ENSMUST00000081823.11;ENSMUST00000094135.8	NA
1040	cg29616708_TC11	82671	chr11	60684669	60684670	0.119594	Hyper	chr11	60684668	60684670	-	Gm12620	Gm12620	processed_pseudogene	ENSMUST00000119791.1	NA
1046	cg29628769_BC21	82802	chr11	61684909	61684910	0.141712	Hyper	chr11	61684908	61684910	-	Fam83g;Slc5a10	Fam83g;Fam83g;Slc5a10;Slc5a10;Slc5a10;Slc5a10	processed_transcript;protein_coding;processed_transcript;protein_coding;protein_coding;protein_coding	ENSMUST00000070453.1;ENSMUST00000093019.5;ENSMUST00000128196.1;ENSMUST00000051552.10;ENSMUST00000148584.1;ENSMUST00000151780.7	NA
1047	cg29631039_BC21	82821	chr11	61951682	61951977	0.136888	Hyper	chr11	61951681	61951683	-	Gm12273	Gm12273	lincRNA	ENSMUST00000137418.1	493;493;71;-11;490;294
1048	cg29631046_BC11	82821	chr11	61951682	61951977	0.102134	Hyper	chr11	61951975	61951977	-	Gm12273	Gm12273	lincRNA	ENSMUST00000137418.1	38;38
1055	cg29639406_BC21	82877	chr11	62750439	62750814	0.116088	Hyper	chr11	62750467	62750469	+	Gm27194;Wsb2-ps	Gm27194;Wsb2-ps	lincRNA;processed_pseudogene	ENSMUST00000175753.2;ENSMUST00000117937.1	NA
1059	cg29652313_TC21	82954	chr11	64086214	64086215	0.127058	Hyper	chr11	64086213	64086215	-	NA	NA	NA	NA	-7;16156;16099;10214
1060	cg29661400_BC11	82983	chr11	65163199	65163200	0.121227	Hyper	chr11	65163198	65163200	-	AL663045.1;Arhgap44	AL663045.1;Arhgap44;Arhgap44;Arhgap44	antisense;protein_coding;protein_coding;protein_coding	ENSMUST00000239306.1;ENSMUST00000047463.14;ENSMUST00000093001.4;ENSMUST00000093002.11	30338;30338;30316;30316
1066	cg29678212_TC11	83074	chr11	67298348	67298349	0.163779	Hyper	chr11	67298347	67298349	+	Myh8	Myh8	protein_coding	ENSMUST00000019625.11	1893;1908;-2
1067	cg29678935_BC21	83079	chr11	67364872	67364873	0.118363	Hyper	chr11	67364871	67364873	-	Myh13	Myh13;Myh13;Myh13;Myh13	protein_coding;protein_coding;protein_coding;protein_coding	ENSMUST00000081911.11;ENSMUST00000108684.7;ENSMUST00000180845.7;ENSMUST00000181027.1	1938;1953;43
1069	cg29682191_TC21	83108	chr11	67695752	67695753	0.113232	Hyper	chr11	67695751	67695753	-	Glp2r;Rcvrn	Glp2r;Rcvrn	protein_coding;protein_coding	ENSMUST00000021289.9;ENSMUST00000021290.1	6044;6059
1070	cg29682762_BC21	83115	chr11	67770927	67771231	0.128497	Hyper	chr11	67770926	67770928	+	Glp2r	Glp2r	protein_coding	ENSMUST00000051765.8	19249;19573;19407;19573
1071	cg29682775_TC21	83115	chr11	67770927	67771231	0.135385	Hyper	chr11	67771229	67771231	-	Glp2r	Glp2r	protein_coding	ENSMUST00000051765.8	-352
1076	cg29687600_BC21	83148	chr11	68213061	68213077	0.109163	Hyper	chr11	68213060	68213062	-	Ntn1	Ntn1;Ntn1	protein_coding;protein_coding	ENSMUST00000021284.3;ENSMUST00000108674.8	-260
1077	cg29687601_TC21	83148	chr11	68213061	68213077	0.104268	Hyper	chr11	68213075	68213077	-	Ntn1	Ntn1;Ntn1	protein_coding;protein_coding	ENSMUST00000021284.3;ENSMUST00000108674.8	14251;-1;4851;2
1078	cg29688791_TC21	83152	chr11	68315918	68315919	0.109689	Hyper	chr11	68315917	68315919	-	Ntn1	Ntn1;Ntn1	protein_coding;protein_coding	ENSMUST00000021284.3;ENSMUST00000108674.8	-24;24822
1085	cg29699979_BC11	83276	chr11	69134853	69134854	0.161031	Hyper	chr11	69134852	69134854	-	Aloxe3	Aloxe3;Aloxe3;Aloxe3;Aloxe3;Aloxe3	protein_coding;retained_intron;retained_intron;retained_intron;retained_intron	ENSMUST00000021268.8;ENSMUST00000139257.1;ENSMUST00000155324.8;ENSMUST00000156874.7;ENSMUST00000176087.1	14374;12111
1086	cg29701199_TC21	83290	chr11	69236898	69237000	0.107289	Hyper	chr11	69236897	69236899	-	Gucy2e	Gucy2e;Gucy2e;Gucy2e;Gucy2e	processed_transcript;protein_coding;protein_coding;protein_coding	ENSMUST00000155457.1;ENSMUST00000021259.8;ENSMUST00000108664.1;ENSMUST00000108665.7	14507;12244
1091	cg29715136_TC21	83495	chr11	70027367	70027368	0.134142	Hyper	chr11	70027366	70027368	+	Dlg4	Dlg4;Dlg4;Dlg4;Dlg4;Dlg4;Dlg4;Dlg4;Dlg4;Dlg4;Dlg4;Dlg4;Dlg4;Dlg4;Dlg4	nonsense_mediated_decay;processed_transcript;processed_transcript;protein_coding;protein_coding;protein_coding;protein_coding;protein_coding;protein_coding;protein_coding;protein_coding;protein_coding;protein_coding;protein_coding	ENSMUST00000123687.2;ENSMUST00000108586.4;ENSMUST00000133140.8;ENSMUST00000108588.8;ENSMUST00000108589.9;ENSMUST00000124568.9;ENSMUST00000134376.9;ENSMUST00000135916.8;ENSMUST00000231221.1;ENSMUST00000231415.1;ENSMUST00000231452.1;ENSMUST00000231506.1;ENSMUST00000232002.1;ENSMUST00000232659.1	14612;12349
1094	cg29716789_TC11	83520	chr11	70170229	70170230	0.103587	Hyper	chr11	70170228	70170230	+	Clec10a	Clec10a;Clec10a;Clec10a;Clec10a;Clec10a	protein_coding;protein_coding;protein_coding;protein_coding;protein_coding	ENSMUST00000000327.12;ENSMUST00000102571.9;ENSMUST00000144935.8;ENSMUST00000153959.1;ENSMUST00000178945.7	14768;12505
1096	cg29717017_TC11	83524	chr11	70189537	70189788	0.105949	Hyper	chr11	70189536	70189538	-	NA	NA	NA	NA	15202;12939
1097	cg29717442_TC11	83529	chr11	70215745	70215746	0.131972	Hyper	chr11	70215744	70215746	+	Slc16a11	Slc16a11;Slc16a11;Slc16a11;Slc16a11;Slc16a11;Slc16a11	nonsense_mediated_decay;protein_coding;protein_coding;protein_coding;protein_coding;retained_intron	ENSMUST00000123716.1;ENSMUST00000094055.9;ENSMUST00000126388.7;ENSMUST00000136328.1;ENSMUST00000171032.7;ENSMUST00000149880.1	NA
1101	cg29720928_BC11	83579	chr11	70465419	70465437	0.142766	Hyper	chr11	70465418	70465420	+	Zmynd15	Zmynd15;Zmynd15;Zmynd15;Zmynd15	protein_coding;protein_coding;protein_coding;retained_intron	ENSMUST00000039093.9;ENSMUST00000092958.3;ENSMUST00000108563.8;ENSMUST00000136029.1	-571
1102	cg29720929_BC21	83579	chr11	70465419	70465437	0.114225	Hyper	chr11	70465435	70465437	+	Zmynd15	Zmynd15;Zmynd15;Zmynd15;Zmynd15	protein_coding;protein_coding;protein_coding;retained_intron	ENSMUST00000039093.9;ENSMUST00000092958.3;ENSMUST00000108563.8;ENSMUST00000136029.1	114492;114567
1103	cg29720959_BC21	83580	chr11	70466078	70466091	0.146866	Hyper	chr11	70466077	70466079	-	Zmynd15	Zmynd15;Zmynd15;Zmynd15;Zmynd15	protein_coding;protein_coding;protein_coding;retained_intron	ENSMUST00000039093.9;ENSMUST00000092958.3;ENSMUST00000108563.8;ENSMUST00000136029.1	6238;209071
1104	cg29720960_BC21	83580	chr11	70466078	70466091	0.173015	Hyper	chr11	70466089	70466091	-	Zmynd15	Zmynd15;Zmynd15;Zmynd15;Zmynd15	protein_coding;protein_coding;protein_coding;retained_intron	ENSMUST00000039093.9;ENSMUST00000092958.3;ENSMUST00000108563.8;ENSMUST00000136029.1	30592;233425;18
1105	cg29721545_BC21	83590	chr11	70519727	70520275	0.109855	Hyper	chr11	70520106	70520108	+	Gltpd2	Gltpd2;Gltpd2	protein_coding;protein_coding	ENSMUST00000057685.2;ENSMUST00000179000.1	30880;233713;306
1106	cg29721552_TC11	83590	chr11	70519727	70520275	0.138474	Hyper	chr11	70520176	70520178	-	Gltpd2	Gltpd2;Gltpd2	protein_coding;protein_coding	ENSMUST00000057685.2;ENSMUST00000179000.1	30919;233752;345
1107	cg29722992_TC21	83611	chr11	70615745	70616603	0.102969	Hyper	chr11	70615744	70615746	+	4930544D05Rik;Chrne	4930544D05Rik;4930544D05Rik;4930544D05Rik;4930544D05Rik;Chrne;Chrne;Chrne;Chrne	nonsense_mediated_decay;protein_coding;protein_coding;retained_intron;protein_coding;protein_coding;retained_intron;retained_intron	ENSMUST00000135865.8;ENSMUST00000144960.1;ENSMUST00000180052.7;ENSMUST00000125387.2;ENSMUST00000014753.8;ENSMUST00000102556.9;ENSMUST00000134836.1;ENSMUST00000135920.1	53154;17139;255987;22580;17159;44074
1119	cg29748741_BC21	83859	chr11	73329704	73329705	0.116062	Hyper	chr11	73329703	73329705	+	Aspa;Gm49340;Spata22	Aspa;Gm49340;Spata22	protein_coding;protein_coding;protein_coding	ENSMUST00000184572.7;ENSMUST00000117445.1;ENSMUST00000092926.10	53259;17244;256092;22685;17264;43969
1120	cg29748752_BC11	83860	chr11	73329877	73329878	0.103749	Hyper	chr11	73329876	73329878	+	Aspa;Gm49340;Spata22	Aspa;Gm49340;Spata22	protein_coding;protein_coding;protein_coding	ENSMUST00000184572.7;ENSMUST00000117445.1;ENSMUST00000092926.10	60263;24248;-1143;-137;263096;29689;24268;36965
1121	cg29752040_BC21	83912	chr11	74078197	74078198	0.167827	Hyper	chr11	74078196	74078198	+	Gm12331;Zfp616	Gm12331;Zfp616;Zfp616;Zfp616;Zfp616	processed_pseudogene;processed_transcript;protein_coding;protein_coding;protein_coding	ENSMUST00000119927.1;ENSMUST00000137407.1;ENSMUST00000074813.11;ENSMUST00000108463.7;ENSMUST00000116546.2	60274;24259;-1132;-126;263107;29700;24279;36954
1124	cg29755142_TC21	83945	chr11	74530897	74530898	0.135715	Hyper	chr11	74530896	74530898	-	Rap1gap2	Rap1gap2;Rap1gap2;Rap1gap2;Rap1gap2	nonsense_mediated_decay;protein_coding;protein_coding;protein_coding	ENSMUST00000047488.14;ENSMUST00000102521.8;ENSMUST00000145524.1;ENSMUST00000238457.1	61387;25372;-19;987;264220;30813;25392;35841
1133	cg29761722_TC21	84008	chr11	75167913	75167914	0.136105	Hyper	chr11	75167912	75167914	+	Hic1	Hic1;Hic1	processed_transcript;protein_coding	ENSMUST00000131720.1;ENSMUST00000055619.4	10827
1139	cg29767139_TC21	84087	chr11	75515459	75515591	0.102993	Hyper	chr11	75515589	75515591	+	Scarf1	Scarf1;Scarf1;Scarf1	nonsense_mediated_decay;protein_coding;protein_coding	ENSMUST00000123819.1;ENSMUST00000042808.12;ENSMUST00000118243.1	2606
1142	cg29776993_BC11	84182	chr11	76335021	76335022	0.114979	Hyper	chr11	76335020	76335022	-	Nxn	Nxn	protein_coding	ENSMUST00000021204.3	34605;12427
1150	cg29788469_BC11	84307	chr11	77471491	77471492	0.176824	Hyper	chr11	77471490	77471492	+	Ankrd13b	Ankrd13b;Ankrd13b;Ankrd13b;Ankrd13b	protein_coding;protein_coding;protein_coding;retained_intron	ENSMUST00000037593.13;ENSMUST00000092892.9;ENSMUST00000145934.7;ENSMUST00000143872.7	NA
1152	cg29791948_TC21	84345	chr11	77777010	77777175	0.122216	Hyper	chr11	77777009	77777011	+	Myo18a	Myo18a;Myo18a;Myo18a;Myo18a;Myo18a;Myo18a;Myo18a;Myo18a;Myo18a;Myo18a	protein_coding;protein_coding;protein_coding;protein_coding;protein_coding;protein_coding;protein_coding;protein_coding;protein_coding;retained_intron	ENSMUST00000000645.12;ENSMUST00000092887.10;ENSMUST00000102488.7;ENSMUST00000108375.8;ENSMUST00000108376.8;ENSMUST00000130627.8;ENSMUST00000164315.1;ENSMUST00000168348.7;ENSMUST00000169105.7;ENSMUST00000100795.3	NA
1153	cg29793203_BC21	84362	chr11	77859326	77859327	0.121417	Hyper	chr11	77859325	77859327	+	Myo18a	Myo18a;Myo18a;Myo18a;Myo18a;Myo18a;Myo18a;Myo18a;Myo18a;Myo18a;Myo18a;Myo18a;Myo18a;Myo18a;Myo18a;Myo18a;Myo18a	protein_coding;protein_coding;protein_coding;protein_coding;protein_coding;protein_coding;protein_coding;protein_coding;protein_coding;protein_coding;protein_coding;protein_coding;protein_coding;protein_coding;protein_coding;retained_intron	ENSMUST00000000645.12;ENSMUST00000092884.10;ENSMUST00000092887.10;ENSMUST00000100794.9;ENSMUST00000102488.7;ENSMUST00000108375.8;ENSMUST00000108376.8;ENSMUST00000130305.8;ENSMUST00000130627.8;ENSMUST00000135375.3;ENSMUST00000164334.7;ENSMUST00000167856.7;ENSMUST00000168348.7;ENSMUST00000169105.7;ENSMUST00000172303.9;ENSMUST00000142571.2	NA
1164	cg29803838_BC21	84501	chr11	78696225	78696226	0.11522	Hyper	chr11	78696224	78696226	+	Nlk	Nlk;Nlk	protein_coding;retained_intron	ENSMUST00000142739.7;ENSMUST00000165271.1	NA
1166	cg29805647_BC11	84524	chr11	78852547	78852548	0.118236	Hyper	chr11	78852546	78852548	-	NA	NA	NA	NA	NA
1186	cg29830930_BC21	84705	chr11	81199488	81199489	0.113559	Hyper	chr11	81199487	81199489	-	Asic2	Asic2	protein_coding	ENSMUST00000066197.6	NA
1187	cg29834248_BC21	84717	chr11	81611074	81611075	0.124008	Hyper	chr11	81611073	81611075	-	Asic2	Asic2	protein_coding	ENSMUST00000066197.6	2792
1196	cg29848609_BC11	84824	chr11	83175213	83175232	0.182686	Hyper	chr11	83175212	83175214	-	Slfn4	Slfn4;Slfn4;Slfn4	protein_coding;protein_coding;protein_coding	ENSMUST00000000208.12;ENSMUST00000167596.1;ENSMUST00000215472.1	NA
1197	cg29848610_BC11	84824	chr11	83175213	83175232	0.154343	Hyper	chr11	83175230	83175232	-	Slfn4	Slfn4;Slfn4;Slfn4	protein_coding;protein_coding;protein_coding	ENSMUST00000000208.12;ENSMUST00000167596.1;ENSMUST00000215472.1	140992;140449;139849
1205	cg29861526_BC11	84926	chr11	84519528	84519567	0.119866	Hyper	chr11	84519527	84519529	-	Lhx1	Lhx1;Lhx1	protein_coding;protein_coding	ENSMUST00000018842.13;ENSMUST00000184646.2	131879;131336;130736
1213	cg29881195_TC21	85073	chr11	86431990	86432708	0.160216	Hyper	chr11	86431989	86431991	-	NA	NA	NA	NA	72465;72572;72029;71429
1229	cg29890784_BC11	85165	chr11	87405115	87405116	0.158297	Hyper	chr11	87405114	87405116	-	Rad51c;Tex14	Rad51c;Rad51c;Rad51c;Rad51c;Tex14	nonsense_mediated_decay;nonsense_mediated_decay;protein_coding;protein_coding;protein_coding	ENSMUST00000129400.1;ENSMUST00000153073.7;ENSMUST00000007790.10;ENSMUST00000067692.12;ENSMUST00000060835.11	527
1230	cg29893134_BC21	85195	chr11	87616844	87617931	0.119369	Hyper	chr11	87616843	87616845	-	Hsf5	Hsf5	protein_coding	ENSMUST00000093956.3	NA
1231	cg29893135_BC21	85195	chr11	87616844	87617931	0.141451	Hyper	chr11	87616857	87616859	+	Hsf5	Hsf5	protein_coding	ENSMUST00000093956.3	NA
1239	cg29894301_TC21	85215	chr11	87720518	87720519	0.110757	Hyper	chr11	87720517	87720519	-	Rnf43	Rnf43;Rnf43;Rnf43;Rnf43;Rnf43	protein_coding;protein_coding;protein_coding;protein_coding;retained_intron	ENSMUST00000040089.4;ENSMUST00000092800.11;ENSMUST00000121782.8;ENSMUST00000165679.7;ENSMUST00000134684.7	NA
1240	cg29894909_TC21	85220	chr11	87755271	87756289	0.119449	Hyper	chr11	87756287	87756289	-	Mir142;Mir142hg	Mir142;Mir142hg	miRNA;lincRNA	ENSMUST00000198092.1;ENSMUST00000123700.1	NA
1241	cg29894910_TC21	85221	chr11	87756299	87756300	0.113939	Hyper	chr11	87756298	87756300	+	Mir142;Mir142hg	Mir142;Mir142hg	miRNA;lincRNA	ENSMUST00000198092.1;ENSMUST00000123700.1	-16
1242	cg29894917_TC21	85222	chr11	87756659	87756660	0.131239	Hyper	chr11	87756658	87756660	-	Mir142;Mir142hg	Mir142;Mir142hg	miRNA;lincRNA	ENSMUST00000198092.1;ENSMUST00000123700.1	16922
1243	cg29894932_TC21	85223	chr11	87757074	87757075	0.116767	Hyper	chr11	87757073	87757075	-	Mir142b;Mir142hg	Mir142b;Mir142hg	miRNA;lincRNA	ENSMUST00000083486.2;ENSMUST00000123700.1	-97
1244	cg29894946_TC21	85224	chr11	87757335	87757336	0.107227	Hyper	chr11	87757334	87757336	-	Mir142b	Mir142b	miRNA	ENSMUST00000083486.2	NA
1250	cg29901011_TC21	85319	chr11	88215578	88215579	0.110746	Hyper	chr11	88215577	88215579	+	NA	NA	NA	NA	-97;90
1264	cg29916268_BC21	85449	chr11	89392156	89392157	0.115205	Hyper	chr11	89392155	89392157	+	Ankfn1	Ankfn1;Ankfn1;Ankfn1;Ankfn1	processed_transcript;protein_coding;protein_coding;protein_coding	ENSMUST00000208932.1;ENSMUST00000050983.1;ENSMUST00000207815.1;ENSMUST00000238273.2	-68;119
1269	cg29923022_BC21	85478	chr11	90167740	90187654	0.109765	Hyper	chr11	90167739	90167741	+	NA	NA	NA	NA	171;358
1270	cg29923050_BC11	85478	chr11	90167740	90187654	0.133873	Hyper	chr11	90169693	90169695	-	NA	NA	NA	NA	22737
1271	cg29923217_TC21	85478	chr11	90167740	90187654	0.157812	Hyper	chr11	90187652	90187654	+	Gm45716;Gm45883	Gm45716;Gm45716;Gm45716;Gm45883;Gm45883	protein_coding;protein_coding;protein_coding;processed_transcript;processed_transcript	ENSMUST00000124877.2;ENSMUST00000134929.7;ENSMUST00000153734.1;ENSMUST00000210131.1;ENSMUST00000211334.1	7192
1274	cg29934078_BC11	85523	chr11	91577514	91577515	0.110281	Hyper	chr11	91577513	91577515	-	Kif2b	Kif2b	protein_coding	ENSMUST00000061019.5	NA
1276	cg29942973_BC21	85548	chr11	93472222	93472223	0.107119	Hyper	chr11	93472221	93472223	-	Car10	Car10;Car10;Car10;Car10	protein_coding;protein_coding;protein_coding;protein_coding	ENSMUST00000042943.12;ENSMUST00000107858.8;ENSMUST00000107861.7;ENSMUST00000107863.3	NA
1284	cg29962965_BC11	85738	chr11	95202138	95202139	0.155438	Hyper	chr11	95202137	95202139	+	NA	NA	NA	NA	NA
1286	cg29966759_TC11	85775	chr11	95511007	95511008	0.136353	Hyper	chr11	95511006	95511008	+	Nxph3	Nxph3	protein_coding	ENSMUST00000058866.7	NA
1287	cg29966764_TC21	85776	chr11	95511060	95511061	0.104073	Hyper	chr11	95511059	95511061	-	Nxph3	Nxph3	protein_coding	ENSMUST00000058866.7	NA
1291	cg29971984_TC21	85834	chr11	95866805	95866806	0.151286	Hyper	chr11	95866804	95866806	+	B4galnt2	B4galnt2	protein_coding	ENSMUST00000038343.6	NA
1292	cg29973562_BC11	85842	chr11	95991548	95991549	0.111198	Hyper	chr11	95991547	95991549	-	Igf2bp1	Igf2bp1	protein_coding	ENSMUST00000013559.2	-60
1293	cg29975228_TC11	85856	chr11	96111844	96111845	0.124488	Hyper	chr11	96111843	96111845	+	Calcoco2	Calcoco2;Calcoco2	protein_coding;protein_coding	ENSMUST00000068686.12;ENSMUST00000097162.5	-181;274213
1302	cg29979921_BC21	85919	chr11	96365523	96365985	0.128438	Hyper	chr11	96365885	96365887	+	Hoxb1	Hoxb1;Hoxb1	processed_transcript;protein_coding	ENSMUST00000123805.1;ENSMUST00000019117.2	-105;274137
1303	cg29979927_TC21	85919	chr11	96365523	96365985	0.144773	Hyper	chr11	96365983	96365985	-	Hoxb1	Hoxb1;Hoxb1	processed_transcript;protein_coding	ENSMUST00000123805.1;ENSMUST00000019117.2	241;273791
1304	cg29980886_BC11	85934	chr11	96448078	96448079	0.14371	Hyper	chr11	96448077	96448079	-	NA	NA	NA	NA	-24;-22;-24;-26
1309	cg29988569_TC21	86024	chr11	96997511	96997512	0.111371	Hyper	chr11	96997510	96997512	+	NA	NA	NA	NA	136;138;136;134
1311	cg29989042_BC21	86030	chr11	97022359	97022413	0.107669	Hyper	chr11	97022411	97022413	-	Gm11532;Sp6	Gm11532;Sp6;Sp6	processed_transcript;protein_coding;protein_coding	ENSMUST00000128111.1;ENSMUST00000047997.7;ENSMUST00000107622.1	38445
1315	cg29996016_TC11	86112	chr11	97499982	97500979	0.134985	Hyper	chr11	97499981	97499983	+	4933428G20Rik;Arhgap23	4933428G20Rik;Arhgap23;Arhgap23;Arhgap23;Arhgap23	protein_coding;nonsense_mediated_decay;protein_coding;protein_coding;protein_coding	ENSMUST00000056955.1;ENSMUST00000142465.7;ENSMUST00000093940.3;ENSMUST00000107601.7;ENSMUST00000121799.7	224
1316	cg29997016_TC11	86120	chr11	97546485	97546486	0.141067	Hyper	chr11	97546484	97546486	-	Srcin1	Srcin1;Srcin1;Srcin1;Srcin1;Srcin1;Srcin1;Srcin1	protein_coding;protein_coding;protein_coding;protein_coding;protein_coding;protein_coding;protein_coding	ENSMUST00000107590.8;ENSMUST00000107593.7;ENSMUST00000107596.8;ENSMUST00000126287.1;ENSMUST00000238314.1;ENSMUST00000238342.1;ENSMUST00000238597.1	NA
1317	cg29997841_BC11	86128	chr11	97590511	97590512	0.14981	Hyper	chr11	97590510	97590512	+	NA	NA	NA	NA	11551;12297;11231
1334	cg30023411_TC21	86419	chr11	99282013	99285299	0.122306	Hyper	chr11	99282012	99282014	+	Krt24	Krt24	protein_coding	ENSMUST00000017255.3	1008;-1086;2085;2131;2085;2064
1336	cg30023900_TC21	86423	chr11	99322957	99322958	0.100002	Hyper	chr11	99322956	99322958	+	Krt25	Krt25	protein_coding	ENSMUST00000038004.2	1491;23896;23942;23896;23875
1337	cg30024270_BC11	86430	chr11	99349061	99351102	0.138174	Hyper	chr11	99349060	99349062	-	Krt27	Krt27	protein_coding	ENSMUST00000017732.2	1664;24069;24115;24069;24048
1338	cg30024320_TC11	86430	chr11	99349061	99351102	0.120845	Hyper	chr11	99351100	99351102	-	Krt27	Krt27	protein_coding	ENSMUST00000017732.2	1798;24203;24249;24203;24182
1339	cg30024321_TC21	86431	chr11	99351138	99351139	0.104101	Hyper	chr11	99351137	99351139	+	Krt27	Krt27	protein_coding	ENSMUST00000017732.2	2;5728;5842
1340	cg30024626_BC21	86433	chr11	99374454	99374937	0.160875	Hyper	chr11	99374453	99374455	+	Krt28	Krt28	protein_coding	ENSMUST00000006963.2	-16;2567
1341	cg30024647_TC11	86433	chr11	99374454	99374937	0.127856	Hyper	chr11	99374890	99374892	+	Krt28	Krt28	protein_coding	ENSMUST00000006963.2	NA
1349	cg30034783_BC21	86543	chr11	100415949	100415950	0.106478	Hyper	chr11	100415948	100415950	-	Fkbp10;P3h4	Fkbp10;Fkbp10;Fkbp10;P3h4	nonsense_mediated_decay;protein_coding;protein_coding;protein_coding	ENSMUST00000134815.1;ENSMUST00000001595.9;ENSMUST00000107400.2;ENSMUST00000066489.12	11621;11343
1351	cg30038276_TC21	86584	chr11	100657358	100673050	0.110905	Hyper	chr11	100657357	100657359	-	Zfp385c	Zfp385c;Zfp385c	protein_coding;protein_coding	ENSMUST00000151589.1;ENSMUST00000153494.1	12009;11731
1352	cg30038285_TC21	86584	chr11	100657358	100673050	0.112212	Hyper	chr11	100657520	100657522	+	Zfp385c	Zfp385c;Zfp385c	protein_coding;protein_coding	ENSMUST00000151589.1;ENSMUST00000153494.1	117737
1361	cg30042578_BC11	86638	chr11	100958937	100959309	0.103437	Hyper	chr11	100958936	100958938	+	Cavin1	Cavin1	protein_coding	ENSMUST00000060792.5	-29
1363	cg30045779_TC21	86684	chr11	101164721	101164722	0.115219	Hyper	chr11	101164720	101164722	+	Plekhh3	Plekhh3;Plekhh3;Plekhh3;Plekhh3;Plekhh3	nonsense_mediated_decay;nonsense_mediated_decay;processed_transcript;protein_coding;protein_coding	ENSMUST00000129895.7;ENSMUST00000139200.7;ENSMUST00000156320.1;ENSMUST00000043397.13;ENSMUST00000164474.7	10067
1364	cg30045797_TC11	86685	chr11	101165117	101165118	0.185436	Hyper	chr11	101165116	101165118	-	Plekhh3	Plekhh3;Plekhh3;Plekhh3;Plekhh3;Plekhh3	nonsense_mediated_decay;nonsense_mediated_decay;processed_transcript;protein_coding;protein_coding	ENSMUST00000129895.7;ENSMUST00000139200.7;ENSMUST00000156320.1;ENSMUST00000043397.13;ENSMUST00000164474.7	NA
1374	cg30064767_TC11	86941	chr11	102438096	102438097	0.167831	Hyper	chr11	102438095	102438097	+	Fam171a2	Fam171a2	protein_coding	ENSMUST00000049057.4	-5;158;40521
1375	cg30064800_BC11	86942	chr11	102438334	102438335	0.181722	Hyper	chr11	102438333	102438335	+	Fam171a2	Fam171a2	protein_coding	ENSMUST00000049057.4	NA
1377	cg30066425_BC21	86954	chr11	102567870	102567871	0.150062	Hyper	chr11	102567869	102567871	+	NA	NA	NA	NA	NA
1378	cg30067067_BC11	86960	chr11	102606347	102607941	0.128556	Hyper	chr11	102606346	102606348	+	Fzd2	Fzd2	protein_coding	ENSMUST00000057893.6	NA
1380	cg30067745_BC21	86971	chr11	102659334	102659790	0.112238	Hyper	chr11	102659768	102659770	-	Gm22920;Psmb5-ps	Gm22920;Psmb5-ps	miRNA;processed_pseudogene	ENSMUST00000102175.1;ENSMUST00000119744.1	-101;477136;-128;-128;-128;-302;477136;-112;-81;477031;-81;477290;477151
1382	cg30072131_BC21	87015	chr11	102963237	102963238	0.101173	Hyper	chr11	102963236	102963238	-	2410004I01Rik	2410004I01Rik	lincRNA	ENSMUST00000138424.1	NA
1387	cg30080863_BC21	87099	chr11	103627231	103627232	0.117861	Hyper	chr11	103627230	103627232	-	NA	NA	NA	NA	12323;50770;50786
1395	cg30097842_TC21	87231	chr11	105166674	105166675	0.117187	Hyper	chr11	105166673	105166675	+	Gm11620	Gm11620	processed_pseudogene	ENSMUST00000118770.1	NA
1398	cg30101034_BC21	87254	chr11	105456903	105457114	0.104026	Hyper	chr11	105457112	105457114	-	Marchf10	Marchf10;Marchf10	protein_coding;protein_coding	ENSMUST00000049995.9;ENSMUST00000100332.3	-73
1400	cg30105497_BC21	87296	chr11	106018910	106018930	0.11324	Hyper	chr11	106018909	106018911	+	Kcnh6	Kcnh6;Kcnh6;Kcnh6	nonsense_mediated_decay;protein_coding;protein_coding	ENSMUST00000145539.1;ENSMUST00000001965.13;ENSMUST00000106903.7	-8
1401	cg30105499_TC11	87296	chr11	106018910	106018930	0.138412	Hyper	chr11	106018928	106018930	+	Kcnh6	Kcnh6;Kcnh6;Kcnh6	nonsense_mediated_decay;protein_coding;protein_coding	ENSMUST00000145539.1;ENSMUST00000001965.13;ENSMUST00000106903.7	NA
1402	cg30105502_BC11	87297	chr11	106018997	106018998	0.138187	Hyper	chr11	106018996	106018998	+	Kcnh6	Kcnh6;Kcnh6;Kcnh6	nonsense_mediated_decay;protein_coding;protein_coding	ENSMUST00000145539.1;ENSMUST00000001965.13;ENSMUST00000106903.7	418417;418410
1414	cg30117456_BC21	87419	chr11	107014512	107014513	0.108543	Hyper	chr11	107014511	107014513	+	NA	NA	NA	NA	85447;85362
1418	cg30120156_TC11	87442	chr11	107212557	107212558	0.122797	Hyper	chr11	107212556	107212558	+	Pitpnc1	Pitpnc1;Pitpnc1	protein_coding;protein_coding	ENSMUST00000040380.12;ENSMUST00000103064.9	111945
1420	cg30122430_BC21	87460	chr11	107379599	107379600	0.116427	Hyper	chr11	107379598	107379600	-	Pitpnc1	Pitpnc1	protein_coding	ENSMUST00000103064.9	91091;91298;3897;381
1424	cg30130817_BC21	87510	chr11	108028835	108028836	0.119895	Hyper	chr11	108028834	108028836	+	Prkca	Prkca	protein_coding	ENSMUST00000059595.10	NA
1433	cg30140334_BC21	87571	chr11	109012124	109012125	0.112149	Hyper	chr11	109012123	109012125	+	NA	NA	NA	NA	58064;57368
1437	cg30156181_TC21	87673	chr11	110410030	110410031	0.114875	Hyper	chr11	110410029	110410031	+	Map2k6	Map2k6;Map2k6;Map2k6	processed_transcript;protein_coding;protein_coding	ENSMUST00000146084.7;ENSMUST00000020949.11;ENSMUST00000100260.1	59540;58844
1441	cg30161238_TC21	87704	chr11	111024922	111025158	0.130772	Hyper	chr11	111024921	111024923	-	Kcnj16	Kcnj16;Kcnj16;Kcnj16;Kcnj16	protein_coding;protein_coding;protein_coding;protein_coding	ENSMUST00000106635.1;ENSMUST00000106636.7;ENSMUST00000178798.1;ENSMUST00000180023.7	15040
1443	cg30163068_BC21	87709	chr11	111276242	111276243	0.11698	Hyper	chr11	111276241	111276243	-	Gm11675	Gm11675	processed_pseudogene	ENSMUST00000121873.1	19423;9
1444	cg30165237_TC21	87717	chr11	111605488	111605632	0.109971	Hyper	chr11	111605630	111605632	+	NA	NA	NA	NA	NA
1445	cg30165300_BC21	87718	chr11	111612999	111613000	0.132342	Hyper	chr11	111612998	111613000	-	Gm11676	Gm11676	processed_pseudogene	ENSMUST00000120443.1	491813;491806
1446	cg30175298_TC21	87743	chr11	112798786	112798787	0.101619	Hyper	chr11	112798785	112798787	+	Gm11681	Gm11681	lincRNA	ENSMUST00000127337.1	477748;477741
1454	cg30187073_TC21	87807	chr11	113649092	113649149	0.11381	Hyper	chr11	113649091	113649093	-	Cog1;Slc39a11	Cog1;Cog1;Slc39a11;Slc39a11;Slc39a11;Slc39a11	protein_coding;protein_coding;processed_transcript;protein_coding;protein_coding;protein_coding	ENSMUST00000018805.14;ENSMUST00000063776.13;ENSMUST00000123153.1;ENSMUST00000125890.7;ENSMUST00000136392.7;ENSMUST00000146031.7	473195;473188
1463	cg30194657_BC21	87869	chr11	114181123	114181124	0.107324	Hyper	chr11	114181122	114181124	-	NA	NA	NA	NA	257;309208;311079;311072
1473	cg30212083_TC21	88069	chr11	115455707	115455708	0.113525	Hyper	chr11	115455706	115455708	+	NA	NA	NA	NA	144;309095;310966;310959
1483	cg30218536_TC21	88149	chr11	115858952	115858953	0.122637	Hyper	chr11	115858951	115858953	-	Myo15b	Myo15b	protein_coding	ENSMUST00000093911.10	-137
1484	cg30219044_BC21	88154	chr11	115885548	115885549	0.1118	Hyper	chr11	115885547	115885549	-	Myo15b	Myo15b;Myo15b;Myo15b;Myo15b;Myo15b	protein_coding;protein_coding;protein_coding;protein_coding;retained_intron	ENSMUST00000040703.11;ENSMUST00000093911.10;ENSMUST00000125835.2;ENSMUST00000222123.1;ENSMUST00000132447.7	146;456131;456131
1490	cg30225891_BC21	88238	chr11	116280823	116280824	0.127184	Hyper	chr11	116280822	116280824	-	Galr2	Galr2;Galr2	processed_transcript;protein_coding	ENSMUST00000154277.1;ENSMUST00000055872.2	NA
1491	cg30226520_BC21	88249	chr11	116307161	116307419	0.10219	Hyper	chr11	116307160	116307162	-	Exoc7	Exoc7;Exoc7;Exoc7;Exoc7;Exoc7;Exoc7;Exoc7	processed_transcript;protein_coding;protein_coding;protein_coding;protein_coding;protein_coding;protein_coding	ENSMUST00000139699.7;ENSMUST00000021147.13;ENSMUST00000106411.9;ENSMUST00000106413.9;ENSMUST00000124281.1;ENSMUST00000126731.7;ENSMUST00000133468.1	27;4411
1499	cg30233872_TC21	88324	chr11	116725420	116725421	0.116021	Hyper	chr11	116725419	116725421	-	NA	NA	NA	NA	NA
1503	cg30237558_BC21	88367	chr11	116968800	116969346	0.106397	Hyper	chr11	116968799	116968801	+	Mgat5b	Mgat5b;Mgat5b;Mgat5b	processed_transcript;protein_coding;protein_coding	ENSMUST00000139905.1;ENSMUST00000103027.9;ENSMUST00000136584.1	NA
1504	cg30239103_BC21	88382	chr11	117076151	117076152	0.11175	Hyper	chr11	117076150	117076152	+	Gm26083;Mir6516;Snhg20	Gm26083;Mir6516;Snhg20;Snhg20;Snhg20;Snhg20;Snhg20;Snhg20;Snhg20	scaRNA;miRNA;lincRNA;lincRNA;lincRNA;lincRNA;lincRNA;lincRNA;lincRNA	ENSMUST00000157904.1;ENSMUST00000196236.1;ENSMUST00000145438.1;ENSMUST00000149822.2;ENSMUST00000182811.1;ENSMUST00000232695.1;ENSMUST00000232907.1;ENSMUST00000233355.1;ENSMUST00000233685.1	NA
1513	cg30244025_BC11	88468	chr11	117373201	117373202	0.116543	Hyper	chr11	117373200	117373202	-	NA	NA	NA	NA	11394;11798;386;11382;-41;11397
1522	cg30250264_TC21	88532	chr11	117837013	117837014	0.128077	Hyper	chr11	117837012	117837014	-	Afmid;Gm20708	Afmid;Afmid;Afmid;Gm20708	protein_coding;protein_coding;retained_intron;protein_coding	ENSMUST00000073388.12;ENSMUST00000149668.1;ENSMUST00000148016.7;ENSMUST00000132298.1	17657;17728;13416;17665;17802;17660;17639
1524	cg30254697_TC21	88572	chr11	118095829	118095830	0.131325	Hyper	chr11	118095828	118095830	-	Dnah17	Dnah17;Dnah17;Dnah17	protein_coding;protein_coding;protein_coding	ENSMUST00000084803.11;ENSMUST00000106308.9;ENSMUST00000132685.8	NA
1529	cg30258502_TC11	88604	chr11	118355997	118355998	0.115742	Hyper	chr11	118355996	118355998	+	Timp2	Timp2;Timp2	protein_coding;protein_coding	ENSMUST00000017610.9;ENSMUST00000155707.2	-92
1538	cg30259900_BC21	88627	chr11	118460553	118460554	0.110339	Hyper	chr11	118460552	118460554	+	NA	NA	NA	NA	104
1546	cg30268353_BC21	88701	chr11	119037725	119037937	0.129757	Hyper	chr11	119037724	119037726	+	Cbx8	Cbx8	protein_coding	ENSMUST00000026663.7	266
1547	cg30268364_TC21	88701	chr11	119037725	119037937	0.10085	Hyper	chr11	119037935	119037937	-	Cbx8	Cbx8	protein_coding	ENSMUST00000026663.7	NA
1551	cg30277021_TC21	88790	chr11	119529586	119529587	0.140218	Hyper	chr11	119529585	119529587	-	NA	NA	NA	NA	NA
1563	cg30293391_TC11	88974	chr11	120608755	120608766	0.136835	Hyper	chr11	120608754	120608756	+	Npb	Npb;Npb;Npb	protein_coding;protein_coding;protein_coding	ENSMUST00000061309.4;ENSMUST00000106194.7;ENSMUST00000106195.2	NA
1564	cg30293392_TC11	88974	chr11	120608755	120608766	0.121364	Hyper	chr11	120608764	120608766	+	Npb	Npb;Npb;Npb	protein_coding;protein_coding;protein_coding	ENSMUST00000061309.4;ENSMUST00000106194.7;ENSMUST00000106195.2	NA
1573	cg30301119_BC11	89077	chr11	121146009	121146284	0.139037	Hyper	chr11	121146282	121146284	+	Tex19.1	Tex19.1;Tex19.1	protein_coding;protein_coding	ENSMUST00000039088.8;ENSMUST00000155694.1	NA
1577	cg30311983_TC21	89159	chr12	3367102	3367103	0.105383	Hyper	chr12	3367101	3367103	-	Gm48511;Kif3c	Gm48511;Kif3c;Kif3c	TEC;protein_coding;protein_coding	ENSMUST00000220255.1;ENSMUST00000020999.6;ENSMUST00000220210.1	NA
1584	cg30323554_TC11	89256	chr12	4524281	4524282	0.114329	Hyper	chr12	4524280	4524282	-	Gm31938	Gm31938	lincRNA	ENSMUST00000218081.1	5942
1585	cg30323555_TC21	89257	chr12	4524302	4524303	0.111702	Hyper	chr12	4524301	4524303	-	Gm31938	Gm31938	lincRNA	ENSMUST00000218081.1	-42
1586	cg30323842_TC21	89261	chr12	4552421	4552422	0.1402	Hyper	chr12	4552420	4552422	+	NA	NA	NA	NA	NA
1587	cg30325420_TC21	89274	chr12	4738194	4738475	0.136597	Hyper	chr12	4738193	4738195	-	Fam228a	Fam228a;Fam228a;Fam228a;Fam228a	protein_coding;protein_coding;protein_coding;retained_intron	ENSMUST00000111154.3;ENSMUST00000220978.1;ENSMUST00000222363.1;ENSMUST00000220075.1	NA
1588	cg30325426_TC21	89274	chr12	4738194	4738475	0.124631	Hyper	chr12	4738285	4738287	-	Fam228a	Fam228a;Fam228a;Fam228a;Fam228a	protein_coding;protein_coding;protein_coding;retained_intron	ENSMUST00000111154.3;ENSMUST00000220978.1;ENSMUST00000222363.1;ENSMUST00000220075.1	70830;3738;3840;3821
1589	cg30325428_BC21	89274	chr12	4738194	4738475	0.11546	Hyper	chr12	4738377	4738379	-	Fam228a	Fam228a;Fam228a;Fam228a;Fam228a	protein_coding;protein_coding;protein_coding;retained_intron	ENSMUST00000111154.3;ENSMUST00000220978.1;ENSMUST00000222363.1;ENSMUST00000220075.1	109302
1590	cg30325433_TC21	89274	chr12	4738194	4738475	0.10851	Hyper	chr12	4738473	4738475	-	Fam228a	Fam228a;Fam228a;Fam228a;Fam228a	protein_coding;protein_coding;protein_coding;retained_intron	ENSMUST00000111154.3;ENSMUST00000220978.1;ENSMUST00000222363.1;ENSMUST00000220075.1	NA
1591	cg30327448_TC21	89295	chr12	4908264	4908265	0.117065	Hyper	chr12	4908263	4908265	+	Ubxn2a	Ubxn2a;Ubxn2a;Ubxn2a	nonsense_mediated_decay;protein_coding;protein_coding	ENSMUST00000141360.1;ENSMUST00000020962.11;ENSMUST00000142867.7	NA
1595	cg30344580_TC21	89361	chr12	7859532	7859533	0.110829	Hyper	chr12	7859531	7859533	-	Gm32828;Nfyc-ps	Gm32828;Gm32828;Nfyc-ps	lincRNA;lincRNA;processed_pseudogene	ENSMUST00000218503.1;ENSMUST00000219198.1;ENSMUST00000101625.4	185092;140873;-130;185092;-43
1597	cg30345421_BC21	89368	chr12	7977692	7977861	0.107656	Hyper	chr12	7977691	7977693	+	Apob	Apob;Apob;Apob	protein_coding;protein_coding;protein_coding	ENSMUST00000037520.13;ENSMUST00000037811.12;ENSMUST00000171271.7	185179;140960;-43;185179;44
1598	cg30345425_BC21	89368	chr12	7977692	7977861	0.136025	Hyper	chr12	7977787	7977789	-	Apob	Apob;Apob;Apob	protein_coding;protein_coding;protein_coding	ENSMUST00000037520.13;ENSMUST00000037811.12;ENSMUST00000171271.7	NA
1599	cg30345430_TC21	89368	chr12	7977692	7977861	0.111249	Hyper	chr12	7977859	7977861	+	Apob	Apob;Apob;Apob	protein_coding;protein_coding;protein_coding	ENSMUST00000037520.13;ENSMUST00000037811.12;ENSMUST00000171271.7	NA
1606	cg30366026_TC11	89478	chr12	10842916	10842917	0.11418	Hyper	chr12	10842915	10842917	+	NA	NA	NA	NA	339928;340860
1607	cg30368441_BC11	89487	chr12	11208576	11208889	0.125518	Hyper	chr12	11208575	11208577	+	Msgn1	Msgn1	protein_coding	ENSMUST00000049877.2	94367;94080;94080;94346;94346
1612	cg30378854_TC21	89547	chr12	12787924	12788716	0.109324	Hyper	chr12	12787923	12787925	+	Platr19	Platr19	lincRNA	ENSMUST00000171380.1	NA
1613	cg30380903_TC21	89576	chr12	12987324	12987339	0.106768	Hyper	chr12	12987337	12987339	+	Gm35208	Gm35208	lincRNA	ENSMUST00000221590.1	95252;95326;164;379;54
1615	cg30388595_TC21	89605	chr12	14149002	14149003	0.10125	Hyper	chr12	14149001	14149003	+	Lratd1	Lratd1	protein_coding	ENSMUST00000020926.7	95277;95351;139;354;29
1616	cg30392228_BC21	89619	chr12	14930189	14930190	0.114957	Hyper	chr12	14930188	14930190	-	Gm9202	Gm9202	processed_pseudogene	ENSMUST00000223036.1	95374;95448;42;257;-68
1620	cg30399077_TC11	89645	chr12	16185521	16185550	0.159882	Hyper	chr12	16185520	16185522	-	Gm48607	Gm48607;Gm48607;Gm48607;Gm48607;Gm48607	lincRNA;lincRNA;lincRNA;lincRNA;lincRNA	ENSMUST00000221064.1;ENSMUST00000222070.1;ENSMUST00000222189.1;ENSMUST00000222199.1;ENSMUST00000222326.1	95530;95604;-114;101;-224
1621	cg30399078_TC21	89645	chr12	16185521	16185550	0.111892	Hyper	chr12	16185548	16185550	-	Gm48607	Gm48607;Gm48607;Gm48607;Gm48607;Gm48607	lincRNA;lincRNA;lincRNA;lincRNA;lincRNA	ENSMUST00000221064.1;ENSMUST00000222070.1;ENSMUST00000222189.1;ENSMUST00000222199.1;ENSMUST00000222326.1	96039;96113;-623;-408;-733
1622	cg30399097_TC21	89646	chr12	16186338	16186339	0.148206	Hyper	chr12	16186337	16186339	-	Gm48607	Gm48607;Gm48607;Gm48607;Gm48607;Gm48607	lincRNA;lincRNA;lincRNA;lincRNA;lincRNA	ENSMUST00000221064.1;ENSMUST00000222070.1;ENSMUST00000222189.1;ENSMUST00000222199.1;ENSMUST00000222326.1	125689;-1
1623	cg30399100_BC21	89647	chr12	16186369	16186569	0.100692	Hyper	chr12	16186567	16186569	-	Gm48607	Gm48607;Gm48607;Gm48607;Gm48607;Gm48607	lincRNA;lincRNA;lincRNA;lincRNA;lincRNA	ENSMUST00000221064.1;ENSMUST00000222070.1;ENSMUST00000222189.1;ENSMUST00000222199.1;ENSMUST00000222326.1	1040;179223;53533;20025;20178;20085
1631	cg30419709_BC11	89764	chr12	18514243	18515342	0.132056	Hyper	chr12	18514242	18514244	-	5730507C01Rik	5730507C01Rik;5730507C01Rik	protein_coding;protein_coding	ENSMUST00000063216.5;ENSMUST00000177778.8	12332;190515;64825;31317;31470;31377
1634	cg30460749_BC21	89850	chr12	24493536	24493537	0.13062	Hyper	chr12	24493535	24493537	+	Gm16372	Gm16372	processed_pseudogene	ENSMUST00000073088.2	243083;117393;83885;84038;83945
1640	cg30480321_TC21	89947	chr12	26834114	26834127	0.119638	Hyper	chr12	26834113	26834115	+	4933409F18Rik	4933409F18Rik;4933409F18Rik	lincRNA;lincRNA	ENSMUST00000221910.1;ENSMUST00000222026.1	55602;225
1641	cg30480322_TC21	89947	chr12	26834114	26834127	0.105133	Hyper	chr12	26834125	26834127	+	4933409F18Rik	4933409F18Rik;4933409F18Rik	lincRNA;lincRNA	ENSMUST00000221910.1;ENSMUST00000222026.1	NA
1642	cg30480648_TC11	89949	chr12	26886961	26886962	0.103838	Hyper	chr12	26886960	26886962	-	NA	NA	NA	NA	-76;1
1645	cg30482422_BC21	89960	chr12	27160159	27160502	0.101037	Hyper	chr12	27160158	27160160	-	Gm9866	Gm9866;Gm9866;Gm9866;Gm9866;Gm9866;Gm9866	lincRNA;lincRNA;lincRNA;lincRNA;lincRNA;lincRNA	ENSMUST00000177636.1;ENSMUST00000182473.1;ENSMUST00000182592.2;ENSMUST00000183238.1;ENSMUST00000222838.1;ENSMUST00000222954.1	NA
1646	cg30483373_BC21	89965	chr12	27310862	27310863	0.100955	Hyper	chr12	27310861	27310863	-	NA	NA	NA	NA	NA
1647	cg30491984_TC11	89998	chr12	28636760	28636761	0.111118	Hyper	chr12	28636759	28636761	-	Rps7	Rps7;Rps7;Rps7;Rps7	protein_coding;protein_coding;retained_intron;retained_intron	ENSMUST00000074267.4;ENSMUST00000221871.1;ENSMUST00000220860.1;ENSMUST00000222228.1	131
1649	cg30493402_TC21	90014	chr12	28750714	28750715	0.102591	Hyper	chr12	28750713	28750715	+	Eipr1;Trappc12	Eipr1;Eipr1;Eipr1;Eipr1;Trappc12;Trappc12;Trappc12;Trappc12;Trappc12;Trappc12	nonsense_mediated_decay;protein_coding;protein_coding;protein_coding;protein_coding;protein_coding;protein_coding;retained_intron;retained_intron;retained_intron	ENSMUST00000035657.8;ENSMUST00000221555.1;ENSMUST00000221877.1;ENSMUST00000222407.1;ENSMUST00000020954.14;ENSMUST00000168129.9;ENSMUST00000170994.2;ENSMUST00000221335.1;ENSMUST00000223447.1;ENSMUST00000223552.1	78
1653	cg30497639_BC21	90035	chr12	29248680	29248681	0.107539	Hyper	chr12	29248679	29248681	-	NA	NA	NA	NA	-477;122
1658	cg30502038_BC21	90057	chr12	29840171	29840218	0.170887	Hyper	chr12	29840170	29840172	+	Myt1l	Myt1l;Myt1l;Myt1l;Myt1l	protein_coding;protein_coding;protein_coding;protein_coding	ENSMUST00000021009.9;ENSMUST00000049784.16;ENSMUST00000218198.1;ENSMUST00000218583.1	-690;-91
1659	cg30502042_TC11	90057	chr12	29840171	29840218	0.164377	Hyper	chr12	29840216	29840218	+	Myt1l	Myt1l;Myt1l;Myt1l;Myt1l	protein_coding;protein_coding;protein_coding;protein_coding	ENSMUST00000021009.9;ENSMUST00000049784.16;ENSMUST00000218198.1;ENSMUST00000218583.1	27845
1661	cg30510801_BC21	90095	chr12	31018154	31018155	0.168617	Hyper	chr12	31018153	31018155	-	Gm6992	Gm6992	processed_pseudogene	ENSMUST00000217973.1	95;-234
1665	cg30514250_TC21	90118	chr12	31351934	31351935	0.115155	Hyper	chr12	31351933	31351935	+	Dld	Dld;Dld	protein_coding;retained_intron	ENSMUST00000110857.4;ENSMUST00000220415.1	NA
1670	cg30515948_TC21	90135	chr12	31532451	31532452	0.110606	Hyper	chr12	31532450	31532452	+	Slc26a4	Slc26a4	protein_coding	ENSMUST00000001253.7	4890;4841
1671	cg30520677_BC21	90156	chr12	32080828	32080829	0.105226	Hyper	chr12	32080827	32080829	-	Gm33111	Gm33111;Gm33111	lincRNA;lincRNA	ENSMUST00000219617.1;ENSMUST00000219954.1	7380
1672	cg30520682_BC21	90157	chr12	32080999	32081000	0.105237	Hyper	chr12	32080998	32081000	+	Gm33111	Gm33111;Gm33111	lincRNA;lincRNA	ENSMUST00000219617.1;ENSMUST00000219954.1	NA
1675	cg30524766_BC11	90185	chr12	32710158	32710159	0.138887	Hyper	chr12	32710157	32710159	-	Gm18726	Gm18726	processed_pseudogene	ENSMUST00000218175.1	NA
1681	cg30534765_TC21	90257	chr12	33846448	33846449	0.101677	Hyper	chr12	33846447	33846449	-	Gm9370	Gm9370	processed_pseudogene	ENSMUST00000222787.1	12684;12684
1682	cg30537529_BC21	90268	chr12	34215361	34248586	0.100861	Hyper	chr12	34248584	34248586	-	Hdac9	Hdac9;Hdac9;Hdac9;Hdac9;Hdac9	nonsense_mediated_decay;protein_coding;protein_coding;protein_coding;protein_coding	ENSMUST00000211752.1;ENSMUST00000209750.1;ENSMUST00000209902.1;ENSMUST00000209990.1;ENSMUST00000210724.1	12694;12694
1685	cg30542530_TC21	90278	chr12	34984787	34984857	0.123306	Hyper	chr12	34984786	34984788	-	Prps1l1	Prps1l1	protein_coding	ENSMUST00000134550.2	32941;32941;-52
1694	cg30551426_BC21	90329	chr12	36253391	36253451	0.105059	Hyper	chr12	36253449	36253451	+	Lrrc72	Lrrc72;Lrrc72	processed_transcript;protein_coding	ENSMUST00000221665.1;ENSMUST00000221155.1	NA
1695	cg30554805_BC21	90347	chr12	36816628	36816629	0.16735	Hyper	chr12	36816627	36816629	+	NA	NA	NA	NA	-913
1696	cg30560931_BC21	90371	chr12	38139614	38139615	0.111893	Hyper	chr12	38139613	38139615	-	Dgkb	Dgkb;Dgkb;Dgkb;Dgkb;Dgkb	processed_transcript;processed_transcript;processed_transcript;protein_coding;protein_coding	ENSMUST00000220606.1;ENSMUST00000221098.1;ENSMUST00000221540.1;ENSMUST00000040500.8;ENSMUST00000220990.1	NA
1699	cg30566946_TC21	90393	chr12	39342040	39342041	0.109913	Hyper	chr12	39342039	39342041	-	NA	NA	NA	NA	NA
1700	cg30569562_BC21	90401	chr12	39874795	39874796	0.112984	Hyper	chr12	39874794	39874796	-	Gm4263	Gm4263;Gm4263	processed_transcript;transcribed_processed_pseudogene	ENSMUST00000221392.1;ENSMUST00000220693.1	NA
1704	cg30577291_BC21	90437	chr12	40844313	40844314	0.125823	Hyper	chr12	40844312	40844314	+	Dock4	Dock4;Dock4	protein_coding;protein_coding	ENSMUST00000037488.7;ENSMUST00000220912.1	NA
1706	cg30578956_BC21	90451	chr12	41068256	41068257	0.13212	Hyper	chr12	41068255	41068257	+	Immp2l	Immp2l;Immp2l;Immp2l;Immp2l;Immp2l	protein_coding;protein_coding;protein_coding;retained_intron;retained_intron	ENSMUST00000080160.3;ENSMUST00000132121.7;ENSMUST00000134965.7;ENSMUST00000140790.1;ENSMUST00000153184.7	NA
1707	cg30584902_TC11	90470	chr12	42167771	42167772	0.112149	Hyper	chr12	42167770	42167772	+	NA	NA	NA	NA	NA
1716	cg30636855_TC21	90647	chr12	51976574	51976575	0.134571	Hyper	chr12	51976573	51976575	-	NA	NA	NA	NA	NA
1719	cg30640581_BC21	90666	chr12	52474730	52474731	0.106216	Hyper	chr12	52474729	52474731	+	NA	NA	NA	NA	NA
1720	cg30640649_BC21	90669	chr12	52480964	52480965	0.10136	Hyper	chr12	52480963	52480965	+	Gm35135	Gm35135	lincRNA	ENSMUST00000219885.1	NA
1721	cg30641556_BC21	90674	chr12	52602208	52605434	0.131652	Hyper	chr12	52602207	52602209	+	1700031P21Rik	1700031P21Rik;1700031P21Rik;1700031P21Rik	lincRNA;lincRNA;lincRNA	ENSMUST00000186498.1;ENSMUST00000187526.6;ENSMUST00000191400.1	NA
1724	cg30646842_TC21	90690	chr12	53180006	53180007	0.100816	Hyper	chr12	53180005	53180007	+	NA	NA	NA	NA	7805
1726	cg30654708_TC11	90710	chr12	54067826	54067827	0.134072	Hyper	chr12	54067825	54067827	+	1700060O08Rik;Npas3	1700060O08Rik;Npas3;Npas3;Npas3	antisense;protein_coding;protein_coding;protein_coding	ENSMUST00000185390.1;ENSMUST00000101432.2;ENSMUST00000223057.1;ENSMUST00000223358.2	NA
1732	cg30658153_TC11	90738	chr12	54405329	54405588	0.156275	Hyper	chr12	54405328	54405330	+	Gm46328	Gm46328	lincRNA	ENSMUST00000217924.1	NA
1733	cg30658157_TC11	90738	chr12	54405329	54405588	0.111789	Hyper	chr12	54405445	54405447	+	Gm46328	Gm46328	lincRNA	ENSMUST00000217924.1	NA
1734	cg30658163_BC21	90738	chr12	54405329	54405588	0.109448	Hyper	chr12	54405586	54405588	-	Gm46328	Gm46328	lincRNA	ENSMUST00000217924.1	-273
1737	cg30662646_BC21	90772	chr12	54836596	54836711	0.11065	Hyper	chr12	54836595	54836597	-	NA	NA	NA	NA	-261
1739	cg30667693_BC21	90805	chr12	55420382	55420383	0.158897	Hyper	chr12	55420381	55420383	-	NA	NA	NA	NA	192801;192801;192801
1740	cg30667701_BC11	90806	chr12	55420541	55420542	0.122525	Hyper	chr12	55420540	55420542	+	NA	NA	NA	NA	192863;192863;192863
1741	cg30667717_BC11	90807	chr12	55420739	55420740	0.265044	Hyper	chr12	55420738	55420740	-	NA	NA	NA	NA	7419;7541
1742	cg30668168_BC21	90813	chr12	55455983	55455984	0.152224	Hyper	chr12	55455982	55455984	-	NA	NA	NA	NA	NA
1745	cg30668950_TC21	90825	chr12	55507327	55507328	0.145323	Hyper	chr12	55507326	55507328	-	NA	NA	NA	NA	NA
1747	cg30669612_BC21	90831	chr12	55564854	55564855	0.109457	Hyper	chr12	55564853	55564855	+	Aldoart2	Aldoart2	protein_coding	ENSMUST00000080123.1	-454;87401;87401
1749	cg30674326_BC21	90851	chr12	56189531	56189532	0.118632	Hyper	chr12	56189530	56189532	-	Gm5184	Gm5184	processed_pseudogene	ENSMUST00000220417.1	79575;79575
1752	cg30682641_TC21	90902	chr12	57115983	57115984	0.13217	Hyper	chr12	57115982	57115984	+	Slc25a21	Slc25a21;Slc25a21;Slc25a21	protein_coding;protein_coding;protein_coding	ENSMUST00000044634.11;ENSMUST00000110680.2;ENSMUST00000217690.1	61759;61759
1753	cg30685855_TC21	90916	chr12	57535815	57535816	0.119415	Hyper	chr12	57535814	57535816	-	NA	NA	NA	NA	61743;61743
1754	cg30685965_BC21	90917	chr12	57535835	57542876	0.125196	Hyper	chr12	57539203	57539205	-	NA	NA	NA	NA	59600;59600
1755	cg30686099_BC11	90918	chr12	57543139	57543140	0.127801	Hyper	chr12	57543138	57543140	-	Foxa1	Foxa1	protein_coding	ENSMUST00000044380.7	NA
1756	cg30688928_TC21	90927	chr12	57951184	57960255	0.10252	Hyper	chr12	57951183	57951185	-	Gm46329	Gm46329	lincRNA	ENSMUST00000218373.1	NA
1757	cg30688929_BC21	90927	chr12	57951184	57960255	0.119856	Hyper	chr12	57951194	57951196	+	Gm46329	Gm46329	lincRNA	ENSMUST00000218373.1	32043;-143
1759	cg30698359_TC11	90962	chr12	59318127	59318128	0.205931	Hyper	chr12	59318126	59318128	-	Gm4930	Gm4930	processed_pseudogene	ENSMUST00000219926.1	32019;-167
1760	cg30700750_TC21	90968	chr12	59723943	59723944	0.122036	Hyper	chr12	59723942	59723944	-	NA	NA	NA	NA	30996;-1190
1761	cg30713185_BC21	90996	chr12	62687832	62687833	0.103368	Hyper	chr12	62687831	62687833	-	Spanxn4	Spanxn4	processed_pseudogene	ENSMUST00000172433.2	14994
1764	cg30725631_TC21	91044	chr12	65225431	65225639	0.104268	Hyper	chr12	65225637	65225639	+	Wdr20rt	Wdr20rt;Wdr20rt;Wdr20rt;Wdr20rt	protein_coding;protein_coding;protein_coding;protein_coding	ENSMUST00000046331.4;ENSMUST00000221658.1;ENSMUST00000221980.1;ENSMUST00000222822.1	4459
1765	cg30725634_TC21	91045	chr12	65225709	65225710	0.125555	Hyper	chr12	65225708	65225710	+	Wdr20rt	Wdr20rt;Wdr20rt;Wdr20rt;Wdr20rt	protein_coding;protein_coding;protein_coding;protein_coding	ENSMUST00000046331.4;ENSMUST00000221658.1;ENSMUST00000221980.1;ENSMUST00000222822.1	1388
1766	cg30725639_TC11	91046	chr12	65225769	65225770	0.143336	Hyper	chr12	65225768	65225770	+	Wdr20rt	Wdr20rt;Wdr20rt;Wdr20rt;Wdr20rt	protein_coding;protein_coding;protein_coding;protein_coding	ENSMUST00000046331.4;ENSMUST00000221658.1;ENSMUST00000221980.1;ENSMUST00000222822.1	49
1767	cg30725655_BC11	91047	chr12	65226008	65226009	0.126835	Hyper	chr12	65226007	65226009	-	Wdr20rt	Wdr20rt;Wdr20rt;Wdr20rt;Wdr20rt	protein_coding;protein_coding;protein_coding;protein_coding	ENSMUST00000046331.4;ENSMUST00000221658.1;ENSMUST00000221980.1;ENSMUST00000222822.1	-11
1770	cg30731116_TC21	91062	chr12	66284440	66284507	0.110697	Hyper	chr12	66284439	66284441	-	Rpl10l	Rpl10l	protein_coding	ENSMUST00000081908.7	-53;-11;308
1771	cg30731118_BC21	91062	chr12	66284440	66284507	0.105754	Hyper	chr12	66284505	66284507	+	Rpl10l	Rpl10l	protein_coding	ENSMUST00000081908.7	-476;48157;20208
1772	cg30731999_TC21	91064	chr12	66470459	66470460	0.124485	Hyper	chr12	66470458	66470460	-	Mdga2	Mdga2;Mdga2	protein_coding;protein_coding	ENSMUST00000037181.15;ENSMUST00000222987.1	-512;48121;20172
1773	cg30733971_TC21	91073	chr12	66868674	66868675	0.140545	Hyper	chr12	66868673	66868675	+	Mdga2	Mdga2;Mdga2;Mdga2;Mdga2	nonsense_mediated_decay;protein_coding;protein_coding;protein_coding	ENSMUST00000101379.9;ENSMUST00000037181.15;ENSMUST00000178814.8;ENSMUST00000223141.1	4441;37032;9083
1774	cg30739777_BC21	91087	chr12	68090386	68208447	0.114019	Hyper	chr12	68090385	68090387	+	Hspe1-ps1	Hspe1-ps1	processed_pseudogene	ENSMUST00000222955.1	27959;10
1775	cg30745535_BC11	91097	chr12	69129684	69130073	0.104567	Hyper	chr12	69129683	69129685	+	Gm31447	Gm31447	lincRNA	ENSMUST00000222345.1	27922;-27
1776	cg30745704_BC21	91098	chr12	69142052	69142053	0.102717	Hyper	chr12	69142051	69142053	+	Gm15571;Gm31447	Gm15571;Gm31447	processed_pseudogene;lincRNA	ENSMUST00000119887.1;ENSMUST00000222345.1	NA
1782	cg30751288_TC11	91141	chr12	69583638	69583639	0.119013	Hyper	chr12	69583637	69583639	+	Vcpkmt	Vcpkmt;Vcpkmt;Vcpkmt;Vcpkmt;Vcpkmt	nonsense_mediated_decay;nonsense_mediated_decay;protein_coding;retained_intron;retained_intron	ENSMUST00000238220.1;ENSMUST00000238784.1;ENSMUST00000058639.10;ENSMUST00000238319.1;ENSMUST00000238563.1	-135
1784	cg30757749_TC11	91185	chr12	70134958	70135045	0.111346	Hyper	chr12	70134957	70134959	-	NA	NA	NA	NA	27363;43904
1790	cg30770715_TC21	91287	chr12	71317361	71318616	0.132214	Hyper	chr12	71318592	71318594	-	4930474H06Rik;Dact1	4930474H06Rik;Dact1;Dact1	processed_transcript;protein_coding;protein_coding	ENSMUST00000132822.1;ENSMUST00000061273.11;ENSMUST00000150639.1	25682;42223
1791	cg30770717_BC11	91287	chr12	71317361	71318616	0.137655	Hyper	chr12	71318614	71318616	-	4930474H06Rik;Dact1	4930474H06Rik;Dact1;Dact1	processed_transcript;protein_coding;protein_coding	ENSMUST00000132822.1;ENSMUST00000061273.11;ENSMUST00000150639.1	5007;45096
1792	cg30770726_BC21	91288	chr12	71318705	71318706	0.203359	Hyper	chr12	71318704	71318706	-	4930474H06Rik;Dact1	4930474H06Rik;Dact1;Dact1	processed_transcript;protein_coding;protein_coding	ENSMUST00000132822.1;ENSMUST00000061273.11;ENSMUST00000150639.1	-884;4951;8987
1793	cg30772381_BC21	91299	chr12	71486143	71486144	0.132895	Hyper	chr12	71486142	71486144	-	Gm40438	Gm40438	lincRNA	ENSMUST00000221650.1	1;4037
1795	cg30772804_BC21	91303	chr12	71532803	71533296	0.111457	Hyper	chr12	71533294	71533296	-	4930404H11Rik	4930404H11Rik	lincRNA	ENSMUST00000222756.1	NA
1796	cg30772904_BC21	91304	chr12	71540627	71540628	0.136293	Hyper	chr12	71540626	71540628	-	4930404H11Rik	4930404H11Rik;4930404H11Rik	lincRNA;lincRNA	ENSMUST00000220948.1;ENSMUST00000222756.1	3791;3724;3810;3792
1797	cg30773785_TC21	91312	chr12	71629001	71629002	0.134463	Hyper	chr12	71629000	71629002	-	9630002D21Rik	9630002D21Rik	lincRNA	ENSMUST00000221128.1	897;416;14550
1799	cg30779576_TC21	91348	chr12	72185012	72185013	0.121114	Hyper	chr12	72185011	72185013	+	Ccdc175	Ccdc175	protein_coding	ENSMUST00000021494.5	497;16;14150
1800	cg30780885_TC21	91356	chr12	72303787	72303788	0.133697	Hyper	chr12	72303786	72303788	+	Rtn1	Rtn1	protein_coding	ENSMUST00000078505.13	-75
1801	cg30780894_TC21	91357	chr12	72303901	72303902	0.164649	Hyper	chr12	72303900	72303902	+	Rtn1	Rtn1	protein_coding	ENSMUST00000078505.13	-797;475
1802	cg30780908_BC21	91358	chr12	72304041	72304042	0.137696	Hyper	chr12	72304040	72304042	+	Rtn1	Rtn1	protein_coding	ENSMUST00000078505.13	242
1806	cg30784034_TC21	91379	chr12	72628827	72628828	0.101474	Hyper	chr12	72628826	72628828	-	Gm4756	Gm4756;Gm4756;Gm4756;Gm4756;Gm4756;Gm4756	nonsense_mediated_decay;protein_coding;protein_coding;protein_coding;protein_coding;protein_coding	ENSMUST00000209092.1;ENSMUST00000207585.1;ENSMUST00000208039.1;ENSMUST00000208307.1;ENSMUST00000209038.1;ENSMUST00000222413.1	-133;3642
1807	cg30785149_BC11	91390	chr12	72732148	72733552	0.114306	Hyper	chr12	72732147	72732149	+	NA	NA	NA	NA	-1;3774
1808	cg30789366_BC21	91421	chr12	73103549	73103550	0.114524	Hyper	chr12	73103548	73103550	-	Six4	Six4;Six4	protein_coding;protein_coding	ENSMUST00000043208.7;ENSMUST00000175693.2	22;3797
1809	cg30792700_BC21	91445	chr12	73456954	73456955	0.123812	Hyper	chr12	73456953	73456955	-	Gm48656	Gm48656	lincRNA	ENSMUST00000221516.1	NA
1810	cg30793580_TC21	91448	chr12	73529488	73529489	0.12536	Hyper	chr12	73529487	73529489	+	NA	NA	NA	NA	NA
1816	cg30797228_BC21	91483	chr12	73822558	73822570	0.107822	Hyper	chr12	73822557	73822559	-	Gm48823	Gm48823	lincRNA	ENSMUST00000222647.1	-355;10588;10587
1817	cg30797229_TC21	91483	chr12	73822558	73822570	0.165988	Hyper	chr12	73822568	73822570	-	Gm48823	Gm48823	lincRNA	ENSMUST00000222647.1	1058;12001;12000
1819	cg30797825_TC21	91488	chr12	73885414	73885415	0.109213	Hyper	chr12	73885413	73885415	-	Gm15283	Gm15283	antisense	ENSMUST00000221427.1	210328;210335
1820	cg30808442_TC21	91539	chr12	75387038	75387039	0.121907	Hyper	chr12	75387037	75387039	+	Rhoj	Rhoj;Rhoj;Rhoj;Rhoj	nonsense_mediated_decay;protein_coding;protein_coding;protein_coding	ENSMUST00000172981.1;ENSMUST00000055390.5;ENSMUST00000118602.7;ENSMUST00000118966.7	1743
1823	cg30810687_TO21	91551	chr12	75631288	75631289	0.120473	Hyper	chr12	75631287	75631289	-	AC124742.1;Wdr89	AC124742.1;Wdr89	protein_coding;protein_coding	ENSMUST00000238938.1;ENSMUST00000062370.8	11201
1832	cg30816616_BC21	91588	chr12	76123982	76123983	0.111673	Hyper	chr12	76123981	76123983	+	Esr2	Esr2;Esr2;Esr2;Esr2;Esr2	nonsense_mediated_decay;protein_coding;protein_coding;protein_coding;protein_coding	ENSMUST00000133564.8;ENSMUST00000076634.4;ENSMUST00000101291.10;ENSMUST00000110421.8;ENSMUST00000218621.1	-1154;-621;-617;-601
1848	cg30831885_TC21	91709	chr12	77518033	77518034	0.119401	Hyper	chr12	77518032	77518034	-	NA	NA	NA	NA	14183;92599;92603;92619
1849	cg30833882_BC21	91726	chr12	77778022	77778023	0.315557	Hyper	chr12	77778021	77778023	-	NA	NA	NA	NA	25598;104014;104018;104034
1873	cg30859895_TC11	91914	chr12	80778324	80778325	0.133254	Hyper	chr12	80778323	80778325	+	NA	NA	NA	NA	45137;123553;123557;123573
1875	cg30861511_BC11	91936	chr12	80967860	80967861	0.104267	Hyper	chr12	80967859	80967861	+	Slc10a1	Slc10a1;Slc10a1;Slc10a1;Slc10a1	nonsense_mediated_decay;protein_coding;protein_coding;protein_coding	ENSMUST00000220266.1;ENSMUST00000095572.4;ENSMUST00000218162.1;ENSMUST00000218342.1	58936;191601;191605;58981;191621
1876	cg30862132_BC21	91945	chr12	81025660	81025661	0.103198	Hyper	chr12	81025659	81025661	-	Smoc1	Smoc1;Smoc1;Smoc1	protein_coding;protein_coding;protein_coding	ENSMUST00000021564.10;ENSMUST00000110347.8;ENSMUST00000129362.1	NA
1882	cg30867546_TC11	91990	chr12	81663511	81663512	0.141419	Hyper	chr12	81663510	81663512	-	Ttc9	Ttc9;Ttc9	protein_coding;protein_coding	ENSMUST00000036116.5;ENSMUST00000218362.1	NA
1883	cg30867752_BC21	91991	chr12	81683910	81683911	0.110706	Hyper	chr12	81683909	81683911	-	NA	NA	NA	NA	247173;246184;247093;247093
1893	cg30886857_BC11	92090	chr12	83562549	83562550	0.405447	Hyper	chr12	83562548	83562550	+	Zfyve1	Zfyve1;Zfyve1;Zfyve1	protein_coding;protein_coding;protein_coding	ENSMUST00000048319.5;ENSMUST00000221919.1;ENSMUST00000222448.1	NA
1894	cg30889127_TC21	92106	chr12	83772220	83772221	0.143518	Hyper	chr12	83772219	83772221	-	Papln	Papln;Papln;Papln	protein_coding;protein_coding;retained_intron	ENSMUST00000021646.5;ENSMUST00000121733.7;ENSMUST00000152904.1	NA
1900	cg30891911_TC21	92132	chr12	84020858	84020859	0.204051	Hyper	chr12	84020857	84020859	+	NA	NA	NA	NA	-41;13603;60889;387
1901	cg30892506_BC21	92141	chr12	84062566	84062580	0.171222	Hyper	chr12	84062578	84062580	-	NA	NA	NA	NA	NA
1902	cg30892508_TC11	92142	chr12	84062618	84062619	0.234084	Hyper	chr12	84062617	84062619	-	NA	NA	NA	NA	NA
1906	cg30899958_BC21	92228	chr12	84649559	84649760	0.107425	Hyper	chr12	84649558	84649560	+	Vrtn	Vrtn;Vrtn;Vrtn	protein_coding;protein_coding;protein_coding	ENSMUST00000095551.4;ENSMUST00000166772.8;ENSMUST00000167227.7	NA
1907	cg30899964_BC11	92228	chr12	84649559	84649760	0.122237	Hyper	chr12	84649758	84649760	+	Vrtn	Vrtn;Vrtn;Vrtn	protein_coding;protein_coding;protein_coding	ENSMUST00000095551.4;ENSMUST00000166772.8;ENSMUST00000167227.7	NA
1908	cg30900235_TC21	92230	chr12	84671236	84671237	0.109933	Hyper	chr12	84671235	84671237	+	NA	NA	NA	NA	422
1910	cg30902897_BC21	92251	chr12	84873938	84874447	0.175363	Hyper	chr12	84873937	84873939	+	Ltbp2	Ltbp2;Ltbp2;Ltbp2;Ltbp2	protein_coding;protein_coding;protein_coding;retained_intron	ENSMUST00000002073.12;ENSMUST00000110254.8;ENSMUST00000163189.7;ENSMUST00000168699.1	NA
1911	cg30902905_TC21	92251	chr12	84873938	84874447	0.235528	Hyper	chr12	84874445	84874447	-	D030025P21Rik;Ltbp2	D030025P21Rik;D030025P21Rik;Ltbp2;Ltbp2;Ltbp2;Ltbp2	antisense;antisense;protein_coding;protein_coding;protein_coding;retained_intron	ENSMUST00000171853.1;ENSMUST00000220643.1;ENSMUST00000002073.12;ENSMUST00000110254.8;ENSMUST00000163189.7;ENSMUST00000168699.1	7082;7335;7067
1915	cg30906124_TC21	92281	chr12	85151685	85151686	0.101926	Hyper	chr12	85151684	85151686	-	Rps6kl1	Rps6kl1;Rps6kl1;Rps6kl1	protein_coding;protein_coding;retained_intron	ENSMUST00000019379.8;ENSMUST00000221972.1;ENSMUST00000223399.1	10223;-639
1917	cg30907998_BC21	92301	chr12	85287712	85287713	0.13391	Hyper	chr12	85287711	85287713	-	Acyp1;Zc2hc1c	Acyp1;Zc2hc1c;Zc2hc1c;Zc2hc1c	protein_coding;processed_transcript;protein_coding;protein_coding	ENSMUST00000121930.1;ENSMUST00000239352.1;ENSMUST00000059341.4;ENSMUST00000239335.1	48208;71652;102208;48208;102208;48208;48208;111857;7037;33024;71395;-138;7228
1920	cg30909177_TC21	92311	chr12	85389622	85389623	0.30742	Hyper	chr12	85389621	85389623	+	NA	NA	NA	NA	259
1922	cg30909898_TC21	92318	chr12	85454485	85454486	0.141975	Hyper	chr12	85454484	85454486	+	NA	NA	NA	NA	2957;3874;505
1925	cg30911000_TC21	92340	chr12	85529631	85529632	0.193978	Hyper	chr12	85529630	85529632	-	Gm32296	Gm32296	lincRNA	ENSMUST00000220590.1	NA
1937	cg30936677_TC21	92573	chr12	88066537	88066538	0.380432	Hyper	chr12	88066536	88066538	+	Gm5789	Gm5789	processed_pseudogene	ENSMUST00000222643.1	-125;-191
1939	cg30941503_TC21	92590	chr12	88794658	88795531	0.105857	Hyper	chr12	88795529	88795531	+	Nrxn3	Nrxn3;Nrxn3;Nrxn3;Nrxn3;Nrxn3;Nrxn3	processed_transcript;protein_coding;protein_coding;protein_coding;retained_intron;retained_intron	ENSMUST00000164072.1;ENSMUST00000163134.7;ENSMUST00000167103.7;ENSMUST00000190626.6;ENSMUST00000110138.7;ENSMUST00000167734.7	-94;-160
1940	cg30943353_TC21	92602	chr12	89148636	89148637	0.107977	Hyper	chr12	89148635	89148637	-	Nrxn3	Nrxn3;Nrxn3;Nrxn3;Nrxn3;Nrxn3;Nrxn3	processed_transcript;protein_coding;protein_coding;protein_coding;protein_coding;retained_intron	ENSMUST00000170533.1;ENSMUST00000057634.13;ENSMUST00000163134.7;ENSMUST00000167103.7;ENSMUST00000190626.6;ENSMUST00000167734.7	16611;12;-7;3
1941	cg30943958_TC21	92605	chr12	89260161	89260380	0.102047	Hyper	chr12	89260160	89260162	+	Nrxn3	Nrxn3;Nrxn3;Nrxn3;Nrxn3;Nrxn3;Nrxn3	protein_coding;protein_coding;protein_coding;protein_coding;protein_coding;retained_intron	ENSMUST00000057634.13;ENSMUST00000163134.7;ENSMUST00000167103.7;ENSMUST00000167887.7;ENSMUST00000190626.6;ENSMUST00000167734.7	NA
1942	cg30943974_BC11	92605	chr12	89260161	89260380	0.112363	Hyper	chr12	89260369	89260371	+	Nrxn3	Nrxn3;Nrxn3;Nrxn3;Nrxn3;Nrxn3;Nrxn3	protein_coding;protein_coding;protein_coding;protein_coding;protein_coding;retained_intron	ENSMUST00000057634.13;ENSMUST00000163134.7;ENSMUST00000167103.7;ENSMUST00000167887.7;ENSMUST00000190626.6;ENSMUST00000167734.7	NA
1943	cg30943975_BC21	92605	chr12	89260161	89260380	0.136186	Hyper	chr12	89260378	89260380	-	Nrxn3	Nrxn3;Nrxn3;Nrxn3;Nrxn3;Nrxn3;Nrxn3	protein_coding;protein_coding;protein_coding;protein_coding;protein_coding;retained_intron	ENSMUST00000057634.13;ENSMUST00000163134.7;ENSMUST00000167103.7;ENSMUST00000167887.7;ENSMUST00000190626.6;ENSMUST00000167734.7	NA
1944	cg30948898_BC21	92619	chr12	90216708	90216709	0.153778	Hyper	chr12	90216707	90216709	-	Nrxn3	Nrxn3;Nrxn3;Nrxn3;Nrxn3;Nrxn3;Nrxn3;Nrxn3;Nrxn3	protein_coding;protein_coding;protein_coding;protein_coding;protein_coding;protein_coding;protein_coding;protein_coding	ENSMUST00000057634.13;ENSMUST00000110130.3;ENSMUST00000110133.8;ENSMUST00000163134.7;ENSMUST00000167103.7;ENSMUST00000167887.7;ENSMUST00000190626.6;ENSMUST00000238943.1	35726;39544;39544;2976
1945	cg30949543_TC21	92621	chr12	90331988	90332026	0.135141	Hyper	chr12	90331987	90331989	+	Nrxn3	Nrxn3;Nrxn3;Nrxn3;Nrxn3;Nrxn3;Nrxn3;Nrxn3;Nrxn3	protein_coding;protein_coding;protein_coding;protein_coding;protein_coding;protein_coding;protein_coding;protein_coding	ENSMUST00000057634.13;ENSMUST00000110130.3;ENSMUST00000110133.8;ENSMUST00000163134.7;ENSMUST00000167103.7;ENSMUST00000167887.7;ENSMUST00000190626.6;ENSMUST00000238943.1	1169;1169
1946	cg30950800_TC11	92625	chr12	90588652	90588653	0.102767	Hyper	chr12	90588651	90588653	+	Gm2139	Gm2139	processed_pseudogene	ENSMUST00000222569.1	-986;-1249;-943;-959
1947	cg30951585_BC11	92627	chr12	90738207	90738208	0.118879	Hyper	chr12	90738206	90738208	+	Dio2;Gm26512	Dio2;Gm26512;Gm26512	protein_coding;bidirectional_promoter_lncRNA;bidirectional_promoter_lncRNA	ENSMUST00000082432.4;ENSMUST00000181874.1;ENSMUST00000221942.1	-835;23366;19901;23333;23422
1948	cg30958584_BC21	92650	chr12	91606855	91606958	0.118614	Hyper	chr12	91606854	91606856	+	NA	NA	NA	NA	8609;8756;8591;7413;32123;32123
1949	cg30958591_TC11	92650	chr12	91606855	91606958	0.136926	Hyper	chr12	91606956	91606958	+	NA	NA	NA	NA	-1328;-1231
1951	cg30959041_BC21	92657	chr12	91647414	91648000	0.100499	Hyper	chr12	91647998	91648000	+	Ston2	Ston2;Ston2	protein_coding;protein_coding	ENSMUST00000052969.14;ENSMUST00000164713.7	11240
1952	cg30959060_TC21	92659	chr12	91648363	91648364	0.157401	Hyper	chr12	91648362	91648364	+	Ston2	Ston2;Ston2	protein_coding;protein_coding	ENSMUST00000052969.14;ENSMUST00000164713.7	11083
1962	cg30986178_TC11	92776	chr12	96923059	96923060	0.172631	Hyper	chr12	96923058	96923060	+	Gm6863	Gm6863	processed_pseudogene	ENSMUST00000052882.4	4690;17493
1971	cg31001095_BC21	92852	chr12	98992964	98992973	0.10732	Hyper	chr12	98992963	98992965	+	Gm47109	Gm47109;Gm47109;Gm47109	lincRNA;lincRNA;lincRNA	ENSMUST00000221371.1;ENSMUST00000221939.1;ENSMUST00000222313.1	24063;61861;24063;24063;8828
1972	cg31001096_TC21	92852	chr12	98992964	98992973	0.109883	Hyper	chr12	98992971	98992973	-	Gm47109	Gm47109;Gm47109;Gm47109	lincRNA;lincRNA;lincRNA	ENSMUST00000221371.1;ENSMUST00000221939.1;ENSMUST00000222313.1	21864;21864
1978	cg31006676_TC21	92892	chr12	99436162	99436163	0.377037	Hyper	chr12	99436161	99436163	-	Foxn3	Foxn3;Foxn3;Foxn3;Foxn3	protein_coding;protein_coding;protein_coding;retained_intron	ENSMUST00000085108.7;ENSMUST00000176928.2;ENSMUST00000223484.1;ENSMUST00000177287.1	-139;-142;-127;-114;-92
1980	cg31009370_BC11	92911	chr12	99645064	99645065	0.122239	Hyper	chr12	99645063	99645065	+	Gm19951	Gm19951	lincRNA	ENSMUST00000222616.1	900;17598;6283;17638;17585;15744;17638
2004	cg31039573_TC21	93132	chr12	102730045	102730222	0.108828	Hyper	chr12	102730220	102730222	-	Gm28051	Gm28051	protein_coding	ENSMUST00000179306.1	158298;16611;16611
2006	cg31041261_TC21	93144	chr12	102899271	102899272	0.145448	Hyper	chr12	102899270	102899272	+	Cox8c	Cox8c	protein_coding	ENSMUST00000053611.4	158282;16595;16595
2011	cg31051424_TC11	93225	chr12	103946964	103946965	0.634022	Hyper	chr12	103946963	103946965	+	Serpina1e	Serpina1e	protein_coding	ENSMUST00000122229.7	77278;77278
2016	cg31052410_TC21	93242	chr12	104044483	104044484	0.126394	Hyper	chr12	104044482	104044484	-	Serpina12	Serpina12	protein_coding	ENSMUST00000043915.3	41075;41075
2017	cg31055972_TC21	93272	chr12	104519953	104520181	0.104316	Hyper	chr12	104520179	104520181	+	Gm49732	Gm49732;Gm49732	lincRNA;lincRNA	ENSMUST00000220520.1;ENSMUST00000222329.1	12072;12149;5852
2024	cg31063709_TC21	93331	chr12	105063266	105063267	0.118541	Hyper	chr12	105063265	105063267	+	NA	NA	NA	NA	12919;3484;3234;13054
2030	cg31083240_TC21	93463	chr12	106546071	106546072	0.132932	Hyper	chr12	106546070	106546072	+	Gm17053	Gm17053	processed_pseudogene	ENSMUST00000163501.1	4115;4115;4082
2031	cg31083243_BC21	93464	chr12	106546317	106546318	0.120764	Hyper	chr12	106546316	106546318	-	Gm17053	Gm17053	processed_pseudogene	ENSMUST00000163501.1	10778;10778;10745
2035	cg31090165_TC21	93501	chr12	107183570	107183571	0.1018	Hyper	chr12	107183569	107183571	+	Gm2800	Gm2800	lincRNA	ENSMUST00000122988.1	16417;16417;16384
2041	cg31098164_BC21	93537	chr12	107915285	107915517	0.141867	Hyper	chr12	107915284	107915286	+	Bcl11b	Bcl11b;Bcl11b;Bcl11b	protein_coding;protein_coding;protein_coding	ENSMUST00000066060.10;ENSMUST00000109887.7;ENSMUST00000109891.2	16773;16773;16740
2047	cg31107965_BC21	93621	chr12	108515641	108515642	0.123903	Hyper	chr12	108515640	108515642	+	Eml1	Eml1;Eml1;Eml1;Eml1;Eml1	nonsense_mediated_decay;processed_transcript;protein_coding;protein_coding;protein_coding	ENSMUST00000130999.1;ENSMUST00000155544.7;ENSMUST00000054955.13;ENSMUST00000109857.7;ENSMUST00000109860.7	17435;17077;17414
2055	cg31119708_TC21	93731	chr12	109541993	109541994	0.101858	Hyper	chr12	109541992	109541994	-	Meg3	Meg3;Meg3;Meg3;Meg3;Meg3	lincRNA;lincRNA;lincRNA;lincRNA;lincRNA	ENSMUST00000124106.7;ENSMUST00000128178.1;ENSMUST00000129245.7;ENSMUST00000143272.7;ENSMUST00000143836.7	17424;17066;17403
2056	cg31119722_BC11	93732	chr12	109542007	109542413	0.128652	Hyper	chr12	109542340	109542342	-	Meg3	Meg3;Meg3;Meg3;Meg3;Meg3	lincRNA;lincRNA;lincRNA;lincRNA;lincRNA	ENSMUST00000124106.7;ENSMUST00000128178.1;ENSMUST00000129245.7;ENSMUST00000143272.7;ENSMUST00000143836.7	269;-89;248;271
2073	cg31145489_BC21	93958	chr12	111423455	111423456	0.213474	Hyper	chr12	111423454	111423456	+	Exoc3l4	Exoc3l4;Exoc3l4;Exoc3l4;Exoc3l4;Exoc3l4	protein_coding;protein_coding;protein_coding;protein_coding;retained_intron	ENSMUST00000072646.7;ENSMUST00000220852.1;ENSMUST00000222897.1;ENSMUST00000223050.1;ENSMUST00000222126.1	252;-106;231;254
2074	cg31145491_TC21	93959	chr12	111423481	111423495	0.13411	Hyper	chr12	111423480	111423482	+	Exoc3l4	Exoc3l4;Exoc3l4;Exoc3l4;Exoc3l4;Exoc3l4	protein_coding;protein_coding;protein_coding;protein_coding;retained_intron	ENSMUST00000072646.7;ENSMUST00000220852.1;ENSMUST00000222897.1;ENSMUST00000223050.1;ENSMUST00000222126.1	-120;23074;1595;297;23057;59
2075	cg31145492_TC21	93959	chr12	111423481	111423495	0.153901	Hyper	chr12	111423493	111423495	+	Exoc3l4	Exoc3l4;Exoc3l4;Exoc3l4;Exoc3l4;Exoc3l4	protein_coding;protein_coding;protein_coding;protein_coding;retained_intron	ENSMUST00000072646.7;ENSMUST00000220852.1;ENSMUST00000222897.1;ENSMUST00000223050.1;ENSMUST00000222126.1	-432;22762;1283;-15;22745;-253
2078	cg31146495_TC21	93984	chr12	111484722	111484723	0.123457	Hyper	chr12	111484721	111484723	+	Gm266;Gm40578	Gm266;Gm40578	protein_coding;antisense	ENSMUST00000010673.6;ENSMUST00000221429.1	17725
2085	cg31153456_BC21	94064	chr12	111971610	111971638	0.149121	Hyper	chr12	111971609	111971611	+	Tdrd9	Tdrd9	protein_coding	ENSMUST00000079009.10	5165
2086	cg31153458_TC21	94064	chr12	111971610	111971638	0.153717	Hyper	chr12	111971636	111971638	+	Tdrd9	Tdrd9	protein_coding	ENSMUST00000079009.10	NA
2092	cg31159135_TC11	94103	chr12	112349474	112349475	0.139535	Hyper	chr12	112349473	112349475	-	Gm38123	Gm38123	TEC	ENSMUST00000194990.1	58986;58853;-68
2102	cg31174754_TC21	94261	chr12	113381650	113381651	0.101898	Hyper	chr12	113381649	113381651	-	Gm9134	Gm9134	processed_pseudogene	ENSMUST00000193186.1	59026;58893;-28
2104	cg31190234_TC11	94346	chr12	116485444	116486386	0.101089	Hyper	chr12	116485443	116485445	-	Ptprn2	Ptprn2;Ptprn2;Ptprn2;Ptprn2;Ptprn2	nonsense_mediated_decay;processed_transcript;processed_transcript;protein_coding;retained_intron	ENSMUST00000190247.6;ENSMUST00000185505.6;ENSMUST00000189009.6;ENSMUST00000070733.8;ENSMUST00000191106.1	59046;58913;-8
2109	cg31200306_TC11	94396	chr12	117809700	117810785	0.147532	Hyper	chr12	117809699	117809701	+	Cdca7l	Cdca7l	processed_transcript	ENSMUST00000176499.1	64759;64626;5705;304
2110	cg31200308_BC21	94396	chr12	117809700	117810785	0.100394	Hyper	chr12	117809892	117809894	+	Cdca7l	Cdca7l	processed_transcript	ENSMUST00000176499.1	1462;1454;1496
2111	cg31205873_BC11	94419	chr12	118583955	118596160	0.100326	Hyper	chr12	118583954	118583956	-	NA	NA	NA	NA	58748;57924;58128;57998;57931;58134;57968;57924;57956;57949;58134;57949
2112	cg31205960_BC11	94419	chr12	118583955	118596160	0.124931	Hyper	chr12	118596158	118596160	+	NA	NA	NA	NA	57609;56785;56989;56859;56792;56995;56829;56785;56817;56810;56995;56810
2113	cg31208223_BC21	94433	chr12	118927264	118927265	0.121618	Hyper	chr12	118927263	118927265	+	Abcb5	Abcb5	protein_coding	ENSMUST00000035515.4	7648
2114	cg31214769_BC21	94463	chr13	3221994	3221995	0.109696	Hyper	chr13	3221993	3221995	+	NA	NA	NA	NA	11588;11632
2115	cg31215883_TC21	94470	chr13	3353122	3353123	0.143923	Hyper	chr13	3353121	3353123	-	Gm48530;Gm8616	Gm48530;Gm8616	lincRNA;processed_pseudogene	ENSMUST00000220658.1;ENSMUST00000222175.1	NA
2116	cg31217287_TC21	94473	chr13	3478150	3478151	0.138392	Hyper	chr13	3478149	3478151	+	2810429I04Rik	2810429I04Rik;2810429I04Rik;2810429I04Rik;2810429I04Rik;2810429I04Rik;2810429I04Rik;2810429I04Rik;2810429I04Rik;2810429I04Rik;2810429I04Rik;2810429I04Rik;2810429I04Rik	lincRNA;lincRNA;lincRNA;lincRNA;lincRNA;lincRNA;lincRNA;lincRNA;lincRNA;lincRNA;lincRNA;lincRNA	ENSMUST00000180567.7;ENSMUST00000180836.7;ENSMUST00000181708.1;ENSMUST00000185835.6;ENSMUST00000186183.1;ENSMUST00000186610.6;ENSMUST00000186642.6;ENSMUST00000187921.6;ENSMUST00000189464.6;ENSMUST00000190547.1;ENSMUST00000191585.6;ENSMUST00000221008.1	-22
2117	cg31217303_TC11	94474	chr13	3478375	3478376	0.213985	Hyper	chr13	3478374	3478376	+	2810429I04Rik	2810429I04Rik;2810429I04Rik;2810429I04Rik;2810429I04Rik;2810429I04Rik;2810429I04Rik;2810429I04Rik;2810429I04Rik;2810429I04Rik;2810429I04Rik;2810429I04Rik;2810429I04Rik	lincRNA;lincRNA;lincRNA;lincRNA;lincRNA;lincRNA;lincRNA;lincRNA;lincRNA;lincRNA;lincRNA;lincRNA	ENSMUST00000180567.7;ENSMUST00000180836.7;ENSMUST00000181708.1;ENSMUST00000185835.6;ENSMUST00000186183.1;ENSMUST00000186610.6;ENSMUST00000186642.6;ENSMUST00000187921.6;ENSMUST00000189464.6;ENSMUST00000190547.1;ENSMUST00000191585.6;ENSMUST00000221008.1	2118
2120	cg31220119_BC21	94492	chr13	3804014	3804092	0.137824	Hyper	chr13	3804013	3804015	+	Calml3	Calml3;Calml3	protein_coding;protein_coding	ENSMUST00000077698.4;ENSMUST00000222976.1	140603;100955;140749
2121	cg31220121_TC11	94492	chr13	3804014	3804092	0.114198	Hyper	chr13	3804090	3804092	+	Calml3	Calml3;Calml3	protein_coding;protein_coding	ENSMUST00000077698.4;ENSMUST00000222976.1	35663;35809
2122	cg31224754_TC11	94533	chr13	4609202	4609249	0.177643	Hyper	chr13	4609201	4609203	+	Akr1e1;Rpl29-ps2	Akr1e1;Akr1e1;Akr1e1;Akr1e1;Rpl29-ps2;Rpl29-ps2	processed_transcript;processed_transcript;protein_coding;protein_coding;processed_transcript;processed_transcript	ENSMUST00000131982.1;ENSMUST00000220936.1;ENSMUST00000091848.6;ENSMUST00000110691.9;ENSMUST00000220540.1;ENSMUST00000222043.1	10264;10410
2123	cg31224755_TC21	94533	chr13	4609202	4609249	0.12926	Hyper	chr13	4609247	4609249	-	Akr1e1;Rpl29-ps2	Akr1e1;Akr1e1;Akr1e1;Akr1e1;Rpl29-ps2;Rpl29-ps2	processed_transcript;processed_transcript;protein_coding;protein_coding;processed_transcript;processed_transcript	ENSMUST00000131982.1;ENSMUST00000220936.1;ENSMUST00000091848.6;ENSMUST00000110691.9;ENSMUST00000220540.1;ENSMUST00000222043.1	NA
2128	cg31230833_BC11	94557	chr13	5802785	5802970	0.108145	Hyper	chr13	5802784	5802786	-	NA	NA	NA	NA	NA
2129	cg31231242_BC21	94564	chr13	5857277	5857434	0.103129	Hyper	chr13	5857432	5857434	-	1700016G22Rik	1700016G22Rik;1700016G22Rik;1700016G22Rik	lincRNA;lincRNA;lincRNA	ENSMUST00000186819.6;ENSMUST00000186843.1;ENSMUST00000223142.1	NA
2132	cg31234054_BC21	94582	chr13	6295054	6295780	0.136187	Hyper	chr13	6295778	6295780	+	Gm35615	Gm35615	lincRNA	ENSMUST00000221255.1	29113;6386
2133	cg31235029_BC21	94585	chr13	6471621	6471622	0.101057	Hyper	chr13	6471620	6471622	+	NA	NA	NA	NA	16062
2135	cg31238634_TC21	94604	chr13	6985229	6985230	0.109046	Hyper	chr13	6985228	6985230	+	NA	NA	NA	NA	NA
2136	cg31243876_TC21	94616	chr13	8031289	8031290	0.100908	Hyper	chr13	8031288	8031290	+	Gm9742	Gm9742;Gm9742	processed_transcript;transcribed_processed_pseudogene	ENSMUST00000165220.3;ENSMUST00000222219.1	17175;16068;17696
2137	cg31244234_BC21	94620	chr13	8108562	8108563	0.106938	Hyper	chr13	8108561	8108563	+	NA	NA	NA	NA	-410;61354;53718;61454
2139	cg31254389_TC21	94677	chr13	9494770	9494771	0.12156	Hyper	chr13	9494769	9494771	+	Dip2c	Dip2c;Dip2c;Dip2c	protein_coding;protein_coding;protein_coding	ENSMUST00000166299.1;ENSMUST00000169960.9;ENSMUST00000174552.7	75326;8567;65896;76608
2140	cg31254393_TC11	94678	chr13	9494874	9494875	0.217554	Hyper	chr13	9494873	9494875	+	Dip2c	Dip2c;Dip2c;Dip2c	protein_coding;protein_coding;protein_coding	ENSMUST00000166299.1;ENSMUST00000169960.9;ENSMUST00000174552.7	75298;8539;65868;76580
2144	cg31272693_TC21	94725	chr13	12349400	12349401	0.141472	Hyper	chr13	12349399	12349401	-	NA	NA	NA	NA	63796;54366;65078;53127;52719
2151	cg31307968_BC21	94909	chr13	18187062	18218150	0.104309	Hyper	chr13	18211659	18211661	-	Pou6f2	Pou6f2;Pou6f2;Pou6f2	processed_transcript;protein_coding;protein_coding	ENSMUST00000175768.1;ENSMUST00000139064.9;ENSMUST00000175703.8	62292;52862;63574;51623;51215
2152	cg31308023_BC21	94909	chr13	18187062	18218150	0.11218	Hyper	chr13	18218148	18218150	-	Pou6f2	Pou6f2;Pou6f2;Pou6f2	processed_transcript;protein_coding;protein_coding	ENSMUST00000175768.1;ENSMUST00000139064.9;ENSMUST00000175703.8	11702;2272;12984;1033;625
2157	cg31316065_TC21	94934	chr13	19438223	19438281	0.135788	Hyper	chr13	19438222	19438224	+	NA	NA	NA	NA	11582;2152;12864;913;505
2158	cg31316068_TC21	94934	chr13	19438223	19438281	0.125519	Hyper	chr13	19438279	19438281	-	NA	NA	NA	NA	-344;938
2159	cg31317963_BC21	94947	chr13	19733001	19733002	0.107183	Hyper	chr13	19733000	19733002	+	Gpr141b	Gpr141b	protein_coding	ENSMUST00000151029.2	47709;47866;47768;47869;47713;47661
2160	cg31319423_BC21	94951	chr13	19995727	19995728	0.177465	Hyper	chr13	19995726	19995728	-	Gm5446	Gm5446	processed_pseudogene	ENSMUST00000091762.3	NA
2167	cg31328032_TC21	94999	chr13	21170930	21170931	0.105606	Hyper	chr13	21170929	21170931	+	NA	NA	NA	NA	-70
2169	cg31330630_BC11	95032	chr13	21407478	21407607	0.146671	Hyper	chr13	21407477	21407479	+	NA	NA	NA	NA	68158
2170	cg31330635_BC11	95032	chr13	21407478	21407607	0.153937	Hyper	chr13	21407605	21407607	+	NA	NA	NA	NA	-22;-28
2171	cg31331286_BC11	95043	chr13	21473122	21473123	0.183272	Hyper	chr13	21473121	21473123	-	NA	NA	NA	NA	155737
2172	cg31332514_TC21	95055	chr13	21658853	21659249	0.135981	Hyper	chr13	21658852	21658854	+	Olfr1361	Olfr1361;Olfr1361	protein_coding;protein_coding	ENSMUST00000055615.1;ENSMUST00000214321.1	NA
2174	cg31336582_BC21	95102	chr13	22028229	22028230	0.164834	Hyper	chr13	22028228	22028230	-	Gm11292	Gm11292	processed_transcript	ENSMUST00000146121.2	125920;125928;-19
2175	cg31336638_TC21	95103	chr13	22030219	22031240	0.123636	Hyper	chr13	22030218	22030220	+	Gm11292	Gm11292	processed_transcript	ENSMUST00000146121.2	149660
2176	cg31336649_TC21	95103	chr13	22030219	22031240	0.159893	Hyper	chr13	22031238	22031240	+	Gm11292	Gm11292	processed_transcript	ENSMUST00000146121.2	-40
2178	cg31350137_BC21	95215	chr13	23934065	23934481	0.157355	Hyper	chr13	23934064	23934066	+	H2ac1;H2bc1	H2ac1;H2bc1	protein_coding;protein_coding	ENSMUST00000072391.1;ENSMUST00000052776.3	NA
2179	cg31350140_BC21	95215	chr13	23934065	23934481	0.128343	Hyper	chr13	23934141	23934143	+	H2ac1;H2bc1	H2ac1;H2bc1	protein_coding;protein_coding	ENSMUST00000072391.1;ENSMUST00000052776.3	NA
2180	cg31350146_BC11	95215	chr13	23934065	23934481	0.10978	Hyper	chr13	23934268	23934270	-	H2ac1;H2bc1	H2ac1;H2bc1	protein_coding;protein_coding	ENSMUST00000072391.1;ENSMUST00000052776.3	NA
2181	cg31350150_BC11	95215	chr13	23934065	23934481	0.105275	Hyper	chr13	23934479	23934481	+	H2ac1;H2bc1	H2ac1;H2bc1	protein_coding;protein_coding	ENSMUST00000072391.1;ENSMUST00000052776.3	53660;53727;23532
2182	cg31350159_BC21	95216	chr13	23934661	23934662	0.122048	Hyper	chr13	23934660	23934662	+	H2ac1;H2bc1	H2ac1;H2bc1	protein_coding;protein_coding	ENSMUST00000072391.1;ENSMUST00000052776.3	57920;57987;27792
2189	cg31359715_BC21	95274	chr13	24905694	24905695	0.100609	Hyper	chr13	24905693	24905695	+	4932702P03Rik	4932702P03Rik;4932702P03Rik;4932702P03Rik	antisense;antisense;antisense	ENSMUST00000138447.1;ENSMUST00000151220.1;ENSMUST00000225028.1	96712;96779
2192	cg31368521_TC11	95307	chr13	26312908	26312909	0.221584	Hyper	chr13	26312907	26312909	-	1700092E19Rik	1700092E19Rik;1700092E19Rik	lincRNA;lincRNA	ENSMUST00000123438.1;ENSMUST00000154703.2	NA
2193	cg31370524_BC21	95314	chr13	26770104	26770205	0.132265	Hyper	chr13	26770103	26770105	+	4921520N01Rik;Hdgfl1	4921520N01Rik;Hdgfl1	antisense;protein_coding	ENSMUST00000224024.1;ENSMUST00000055915.5	48963;48882
2194	cg31370531_BC21	95314	chr13	26770104	26770205	0.146523	Hyper	chr13	26770203	26770205	+	4921520N01Rik;Hdgfl1	4921520N01Rik;Hdgfl1	antisense;protein_coding	ENSMUST00000224024.1;ENSMUST00000055915.5	84914
2195	cg31376900_BC21	95349	chr13	28257614	28257615	0.103184	Hyper	chr13	28257613	28257615	+	Rps18-ps5	Rps18-ps5	protein_coding	ENSMUST00000223428.1	NA
2196	cg31377799_BC21	95355	chr13	28419380	28419381	0.131203	Hyper	chr13	28419379	28419381	-	Gm40841	Gm40841;Gm40841;Gm40841	lincRNA;lincRNA;lincRNA	ENSMUST00000221933.1;ENSMUST00000222823.1;ENSMUST00000223198.1	5;7991;8165;7991;7732
2197	cg31377802_BC11	95356	chr13	28419460	28419461	0.121816	Hyper	chr13	28419459	28419461	+	Gm40841	Gm40841;Gm40841;Gm40841	lincRNA;lincRNA;lincRNA	ENSMUST00000221933.1;ENSMUST00000222823.1;ENSMUST00000223198.1	241;111511;111581
2204	cg31395297_TC21	95442	chr13	30381493	30381494	0.135253	Hyper	chr13	30381492	30381494	+	Agtr1a	Agtr1a	protein_coding	ENSMUST00000066412.7	277651;278608;278608
2207	cg31399993_TC11	95468	chr13	30947664	30947665	0.100403	Hyper	chr13	30947663	30947665	+	Exoc2;Hus1b	Exoc2;Exoc2;Exoc2;Exoc2;Exoc2;Hus1b	protein_coding;protein_coding;retained_intron;retained_intron;retained_intron;protein_coding	ENSMUST00000021785.7;ENSMUST00000102946.7;ENSMUST00000220532.1;ENSMUST00000222133.1;ENSMUST00000223216.1;ENSMUST00000102943.1	90484;91441;90518;91441
2208	cg31401108_TC21	95477	chr13	31078095	31078096	0.112638	Hyper	chr13	31078094	31078096	-	Gm48662	Gm48662	lincRNA	ENSMUST00000220673.1	87758;88715;87792;88715
2210	cg31407876_BC21	95510	chr13	31811848	31811849	0.147367	Hyper	chr13	31811847	31811849	-	Foxc1	Foxc1	protein_coding	ENSMUST00000062292.4	97143
2218	cg31415969_TC21	95573	chr13	33121044	33121045	0.112369	Hyper	chr13	33121043	33121045	-	Gm11383;Gm11384	Gm11383;Gm11384	processed_pseudogene;unprocessed_pseudogene	ENSMUST00000121346.1;ENSMUST00000121376.2	908;7045;10301;10233;10431;10139;-1263;-53;-1276
2222	cg31421474_TC21	95634	chr13	34133762	34133833	0.101136	Hyper	chr13	34133761	34133763	-	Gm36500	Gm36500	lincRNA	ENSMUST00000221821.1	878;7015;10271;10203;10401;10109;-1233;-23;-1246
2226	cg31426475_TC11	95668	chr13	34746547	34746548	0.137767	Hyper	chr13	34746546	34746548	+	Fam50b	Fam50b;Fam50b	protein_coding;protein_coding	ENSMUST00000039605.7;ENSMUST00000221037.1	861;6998;10254;10186;10384;10092;-1216;-6;-1229
2227	cg31426524_TC21	95669	chr13	34747230	34747515	0.115992	Hyper	chr13	34747229	34747231	+	Fam50b	Fam50b;Fam50b	protein_coding;protein_coding	ENSMUST00000039605.7;ENSMUST00000221037.1	850;6987;10243;10175;10373;10081;-1205;5;-1218
2228	cg31426528_BC21	95669	chr13	34747230	34747515	0.103853	Hyper	chr13	34747261	34747263	-	Fam50b	Fam50b;Fam50b	protein_coding;protein_coding	ENSMUST00000039605.7;ENSMUST00000221037.1	806;6943;10199;10131;10329;10037;-1161;49;-1174
2229	cg31426549_BC21	95669	chr13	34747230	34747515	0.11376	Hyper	chr13	34747513	34747515	-	Fam50b	Fam50b;Fam50b	protein_coding;protein_coding	ENSMUST00000039605.7;ENSMUST00000221037.1	729;6866;10122;10054;10252;9960;-1084;126;-1097
2233	cg31445336_TC11	95771	chr13	37345385	37345386	0.121546	Hyper	chr13	37345384	37345386	-	Ly86	Ly86;Ly86	protein_coding;retained_intron	ENSMUST00000021860.6;ENSMUST00000225716.1	686;6823;10079;10011;10209;9917;-1041;169;-1054
2235	cg31446235_BC11	95781	chr13	37447235	37447236	0.1051	Hyper	chr13	37447234	37447236	-	NA	NA	NA	NA	676;6813;10069;10001;10199;9907;-1031;179;-1044
2239	cg31446986_BC21	95804	chr13	37514019	37514020	0.120172	Hyper	chr13	37514018	37514020	+	NA	NA	NA	NA	658;6795;10051;9983;10181;9889;-1013;197;-1026
2241	cg31447975_TC21	95817	chr13	37604245	37604246	0.138357	Hyper	chr13	37604244	37604246	+	NA	NA	NA	NA	596;6733;9989;9921;10119;9827;-951;259;-964
2242	cg31448650_BC11	95823	chr13	37666666	37667149	0.113179	Hyper	chr13	37667147	37667149	+	AI463229	AI463229;AI463229;AI463229;AI463229	lincRNA;lincRNA;lincRNA;lincRNA	ENSMUST00000224151.1;ENSMUST00000224972.1;ENSMUST00000225013.1;ENSMUST00000225734.1	540;6677;9933;9865;10063;9771;-895;315;-908
2244	cg31449327_TC11	95833	chr13	37735046	37735047	0.10771	Hyper	chr13	37735045	37735047	+	NA	NA	NA	NA	225;6362;9618;9550;9748;9456;-580;630;-593
2250	cg31455316_TC21	95884	chr13	38197570	38197718	0.112	Hyper	chr13	38197569	38197571	+	Dsp	Dsp;Dsp	protein_coding;protein_coding	ENSMUST00000124830.2;ENSMUST00000127906.7	214;6351;9607;9539;9737;9445;-569;641;-582
2253	cg31459309_TC21	95899	chr13	38548223	38548874	0.104722	Hyper	chr13	38548222	38548224	-	NA	NA	NA	NA	111;6248;9504;9436;9634;9342;-466;744;-479
2254	cg31459378_BC21	95901	chr13	38554771	38580252	0.103463	Hyper	chr13	38554913	38554915	-	Gm40922	Gm40922	lincRNA	ENSMUST00000225387.1	51;6188;9444;9376;9574;9282;-406;804;-419
2256	cg31461232_BC21	95916	chr13	38723494	38723794	0.112986	Hyper	chr13	38723493	38723495	-	Gm46392;Gm47510	Gm46392;Gm47510	lincRNA;lincRNA	ENSMUST00000224240.1;ENSMUST00000225499.1	23;6160;9416;9348;9546;9254;-378;832;-391
2257	cg31461237_TC11	95916	chr13	38723494	38723794	0.112178	Hyper	chr13	38723792	38723794	-	Gm46392;Gm47510	Gm46392;Gm47510	lincRNA;lincRNA	ENSMUST00000224240.1;ENSMUST00000225499.1	5;6142;9398;9330;9528;9236;-360;850;-373
2260	cg31467777_BC21	95941	chr13	39524217	39524218	0.227517	Hyper	chr13	39524216	39524218	+	NA	NA	NA	NA	-34;6103;9359;9291;9489;9197;-321;889;-334
2263	cg31475722_BC21	95973	chr13	40606753	40607164	0.101274	Hyper	chr13	40606752	40606754	+	Gm47039	Gm47039	lincRNA	ENSMUST00000223618.1	-44;6093;9349;9281;9479;9187;-311;899;-324
2264	cg31476629_TC21	95980	chr13	40702641	40703019	0.106443	Hyper	chr13	40702640	40702642	+	Gm9979	Gm9979	lincRNA	ENSMUST00000069457.1	-64;6073;9329;9261;9459;9167;-291;919;-304
2267	cg31481822_BC21	96029	chr13	41098437	41098587	0.100773	Hyper	chr13	41098436	41098438	-	NA	NA	NA	NA	-92;6045;9301;9233;9431;9139;-263;947;-276
2268	cg31481827_BC21	96029	chr13	41098437	41098587	0.127152	Hyper	chr13	41098585	41098587	+	NA	NA	NA	NA	-227;5910;9166;9098;9296;9004;-128;1082;-141
2284	cg31495957_BC21	96112	chr13	42565825	42565826	0.120995	Hyper	chr13	42565824	42565826	+	NA	NA	NA	NA	-261;5876;9132;9064;9262;8970;-94;1116;-107
2293	cg31502620_BC21	96156	chr13	43200483	43200484	0.122927	Hyper	chr13	43200482	43200484	+	Gfod1	Gfod1	protein_coding	ENSMUST00000055341.6	-280;5857;9113;9045;9243;8951;-75;1135;-88
2294	cg31502632_TC21	96157	chr13	43200684	43200973	0.102848	Hyper	chr13	43200683	43200685	+	Gfod1	Gfod1	protein_coding	ENSMUST00000055341.6	-505;5632;8888;8820;9018;8726;150;1360;137
2295	cg31502634_BC11	96157	chr13	43200684	43200973	0.125814	Hyper	chr13	43200707	43200709	+	Gfod1	Gfod1	protein_coding	ENSMUST00000055341.6	-600;5537;8793;8725;8923;8631;245;1455;232
2296	cg31502637_BC21	96157	chr13	43200684	43200973	0.162063	Hyper	chr13	43200734	43200736	-	Gfod1	Gfod1	protein_coding	ENSMUST00000055341.6	-810;5327;8583;8515;8713;8421;455;1665;442
2297	cg31502645_TC21	96157	chr13	43200684	43200973	0.110594	Hyper	chr13	43200971	43200973	-	Gfod1	Gfod1	protein_coding	ENSMUST00000055341.6	6918;-165;11840;-251;11958;305;6918
2300	cg31507142_TC21	96198	chr13	43567398	43567714	0.105961	Hyper	chr13	43567673	43567675	-	NA	NA	NA	NA	7284;201;12206;115;12324;671;7284
2301	cg31507143_TC21	96198	chr13	43567398	43567714	0.118128	Hyper	chr13	43567712	43567714	+	NA	NA	NA	NA	NA
2315	cg31519957_TC21	96292	chr13	44683750	44683751	0.106765	Hyper	chr13	44683749	44683751	+	NA	NA	NA	NA	NA
2321	cg31525426_BC11	96336	chr13	45242867	45242868	0.124536	Hyper	chr13	45242866	45242868	+	Gm47448	Gm47448;Gm47448;Gm47448	lincRNA;lincRNA;lincRNA	ENSMUST00000220694.1;ENSMUST00000220736.1;ENSMUST00000222925.1	21982;21865;21921;19368;15368
2325	cg31529288_BC21	96363	chr13	45568390	45568391	0.143357	Hyper	chr13	45568389	45568391	+	Atxn1	Atxn1;Atxn1;Atxn1	protein_coding;protein_coding;protein_coding	ENSMUST00000091628.10;ENSMUST00000167708.3;ENSMUST00000180110.8	8381;86388;86271;86327;83774
2326	cg31529290_BC21	96364	chr13	45568422	45568423	0.11422	Hyper	chr13	45568421	45568423	+	Atxn1	Atxn1;Atxn1;Atxn1	protein_coding;protein_coding;protein_coding	ENSMUST00000091628.10;ENSMUST00000167708.3;ENSMUST00000180110.8	8284;86485;86368;86424;83871
2327	cg31529292_TC21	96365	chr13	45568438	45568439	0.138367	Hyper	chr13	45568437	45568439	-	Atxn1	Atxn1;Atxn1;Atxn1	protein_coding;protein_coding;protein_coding	ENSMUST00000091628.10;ENSMUST00000167708.3;ENSMUST00000180110.8	NA
2334	cg31538840_BC21	96419	chr13	46503316	46503317	0.110186	Hyper	chr13	46503315	46503317	-	Cap2;Gm35110	Cap2;Cap2;Cap2;Gm35110;Gm35110	protein_coding;protein_coding;protein_coding;bidirectional_promoter_lncRNA;bidirectional_promoter_lncRNA	ENSMUST00000021802.15;ENSMUST00000119341.1;ENSMUST00000225824.1;ENSMUST00000225579.1;ENSMUST00000226076.1	NA
2335	cg31541647_BC21	96441	chr13	46728955	46752547	0.119347	Hyper	chr13	46752449	46752451	+	Kif13a	Kif13a;Kif13a;Kif13a	protein_coding;protein_coding;protein_coding	ENSMUST00000056978.7;ENSMUST00000223881.1;ENSMUST00000225836.1	NA
2336	cg31541651_BC21	96441	chr13	46728955	46752547	0.122646	Hyper	chr13	46752545	46752547	+	Kif13a	Kif13a;Kif13a;Kif13a	protein_coding;protein_coding;protein_coding	ENSMUST00000056978.7;ENSMUST00000223881.1;ENSMUST00000225836.1	136442;7473;136445
2339	cg31551882_TC11	96491	chr13	47576184	47576185	0.102378	Hyper	chr13	47576183	47576185	+	NA	NA	NA	NA	NA
2340	cg31553244_TC21	96496	chr13	47747534	47747535	0.176925	Hyper	chr13	47747533	47747535	+	NA	NA	NA	NA	NA
2342	cg31556373_BC21	96514	chr13	48097645	48097646	0.122086	Hyper	chr13	48097644	48097646	-	A330033J07Rik	A330033J07Rik	antisense	ENSMUST00000180921.1	-183
2347	cg31560525_BC21	96534	chr13	48490386	48490593	0.184312	Hyper	chr13	48490385	48490387	-	Zfp169	Zfp169;Zfp169;Zfp169;Zfp169	protein_coding;protein_coding;protein_coding;protein_coding	ENSMUST00000110110.8;ENSMUST00000167682.7;ENSMUST00000176176.7;ENSMUST00000177530.7	7985;7957;7957;98;7656;7927
2348	cg31560536_BC21	96534	chr13	48490386	48490593	0.153067	Hyper	chr13	48490591	48490593	+	Zfp169	Zfp169;Zfp169;Zfp169;Zfp169	protein_coding;protein_coding;protein_coding;protein_coding	ENSMUST00000110110.8;ENSMUST00000167682.7;ENSMUST00000176176.7;ENSMUST00000177530.7	7878;7850;7850;-9;7549;7820
2349	cg31560554_TC21	96535	chr13	48490962	48490963	0.133993	Hyper	chr13	48490961	48490963	-	Zfp169	Zfp169;Zfp169;Zfp169;Zfp169	protein_coding;protein_coding;protein_coding;protein_coding	ENSMUST00000110110.8;ENSMUST00000167682.7;ENSMUST00000176176.7;ENSMUST00000177530.7	60473
2350	cg31562055_TC21	96553	chr13	48626264	48626265	0.175361	Hyper	chr13	48626263	48626265	+	Ptpdc1	Ptpdc1;Ptpdc1;Ptpdc1	nonsense_mediated_decay;protein_coding;protein_coding	ENSMUST00000223025.1;ENSMUST00000035824.10;ENSMUST00000222028.1	188;25804;24977;25804;25804;25803
2351	cg31563367_BC11	96569	chr13	48717665	48717666	0.112115	Hyper	chr13	48717664	48717666	-	NA	NA	NA	NA	201601;1236
2359	cg31576840_TC21	96681	chr13	50136721	50136722	0.123721	Hyper	chr13	50136720	50136722	+	4933433N18Rik	4933433N18Rik	lincRNA	ENSMUST00000222134.1	58551;10154;57596
2362	cg31588983_TC21	96746	chr13	51631621	51631622	0.163985	Hyper	chr13	51631620	51631622	-	NA	NA	NA	NA	220
2364	cg31591530_TC11	96769	chr13	51808076	51808077	0.108271	Hyper	chr13	51808075	51808077	-	NA	NA	NA	NA	4082;4140
2380	cg31607094_BC21	96890	chr13	53118817	53118818	0.128184	Hyper	chr13	53118816	53118818	-	Ror2	Ror2;Ror2	protein_coding;protein_coding	ENSMUST00000021918.8;ENSMUST00000130235.7	NA
2384	cg31610779_BC21	96924	chr13	53394227	53394313	0.124089	Hyper	chr13	53394311	53394313	+	Gm2762	Gm2762;Gm2762;Gm2762;Gm2762;Gm2762;Gm2762;Gm2762	lincRNA;lincRNA;lincRNA;lincRNA;lincRNA;lincRNA;lincRNA	ENSMUST00000200797.1;ENSMUST00000201517.3;ENSMUST00000201658.3;ENSMUST00000201815.3;ENSMUST00000202366.1;ENSMUST00000202502.1;ENSMUST00000202976.3	NA
2386	cg31611883_TC21	96934	chr13	53476366	53476367	0.103686	Hyper	chr13	53476365	53476367	-	NA	NA	NA	NA	-526;-526;-475
2390	cg31616668_BC21	96964	chr13	53898758	53898759	0.103409	Hyper	chr13	53898757	53898759	+	NA	NA	NA	NA	257
2391	cg31617025_TC21	96967	chr13	53934713	53934869	0.139572	Hyper	chr13	53934712	53934714	+	Gm34557	Gm34557	lincRNA	ENSMUST00000223115.1	12011;11972;12011
2392	cg31617028_TC21	96967	chr13	53934713	53934869	0.110136	Hyper	chr13	53934867	53934869	-	Gm34557	Gm34557	lincRNA	ENSMUST00000223115.1	138
2393	cg31617504_TC11	96969	chr13	53988160	53988161	0.13524	Hyper	chr13	53988159	53988161	-	NA	NA	NA	NA	NA
2397	cg31619610_TC21	96990	chr13	54188464	54188465	0.142199	Hyper	chr13	54188463	54188465	-	NA	NA	NA	NA	16875;16844;16815;16875;16844;5599;-636;-536;16893;16733;16801;3245
2401	cg31623178_TC21	97024	chr13	54469349	54469350	0.113436	Hyper	chr13	54469348	54469350	-	Thoc3	Thoc3;Thoc3;Thoc3	processed_transcript;protein_coding;retained_intron	ENSMUST00000151158.1;ENSMUST00000026990.5;ENSMUST00000135404.1	NA
2402	cg31623442_TC21	97026	chr13	54498624	54498625	0.107622	Hyper	chr13	54498623	54498625	-	NA	NA	NA	NA	89077
2403	cg31624330_TC11	97040	chr13	54578388	54578389	0.129341	Hyper	chr13	54578387	54578389	+	Arl10	Arl10;Arl10;Arl10;Arl10	processed_transcript;protein_coding;protein_coding;protein_coding	ENSMUST00000135354.1;ENSMUST00000026988.10;ENSMUST00000142246.1;ENSMUST00000156024.1	NA
2407	cg31632742_BC21	97118	chr13	55166281	55166282	0.111729	Hyper	chr13	55166280	55166282	+	Fgfr4	Fgfr4	protein_coding	ENSMUST00000005452.5	NA
2408	cg31632759_BC21	97119	chr13	55166980	55166981	0.103328	Hyper	chr13	55166979	55166981	+	Fgfr4	Fgfr4	protein_coding	ENSMUST00000005452.5	-357;-369;-253;-905
2409	cg31633334_TC21	97127	chr13	55209842	55209850	0.133396	Hyper	chr13	55209848	55209850	-	Nsd1	Nsd1;Nsd1;Nsd1	protein_coding;protein_coding;protein_coding	ENSMUST00000099490.2;ENSMUST00000224156.1;ENSMUST00000224973.1	54003;54003;54167
2414	cg31651128_TC11	97311	chr13	56433325	56433326	0.124978	Hyper	chr13	56433324	56433326	+	Gm3045	Gm3045	protein_coding	ENSMUST00000212844.1	-31;-40
2420	cg31655254_TC21	97354	chr13	56765024	56765025	0.132534	Hyper	chr13	56765023	56765025	-	NA	NA	NA	NA	95453;95453;40;95453;95444
2421	cg31655924_BC11	97361	chr13	56810430	56810431	0.113246	Hyper	chr13	56810429	56810431	-	Trpc7	Trpc7;Trpc7;Trpc7;Trpc7;Trpc7;Trpc7;Trpc7;Trpc7	nonsense_mediated_decay;nonsense_mediated_decay;nonsense_mediated_decay;protein_coding;protein_coding;protein_coding;protein_coding;protein_coding	ENSMUST00000151918.7;ENSMUST00000173067.8;ENSMUST00000173466.2;ENSMUST00000022023.12;ENSMUST00000109871.7;ENSMUST00000173513.8;ENSMUST00000173817.8;ENSMUST00000174457.8	-169;-169;-169;-178
2422	cg31656800_BC21	97364	chr13	56887629	56887630	0.149646	Hyper	chr13	56887628	56887630	+	Trpc7	Trpc7;Trpc7;Trpc7;Trpc7;Trpc7;Trpc7;Trpc7;Trpc7	nonsense_mediated_decay;nonsense_mediated_decay;nonsense_mediated_decay;protein_coding;protein_coding;protein_coding;protein_coding;protein_coding	ENSMUST00000151918.7;ENSMUST00000173067.8;ENSMUST00000173466.2;ENSMUST00000022023.12;ENSMUST00000109871.7;ENSMUST00000173513.8;ENSMUST00000173817.8;ENSMUST00000174457.8	NA
2423	cg31656803_TC11	97365	chr13	56887653	56887654	0.147115	Hyper	chr13	56887652	56887654	+	Trpc7	Trpc7;Trpc7;Trpc7;Trpc7;Trpc7;Trpc7;Trpc7;Trpc7	nonsense_mediated_decay;nonsense_mediated_decay;nonsense_mediated_decay;protein_coding;protein_coding;protein_coding;protein_coding;protein_coding	ENSMUST00000151918.7;ENSMUST00000173067.8;ENSMUST00000173466.2;ENSMUST00000022023.12;ENSMUST00000109871.7;ENSMUST00000173513.8;ENSMUST00000173817.8;ENSMUST00000174457.8	21157;27311;77716
2428	cg31669922_BC11	97433	chr13	58071649	58071650	0.100035	Hyper	chr13	58071648	58071650	+	Klhl3	Klhl3;Klhl3	processed_transcript;protein_coding	ENSMUST00000091583.5;ENSMUST00000160860.8	83699;140258
2431	cg31674626_TC11	97474	chr13	58403829	58403830	0.192399	Hyper	chr13	58403828	58403830	+	Hnrnpk;Rmi1	Hnrnpk;Hnrnpk;Hnrnpk;Hnrnpk;Hnrnpk;Hnrnpk;Hnrnpk;Hnrnpk;Hnrnpk;Rmi1;Rmi1;Rmi1;Rmi1;Rmi1	nonsense_mediated_decay;nonsense_mediated_decay;protein_coding;protein_coding;protein_coding;protein_coding;protein_coding;protein_coding;retained_intron;processed_transcript;protein_coding;protein_coding;protein_coding;protein_coding	ENSMUST00000175847.7;ENSMUST00000224836.1;ENSMUST00000043269.13;ENSMUST00000116403.8;ENSMUST00000176207.7;ENSMUST00000177019.7;ENSMUST00000177060.7;ENSMUST00000224182.1;ENSMUST00000175939.1;ENSMUST00000224758.1;ENSMUST00000042450.9;ENSMUST00000224479.1;ENSMUST00000225815.1;ENSMUST00000225828.1	586724
2433	cg31677422_TC21	97489	chr13	58610716	58631124	0.129543	Hyper	chr13	58630879	58630881	+	NA	NA	NA	NA	1373
2434	cg31677428_TC21	97490	chr13	58631172	58631173	0.117051	Hyper	chr13	58631171	58631173	+	NA	NA	NA	NA	54980
2436	cg31680892_TC11	97507	chr13	58922193	58922194	0.456536	Hyper	chr13	58922192	58922194	+	Ntrk2	Ntrk2;Ntrk2;Ntrk2;Ntrk2;Ntrk2	nonsense_mediated_decay;protein_coding;protein_coding;protein_coding;protein_coding	ENSMUST00000223636.1;ENSMUST00000079828.6;ENSMUST00000109838.9;ENSMUST00000224259.1;ENSMUST00000225488.1	936046;1227762;936046
2437	cg31680897_TC21	97508	chr13	58922270	58922271	0.283203	Hyper	chr13	58922269	58922271	+	Ntrk2	Ntrk2;Ntrk2;Ntrk2;Ntrk2;Ntrk2	nonsense_mediated_decay;protein_coding;protein_coding;protein_coding;protein_coding	ENSMUST00000223636.1;ENSMUST00000079828.6;ENSMUST00000109838.9;ENSMUST00000224259.1;ENSMUST00000225488.1	935829;1227545;935829
2439	cg31685538_TC21	97526	chr13	59329916	59363626	0.104803	Hyper	chr13	59329915	59329917	+	Gm47360	Gm47360;Gm47360	lincRNA;lincRNA	ENSMUST00000224237.1;ENSMUST00000225371.1	455504;189083;6477;455504;747220;455504
2440	cg31685899_BC21	97526	chr13	59329916	59363626	0.120047	Hyper	chr13	59363588	59363590	-	NA	NA	NA	NA	113889;113807
2443	cg31689321_TC21	97561	chr13	59653032	59653033	0.106226	Hyper	chr13	59653031	59653033	+	Golm1	Golm1;Golm1;Golm1	processed_transcript;protein_coding;protein_coding	ENSMUST00000225333.1;ENSMUST00000022039.6;ENSMUST00000095739.9	-181;-397
2444	cg31692165_BC11	97594	chr13	59873744	59873789	0.142195	Hyper	chr13	59873743	59873745	+	Gm48384	Gm48384	lincRNA	ENSMUST00000225895.1	NA
2445	cg31692255_BC21	97595	chr13	59881534	59881535	0.148197	Hyper	chr13	59881533	59881535	-	NA	NA	NA	NA	13
2447	cg31694093_TC21	97605	chr13	60060734	60060735	0.103535	Hyper	chr13	60060733	60060735	-	A530065N20Rik	A530065N20Rik	lincRNA	ENSMUST00000225266.1	1179;1209
2448	cg31694858_BC11	97613	chr13	60131814	60131815	0.108934	Hyper	chr13	60131813	60131815	+	NA	NA	NA	NA	16663;16693
2452	cg31699941_BC21	97642	chr13	60610683	60610684	0.165592	Hyper	chr13	60610682	60610684	+	Dapk1	Dapk1;Dapk1;Dapk1;Dapk1;Dapk1	protein_coding;protein_coding;protein_coding;retained_intron;retained_intron	ENSMUST00000044083.8;ENSMUST00000077453.12;ENSMUST00000226059.1;ENSMUST00000224340.1;ENSMUST00000225632.1	16778;16808
2460	cg31713707_TC21	97715	chr13	62778790	62778791	0.132432	Hyper	chr13	62778789	62778791	-	Gm21963;Gm24588;Gm5141	Gm21963;Gm24588;Gm5141;Gm5141	processed_pseudogene;miRNA;protein_coding;retained_intron	ENSMUST00000179519.2;ENSMUST00000116696.1;ENSMUST00000201047.3;ENSMUST00000202582.1	20764;21226
2461	cg31713718_TC21	97716	chr13	62779187	62779188	0.150353	Hyper	chr13	62779186	62779188	-	Gm24588;Gm5141	Gm24588;Gm5141;Gm5141	miRNA;protein_coding;retained_intron	ENSMUST00000116696.1;ENSMUST00000201047.3;ENSMUST00000202582.1	-528;57728
2462	cg31713719_TC21	97717	chr13	62779218	62779219	0.11258	Hyper	chr13	62779217	62779219	-	Gm24588;Gm5141	Gm24588;Gm5141;Gm5141	miRNA;protein_coding;retained_intron	ENSMUST00000116696.1;ENSMUST00000201047.3;ENSMUST00000202582.1	NA
2468	cg31724246_BC11	97809	chr13	64023472	64023473	0.24844	Hyper	chr13	64023471	64023473	+	NA	NA	NA	NA	9058;10399;9921
2469	cg31724713_TC11	97811	chr13	64081358	64081359	0.124012	Hyper	chr13	64081357	64081359	+	Hsd17b3	Hsd17b3;Hsd17b3;Hsd17b3;Hsd17b3	protein_coding;protein_coding;protein_coding;protein_coding	ENSMUST00000039832.6;ENSMUST00000166224.7;ENSMUST00000222783.1;ENSMUST00000222810.1	24492;25833;25355
2471	cg31728689_TC21	97842	chr13	64457567	64457568	0.51709	Hyper	chr13	64457566	64457568	-	Gm31218;Gm7712	Gm31218;Gm31218;Gm7712;Gm7712	lincRNA;lincRNA;processed_transcript;transcribed_processed_pseudogene	ENSMUST00000221181.1;ENSMUST00000221428.1;ENSMUST00000222214.1;ENSMUST00000222331.1	20262;16680;20325;21124;21124;21124
2474	cg31731291_BC11	97859	chr13	64913944	64913945	0.114678	Hyper	chr13	64913943	64913945	-	Eif1-ps2	Eif1-ps2	processed_pseudogene	ENSMUST00000221990.1	69214;69214;69214
2475	cg31732832_BC11	97875	chr13	65205984	65206163	0.118212	Hyper	chr13	65206045	65206047	+	Nlrp4f	Nlrp4f;Nlrp4f;Nlrp4f;Nlrp4f;Nlrp4f;Nlrp4f	nonsense_mediated_decay;protein_coding;protein_coding;protein_coding;protein_coding;protein_coding	ENSMUST00000222514.1;ENSMUST00000037372.7;ENSMUST00000221659.1;ENSMUST00000222273.1;ENSMUST00000222559.1;ENSMUST00000223418.1	370817;370817;370817
2476	cg31732981_BC21	97877	chr13	65237152	65237153	0.134157	Hyper	chr13	65237151	65237153	+	NA	NA	NA	NA	2323
2477	cg31733368_BC11	97886	chr13	65259665	65259666	0.102033	Hyper	chr13	65259664	65259666	+	Gm10775	Gm10775	protein_coding	ENSMUST00000099425.2	NA
2482	cg31743694_BC21	97932	chr13	67187152	67187275	0.15131	Hyper	chr13	67187151	67187153	+	Gm49646;Gm9626	Gm49646;Gm9626	processed_pseudogene;processed_pseudogene	ENSMUST00000225774.1;ENSMUST00000223769.1	NA
2483	cg31743699_TC21	97932	chr13	67187152	67187275	0.120507	Hyper	chr13	67187273	67187275	-	Gm49646;Gm9626	Gm49646;Gm9626	processed_pseudogene;processed_pseudogene	ENSMUST00000225774.1;ENSMUST00000223769.1	NA
2486	cg31745793_BC21	97962	chr13	67484872	67484873	0.153211	Hyper	chr13	67484871	67484873	+	Zfp874b	Zfp874b;Zfp874b;Zfp874b;Zfp874b;Zfp874b	processed_transcript;processed_transcript;processed_transcript;protein_coding;protein_coding	ENSMUST00000223711.1;ENSMUST00000224308.1;ENSMUST00000225027.1;ENSMUST00000019572.8;ENSMUST00000223868.1	7626
2488	cg31748355_TC21	97992	chr13	67831035	67831139	0.125594	Hyper	chr13	67831034	67831036	-	4930525G20Rik;Gm10037	4930525G20Rik;Gm10037	antisense;protein_coding	ENSMUST00000181912.1;ENSMUST00000221266.1	7746
2489	cg31748627_BC21	97999	chr13	67862941	67863819	0.100788	Hyper	chr13	67862958	67862960	+	BC048507	BC048507	protein_coding	ENSMUST00000078471.6	1338;1338
2490	cg31750389_TC21	98002	chr13	68059134	68059135	0.367963	Hyper	chr13	68059133	68059135	+	NA	NA	NA	NA	20340;20340
2491	cg31754025_BC11	98003	chr13	68467696	68566107	0.113198	Hyper	chr13	68467695	68467697	+	NA	NA	NA	NA	-1262;29171;29171
2492	cg31755476_BC21	98013	chr13	68608174	68608314	0.10591	Hyper	chr13	68608173	68608175	+	1700001L19Rik	1700001L19Rik;1700001L19Rik	protein_coding;protein_coding	ENSMUST00000022007.7;ENSMUST00000222604.1	-419
2495	cg31761609_TC11	98026	chr13	69456796	69456797	0.102197	Hyper	chr13	69456795	69456797	-	NA	NA	NA	NA	-218
2501	cg31767776_BC21	98067	chr13	70003867	70007843	0.111619	Hyper	chr13	70003866	70003868	-	NA	NA	NA	NA	7381;7447
2502	cg31767840_TC21	98067	chr13	70003867	70007843	0.126197	Hyper	chr13	70007841	70007843	-	1700084F23Rik;Gm47655	1700084F23Rik;1700084F23Rik;Gm47655	lincRNA;lincRNA;processed_pseudogene	ENSMUST00000186662.6;ENSMUST00000189890.6;ENSMUST00000221449.1	13230
2507	cg31769657_TC21	98082	chr13	70234368	70234485	0.109316	Hyper	chr13	70234367	70234369	+	4930520P13Rik	4930520P13Rik	lincRNA	ENSMUST00000222622.1	13756
2512	cg31778715_BC21	98126	chr13	71404112	71404113	0.131685	Hyper	chr13	71404111	71404113	+	NA	NA	NA	NA	13788
2513	cg31778725_BC21	98127	chr13	71404626	71404627	0.107664	Hyper	chr13	71404625	71404627	+	NA	NA	NA	NA	37342;36777;36841
2522	cg31806091_BC21	98315	chr13	74864265	74864266	0.124581	Hyper	chr13	74864264	74864266	-	Hnrnpa1l2-ps	Hnrnpa1l2-ps	processed_pseudogene	ENSMUST00000129154.2	25951;25386;25450
2523	cg31809039_TC21	98324	chr13	75518428	75518429	0.116598	Hyper	chr13	75518427	75518429	-	Gm8278	Gm8278	processed_pseudogene	ENSMUST00000222840.1	13329
2525	cg31811042_BC21	98334	chr13	75843943	75843944	0.148519	Hyper	chr13	75843942	75843944	+	Glrx	Glrx;Glrx;Glrx;Glrx	protein_coding;protein_coding;protein_coding;retained_intron	ENSMUST00000022082.7;ENSMUST00000220523.1;ENSMUST00000223120.1;ENSMUST00000222530.1	74541;273984
2526	cg31811693_BC11	98337	chr13	75930376	75930377	0.300444	Hyper	chr13	75930375	75930377	-	Gm15528;Rhobtb3	Gm15528;Rhobtb3;Rhobtb3	processed_pseudogene;protein_coding;protein_coding	ENSMUST00000117821.1;ENSMUST00000022078.11;ENSMUST00000109606.2	131;95907;37403
2529	cg31819694_TC21	98365	chr13	77398303	77398304	0.198084	Hyper	chr13	77398302	77398304	+	2210408I21Rik	2210408I21Rik	protein_coding	ENSMUST00000168779.2	98459
2531	cg31828168_BC21	98404	chr13	78954840	78954841	0.122782	Hyper	chr13	78954839	78954841	+	Gm8345	Gm8345	processed_pseudogene	ENSMUST00000225033.1	-64
2533	cg31831048_BC21	98418	chr13	79652397	79652398	0.154757	Hyper	chr13	79652396	79652398	-	NA	NA	NA	NA	836;833;819;861;-839
2534	cg31837719_TC21	98446	chr13	81029894	81029895	0.127564	Hyper	chr13	81029893	81029895	+	9330111N05Rik;Gm4813	9330111N05Rik;9330111N05Rik;9330111N05Rik;9330111N05Rik;Gm4813	antisense;antisense;antisense;antisense;processed_pseudogene	ENSMUST00000180409.1;ENSMUST00000181043.7;ENSMUST00000181508.1;ENSMUST00000225082.1;ENSMUST00000225928.1	-1430;1365;1362;1348;1390;-1417;-310
2540	cg31843336_TC21	98474	chr13	81757228	81757229	0.112738	Hyper	chr13	81757227	81757229	+	NA	NA	NA	NA	3948;12081;23406;1644
2542	cg31846960_TC21	98488	chr13	82379756	82379757	0.111023	Hyper	chr13	82379755	82379757	+	Gm4936	Gm4936	processed_pseudogene	ENSMUST00000224376.1	3770;12259;23584;1822
2546	cg31855933_TC21	98549	chr13	84066348	84066376	0.13085	Hyper	chr13	84066347	84066349	-	NA	NA	NA	NA	3748;12281;23606;1844
2547	cg31858636_TC11	98556	chr13	84565926	84566559	0.113932	Hyper	chr13	84566557	84566559	+	NA	NA	NA	NA	388;6373;6373
2550	cg31859167_BC21	98559	chr13	84690614	84758987	0.104415	Hyper	chr13	84690613	84690615	-	Gm26913	Gm26913	processed_pseudogene	ENSMUST00000182391.1	-220;2032;3017;-214;3072
2554	cg31869794_BC21	98582	chr13	87047223	87047224	0.108563	Hyper	chr13	87047222	87047224	+	NA	NA	NA	NA	227
2556	cg31872447_TC21	98590	chr13	87645688	87645689	0.112461	Hyper	chr13	87645687	87645689	-	NA	NA	NA	NA	-1287
2558	cg31879636_BC21	98615	chr13	89427902	89427903	0.132274	Hyper	chr13	89427901	89427903	-	NA	NA	NA	NA	41421
2560	cg31881445_BC11	98626	chr13	89738795	89738796	0.115219	Hyper	chr13	89738794	89738796	-	Gm4117;Vcan	Gm4117;Gm4117;Vcan;Vcan;Vcan;Vcan;Vcan;Vcan	antisense;antisense;protein_coding;protein_coding;protein_coding;protein_coding;protein_coding;protein_coding	ENSMUST00000044500.5;ENSMUST00000161917.1;ENSMUST00000109543.8;ENSMUST00000109544.8;ENSMUST00000109546.8;ENSMUST00000159337.7;ENSMUST00000159910.7;ENSMUST00000162715.1	286;612;592
2561	cg31885037_TC11	98634	chr13	90417430	90417431	0.109008	Hyper	chr13	90417429	90417431	-	Gm47520	Gm47520	lincRNA	ENSMUST00000225049.1	59400;59726;59706
2564	cg31890224_BC21	98649	chr13	91226604	91226605	0.118612	Hyper	chr13	91226603	91226605	-	NA	NA	NA	NA	NA
2565	cg31899788_BC11	98688	chr13	92440366	92440367	0.108628	Hyper	chr13	92440365	92440367	+	Ankrd34b	Ankrd34b;Ankrd34b	protein_coding;protein_coding	ENSMUST00000061594.12;ENSMUST00000168871.1	-686;2263;874;16050;16050
2566	cg31903183_TC21	98707	chr13	92794450	92794451	0.100583	Hyper	chr13	92794449	92794451	+	Thbs4	Thbs4	protein_coding	ENSMUST00000022213.7	2632
2571	cg31906455_TC21	98723	chr13	93192958	93192959	0.119312	Hyper	chr13	93192957	93192959	+	Tent2	Tent2;Tent2;Tent2;Tent2	nonsense_mediated_decay;protein_coding;protein_coding;protein_coding	ENSMUST00000224545.1;ENSMUST00000048702.6;ENSMUST00000224464.1;ENSMUST00000225868.1	279;5684;20129;271;-1226
2574	cg31910741_TC11	98742	chr13	93674649	93674932	0.110039	Hyper	chr13	93674648	93674650	+	Bhmt2;Dmgdh	Bhmt2;Dmgdh	protein_coding;protein_coding	ENSMUST00000015941.7;ENSMUST00000048001.7	4225;9630
2577	cg31911919_BC21	98750	chr13	93790461	93790462	0.152785	Hyper	chr13	93790460	93790462	-	Arsb;Mir5624	Arsb;Arsb;Mir5624	processed_transcript;protein_coding;miRNA	ENSMUST00000220652.1;ENSMUST00000091403.5;ENSMUST00000176635.1	NA
2584	cg31924246_BC21	98823	chr13	94886450	94886451	0.108769	Hyper	chr13	94886449	94886451	+	NA	NA	NA	NA	194571;194571
2588	cg31928749_BC21	98850	chr13	95336234	95336235	0.120962	Hyper	chr13	95336233	95336235	+	Zbed3	Zbed3;Zbed3;Zbed3	protein_coding;protein_coding;protein_coding	ENSMUST00000045909.7;ENSMUST00000221807.1;ENSMUST00000222456.1	194777;194777
2589	cg31930418_TC21	98856	chr13	95478680	95478714	0.106862	Hyper	chr13	95478712	95478714	-	S100z	S100z	protein_coding	ENSMUST00000022186.4	2860;8698;8999
2592	cg31931883_BC11	98870	chr13	95604185	95604243	0.112641	Hyper	chr13	95604184	95604186	-	F2r	F2r	protein_coding	ENSMUST00000059193.6	-21;3
2593	cg31931886_BC21	98870	chr13	95604185	95604243	0.116181	Hyper	chr13	95604241	95604243	+	F2r	F2r	protein_coding	ENSMUST00000059193.6	1216;1202;-95
2594	cg31931897_TC21	98871	chr13	95604449	95604462	0.13275	Hyper	chr13	95604448	95604450	+	F2r	F2r	protein_coding	ENSMUST00000059193.6	46;911;353;874
2595	cg31931898_TC21	98871	chr13	95604449	95604462	0.124565	Hyper	chr13	95604460	95604462	+	F2r	F2r	protein_coding	ENSMUST00000059193.6	123;988;430;951
2599	cg31940294_BC21	98917	chr13	96471177	96471229	0.138495	Hyper	chr13	96471176	96471178	-	Ankdd1b	Ankdd1b;Ankdd1b;Ankdd1b;Ankdd1b;Ankdd1b	nonsense_mediated_decay;nonsense_mediated_decay;protein_coding;protein_coding;protein_coding	ENSMUST00000238922.1;ENSMUST00000239137.1;ENSMUST00000055607.12;ENSMUST00000181613.2;ENSMUST00000239026.1	-802;-144;748
2600	cg31940295_TC21	98917	chr13	96471177	96471229	0.121531	Hyper	chr13	96471227	96471229	+	Ankdd1b	Ankdd1b;Ankdd1b;Ankdd1b;Ankdd1b;Ankdd1b	nonsense_mediated_decay;nonsense_mediated_decay;protein_coding;protein_coding;protein_coding	ENSMUST00000238922.1;ENSMUST00000239137.1;ENSMUST00000055607.12;ENSMUST00000181613.2;ENSMUST00000239026.1	-593;-353;539
2601	cg31942093_BC21	98925	chr13	96669946	96669947	0.243471	Hyper	chr13	96669945	96669947	+	Hmgcr	Hmgcr;Hmgcr;Hmgcr;Hmgcr;Hmgcr;Hmgcr	protein_coding;protein_coding;protein_coding;protein_coding;retained_intron;retained_intron	ENSMUST00000022176.14;ENSMUST00000169196.7;ENSMUST00000169966.1;ENSMUST00000171537.1;ENSMUST00000163201.1;ENSMUST00000168374.1	-148;-798;94
2602	cg31942856_BC21	98932	chr13	96748465	96748864	0.107668	Hyper	chr13	96748464	96748466	-	Ankrd31	Ankrd31;Ankrd31	protein_coding;protein_coding	ENSMUST00000207464.1;ENSMUST00000208758.1	-90;-856;36
2603	cg31942866_BC21	98932	chr13	96748465	96748864	0.124275	Hyper	chr13	96748673	96748675	+	Ankrd31	Ankrd31;Ankrd31	protein_coding;protein_coding	ENSMUST00000207464.1;ENSMUST00000208758.1	157268
2604	cg31942875_TC11	98932	chr13	96748465	96748864	0.182805	Hyper	chr13	96748862	96748864	+	Ankrd31	Ankrd31;Ankrd31	protein_coding;protein_coding	ENSMUST00000207464.1;ENSMUST00000208758.1	284700;188
2605	cg31944143_TC21	98936	chr13	96941934	96941935	0.117965	Hyper	chr13	96941933	96941935	-	Gcnt4	Gcnt4	protein_coding	ENSMUST00000171324.2	NA
2609	cg31945440_BC21	98946	chr13	97067211	97067297	0.174828	Hyper	chr13	97067210	97067212	+	Fam169a	Fam169a	protein_coding	ENSMUST00000169863.8	39636;39636;39379
2610	cg31945441_BC21	98946	chr13	97067211	97067297	0.150645	Hyper	chr13	97067253	97067255	+	Fam169a	Fam169a	protein_coding	ENSMUST00000169863.8	NA
2611	cg31945442_TC21	98946	chr13	97067211	97067297	0.131935	Hyper	chr13	97067295	97067297	+	Fam169a	Fam169a	protein_coding	ENSMUST00000169863.8	NA
2618	cg31956214_TC21	99027	chr13	98009354	98009355	0.506896	Hyper	chr13	98009353	98009355	+	Arhgef28	Arhgef28;Arhgef28;Arhgef28;Arhgef28;Arhgef28	nonsense_mediated_decay;processed_transcript;protein_coding;protein_coding;protein_coding	ENSMUST00000225884.1;ENSMUST00000225663.1;ENSMUST00000109426.2;ENSMUST00000223849.1;ENSMUST00000238746.1	13373;408;245;13648
2619	cg31956448_BC21	99028	chr13	98025548	98026026	0.124221	Hyper	chr13	98026024	98026026	-	Arhgef28	Arhgef28;Arhgef28;Arhgef28;Arhgef28	nonsense_mediated_decay;processed_transcript;protein_coding;protein_coding	ENSMUST00000225884.1;ENSMUST00000225663.1;ENSMUST00000109426.2;ENSMUST00000223849.1	NA
2626	cg31962500_TC21	99081	chr13	98517536	98517537	0.153713	Hyper	chr13	98517535	98517537	+	Gm37425	Gm37425	TEC	ENSMUST00000193184.1	NA
2627	cg31963199_TC21	99087	chr13	98573334	98573335	0.108152	Hyper	chr13	98573333	98573335	-	NA	NA	NA	NA	NA
2628	cg31963231_TC21	99090	chr13	98574024	98574111	0.11584	Hyper	chr13	98574023	98574025	-	NA	NA	NA	NA	-345;6729;6680;6754;6710;6713
2629	cg31963235_BC21	99090	chr13	98574024	98574111	0.103825	Hyper	chr13	98574097	98574099	-	NA	NA	NA	NA	8686;8637;8711;8667;8670
2630	cg31963830_BC21	99094	chr13	98613542	98613543	0.175385	Hyper	chr13	98613541	98613543	-	Gm48050;Gm4815	Gm48050;Gm4815	processed_transcript;processed_pseudogene	ENSMUST00000224567.1;ENSMUST00000223936.1	9192;9143;9217;9173;9176
2632	cg31964756_TC21	99101	chr13	98694516	98694661	0.106579	Hyper	chr13	98694515	98694517	+	Tmem171	Tmem171;Tmem171	protein_coding;protein_coding	ENSMUST00000064347.7;ENSMUST00000148950.1	9358;9309;9383;9339;9342
2633	cg31964760_TC21	99101	chr13	98694516	98694661	0.105362	Hyper	chr13	98694556	98694558	-	Tmem171	Tmem171;Tmem171	protein_coding;protein_coding	ENSMUST00000064347.7;ENSMUST00000148950.1	80;80;56
2640	cg31972732_BC11	99142	chr13	99421403	99421818	0.104354	Hyper	chr13	99421816	99421818	-	Map1b	Map1b	protein_coding	ENSMUST00000064762.5	57212;57324;48116
2645	cg31982160_TC21	99199	chr13	100438233	100438234	0.238318	Hyper	chr13	100438232	100438234	+	Naip1	Naip1;Naip1;Naip1;Naip1	nonsense_mediated_decay;protein_coding;protein_coding;protein_coding	ENSMUST00000221943.1;ENSMUST00000022142.6;ENSMUST00000221727.1;ENSMUST00000222155.1	48874;48789;48901;48901;39693
2652	cg31991140_BC11	99271	chr13	101470720	101470721	0.146302	Hyper	chr13	101470719	101470721	-	NA	NA	NA	NA	9135;9050;9162;9162;9162;-46
2659	cg31996482_TC21	99302	chr13	102141927	102142103	0.130296	Hyper	chr13	102141926	102141928	+	NA	NA	NA	NA	869;97
2660	cg31996489_BC21	99302	chr13	102141927	102142103	0.132791	Hyper	chr13	102142101	102142103	+	NA	NA	NA	NA	-847;-385
2663	cg31999714_BC21	99316	chr13	102656152	102656153	0.113955	Hyper	chr13	102656151	102656153	+	NA	NA	NA	NA	6425;6343;2207;6402
2671	cg32009204_TC21	99364	chr13	103592658	103592977	0.118519	Hyper	chr13	103592975	103592977	-	Gm30551	Gm30551	lincRNA	ENSMUST00000225130.1	-914;-809;-770;-837;-826;-1091;59;-821;-809;-821
2672	cg32012818_BC21	99380	chr13	103985799	103985999	0.101062	Hyper	chr13	103985798	103985800	-	NA	NA	NA	NA	1984;-198;12042;12081;5685;12910;12030;12042
2673	cg32012822_TC21	99380	chr13	103985799	103985999	0.10545	Hyper	chr13	103985997	103985999	+	NA	NA	NA	NA	7;7
2677	cg32018301_TC21	99406	chr13	104661347	104661348	0.123878	Hyper	chr13	104661346	104661348	+	Cwc27	Cwc27	protein_coding	ENSMUST00000022228.12	59;59
2678	cg32020452_TC21	99415	chr13	104918374	104938941	0.109821	Hyper	chr13	104938939	104938941	+	NA	NA	NA	NA	26183;-178
2681	cg32037850_TC21	99490	chr13	107578116	107578117	0.109731	Hyper	chr13	107578115	107578117	-	NA	NA	NA	NA	NA
2683	cg32038497_TC21	99501	chr13	107644938	107644939	0.102547	Hyper	chr13	107644937	107644939	+	NA	NA	NA	NA	42992;49800;49798;49805;49797;49804;43010
2684	cg32040632_BC21	99517	chr13	107828877	107828878	0.264704	Hyper	chr13	107828876	107828878	-	Zswim6	Zswim6;Zswim6	processed_transcript;protein_coding	ENSMUST00000225822.1;ENSMUST00000105097.2	3793;3796;3794;3801;3793;3800
2687	cg32042500_TC11	99533	chr13	107954683	107954684	0.129158	Hyper	chr13	107954682	107954684	-	NA	NA	NA	NA	NA
2688	cg32042508_BC21	99534	chr13	107955124	107955125	0.110941	Hyper	chr13	107955123	107955125	-	NA	NA	NA	NA	47023;47400;46935
2690	cg32046523_BC11	99561	chr13	108310614	108310615	0.109639	Hyper	chr13	108310613	108310615	-	Gm8990	Gm8990	processed_pseudogene	ENSMUST00000225465.1	241768
2695	cg32053098_BC21	99580	chr13	109240131	109240132	0.110971	Hyper	chr13	109240130	109240132	+	Pde4d	Pde4d;Pde4d;Pde4d;Pde4d;Pde4d	processed_transcript;protein_coding;protein_coding;protein_coding;retained_intron	ENSMUST00000129374.1;ENSMUST00000120671.7;ENSMUST00000122041.7;ENSMUST00000177907.7;ENSMUST00000138938.7	NA
2696	cg32053249_TC21	99583	chr13	109259806	109259807	0.106296	Hyper	chr13	109259805	109259807	-	Pde4d	Pde4d;Pde4d;Pde4d;Pde4d;Pde4d;Pde4d	processed_transcript;protein_coding;protein_coding;protein_coding;protein_coding;retained_intron	ENSMUST00000129374.1;ENSMUST00000120671.7;ENSMUST00000122041.7;ENSMUST00000153234.7;ENSMUST00000177907.7;ENSMUST00000138938.7	-13
2698	cg32062702_TC21	99633	chr13	110305855	110354343	0.10461	Hyper	chr13	110354341	110354343	+	Gapt	Gapt;Gapt	protein_coding;protein_coding	ENSMUST00000058806.6;ENSMUST00000224534.1	NA
2699	cg32063138_BC21	99640	chr13	110398804	110398805	0.104049	Hyper	chr13	110398803	110398805	-	Plk2	Plk2;Plk2	protein_coding;retained_intron	ENSMUST00000022212.8;ENSMUST00000225156.1	NA
2700	cg32063155_BC11	99641	chr13	110398824	110399274	0.127626	Hyper	chr13	110399272	110399274	-	Plk2	Plk2	protein_coding	ENSMUST00000022212.8	NA
2701	cg32064559_BC21	99645	chr13	110560838	110560839	0.104512	Hyper	chr13	110560837	110560839	+	NA	NA	NA	NA	6724;6701
2705	cg32069130_TC21	99664	chr13	111255061	111255665	0.111133	Hyper	chr13	111255663	111255665	-	Actbl2	Actbl2	protein_coding	ENSMUST00000054716.3	7222;7199
2706	cg32071730_BC11	99677	chr13	111549900	111549901	0.108182	Hyper	chr13	111549899	111549901	-	Gm15290;Gm49496	Gm15290;Gm49496	lincRNA;protein_coding	ENSMUST00000132880.2;ENSMUST00000231096.1	NA
2707	cg32071748_BC21	99678	chr13	111550713	111552068	0.108564	Hyper	chr13	111550712	111550714	+	Gm15290;Gm49496	Gm15290;Gm49496	lincRNA;protein_coding	ENSMUST00000132880.2;ENSMUST00000231096.1	NA
2709	cg32072049_TC21	99682	chr13	111575911	111575912	0.129227	Hyper	chr13	111575910	111575912	-	NA	NA	NA	NA	-290
2714	cg32076246_BC21	99711	chr13	111867918	111867933	0.124232	Hyper	chr13	111867917	111867919	+	Gm15326	Gm15326	lincRNA	ENSMUST00000128198.1	48647;48647
2715	cg32076247_TC21	99711	chr13	111867918	111867933	0.148906	Hyper	chr13	111867931	111867933	+	Gm15326	Gm15326	lincRNA	ENSMUST00000128198.1	6325;6348;6115
2724	cg32084949_BC21	99785	chr13	112652562	112652574	0.117761	Hyper	chr13	112652561	112652563	+	Ddx4	Ddx4;Ddx4	protein_coding;protein_coding	ENSMUST00000075748.6;ENSMUST00000099166.9	NA
2725	cg32084950_BC21	99785	chr13	112652562	112652574	0.115499	Hyper	chr13	112652572	112652574	+	Ddx4	Ddx4;Ddx4	protein_coding;protein_coding	ENSMUST00000075748.6;ENSMUST00000099166.9	1399;1399
2732	cg32094336_BC21	99850	chr13	113480314	113480315	0.105283	Hyper	chr13	113480313	113480315	+	4921509O07Rik;Gm31191	4921509O07Rik;Gm31191	lincRNA;processed_pseudogene	ENSMUST00000223835.1;ENSMUST00000223591.1	643;6533;6632
2736	cg32097484_BC21	99876	chr13	113762211	113762212	0.109184	Hyper	chr13	113762210	113762212	-	Gm6343	Gm6343	processed_pseudogene	ENSMUST00000225360.1	84;4985
2742	cg32104892_BC21	99910	chr13	114397240	114397241	0.196162	Hyper	chr13	114397239	114397241	+	NA	NA	NA	NA	-1416;512
2743	cg32111648_TC21	99933	chr13	115164755	115164756	0.104168	Hyper	chr13	115164754	115164756	+	Gm18759	Gm18759	processed_pseudogene	ENSMUST00000225121.1	-230;6897
2744	cg32111854_BC21	99935	chr13	115194718	115194748	0.125375	Hyper	chr13	115194717	115194719	+	NA	NA	NA	NA	402;7529
2745	cg32111856_BC21	99935	chr13	115194718	115194748	0.148309	Hyper	chr13	115194746	115194748	-	NA	NA	NA	NA	12267;11099;1982
2749	cg32119022_TC11	99950	chr13	116441659	116441797	0.122219	Hyper	chr13	116441658	116441660	-	NA	NA	NA	NA	-176;-563
2753	cg32129584_TC11	99981	chr13	117925729	117925799	0.120651	Hyper	chr13	117925797	117925799	-	Hcn1	Hcn1	protein_coding	ENSMUST00000006991.8	-787;-1174;7952
2754	cg32133222_TC11	99988	chr13	118569762	118569763	0.113453	Hyper	chr13	118569761	118569763	+	1700003P14Rik;Gm9098	1700003P14Rik;1700003P14Rik;1700003P14Rik;Gm9098	lincRNA;lincRNA;lincRNA;processed_pseudogene	ENSMUST00000185602.6;ENSMUST00000185959.1;ENSMUST00000191022.6;ENSMUST00000223971.1	2835;2727
2756	cg32133747_BC21	99994	chr13	118658675	118658676	0.229204	Hyper	chr13	118658674	118658676	+	Gm10732	Gm10732	lincRNA	ENSMUST00000224103.1	2674;2566
2757	cg32135078_TC21	100003	chr13	118886451	118886452	0.113908	Hyper	chr13	118886450	118886452	-	NA	NA	NA	NA	41001
2760	cg32141001_TC21	100033	chr13	119727526	119727527	0.112031	Hyper	chr13	119727525	119727527	+	Nim1k	Nim1k;Nim1k	protein_coding;retained_intron	ENSMUST00000178142.1;ENSMUST00000178973.1	40840
2761	cg32145209_TC11	100055	chr13	120313633	120313634	0.163738	Hyper	chr13	120313632	120313634	-	NA	NA	NA	NA	7795
2762	cg32160333_BC21	100065	chr14	7773965	7773966	0.10242	Hyper	chr14	7773964	7773966	+	Gm10044;Gm16741	Gm10044;Gm10044;Gm10044;Gm10044;Gm10044;Gm16741	processed_transcript;processed_transcript;processed_transcript;processed_transcript;processed_transcript;lincRNA	ENSMUST00000081331.11;ENSMUST00000163635.1;ENSMUST00000166813.7;ENSMUST00000170177.1;ENSMUST00000172460.1;ENSMUST00000145085.2	7733
2769	cg32169840_BC11	100140	chr14	8800305	8800306	0.12306	Hyper	chr14	8800304	8800306	+	Gm9800	Gm9800	processed_pseudogene	ENSMUST00000052615.6	7659
2776	cg32191030_BC11	100190	chr14	12283864	12283865	0.10658	Hyper	chr14	12283863	12283865	+	3830406C13Rik;Gm49355	3830406C13Rik;3830406C13Rik;3830406C13Rik;3830406C13Rik;3830406C13Rik;3830406C13Rik;3830406C13Rik;3830406C13Rik;3830406C13Rik;3830406C13Rik;3830406C13Rik;3830406C13Rik;3830406C13Rik;3830406C13Rik;Gm49355	processed_transcript;processed_transcript;processed_transcript;processed_transcript;protein_coding;protein_coding;protein_coding;protein_coding;protein_coding;protein_coding;protein_coding;protein_coding;retained_intron;retained_intron;protein_coding	ENSMUST00000224824.1;ENSMUST00000225383.1;ENSMUST00000225739.1;ENSMUST00000225971.1;ENSMUST00000112669.9;ENSMUST00000163392.2;ENSMUST00000223702.1;ENSMUST00000223762.1;ENSMUST00000223927.1;ENSMUST00000224389.1;ENSMUST00000225294.1;ENSMUST00000225640.1;ENSMUST00000223697.1;ENSMUST00000224223.1;ENSMUST00000225871.1	7451
2780	cg32204142_BC21	100259	chr14	14347220	14347485	0.116524	Hyper	chr14	14347219	14347221	+	Gm48860;Il3ra	Gm48860;Il3ra;Il3ra;Il3ra;Il3ra;Il3ra;Il3ra	antisense;processed_transcript;protein_coding;protein_coding;protein_coding;protein_coding;protein_coding	ENSMUST00000224991.1;ENSMUST00000225560.1;ENSMUST00000090591.3;ENSMUST00000223589.1;ENSMUST00000224163.1;ENSMUST00000224877.1;ENSMUST00000225775.1	6355
2781	cg32205813_BC21	100267	chr14	14632254	14632255	0.10942	Hyper	chr14	14632253	14632255	-	NA	NA	NA	NA	20832;20830
2783	cg32223218_TC21	100319	chr14	17934726	17934727	0.159716	Hyper	chr14	17934725	17934727	-	Gm48321;Thrb	Gm48321;Gm48321;Thrb;Thrb;Thrb;Thrb	antisense;antisense;protein_coding;protein_coding;protein_coding;protein_coding	ENSMUST00000224512.1;ENSMUST00000225876.1;ENSMUST00000022303.14;ENSMUST00000091471.11;ENSMUST00000224470.1;ENSMUST00000224597.1	242;-45
2784	cg32225088_TC21	100326	chr14	18242516	18242640	0.113185	Hyper	chr14	18242515	18242517	+	Gm7084	Gm7084	processed_pseudogene	ENSMUST00000224608.1	255;-58
2785	cg32225094_BC21	100326	chr14	18242516	18242640	0.122079	Hyper	chr14	18242638	18242640	+	Gm7084	Gm7084	processed_pseudogene	ENSMUST00000224608.1	41358;40156;40168;40156;40156
2800	cg32245524_TC21	100488	chr14	20846328	20846329	0.117006	Hyper	chr14	20846327	20846329	+	NA	NA	NA	NA	NA
2829	cg32287248_TC21	100738	chr14	25719745	25719746	0.115253	Hyper	chr14	25719744	25719746	+	Zcchc24	Zcchc24;Zcchc24	protein_coding;retained_intron	ENSMUST00000069180.7;ENSMUST00000184642.1	NA
2835	cg32293061_BC21	100778	chr14	26565757	26565758	0.11768	Hyper	chr14	26565756	26565758	+	Gm7565	Gm7565	processed_pseudogene	ENSMUST00000203611.1	NA
2843	cg32304491_TC11	100875	chr14	27804779	27804780	0.122771	Hyper	chr14	27804778	27804780	-	Erc2	Erc2;Erc2;Erc2;Erc2;Erc2;Erc2	processed_transcript;processed_transcript;protein_coding;protein_coding;protein_coding;retained_intron	ENSMUST00000211627.1;ENSMUST00000211636.1;ENSMUST00000090302.5;ENSMUST00000210135.1;ENSMUST00000211145.1;ENSMUST00000209752.1	NA
2844	cg32309723_TC21	100895	chr14	28518049	28518282	0.133541	Hyper	chr14	28518048	28518050	+	Wnt5a	Wnt5a;Wnt5a;Wnt5a	processed_transcript;protein_coding;protein_coding	ENSMUST00000134163.1;ENSMUST00000063465.11;ENSMUST00000112272.1	52174;52174;52174;52174;52174;52174;52174
2845	cg32309728_BC21	100895	chr14	28518049	28518282	0.115334	Hyper	chr14	28518280	28518282	+	Wnt5a	Wnt5a;Wnt5a;Wnt5a	processed_transcript;protein_coding;protein_coding	ENSMUST00000134163.1;ENSMUST00000063465.11;ENSMUST00000112272.1	2993;2993;2993;2993;2993;2993;2993
2846	cg32309747_BC21	100896	chr14	28518465	28518466	0.166552	Hyper	chr14	28518464	28518466	+	Wnt5a	Wnt5a;Wnt5a;Wnt5a	processed_transcript;protein_coding;protein_coding	ENSMUST00000134163.1;ENSMUST00000063465.11;ENSMUST00000112272.1	7551;7551;7551
2847	cg32309752_TC21	100897	chr14	28518512	28518513	0.109948	Hyper	chr14	28518511	28518513	-	Wnt5a	Wnt5a;Wnt5a;Wnt5a	processed_transcript;protein_coding;protein_coding	ENSMUST00000134163.1;ENSMUST00000063465.11;ENSMUST00000112272.1	7775;7775;7775
2857	cg32325658_BC21	100979	chr14	30430004	30430371	0.119061	Hyper	chr14	30430369	30430371	-	Cacna1d	Cacna1d;Cacna1d	protein_coding;retained_intron	ENSMUST00000112250.5;ENSMUST00000223985.1	-504
2875	cg32370792_BC21	101368	chr14	34770075	34770076	0.113456	Hyper	chr14	34770074	34770076	+	A930038B10Rik;Gm49032	A930038B10Rik;Gm49032	lincRNA;lincRNA	ENSMUST00000181044.1;ENSMUST00000228194.1	1244;791;617
2879	cg32378549_BC21	101391	chr14	36050574	36050575	0.130652	Hyper	chr14	36050573	36050575	+	Gm19129	Gm19129	processed_pseudogene	ENSMUST00000227394.1	60
2889	cg32403547_BC21	101489	chr14	41091113	41104877	0.103423	Hyper	chr14	41104875	41104877	-	Mat1a	Mat1a;Mat1a;Mat1a	protein_coding;protein_coding;protein_coding	ENSMUST00000047286.6;ENSMUST00000224514.1;ENSMUST00000225720.1	20346
2890	cg32411842_BC11	101504	chr14	43713813	43736280	0.106964	Hyper	chr14	43713812	43713814	+	Gm17208;Gm7324	Gm17208;Gm7324;Gm7324	processed_pseudogene;protein_coding;protein_coding	ENSMUST00000168388.2;ENSMUST00000094051.5;ENSMUST00000228507.1	21664;21654
2893	cg32421849_TC11	101565	chr14	45439542	45439543	0.120334	Hyper	chr14	45439541	45439543	+	NA	NA	NA	NA	NA
2894	cg32421927_TC21	101566	chr14	45444684	45444685	0.120296	Hyper	chr14	45444683	45444685	+	Gm34250	Gm34250;Gm34250	lincRNA;lincRNA	ENSMUST00000227172.1;ENSMUST00000228291.1	818;490;35918;35891;35089;35038
2895	cg32423281_BC21	101572	chr14	45551054	45551253	0.107309	Hyper	chr14	45551251	45551253	+	4930527F14Rik;Gm5206	4930527F14Rik;4930527F14Rik;Gm5206	bidirectional_promoter_lncRNA;bidirectional_promoter_lncRNA;transcribed_processed_pseudogene	ENSMUST00000226815.1;ENSMUST00000227827.1;ENSMUST00000228149.1	767
2896	cg32423376_BC11	101576	chr14	45558225	45558226	0.191388	Hyper	chr14	45558224	45558226	+	4930527F14Rik;Gm5206	4930527F14Rik;4930527F14Rik;Gm5206;Gm5206	bidirectional_promoter_lncRNA;bidirectional_promoter_lncRNA;processed_transcript;transcribed_processed_pseudogene	ENSMUST00000226815.1;ENSMUST00000227827.1;ENSMUST00000226429.1;ENSMUST00000228149.1	1061
2898	cg32430203_BC21	101616	chr14	46363410	46379571	0.120459	Hyper	chr14	46379554	46379556	+	Gm15217	Gm15217;Gm15217	protein_coding;protein_coding	ENSMUST00000111826.2;ENSMUST00000141358.1	-7;17595;17579;17543;17548;17595
2899	cg32430204_BC11	101616	chr14	46363410	46379571	0.107954	Hyper	chr14	46379569	46379571	+	Gm15217	Gm15217;Gm15217	protein_coding;protein_coding	ENSMUST00000111826.2;ENSMUST00000141358.1	-48;125960;28419;107143;107109;47145;27643;-1328;-429;-1204
2900	cg32430951_TC21	101625	chr14	46427734	46427735	0.142537	Hyper	chr14	46427733	46427735	+	NA	NA	NA	NA	14611;14602;15085;15820
2901	cg32437941_BC21	101672	chr14	47074221	47087295	0.100367	Hyper	chr14	47074220	47074222	-	Samd4	Samd4;Samd4;Samd4;Samd4;Samd4;Samd4	protein_coding;protein_coding;protein_coding;protein_coding;protein_coding;protein_coding	ENSMUST00000022386.14;ENSMUST00000100672.10;ENSMUST00000125113.8;ENSMUST00000125688.1;ENSMUST00000137543.8;ENSMUST00000228404.1	4846;4855;5329
2909	cg32449655_BC11	101742	chr14	48164697	48164698	0.149559	Hyper	chr14	48164696	48164698	+	Peli2	Peli2;Peli2;Peli2;Peli2;Peli2	nonsense_mediated_decay;processed_transcript;processed_transcript;protein_coding;protein_coding	ENSMUST00000226828.1;ENSMUST00000226260.1;ENSMUST00000228456.1;ENSMUST00000073150.5;ENSMUST00000226513.1	4688;4697;5171
2912	cg32469018_BC21	101911	chr14	50795502	50795503	0.118486	Hyper	chr14	50795501	50795503	+	Ccnb1ip1	Ccnb1ip1;Ccnb1ip1	protein_coding;protein_coding	ENSMUST00000095932.4;ENSMUST00000227614.1	NA
2914	cg32474065_BC21	101986	chr14	51359098	51359099	0.101201	Hyper	chr14	51359097	51359099	-	Gm7107	Gm7107	processed_pseudogene	ENSMUST00000228571.1	616;813
2915	cg32474552_BC11	101991	chr14	51434934	51434935	0.164459	Hyper	chr14	51434933	51434935	+	Gm7247	Gm7247	protein_coding	ENSMUST00000162998.1	8513;8491;8275
2916	cg32477975_BC21	102024	chr14	51943207	51943208	0.102297	Hyper	chr14	51943206	51943208	+	NA	NA	NA	NA	NA
2917	cg32478250_TC11	102026	chr14	51983895	51983896	0.106744	Hyper	chr14	51983894	51983896	+	Arhgef40	Arhgef40;Arhgef40;Arhgef40;Arhgef40;Arhgef40;Arhgef40;Arhgef40;Arhgef40;Arhgef40;Arhgef40;Arhgef40;Arhgef40;Arhgef40	nonsense_mediated_decay;nonsense_mediated_decay;nonsense_mediated_decay;nonsense_mediated_decay;protein_coding;protein_coding;protein_coding;protein_coding;protein_coding;protein_coding;retained_intron;retained_intron;retained_intron	ENSMUST00000182338.1;ENSMUST00000182649.7;ENSMUST00000182905.7;ENSMUST00000183208.7;ENSMUST00000093813.11;ENSMUST00000100639.10;ENSMUST00000182061.7;ENSMUST00000182193.1;ENSMUST00000182760.7;ENSMUST00000182909.7;ENSMUST00000182609.1;ENSMUST00000182740.1;ENSMUST00000182961.1	NA
2918	cg32478542_TC21	102033	chr14	51996466	51997420	0.107483	Hyper	chr14	51996959	51996961	-	Arhgef40	Arhgef40;Arhgef40;Arhgef40;Arhgef40;Arhgef40;Arhgef40;Arhgef40;Arhgef40;Arhgef40	nonsense_mediated_decay;nonsense_mediated_decay;nonsense_mediated_decay;protein_coding;protein_coding;protein_coding;protein_coding;protein_coding;retained_intron	ENSMUST00000182412.1;ENSMUST00000182905.7;ENSMUST00000183208.7;ENSMUST00000093813.11;ENSMUST00000100639.10;ENSMUST00000182061.7;ENSMUST00000182760.7;ENSMUST00000182909.7;ENSMUST00000182644.7	NA
2919	cg32478560_TC11	102033	chr14	51996466	51997420	0.158908	Hyper	chr14	51997418	51997420	+	Arhgef40	Arhgef40;Arhgef40;Arhgef40;Arhgef40;Arhgef40;Arhgef40;Arhgef40;Arhgef40	nonsense_mediated_decay;nonsense_mediated_decay;protein_coding;protein_coding;protein_coding;protein_coding;protein_coding;retained_intron	ENSMUST00000182905.7;ENSMUST00000183208.7;ENSMUST00000093813.11;ENSMUST00000100639.10;ENSMUST00000182061.7;ENSMUST00000182760.7;ENSMUST00000182909.7;ENSMUST00000182644.7	3240;-237;-631;-294
2920	cg32478572_BC21	102034	chr14	51997761	51997762	0.108657	Hyper	chr14	51997760	51997762	+	Arhgef40	Arhgef40;Arhgef40;Arhgef40;Arhgef40;Arhgef40;Arhgef40;Arhgef40;Arhgef40	nonsense_mediated_decay;nonsense_mediated_decay;protein_coding;protein_coding;protein_coding;protein_coding;protein_coding;retained_intron	ENSMUST00000182905.7;ENSMUST00000183208.7;ENSMUST00000093813.11;ENSMUST00000100639.10;ENSMUST00000182061.7;ENSMUST00000182760.7;ENSMUST00000182909.7;ENSMUST00000182644.7	18
2921	cg32478683_BC21	102036	chr14	52004097	52004098	0.102069	Hyper	chr14	52004096	52004098	-	Arhgef40	Arhgef40;Arhgef40;Arhgef40;Arhgef40;Arhgef40;Arhgef40;Arhgef40;Arhgef40;Arhgef40;Arhgef40;Arhgef40;Arhgef40;Arhgef40;Arhgef40;Arhgef40	nonsense_mediated_decay;nonsense_mediated_decay;protein_coding;protein_coding;protein_coding;protein_coding;protein_coding;protein_coding;protein_coding;protein_coding;retained_intron;retained_intron;retained_intron;retained_intron;retained_intron	ENSMUST00000182905.7;ENSMUST00000183208.7;ENSMUST00000093813.11;ENSMUST00000100639.10;ENSMUST00000182061.7;ENSMUST00000182217.7;ENSMUST00000182667.7;ENSMUST00000182760.7;ENSMUST00000182828.1;ENSMUST00000182909.7;ENSMUST00000182504.1;ENSMUST00000182644.7;ENSMUST00000182777.1;ENSMUST00000182931.1;ENSMUST00000183213.1	316216;152878;3390
2922	cg32478839_BC11	102042	chr14	52009355	52009356	0.103546	Hyper	chr14	52009354	52009356	+	Zfp219	Zfp219;Zfp219;Zfp219;Zfp219;Zfp219;Zfp219;Zfp219;Zfp219	protein_coding;protein_coding;protein_coding;protein_coding;protein_coding;protein_coding;protein_coding;protein_coding	ENSMUST00000067549.14;ENSMUST00000166169.3;ENSMUST00000226522.1;ENSMUST00000226527.1;ENSMUST00000226605.1;ENSMUST00000226964.1;ENSMUST00000228580.1;ENSMUST00000228747.1	NA
2924	cg32482385_BC21	102089	chr14	52314562	52314582	0.105895	Hyper	chr14	52314561	52314563	-	Sall2	Sall2;Sall2	protein_coding;protein_coding	ENSMUST00000058326.5;ENSMUST00000135523.4	6478;6478
2925	cg32482386_BC21	102089	chr14	52314562	52314582	0.129072	Hyper	chr14	52314580	52314582	-	Sall2	Sall2;Sall2	protein_coding;protein_coding	ENSMUST00000058326.5;ENSMUST00000135523.4	7313;7313;7313
2926	cg32482388_BC21	102090	chr14	52314613	52314614	0.104004	Hyper	chr14	52314612	52314614	+	Sall2	Sall2;Sall2	protein_coding;protein_coding	ENSMUST00000058326.5;ENSMUST00000135523.4	21224
2927	cg32483219_TC21	102108	chr14	52397235	52397414	0.110847	Hyper	chr14	52397234	52397236	+	Olfr1511	Olfr1511	protein_coding	ENSMUST00000214168.1	37769;43214;43092;87
2928	cg32490919_TC21	102132	chr14	53876525	53876548	0.136123	Hyper	chr14	53876524	53876526	-	Trav21-dv12	Trav21-dv12	TR_V_gene	ENSMUST00000180938.2	192814;51421;51431;100841;61294;192904;61459
2929	cg32490920_TC21	102132	chr14	53876525	53876548	0.10374	Hyper	chr14	53876546	53876548	-	Trav21-dv12	Trav21-dv12	TR_V_gene	ENSMUST00000180938.2	61952;426
2930	cg32493048_TC21	102146	chr14	54161639	54161640	0.121494	Hyper	chr14	54161638	54161640	+	Traj53;Traj54	Traj53;Traj54	TR_J_gene;TR_J_pseudogene	ENSMUST00000103690.1;ENSMUST00000165071.1	227
2934	cg32496046_BC21	102186	chr14	54417551	54417552	0.12963	Hyper	chr14	54417550	54417552	-	Slc7a7	Slc7a7;Slc7a7;Slc7a7	protein_coding;protein_coding;protein_coding	ENSMUST00000195999.1;ENSMUST00000197440.4;ENSMUST00000226753.1	-76
2939	cg32501960_BC21	102263	chr14	54814028	54814337	0.154587	Hyper	chr14	54814027	54814029	-	Rnf212b	Rnf212b;Rnf212b;Rnf212b;Rnf212b	nonsense_mediated_decay;nonsense_mediated_decay;nonsense_mediated_decay;protein_coding	ENSMUST00000219350.1;ENSMUST00000220122.1;ENSMUST00000220403.1;ENSMUST00000218311.1	NA
2940	cg32501961_TC21	102263	chr14	54814028	54814337	0.134436	Hyper	chr14	54814055	54814057	+	Rnf212b	Rnf212b;Rnf212b;Rnf212b;Rnf212b	nonsense_mediated_decay;nonsense_mediated_decay;nonsense_mediated_decay;protein_coding	ENSMUST00000219350.1;ENSMUST00000220122.1;ENSMUST00000220403.1;ENSMUST00000218311.1	9821
2941	cg32501985_TC21	102263	chr14	54814028	54814337	0.163745	Hyper	chr14	54814335	54814337	-	Rnf212b	Rnf212b;Rnf212b;Rnf212b;Rnf212b;Rnf212b	nonsense_mediated_decay;nonsense_mediated_decay;nonsense_mediated_decay;nonsense_mediated_decay;protein_coding	ENSMUST00000219350.1;ENSMUST00000220122.1;ENSMUST00000220208.1;ENSMUST00000220403.1;ENSMUST00000218311.1	23895;24839;24839
2945	cg32509212_TC21	102337	chr14	55420743	55420744	0.152747	Hyper	chr14	55420742	55420744	-	Gm8894	Gm8894	processed_pseudogene	ENSMUST00000074642.2	-1495;70716;71013
2950	cg32513607_TC21	102412	chr14	55712436	55713233	0.107488	Hyper	chr14	55712435	55712437	-	Tgm1	Tgm1;Tgm1;Tgm1;Tgm1;Tgm1;Tgm1	protein_coding;protein_coding;protein_coding;protein_coding;protein_coding;protein_coding	ENSMUST00000002389.8;ENSMUST00000168729.7;ENSMUST00000178034.8;ENSMUST00000226907.1;ENSMUST00000227958.1;ENSMUST00000228123.1	173766;187763
2951	cg32513940_TC21	102422	chr14	55733900	55733901	0.184005	Hyper	chr14	55733899	55733901	+	NA	NA	NA	NA	173751;187748
2954	cg32514388_TC11	102431	chr14	55762043	55762879	0.105036	Hyper	chr14	55762042	55762044	+	Ltb4r2	Ltb4r2;Ltb4r2	protein_coding;retained_intron	ENSMUST00000044554.4;ENSMUST00000228302.1	70909;84906
2955	cg32515462_BC21	102445	chr14	55826698	55826783	0.124096	Hyper	chr14	55826697	55826699	+	Nfatc4	Nfatc4;Nfatc4;Nfatc4;Nfatc4	protein_coding;protein_coding;protein_coding;retained_intron	ENSMUST00000024179.5;ENSMUST00000172271.8;ENSMUST00000226357.1;ENSMUST00000227746.1	11998;12002
2956	cg32515469_TC21	102445	chr14	55826698	55826783	0.125168	Hyper	chr14	55826781	55826783	-	Nfatc4	Nfatc4;Nfatc4;Nfatc4;Nfatc4	protein_coding;protein_coding;protein_coding;retained_intron	ENSMUST00000024179.5;ENSMUST00000172271.8;ENSMUST00000226357.1;ENSMUST00000227746.1	NA
2957	cg32520258_BC21	102510	chr14	56402619	56402620	0.119639	Hyper	chr14	56402618	56402620	+	Rnf17	Rnf17;Rnf17;Rnf17	protein_coding;protein_coding;retained_intron	ENSMUST00000095793.2;ENSMUST00000223627.1;ENSMUST00000225361.1	-10
2958	cg32520262_BC21	102511	chr14	56402669	56402670	0.153989	Hyper	chr14	56402668	56402670	+	Rnf17	Rnf17;Rnf17;Rnf17	protein_coding;protein_coding;retained_intron	ENSMUST00000095793.2;ENSMUST00000223627.1;ENSMUST00000225361.1	19945;20120;19934;20077;1152
2961	cg32525271_TC21	102543	chr14	57036797	57036833	0.116165	Hyper	chr14	57036796	57036798	-	Gja3	Gja3	protein_coding	ENSMUST00000061614.7	20309;20484;20298;20441
2962	cg32525272_TC21	102543	chr14	57036797	57036833	0.108138	Hyper	chr14	57036815	57036817	-	Gja3	Gja3	protein_coding	ENSMUST00000061614.7	3878
2971	cg32542205_TC21	102646	chr14	58937846	58937847	0.115447	Hyper	chr14	58937845	58937847	-	Gm48447	Gm48447	lincRNA	ENSMUST00000224187.1	8957;-686;8638;536;711
2983	cg32566682_BC21	102811	chr14	61598408	61598842	0.100046	Hyper	chr14	61598407	61598409	-	Trim13	Trim13;Trim13	protein_coding;protein_coding	ENSMUST00000039562.7;ENSMUST00000165015.8	125;125;139;125
2984	cg32566696_TC11	102811	chr14	61598408	61598842	0.110034	Hyper	chr14	61598840	61598842	-	Trim13	Trim13;Trim13	protein_coding;protein_coding	ENSMUST00000039562.7;ENSMUST00000165015.8	NA
2985	cg32567688_BC11	102824	chr14	61685741	61685960	0.112271	Hyper	chr14	61685740	61685742	+	NA	NA	NA	NA	4642;4657;30
2986	cg32567856_BC11	102825	chr14	61686478	61689951	0.103869	Hyper	chr14	61689949	61689951	+	NA	NA	NA	NA	75413;79965
2987	cg32574365_BC21	102854	chr14	62480404	62481099	0.106071	Hyper	chr14	62481004	62481006	+	Gm4131	Gm4131;Gm4131	processed_transcript;protein_coding	ENSMUST00000209021.1;ENSMUST00000186010.7	2527;3
2988	cg32574367_TC21	102854	chr14	62480404	62481099	0.123784	Hyper	chr14	62481034	62481036	+	Gm4131	Gm4131;Gm4131	processed_transcript;protein_coding	ENSMUST00000209021.1;ENSMUST00000186010.7	10425;10092;10126;8923;10425;3447;8506;543;8488;8926;-421;10425;8533;368
2989	cg32574369_BC11	102854	chr14	62480404	62481099	0.152994	Hyper	chr14	62481097	62481099	+	Gm4131	Gm4131;Gm4131	processed_transcript;protein_coding	ENSMUST00000209021.1;ENSMUST00000186010.7	NA
2991	cg32579106_TC21	102897	chr14	63025889	63025890	0.126542	Hyper	chr14	63025888	63025890	+	Gm19198	Gm19198	processed_pseudogene	ENSMUST00000224334.1	78;1285;1329;11755;257;1221;1297;-1101;-1358
2997	cg32584525_TC21	102959	chr14	63493624	63493644	0.112601	Hyper	chr14	63493642	63493644	-	Gm17232;Tdh	Gm17232;Tdh;Tdh;Tdh;Tdh	antisense;nonsense_mediated_decay;nonsense_mediated_decay;nonsense_mediated_decay;protein_coding	ENSMUST00000164515.1;ENSMUST00000165776.6;ENSMUST00000168488.2;ENSMUST00000168669.7;ENSMUST00000022522.14	3562;3606;14032;744;3574
3001	cg32587750_TC21	102991	chr14	63819352	63819508	0.140307	Hyper	chr14	63819351	63819353	+	Xkr6	Xkr6;Xkr6	protein_coding;protein_coding	ENSMUST00000119973.2;ENSMUST00000120820.2	NA
3002	cg32587757_TC21	102991	chr14	63819352	63819508	0.107481	Hyper	chr14	63819506	63819508	-	Xkr6	Xkr6;Xkr6	protein_coding;protein_coding	ENSMUST00000119973.2;ENSMUST00000120820.2	NA
3009	cg32597650_TC21	103068	chr14	64921818	64921819	0.116612	Hyper	chr14	64921817	64921819	-	Gm4573;Hmbox1	Gm4573;Hmbox1;Hmbox1;Hmbox1;Hmbox1;Hmbox1;Hmbox1;Hmbox1;Hmbox1	processed_pseudogene;protein_coding;protein_coding;protein_coding;protein_coding;protein_coding;protein_coding;protein_coding;retained_intron	ENSMUST00000224989.1;ENSMUST00000022544.13;ENSMUST00000067843.9;ENSMUST00000175744.7;ENSMUST00000175905.7;ENSMUST00000176128.7;ENSMUST00000176489.7;ENSMUST00000176832.7;ENSMUST00000176657.1	1665;1630;2993;1626;1835;927
3013	cg32600554_TC21	103092	chr14	65174591	65175133	0.163709	Hyper	chr14	65174755	65174757	+	Gm30008;Gm41177	Gm30008;Gm41177;Gm41177	lincRNA;lincRNA;lincRNA	ENSMUST00000225852.1;ENSMUST00000223930.1;ENSMUST00000225755.1	9945
3014	cg32600564_TC21	103092	chr14	65174591	65175133	0.119255	Hyper	chr14	65175082	65175084	-	Gm30008;Gm41177	Gm30008;Gm41177;Gm41177	lincRNA;lincRNA;lincRNA	ENSMUST00000225852.1;ENSMUST00000223930.1;ENSMUST00000225755.1	NA
3015	cg32600565_TC21	103092	chr14	65174591	65175133	0.111295	Hyper	chr14	65175131	65175133	+	Gm30008;Gm41177	Gm30008;Gm41177;Gm41177	lincRNA;lincRNA;lincRNA	ENSMUST00000225852.1;ENSMUST00000223930.1;ENSMUST00000225755.1	4940;4977;4985;4924;4969;4985;719;923;330;-960;-633
3019	cg32608471_TC21	103149	chr14	65953170	65953171	0.106828	Hyper	chr14	65953169	65953171	+	Scara3	Scara3	protein_coding	ENSMUST00000042046.4	5797;4854;5986;5223
3020	cg32609922_BC21	103162	chr14	66077677	66077830	0.100009	Hyper	chr14	66077828	66077830	-	Adam2	Adam2;Adam2	protein_coding;retained_intron	ENSMUST00000022618.5;ENSMUST00000225667.1	5814;4871;6003;5240
3023	cg32612438_TC21	103197	chr14	66324599	66324600	0.107322	Hyper	chr14	66324598	66324600	+	NA	NA	NA	NA	6456;5513;6645;5882
3036	cg32648118_BC21	103404	chr14	70168352	70168353	0.119047	Hyper	chr14	70168351	70168353	-	Pdlim2	Pdlim2;Pdlim2;Pdlim2;Pdlim2;Pdlim2;Pdlim2;Pdlim2	protein_coding;protein_coding;protein_coding;protein_coding;protein_coding;protein_coding;retained_intron	ENSMUST00000022681.10;ENSMUST00000125300.2;ENSMUST00000127836.7;ENSMUST00000129174.7;ENSMUST00000143393.1;ENSMUST00000153735.7;ENSMUST00000141363.7	6468;5525;6657;5894
3038	cg32654105_BC11	103494	chr14	70636884	70636885	0.192228	Hyper	chr14	70636883	70636885	+	Dmtn;Fgf17	Dmtn;Dmtn;Fgf17;Fgf17	protein_coding;protein_coding;protein_coding;protein_coding	ENSMUST00000022695.15;ENSMUST00000228295.1;ENSMUST00000022697.6;ENSMUST00000227123.1	911;468
3041	cg32667511_TC21	103542	chr14	72711154	72711155	0.106137	Hyper	chr14	72711153	72711155	+	Fndc3a	Fndc3a;Fndc3a;Fndc3a	protein_coding;retained_intron;retained_intron	ENSMUST00000089017.11;ENSMUST00000162922.7;ENSMUST00000163013.1	981;538
3043	cg32668447_TC11	103547	chr14	72846994	72846995	0.141589	Hyper	chr14	72846993	72846995	+	Gm41206;Gm4606	Gm41206;Gm4606	lincRNA;processed_transcript	ENSMUST00000227565.1;ENSMUST00000226844.1	-152;-165;-103;-149;3472;3450;-47;-71
3044	cg32670763_BC11	103567	chr14	73144268	73144269	0.108852	Hyper	chr14	73144267	73144269	-	Rcbtb2	Rcbtb2;Rcbtb2;Rcbtb2;Rcbtb2;Rcbtb2;Rcbtb2;Rcbtb2;Rcbtb2;Rcbtb2;Rcbtb2;Rcbtb2;Rcbtb2;Rcbtb2;Rcbtb2;Rcbtb2;Rcbtb2;Rcbtb2;Rcbtb2;Rcbtb2;Rcbtb2;Rcbtb2	protein_coding;protein_coding;protein_coding;protein_coding;protein_coding;protein_coding;protein_coding;protein_coding;protein_coding;protein_coding;protein_coding;protein_coding;protein_coding;protein_coding;protein_coding;protein_coding;retained_intron;retained_intron;retained_intron;retained_intron;retained_intron	ENSMUST00000022702.12;ENSMUST00000110952.9;ENSMUST00000163339.7;ENSMUST00000163533.7;ENSMUST00000164822.7;ENSMUST00000165429.7;ENSMUST00000165567.7;ENSMUST00000165727.7;ENSMUST00000167021.7;ENSMUST00000167401.7;ENSMUST00000169513.7;ENSMUST00000170368.7;ENSMUST00000170370.7;ENSMUST00000170677.7;ENSMUST00000171070.7;ENSMUST00000171767.7;ENSMUST00000163546.7;ENSMUST00000163650.7;ENSMUST00000165334.1…	NA
3050	cg32676269_BC21	103608	chr14	73797322	73797323	0.121366	Hyper	chr14	73797321	73797323	-	Gm16409;Gm49164	Gm16409;Gm49164;Gm49164	processed_pseudogene;lincRNA;lincRNA	ENSMUST00000100510.5;ENSMUST00000226696.1;ENSMUST00000228430.1	-784
3053	cg32685977_BC21	103648	chr14	75179895	75179896	0.147767	Hyper	chr14	75179894	75179896	+	Lcp1	Lcp1;Lcp1;Lcp1;Lcp1;Lcp1;Lcp1;Lcp1	processed_transcript;protein_coding;protein_coding;protein_coding;protein_coding;protein_coding;protein_coding	ENSMUST00000149883.1;ENSMUST00000122840.7;ENSMUST00000124499.7;ENSMUST00000125833.7;ENSMUST00000134114.7;ENSMUST00000143539.7;ENSMUST00000145303.7	NA
3074	cg32732802_BC21	103931	chr14	79703756	79703774	0.10248	Hyper	chr14	79703755	79703757	+	4930452G13Rik;Gm49042	4930452G13Rik;4930452G13Rik;Gm49042	lincRNA;lincRNA;lincRNA	ENSMUST00000226347.1;ENSMUST00000227328.1;ENSMUST00000226962.1	-769;3239;3390
3075	cg32732803_BC11	103931	chr14	79703756	79703774	0.124718	Hyper	chr14	79703772	79703774	+	4930452G13Rik;Gm49042	4930452G13Rik;4930452G13Rik;Gm49042	lincRNA;lincRNA;lincRNA	ENSMUST00000226347.1;ENSMUST00000227328.1;ENSMUST00000226962.1	31274;31217;31274
3082	cg32740260_TC21	103971	chr14	80800794	80800795	0.112365	Hyper	chr14	80800793	80800795	+	NA	NA	NA	NA	NA
3083	cg32740729_TC11	103974	chr14	80901823	80901824	0.107162	Hyper	chr14	80901822	80901824	+	NA	NA	NA	NA	-1246;46612;46817
3084	cg32747080_TC21	103995	chr14	82479628	82479629	0.11987	Hyper	chr14	82479627	82479629	+	NA	NA	NA	NA	4436;4471
3087	cg32764206_BC21	104066	chr14	86246079	86246080	0.105725	Hyper	chr14	86246078	86246080	+	4930529K09Rik	4930529K09Rik;4930529K09Rik	lincRNA;lincRNA	ENSMUST00000227144.1;ENSMUST00000228468.1	266;286;2459;2129;5248;-11
3090	cg32771657_BC21	104086	chr14	87281840	87281841	0.120486	Hyper	chr14	87281839	87281841	-	NA	NA	NA	NA	203;223;2396;2066;5185;-74
3091	cg32777640_BC21	104098	chr14	88337539	88337579	0.158683	Hyper	chr14	88337538	88337540	-	Gm33203	Gm33203;Gm33203	lincRNA;lincRNA	ENSMUST00000226380.1;ENSMUST00000227521.1	-23;-353;2766
3092	cg32777641_TC21	104098	chr14	88337539	88337579	0.129639	Hyper	chr14	88337577	88337579	+	Gm33203	Gm33203;Gm33203	lincRNA;lincRNA	ENSMUST00000226380.1;ENSMUST00000227521.1	-107;-37;-37
3093	cg32802978_TC21	104163	chr14	93885829	93885830	0.10771	Hyper	chr14	93885828	93885830	-	Pcdh9	Pcdh9;Pcdh9;Pcdh9;Pcdh9;Pcdh9;Pcdh9;Pcdh9	protein_coding;protein_coding;protein_coding;protein_coding;protein_coding;protein_coding;retained_intron	ENSMUST00000068992.7;ENSMUST00000192221.5;ENSMUST00000193901.5;ENSMUST00000194129.1;ENSMUST00000195376.5;ENSMUST00000195826.5;ENSMUST00000192817.1	-280;136;136
3094	cg32812216_TC21	104194	chr14	95881681	95881682	0.118131	Hyper	chr14	95881680	95881682	-	Spertl	Spertl;Spertl	protein_coding;protein_coding	ENSMUST00000045892.2;ENSMUST00000228913.1	-56;8032;8242;8242;8012
3095	cg32820327_TC21	104220	chr14	97666402	97666403	0.1346	Hyper	chr14	97666401	97666403	-	Gm9290	Gm9290	processed_pseudogene	ENSMUST00000227015.1	201782;-1108;181053;201782
3097	cg32828207_TC21	104237	chr14	98920940	98920941	0.11749	Hyper	chr14	98920939	98920941	+	Gm49018	Gm49018	lincRNA	ENSMUST00000226462.1	145064;124335;124273;56900;145064
3098	cg32828209_BC21	104238	chr14	98920958	98920959	0.117927	Hyper	chr14	98920957	98920959	-	Gm49018	Gm49018	lincRNA	ENSMUST00000226462.1	80019;59290;59228;80019
3105	cg32846616_BC11	104314	chr14	101199941	101199942	0.100288	Hyper	chr14	101199940	101199942	-	Prr30	Prr30;Prr30	protein_coding;protein_coding	ENSMUST00000057718.10;ENSMUST00000187304.1	64526;43797;43735;64526
3107	cg32848899_TC21	104322	chr14	101507216	101507388	0.102612	Hyper	chr14	101507215	101507217	-	Tbc1d4	Tbc1d4;Tbc1d4;Tbc1d4;Tbc1d4;Tbc1d4;Tbc1d4;Tbc1d4;Tbc1d4	protein_coding;protein_coding;protein_coding;protein_coding;retained_intron;retained_intron;retained_intron;retained_intron	ENSMUST00000100340.3;ENSMUST00000159951.7;ENSMUST00000161991.7;ENSMUST00000162617.7;ENSMUST00000159484.7;ENSMUST00000159668.7;ENSMUST00000160297.7;ENSMUST00000160473.1	10163;10258;10258
3108	cg32849815_BC21	104325	chr14	101596826	101596827	0.123163	Hyper	chr14	101596825	101596827	+	Tbc1d4	Tbc1d4;Tbc1d4;Tbc1d4;Tbc1d4;Tbc1d4;Tbc1d4	protein_coding;protein_coding;protein_coding;retained_intron;retained_intron;retained_intron	ENSMUST00000100340.3;ENSMUST00000161991.7;ENSMUST00000162617.7;ENSMUST00000159484.7;ENSMUST00000159668.7;ENSMUST00000160297.7	55358
3109	cg32853562_BC21	104350	chr14	101954033	101954034	0.244744	Hyper	chr14	101954032	101954034	-	NA	NA	NA	NA	3;28869;28869;197;901
3110	cg32859925_TC21	104368	chr14	102982969	102983701	0.106883	Hyper	chr14	102983699	102983701	+	Kctd12;Mir5130	Kctd12;Mir5130	protein_coding;miRNA	ENSMUST00000184744.1;ENSMUST00000175160.1	-20;28846;28846;174;878
3112	cg32860322_BC21	104374	chr14	103033484	103033485	0.129536	Hyper	chr14	103033483	103033485	-	4933432I03Rik	4933432I03Rik	lincRNA	ENSMUST00000226662.1	-946;27920;27920;-752;-48
3113	cg32860326_TC21	104375	chr14	103033701	103033702	0.100152	Hyper	chr14	103033700	103033702	-	4933432I03Rik	4933432I03Rik	lincRNA	ENSMUST00000226662.1	26266;26266
3114	cg32860327_BC21	104376	chr14	103033776	103033777	0.103381	Hyper	chr14	103033775	103033777	+	4933432I03Rik	4933432I03Rik	lincRNA	ENSMUST00000226662.1	3047;3170;3145;3145;3320;3032;3054;3030;3075;3047
3116	cg32867766_BC21	104411	chr14	103815670	103815729	0.108879	Hyper	chr14	103815669	103815671	-	Ednrb	Ednrb;Ednrb;Ednrb	protein_coding;protein_coding;protein_coding	ENSMUST00000022718.10;ENSMUST00000172237.1;ENSMUST00000227824.1	234;1607
3117	cg32874171_BC21	104440	chr14	104612892	104612948	0.10863	Hyper	chr14	104612891	104612893	-	D130009I18Rik	D130009I18Rik	lincRNA	ENSMUST00000227935.1	NA
3119	cg32878727_BC21	104455	chr14	105178685	105178686	0.124779	Hyper	chr14	105178684	105178686	+	Rbm26	Rbm26;Rbm26;Rbm26	protein_coding;protein_coding;protein_coding	ENSMUST00000022715.13;ENSMUST00000100327.9;ENSMUST00000163499.1	49596
3120	cg32882783_BC11	104478	chr14	105588805	105589787	0.130055	Hyper	chr14	105589403	105589405	-	9330188P03Rik	9330188P03Rik;9330188P03Rik;9330188P03Rik;9330188P03Rik;9330188P03Rik;9330188P03Rik;9330188P03Rik	lincRNA;lincRNA;lincRNA;lincRNA;lincRNA;lincRNA;retained_intron	ENSMUST00000226150.1;ENSMUST00000227407.1;ENSMUST00000227476.1;ENSMUST00000228136.1;ENSMUST00000228670.1;ENSMUST00000228796.1;ENSMUST00000227651.1	5364;7630;12335
3121	cg32882792_TC21	104478	chr14	105588805	105589787	0.13128	Hyper	chr14	105589530	105589532	-	9330188P03Rik	9330188P03Rik;9330188P03Rik;9330188P03Rik;9330188P03Rik;9330188P03Rik;9330188P03Rik;9330188P03Rik	lincRNA;lincRNA;lincRNA;lincRNA;lincRNA;lincRNA;retained_intron	ENSMUST00000226150.1;ENSMUST00000227407.1;ENSMUST00000227476.1;ENSMUST00000228136.1;ENSMUST00000228670.1;ENSMUST00000228796.1;ENSMUST00000227651.1	6720;6119
3122	cg32882795_BC21	104478	chr14	105588805	105589787	0.107346	Hyper	chr14	105589616	105589618	-	9330188P03Rik	9330188P03Rik;9330188P03Rik;9330188P03Rik;9330188P03Rik;9330188P03Rik;9330188P03Rik;9330188P03Rik	lincRNA;lincRNA;lincRNA;lincRNA;lincRNA;lincRNA;retained_intron	ENSMUST00000226150.1;ENSMUST00000227407.1;ENSMUST00000227476.1;ENSMUST00000228136.1;ENSMUST00000228670.1;ENSMUST00000228796.1;ENSMUST00000227651.1	-856;-577
3123	cg32882796_TC21	104478	chr14	105588805	105589787	0.128864	Hyper	chr14	105589632	105589634	-	9330188P03Rik	9330188P03Rik;9330188P03Rik;9330188P03Rik;9330188P03Rik;9330188P03Rik;9330188P03Rik;9330188P03Rik	lincRNA;lincRNA;lincRNA;lincRNA;lincRNA;lincRNA;retained_intron	ENSMUST00000226150.1;ENSMUST00000227407.1;ENSMUST00000227476.1;ENSMUST00000228136.1;ENSMUST00000228670.1;ENSMUST00000228796.1;ENSMUST00000227651.1	2015;2050;2049
3124	cg32882798_TC21	104478	chr14	105588805	105589787	0.10764	Hyper	chr14	105589665	105589667	-	9330188P03Rik	9330188P03Rik;9330188P03Rik;9330188P03Rik;9330188P03Rik;9330188P03Rik;9330188P03Rik;9330188P03Rik	lincRNA;lincRNA;lincRNA;lincRNA;lincRNA;lincRNA;retained_intron	ENSMUST00000226150.1;ENSMUST00000227407.1;ENSMUST00000227476.1;ENSMUST00000228136.1;ENSMUST00000228670.1;ENSMUST00000228796.1;ENSMUST00000227651.1	12434;24240;24281;24972
3125	cg32882801_TC21	104478	chr14	105588805	105589787	0.118483	Hyper	chr14	105589785	105589787	+	9330188P03Rik	9330188P03Rik;9330188P03Rik;9330188P03Rik;9330188P03Rik;9330188P03Rik;9330188P03Rik;9330188P03Rik	lincRNA;lincRNA;lincRNA;lincRNA;lincRNA;lincRNA;retained_intron	ENSMUST00000226150.1;ENSMUST00000227407.1;ENSMUST00000227476.1;ENSMUST00000228136.1;ENSMUST00000228670.1;ENSMUST00000228796.1;ENSMUST00000227651.1	74627
3126	cg32885165_TC21	104499	chr14	105862246	105862247	0.108815	Hyper	chr14	105862245	105862247	-	Gm48970	Gm48970	lincRNA	ENSMUST00000226354.1	64120
3127	cg32887474_BC21	104506	chr14	106093745	106101130	0.105771	Hyper	chr14	106101128	106101130	+	Gm4775	Gm4775	processed_pseudogene	ENSMUST00000169588.2	11899;12066;115136;53020;52596;39057;167159
3128	cg32887512_BC21	104507	chr14	106106023	106106024	0.109971	Hyper	chr14	106106022	106106024	+	Trim52	Trim52;Trim52	processed_transcript;protein_coding	ENSMUST00000194236.1;ENSMUST00000022708.6	92230;30114;29690;16151;14624;134090;98422;144253;15700
3129	cg32887521_BC21	104508	chr14	106106203	106106204	0.149737	Hyper	chr14	106106202	106106204	+	Trim52	Trim52;Trim52	processed_transcript;protein_coding	ENSMUST00000194236.1;ENSMUST00000022708.6	NA
3130	cg32890905_BC21	104518	chr14	106698289	106698290	0.154523	Hyper	chr14	106698288	106698290	+	Gm17366	Gm17366	processed_pseudogene	ENSMUST00000167629.2	NA
3131	cg32913158_BC21	104574	chr14	111679553	111680756	0.105845	Hyper	chr14	111680708	111680710	-	Slitrk5	Slitrk5	protein_coding	ENSMUST00000042767.8	NA
3132	cg32913161_TC21	104574	chr14	111679553	111680756	0.104221	Hyper	chr14	111680754	111680756	-	Slitrk5	Slitrk5	protein_coding	ENSMUST00000042767.8	NA
3133	cg32920490_BC11	104599	chr14	113313687	113313688	0.178699	Hyper	chr14	113313686	113313688	-	Tpm3-rs7	Tpm3-rs7	protein_coding	ENSMUST00000072359.7	217
3134	cg32920491_TC21	104600	chr14	113313704	113313705	0.127585	Hyper	chr14	113313703	113313705	+	Tpm3-rs7	Tpm3-rs7	protein_coding	ENSMUST00000072359.7	18176;18188;4946;2135
3135	cg32928081_BC21	104623	chr14	114831933	114832362	0.111646	Hyper	chr14	114831932	114831934	-	4930524C18Rik	4930524C18Rik	lincRNA	ENSMUST00000226121.1	5990;6002
3136	cg32928094_TC11	104623	chr14	114831933	114832362	0.124734	Hyper	chr14	114832360	114832362	-	4930524C18Rik	4930524C18Rik	lincRNA	ENSMUST00000226121.1	-255;-255;4859;13764;10274;-306;11407;-283;-283;13709
3138	cg32929047_TC21	104630	chr14	114947714	114947715	0.109879	Hyper	chr14	114947713	114947715	-	NA	NA	NA	NA	82061;57951;82061;58028;87175;96080;92590;57976;82010;5462;57951;47811;82033;82033;57976;1847
3140	cg32932157_BC21	104644	chr14	115369789	115369790	0.104817	Hyper	chr14	115369788	115369790	+	Gpc5	Gpc5;Gpc5;Gpc5	protein_coding;protein_coding;protein_coding	ENSMUST00000022707.6;ENSMUST00000175665.7;ENSMUST00000176912.7	3162;3374;3257;3335;3135
3142	cg32944403_TC21	104680	chr14	117436665	117436666	0.166185	Hyper	chr14	117436664	117436666	+	Gpc6	Gpc6;Gpc6;Gpc6;Gpc6	protein_coding;protein_coding;protein_coding;retained_intron	ENSMUST00000078849.11;ENSMUST00000088483.9;ENSMUST00000125435.1;ENSMUST00000123239.1	-947;19346;19558;19441;19519;19319
3148	cg32957140_TC21	104739	chr14	118512180	118512212	0.109417	Hyper	chr14	118512179	118512181	+	Abcc4	Abcc4;Abcc4;Abcc4;Abcc4	processed_transcript;processed_transcript;protein_coding;protein_coding	ENSMUST00000226703.1;ENSMUST00000228848.1;ENSMUST00000036554.13;ENSMUST00000166646.1	1828;1379;1479;1818;128;670;1018;-95
3149	cg32957141_TC21	104739	chr14	118512180	118512212	0.103375	Hyper	chr14	118512210	118512212	+	Abcc4	Abcc4;Abcc4;Abcc4;Abcc4	processed_transcript;processed_transcript;protein_coding;protein_coding	ENSMUST00000226703.1;ENSMUST00000228848.1;ENSMUST00000036554.13;ENSMUST00000166646.1	46
3150	cg32957781_TC21	104742	chr14	118552203	118552204	0.102846	Hyper	chr14	118552202	118552204	+	Abcc4	Abcc4;Abcc4;Abcc4;Abcc4	processed_transcript;processed_transcript;protein_coding;protein_coding	ENSMUST00000226703.1;ENSMUST00000228848.1;ENSMUST00000036554.13;ENSMUST00000166646.1	-121
3155	cg32965655_BC11	104796	chr14	119137149	119137150	0.117361	Hyper	chr14	119137148	119137150	-	Hs6st3	Hs6st3	protein_coding	ENSMUST00000065904.4	1816
3157	cg32969911_BC11	104807	chr14	119643951	119643952	0.116398	Hyper	chr14	119643950	119643952	-	Gm6212;Hs6st3	Gm6212;Hs6st3	processed_pseudogene;protein_coding	ENSMUST00000226465.1;ENSMUST00000065904.4	304
3159	cg32971554_BC21	104811	chr14	119832117	119840589	0.10462	Hyper	chr14	119832116	119832118	-	Hs6st3	Hs6st3	protein_coding	ENSMUST00000065904.4	85
3160	cg32971918_BC21	104813	chr14	119857965	119858416	0.109648	Hyper	chr14	119858379	119858381	-	Hs6st3	Hs6st3	protein_coding	ENSMUST00000065904.4	-268
3161	cg32971919_TC11	104813	chr14	119857965	119858416	0.121254	Hyper	chr14	119858414	119858416	+	Hs6st3	Hs6st3	protein_coding	ENSMUST00000065904.4	469
3168	cg32981361_TC21	104869	chr14	120799470	120799471	0.14514	Hyper	chr14	120799469	120799471	-	NA	NA	NA	NA	1149;270
3169	cg32981927_BC21	104875	chr14	120832651	120849141	0.111485	Hyper	chr14	120849139	120849141	-	NA	NA	NA	NA	NA
3174	cg32994526_TC21	104950	chr14	121830923	121830924	0.102256	Hyper	chr14	121830922	121830924	-	Gm9395	Gm9395	processed_pseudogene	ENSMUST00000228932.1	NA
3175	cg32996707_TC21	104954	chr14	122034549	122034647	0.107764	Hyper	chr14	122034548	122034550	-	Timm8a2	Timm8a2	protein_coding	ENSMUST00000045976.6	126364;367;39793
3176	cg32996710_BC21	104954	chr14	122034549	122034647	0.106348	Hyper	chr14	122034645	122034647	+	Timm8a2	Timm8a2	protein_coding	ENSMUST00000045976.6	NA
3178	cg32997199_TC21	104958	chr14	122075605	122075606	0.112008	Hyper	chr14	122075604	122075606	+	Gm49236	Gm49236	lincRNA	ENSMUST00000226452.1	-90;-41
3179	cg32998377_BC11	104968	chr14	122181107	122181108	0.144974	Hyper	chr14	122181106	122181108	-	Clybl	Clybl	protein_coding	ENSMUST00000026625.6	648
3180	cg32999010_BC21	104976	chr14	122227872	122228868	0.157679	Hyper	chr14	122228866	122228868	+	Clybl	Clybl	protein_coding	ENSMUST00000026625.6	NA
3181	cg33001533_TC21	104995	chr14	122453069	122453070	0.133273	Hyper	chr14	122453068	122453070	-	NA	NA	NA	NA	34034
3182	cg33003925_TC21	105015	chr14	122689550	122689551	0.11114	Hyper	chr14	122689549	122689551	+	Pcca	Pcca;Pcca	nonsense_mediated_decay;protein_coding	ENSMUST00000177312.7;ENSMUST00000038374.12	55544
3184	cg33009071_BC21	105038	chr14	123698623	123698624	0.118805	Hyper	chr14	123698622	123698624	-	Gm9308;Itgbl1	Gm9308;Itgbl1;Itgbl1;Itgbl1	processed_pseudogene;nonsense_mediated_decay;protein_coding;protein_coding	ENSMUST00000119073.2;ENSMUST00000142161.7;ENSMUST00000049681.13;ENSMUST00000132026.1	95754
3188	cg33015097_TC21	105062	chr15	3303279	3303580	0.107748	Hyper	chr15	3303278	3303280	+	Ccdc152	Ccdc152	protein_coding	ENSMUST00000165386.1	NA
3189	cg33015111_BC11	105062	chr15	3303279	3303580	0.141891	Hyper	chr15	3303578	3303580	+	Ccdc152	Ccdc152	protein_coding	ENSMUST00000165386.1	65438;53760
3194	cg33029693_TC21	105124	chr15	5580271	5580272	0.145981	Hyper	chr15	5580270	5580272	+	5430437J10Rik	5430437J10Rik;5430437J10Rik;5430437J10Rik	processed_transcript;processed_transcript;transcribed_processed_pseudogene	ENSMUST00000211750.1;ENSMUST00000228069.1;ENSMUST00000227355.1	11745;67
3200	cg33054275_TC11	105232	chr15	8465328	8465329	0.13452	Hyper	chr15	8465327	8465329	+	NA	NA	NA	NA	11455;-223
3201	cg33056033_BC11	105247	chr15	8636146	8636147	0.153111	Hyper	chr15	8636145	8636147	+	Slc1a3	Slc1a3;Slc1a3	protein_coding;retained_intron	ENSMUST00000005493.13;ENSMUST00000125997.1	8205
3202	cg33056036_BC11	105248	chr15	8636198	8636213	0.212826	Hyper	chr15	8636197	8636199	+	Slc1a3	Slc1a3;Slc1a3	protein_coding;retained_intron	ENSMUST00000005493.13;ENSMUST00000125997.1	2110
3203	cg33056037_BC21	105248	chr15	8636198	8636213	0.192672	Hyper	chr15	8636211	8636213	+	Slc1a3	Slc1a3;Slc1a3	protein_coding;retained_intron	ENSMUST00000005493.13;ENSMUST00000125997.1	NA
3204	cg33057555_TC21	105259	chr15	8781792	8782254	0.10462	Hyper	chr15	8781791	8781793	+	NA	NA	NA	NA	NA
3205	cg33057566_BC21	105259	chr15	8781792	8782254	0.156352	Hyper	chr15	8782252	8782254	-	NA	NA	NA	NA	NA
3210	cg33069507_TC21	105325	chr15	10558694	10558759	0.122297	Hyper	chr15	10558693	10558695	+	Ttc23l	Ttc23l;Ttc23l;Ttc23l	processed_transcript;protein_coding;protein_coding	ENSMUST00000166039.1;ENSMUST00000022857.13;ENSMUST00000167842.8	201951
3212	cg33081675_BC21	105378	chr15	11966907	11967122	0.128381	Hyper	chr15	11966906	11966908	+	1700047G03Rik	1700047G03Rik;1700047G03Rik;1700047G03Rik;1700047G03Rik;1700047G03Rik;1700047G03Rik	lincRNA;lincRNA;lincRNA;lincRNA;lincRNA;lincRNA	ENSMUST00000186347.6;ENSMUST00000188888.6;ENSMUST00000190000.1;ENSMUST00000191278.6;ENSMUST00000227822.1;ENSMUST00000227915.1	NA
3215	cg33085569_TC21	105408	chr15	12311990	12311991	0.180441	Hyper	chr15	12311989	12311991	+	NA	NA	NA	NA	768970
3219	cg33098059_BC11	105465	chr15	13418731	13418732	0.119531	Hyper	chr15	13418730	13418732	+	Gm8238	Gm8238	processed_pseudogene	ENSMUST00000227992.1	357384
3221	cg33099687_BC21	105472	chr15	13734823	13734824	0.106004	Hyper	chr15	13734822	13734824	+	NA	NA	NA	NA	70837
3222	cg33121145_BC21	105554	chr15	18479323	18479324	0.106482	Hyper	chr15	18479322	18479324	-	Gm49139	Gm49139	processed_pseudogene	ENSMUST00000226709.1	125654;-224;-224
3223	cg33126211_TC21	105571	chr15	19455192	19675784	0.112799	Hyper	chr15	19455191	19455193	-	Gm8341	Gm8341	processed_pseudogene	ENSMUST00000226898.1	NA
3224	cg33127322_BC11	105571	chr15	19455192	19675784	0.12425	Hyper	chr15	19675782	19675784	+	NA	NA	NA	NA	NA
3226	cg33131871_TC21	105590	chr15	20666798	20666799	0.203909	Hyper	chr15	20666797	20666799	-	Acot10;Cdh12;Gm49685	Acot10;Cdh12;Gm49685	protein_coding;processed_transcript;antisense	ENSMUST00000052910.5;ENSMUST00000226407.1;ENSMUST00000228652.1	17980;17995;-121
3227	cg33141484_TC21	105620	chr15	22714976	22714977	0.104661	Hyper	chr15	22714975	22714977	+	Cdh18;Hnrnpa1l2-ps2	Cdh18;Hnrnpa1l2-ps2	protein_coding;processed_pseudogene	ENSMUST00000163361.7;ENSMUST00000022493.6	25318;24852;25318;200
3231	cg33156039_BC21	105683	chr15	25418663	25418664	0.114673	Hyper	chr15	25418662	25418664	-	Gm48956;Gm48957	Gm48956;Gm48957;Gm48957;Gm48957;Gm48957	lincRNA;lincRNA;lincRNA;lincRNA;lincRNA	ENSMUST00000226289.1;ENSMUST00000226401.1;ENSMUST00000226957.1;ENSMUST00000227204.1;ENSMUST00000228425.1	9313;8847;9313
3232	cg33156296_TC21	105687	chr15	25445304	25445321	0.104703	Hyper	chr15	25445319	25445321	-	Gm48956;Gm48957	Gm48956;Gm48957;Gm48957;Gm48957	lincRNA;lincRNA;lincRNA;lincRNA	ENSMUST00000226289.1;ENSMUST00000226957.1;ENSMUST00000227204.1;ENSMUST00000228425.1	-191
3234	cg33157200_BC21	105689	chr15	25536523	25536524	0.106053	Hyper	chr15	25536522	25536524	-	Gm36642	Gm36642	lincRNA	ENSMUST00000228618.1	27;19;-1390
3240	cg33160525_BC11	105725	chr15	25781357	25781358	0.117344	Hyper	chr15	25781356	25781358	-	Myo10	Myo10;Myo10;Myo10	protein_coding;protein_coding;retained_intron	ENSMUST00000022882.11;ENSMUST00000110457.7;ENSMUST00000145587.1	45;37;-1372
3246	cg33166964_TC11	105765	chr15	26543411	26543455	0.127604	Hyper	chr15	26543410	26543412	-	Fbxl7	Fbxl7	protein_coding	ENSMUST00000059204.10	5609;5499;5560;5609;5530
3247	cg33166966_BC21	105765	chr15	26543411	26543455	0.139935	Hyper	chr15	26543453	26543455	+	Fbxl7	Fbxl7	protein_coding	ENSMUST00000059204.10	NA
3248	cg33166983_BC11	105766	chr15	26543710	26543711	0.109047	Hyper	chr15	26543709	26543711	-	Fbxl7	Fbxl7	protein_coding	ENSMUST00000059204.10	NA
3250	cg33173377_TC21	105783	chr15	27460154	27460155	0.215816	Hyper	chr15	27460153	27460155	-	Gm36899	Gm36899	lincRNA	ENSMUST00000227384.1	NA
3251	cg33173413_BC21	105784	chr15	27463174	27463634	0.102052	Hyper	chr15	27463173	27463175	+	Gm36899	Gm36899	lincRNA	ENSMUST00000227384.1	NA
3252	cg33173423_TC11	105784	chr15	27463174	27463634	0.113834	Hyper	chr15	27463632	27463634	+	Gm36899	Gm36899	lincRNA	ENSMUST00000227384.1	28844;26739;28825
3253	cg33173443_TC21	105785	chr15	27464436	27464437	0.101314	Hyper	chr15	27464435	27464437	+	Gm36899	Gm36899	lincRNA	ENSMUST00000227384.1	15071;14627;13350;15531;14849
3254	cg33173710_BC21	105789	chr15	27476496	27477366	0.123181	Hyper	chr15	27476495	27476497	-	Ank	Ank	protein_coding	ENSMUST00000022875.6	6008;2804
3255	cg33173743_TC21	105789	chr15	27476496	27477366	0.101435	Hyper	chr15	27477364	27477366	-	Ank	Ank	protein_coding	ENSMUST00000022875.6	NA
3266	cg33182759_BC21	105855	chr15	28123637	28123638	0.134912	Hyper	chr15	28123636	28123638	+	Gm8472	Gm8472	processed_pseudogene	ENSMUST00000228415.1	NA
3272	cg33203366_BC11	105909	chr15	31309698	31309699	0.155747	Hyper	chr15	31309697	31309699	+	Ankrd33b	Ankrd33b;Ankrd33b;Ankrd33b;Ankrd33b	nonsense_mediated_decay;nonsense_mediated_decay;protein_coding;protein_coding	ENSMUST00000044324.8;ENSMUST00000156679.1;ENSMUST00000110410.9;ENSMUST00000123325.8	2443;3135
3273	cg33203372_BC21	105910	chr15	31309811	31309812	0.209398	Hyper	chr15	31309810	31309812	-	Ankrd33b	Ankrd33b;Ankrd33b;Ankrd33b;Ankrd33b	nonsense_mediated_decay;nonsense_mediated_decay;protein_coding;protein_coding	ENSMUST00000044324.8;ENSMUST00000156679.1;ENSMUST00000110410.9;ENSMUST00000123325.8	39489;39489;39534;39534;39534
3278	cg33218178_TC21	105959	chr15	33405559	33406080	0.10387	Hyper	chr15	33405558	33405560	-	1700084J12Rik;Cpq	1700084J12Rik;1700084J12Rik;Cpq;Cpq	processed_transcript;transcribed_processed_pseudogene;protein_coding;protein_coding	ENSMUST00000187707.1;ENSMUST00000079057.7;ENSMUST00000042167.9;ENSMUST00000228916.1	33720
3279	cg33218190_TC21	105959	chr15	33405559	33406080	0.118148	Hyper	chr15	33406078	33406080	+	1700084J12Rik;Cpq	1700084J12Rik;1700084J12Rik;Cpq;Cpq	processed_transcript;transcribed_processed_pseudogene;protein_coding;protein_coding	ENSMUST00000187707.1;ENSMUST00000079057.7;ENSMUST00000042167.9;ENSMUST00000228916.1	89671;66549
3280	cg33218915_BC21	105961	chr15	33614382	33614383	0.115734	Hyper	chr15	33614381	33614383	+	4930592A05Rik	4930592A05Rik	antisense	ENSMUST00000228272.1	NA
3281	cg33221141_TC21	105973	chr15	34037480	34037481	0.101014	Hyper	chr15	34037479	34037481	-	Gm41290	Gm41290	lincRNA	ENSMUST00000228182.1	NA
3284	cg33230508_TC21	106014	chr15	35328266	35328576	0.111014	Hyper	chr15	35328279	35328281	+	BC048602	BC048602	lincRNA	ENSMUST00000227345.1	15;99693
3294	cg33248364_BC21	106154	chr15	37279555	37279556	0.144228	Hyper	chr15	37279554	37279556	+	Grhl2	Grhl2;Grhl2	protein_coding;protein_coding	ENSMUST00000022895.14;ENSMUST00000161405.7	-6;99672
3304	cg33260915_BC11	106259	chr15	38574225	38574566	0.101394	Hyper	chr15	38574564	38574566	-	2310043O21Rik;Gm29697	2310043O21Rik;Gm29697	lincRNA;processed_pseudogene	ENSMUST00000185323.2;ENSMUST00000226494.1	-36;99642
3305	cg33262204_TC21	106272	chr15	38701011	38701012	0.114389	Hyper	chr15	38701010	38701012	+	NA	NA	NA	NA	15384;115;2;15416;96957
3311	cg33264542_BC21	106286	chr15	39076437	39076438	0.10721	Hyper	chr15	39076436	39076438	-	Cthrc1	Cthrc1;Cthrc1;Cthrc1	protein_coding;protein_coding;protein_coding	ENSMUST00000067072.4;ENSMUST00000132192.2;ENSMUST00000226433.1	15030;-239;-352;15062;96603
3313	cg33272415_BC21	106323	chr15	40114861	40114862	0.105501	Hyper	chr15	40114860	40114862	-	Gm33251	Gm33251	lincRNA	ENSMUST00000227360.1	14874;-395;-508;14906;96447
3315	cg33272853_BC21	106329	chr15	40162671	40162672	0.105358	Hyper	chr15	40162670	40162672	-	Gm33301	Gm33301;Gm33301	lincRNA;lincRNA	ENSMUST00000226809.1;ENSMUST00000228503.1	12325;12340;-317
3317	cg33272960_BC21	106331	chr15	40169809	40169810	0.150961	Hyper	chr15	40169808	40169810	-	NA	NA	NA	NA	4458;4473
3319	cg33278980_TC11	106352	chr15	41173489	41173511	0.102454	Hyper	chr15	41173488	41173490	+	4930555K19Rik	4930555K19Rik	processed_pseudogene	ENSMUST00000060066.5	NA
3320	cg33278981_TC21	106352	chr15	41173489	41173511	0.131058	Hyper	chr15	41173509	41173511	+	4930555K19Rik	4930555K19Rik	processed_pseudogene	ENSMUST00000060066.5	NA
3323	cg33280567_BC21	106360	chr15	41448806	41449242	0.114428	Hyper	chr15	41448805	41448807	+	Oxr1	Oxr1;Oxr1;Oxr1;Oxr1	protein_coding;protein_coding;protein_coding;protein_coding	ENSMUST00000090096.10;ENSMUST00000110297.9;ENSMUST00000179393.7;ENSMUST00000230203.1	NA
3324	cg33280571_BC21	106360	chr15	41448806	41449242	0.142951	Hyper	chr15	41449240	41449242	+	Oxr1	Oxr1;Oxr1;Oxr1;Oxr1	protein_coding;protein_coding;protein_coding;protein_coding	ENSMUST00000090096.10;ENSMUST00000110297.9;ENSMUST00000179393.7;ENSMUST00000230203.1	37263;15580
3329	cg33283669_BC21	106377	chr15	41869633	41869785	0.110562	Hyper	chr15	41869632	41869634	+	Abra	Abra	protein_coding	ENSMUST00000054742.6	31219;9536
3331	cg33303371_BC21	106444	chr15	45980065	45980066	0.110698	Hyper	chr15	45980064	45980066	-	Gm5472	Gm5472	processed_pseudogene	ENSMUST00000178604.2	118317
3332	cg33307117_BC21	106464	chr15	46939895	46939896	0.1871	Hyper	chr15	46939894	46939896	+	NA	NA	NA	NA	82841;83227
3335	cg33327024_BC21	106521	chr15	51271676	51289303	0.103225	Hyper	chr15	51271675	51271677	+	Gm19303	Gm19303	lincRNA	ENSMUST00000226948.1	-691;-608;-160;-591;50
3336	cg33327137_BC21	106521	chr15	51271676	51289303	0.133198	Hyper	chr15	51289301	51289303	+	Gm19303	Gm19303	lincRNA	ENSMUST00000226948.1	-320
3337	cg33333340_BC21	106552	chr15	52054462	52054463	0.10269	Hyper	chr15	52054461	52054463	-	NA	NA	NA	NA	-306
3343	cg33349003_BC21	106612	chr15	54570808	54570809	0.148445	Hyper	chr15	54570807	54570809	-	Mal2	Mal2	protein_coding	ENSMUST00000025356.3	12790
3346	cg33356485_BC11	106666	chr15	55407931	55407932	0.1254	Hyper	chr15	55407930	55407932	-	Col14a1	Col14a1;Col14a1;Col14a1	protein_coding;protein_coding;protein_coding	ENSMUST00000023053.11;ENSMUST00000110217.9;ENSMUST00000110221.9	12929
3349	cg33364967_BC11	106698	chr15	56765137	56765138	0.107146	Hyper	chr15	56765136	56765138	-	Has2os	Has2os;Has2os;Has2os	antisense;antisense;lincRNA	ENSMUST00000163314.1;ENSMUST00000166290.1;ENSMUST00000165880.1	39368
3351	cg33370853_BC21	106718	chr15	57744956	57744957	0.100272	Hyper	chr15	57744955	57744957	+	Zhx2	Zhx2;Zhx2	processed_transcript;protein_coding	ENSMUST00000160990.1;ENSMUST00000096430.10	1442;255;-20;1442;1807
3354	cg33373441_TC11	106734	chr15	57955379	57955380	0.112199	Hyper	chr15	57955378	57955380	-	Tbc1d31	Tbc1d31;Tbc1d31;Tbc1d31	processed_transcript;protein_coding;retained_intron	ENSMUST00000110175.8;ENSMUST00000022992.12;ENSMUST00000159801.7	24707;23520;23245;24707;25072
3377	cg33395552_BC21	106903	chr15	59977674	59977675	0.124429	Hyper	chr15	59977673	59977675	+	Gm7083	Gm7083	processed_pseudogene	ENSMUST00000178617.1	26482;25295;25020;26482;26847
3378	cg33395765_BC21	106905	chr15	60016607	60016631	0.100309	Hyper	chr15	60016606	60016608	-	4933412E24Rik	4933412E24Rik	protein_coding	ENSMUST00000096421.3	34125;32938;32663;34125;34490
3382	cg33406554_TC21	106946	chr15	61989042	61989960	0.101169	Hyper	chr15	61989691	61989693	-	Myc	Myc;Myc;Myc;Myc;Myc;Myc	protein_coding;protein_coding;protein_coding;protein_coding;protein_coding;protein_coding	ENSMUST00000022971.7;ENSMUST00000159327.1;ENSMUST00000160009.1;ENSMUST00000161976.7;ENSMUST00000167731.7;ENSMUST00000191178.1	20621;56244;55969;57431;57796
3383	cg33408813_BC21	106964	chr15	62219406	62219407	0.113103	Hyper	chr15	62219405	62219407	+	Macroh2a3;Pvt1	Macroh2a3;Pvt1;Pvt1;Pvt1;Pvt1;Pvt1;Pvt1;Pvt1;Pvt1	processed_pseudogene;lincRNA;lincRNA;lincRNA;lincRNA;lincRNA;lincRNA;lincRNA;lincRNA	ENSMUST00000151919.1;ENSMUST00000180432.8;ENSMUST00000181416.8;ENSMUST00000181657.8;ENSMUST00000182075.7;ENSMUST00000182380.7;ENSMUST00000182476.7;ENSMUST00000182956.7;ENSMUST00000183297.7	-576;711
3384	cg33412839_TC21	106975	chr15	63007112	63007126	0.127574	Hyper	chr15	63007111	63007113	-	NA	NA	NA	NA	-565;722
3385	cg33412840_TC21	106975	chr15	63007112	63007126	0.131669	Hyper	chr15	63007124	63007126	-	NA	NA	NA	NA	-205;1082
3387	cg33415071_TC11	106986	chr15	63492289	63492290	0.121446	Hyper	chr15	63492288	63492290	-	Gm41335;Gm4942	Gm41335;Gm4942	lincRNA;processed_pseudogene	ENSMUST00000228339.2;ENSMUST00000227647.1	-118;1497
3388	cg33416465_BC21	106995	chr15	63717983	63718240	0.119032	Hyper	chr15	63717982	63717984	+	4930449C09Rik;Gm41335	4930449C09Rik;4930449C09Rik;Gm41335	lincRNA;lincRNA;lincRNA	ENSMUST00000226508.1;ENSMUST00000226839.1;ENSMUST00000228339.2	-379
3389	cg33416466_TC21	106995	chr15	63717983	63718240	0.119715	Hyper	chr15	63718010	63718012	+	4930449C09Rik;Gm41335	4930449C09Rik;4930449C09Rik;Gm41335	lincRNA;lincRNA;lincRNA	ENSMUST00000226508.1;ENSMUST00000226839.1;ENSMUST00000228339.2	-181;-181;-186;-186
3390	cg33416469_TC21	106995	chr15	63717983	63718240	0.13046	Hyper	chr15	63718141	63718143	+	4930449C09Rik;Gm41335	4930449C09Rik;4930449C09Rik;Gm41335	lincRNA;lincRNA;lincRNA	ENSMUST00000226508.1;ENSMUST00000226839.1;ENSMUST00000228339.2	NA
3391	cg33427532_BC11	107042	chr15	65195326	65195327	0.132406	Hyper	chr15	65195325	65195327	-	Gm7814	Gm7814	processed_pseudogene	ENSMUST00000227660.1	52206;52062
3400	cg33436950_BC21	107076	chr15	66891300	66891589	0.111924	Hyper	chr15	66891299	66891301	+	Ccn4	Ccn4;Ccn4;Ccn4	nonsense_mediated_decay;protein_coding;protein_coding	ENSMUST00000147079.7;ENSMUST00000005255.8;ENSMUST00000118823.1	2;63117;62973
3401	cg33436953_BC21	107076	chr15	66891300	66891589	0.156696	Hyper	chr15	66891438	66891440	+	Ccn4	Ccn4;Ccn4;Ccn4	nonsense_mediated_decay;protein_coding;protein_coding	ENSMUST00000147079.7;ENSMUST00000005255.8;ENSMUST00000118823.1	3487;66602;66458
3402	cg33436959_BC21	107076	chr15	66891300	66891589	0.118562	Hyper	chr15	66891587	66891589	+	Ccn4	Ccn4;Ccn4;Ccn4	nonsense_mediated_decay;protein_coding;protein_coding	ENSMUST00000147079.7;ENSMUST00000005255.8;ENSMUST00000118823.1	NA
3409	cg33447818_BC21	107121	chr15	68654159	68654160	0.137939	Hyper	chr15	68654158	68654160	-	NA	NA	NA	NA	318918;319046;190964
3410	cg33448153_BC21	107122	chr15	68715717	68715718	0.165849	Hyper	chr15	68715716	68715718	+	Gm7859	Gm7859	processed_pseudogene	ENSMUST00000229163.1	315703;315831;187749
3412	cg33459767_BC21	107164	chr15	71309799	71309863	0.10993	Hyper	chr15	71309798	71309800	+	Gm5217	Gm5217	processed_pseudogene	ENSMUST00000229873.1	250078;250206;122124
3413	cg33459771_BC21	107164	chr15	71309799	71309863	0.163532	Hyper	chr15	71309861	71309863	-	Gm5217	Gm5217	processed_pseudogene	ENSMUST00000229873.1	162346;162474;162355;34392
3415	cg33466407_BC21	107184	chr15	72512903	72512904	0.111908	Hyper	chr15	72512902	72512904	+	Kcnk9	Kcnk9	protein_coding	ENSMUST00000044624.7	162299;162427;162308;34345
3416	cg33469142_BC11	107196	chr15	72809596	72809613	0.14	Hyper	chr15	72809595	72809597	+	Peg13;Trappc9	Peg13;Trappc9;Trappc9;Trappc9	sense_intronic;protein_coding;protein_coding;protein_coding	ENSMUST00000202826.1;ENSMUST00000023276.15;ENSMUST00000089770.10;ENSMUST00000170633.8	153369;153497;153378;25415
3417	cg33469144_BC11	107196	chr15	72809596	72809613	0.130415	Hyper	chr15	72809611	72809613	+	Peg13;Trappc9	Peg13;Trappc9;Trappc9;Trappc9	sense_intronic;protein_coding;protein_coding;protein_coding	ENSMUST00000202826.1;ENSMUST00000023276.15;ENSMUST00000089770.10;ENSMUST00000170633.8	114221;114349;114633;114230
3418	cg33469165_TC11	107198	chr15	72809940	72810338	0.165288	Hyper	chr15	72809939	72809941	+	Peg13;Trappc9	Peg13;Trappc9;Trappc9;Trappc9	sense_intronic;protein_coding;protein_coding;protein_coding	ENSMUST00000202826.1;ENSMUST00000023276.15;ENSMUST00000089770.10;ENSMUST00000170633.8	1729;3414;3573
3419	cg33469169_BC21	107198	chr15	72809940	72810338	0.161646	Hyper	chr15	72810000	72810002	+	Peg13;Trappc9	Peg13;Trappc9;Trappc9;Trappc9	sense_intronic;protein_coding;protein_coding;protein_coding	ENSMUST00000202826.1;ENSMUST00000023276.15;ENSMUST00000089770.10;ENSMUST00000170633.8	NA
3420	cg33469170_TC21	107198	chr15	72809940	72810338	0.1397	Hyper	chr15	72810014	72810016	+	Peg13;Trappc9	Peg13;Trappc9;Trappc9;Trappc9	sense_intronic;protein_coding;protein_coding;protein_coding	ENSMUST00000202826.1;ENSMUST00000023276.15;ENSMUST00000089770.10;ENSMUST00000170633.8	3893
3421	cg33469179_TC21	107198	chr15	72809940	72810338	0.108726	Hyper	chr15	72810105	72810107	-	Peg13;Trappc9	Peg13;Trappc9;Trappc9;Trappc9	sense_intronic;protein_coding;protein_coding;protein_coding	ENSMUST00000202826.1;ENSMUST00000023276.15;ENSMUST00000089770.10;ENSMUST00000170633.8	10839
3422	cg33469202_TC21	107199	chr15	72810380	72811041	0.118529	Hyper	chr15	72810689	72810691	+	Peg13;Trappc9	Peg13;Trappc9;Trappc9;Trappc9	sense_intronic;protein_coding;protein_coding;protein_coding	ENSMUST00000202826.1;ENSMUST00000023276.15;ENSMUST00000089770.10;ENSMUST00000170633.8	4378;4378;4378
3423	cg33469203_BC11	107199	chr15	72810380	72811041	0.140426	Hyper	chr15	72810704	72810706	+	Peg13;Trappc9	Peg13;Trappc9;Trappc9;Trappc9	sense_intronic;protein_coding;protein_coding;protein_coding	ENSMUST00000202826.1;ENSMUST00000023276.15;ENSMUST00000089770.10;ENSMUST00000170633.8	NA
3424	cg33469209_TC11	107199	chr15	72810380	72811041	0.128471	Hyper	chr15	72810918	72810920	+	Peg13;Trappc9	Peg13;Trappc9;Trappc9;Trappc9	sense_intronic;protein_coding;protein_coding;protein_coding	ENSMUST00000202826.1;ENSMUST00000023276.15;ENSMUST00000089770.10;ENSMUST00000170633.8	26793;26793;134492;449111
3425	cg33469211_TC21	107199	chr15	72810380	72811041	0.100457	Hyper	chr15	72811002	72811004	-	Peg13;Trappc9	Peg13;Trappc9;Trappc9;Trappc9	sense_intronic;protein_coding;protein_coding;protein_coding	ENSMUST00000202826.1;ENSMUST00000023276.15;ENSMUST00000089770.10;ENSMUST00000170633.8	6931;6931;114630;429249
3426	cg33469213_BC11	107199	chr15	72810380	72811041	0.102386	Hyper	chr15	72811039	72811041	+	Peg13;Trappc9	Peg13;Trappc9;Trappc9;Trappc9	sense_intronic;protein_coding;protein_coding;protein_coding	ENSMUST00000202826.1;ENSMUST00000023276.15;ENSMUST00000089770.10;ENSMUST00000170633.8	188003;29714;17805;332424
3428	cg33471981_BC11	107212	chr15	73058066	73058299	0.138176	Hyper	chr15	73058297	73058299	+	Trappc9	Trappc9;Trappc9;Trappc9;Trappc9;Trappc9	processed_transcript;protein_coding;protein_coding;protein_coding;retained_intron	ENSMUST00000230270.1;ENSMUST00000089770.10;ENSMUST00000170633.8;ENSMUST00000228960.1;ENSMUST00000230025.1	NA
3438	cg33491263_BC21	107364	chr15	74799471	74799472	0.111133	Hyper	chr15	74799470	74799472	+	Gm17189;Ly6k	Gm17189;Ly6k;Ly6k	antisense;protein_coding;protein_coding	ENSMUST00000163707.1;ENSMUST00000060301.5;ENSMUST00000168815.7	13847
3439	cg33491274_TC11	107365	chr15	74799712	74799713	0.141833	Hyper	chr15	74799711	74799713	+	Gm17189;Ly6k	Gm17189;Ly6k;Ly6k	antisense;protein_coding;protein_coding	ENSMUST00000163707.1;ENSMUST00000060301.5;ENSMUST00000168815.7	NA
3440	cg33491294_TC21	107367	chr15	74800113	74800114	0.134959	Hyper	chr15	74800112	74800114	+	Gm17189;Ly6k	Gm17189;Ly6k;Ly6k	antisense;protein_coding;protein_coding	ENSMUST00000163707.1;ENSMUST00000060301.5;ENSMUST00000168815.7	NA
3441	cg33491400_TC21	107369	chr15	74818692	74818736	0.138936	Hyper	chr15	74818734	74818736	+	Gml;Gml2	Gml;Gml;Gml;Gml2;Gml2	protein_coding;protein_coding;protein_coding;protein_coding;protein_coding	ENSMUST00000096400.9;ENSMUST00000164026.7;ENSMUST00000185253.1;ENSMUST00000096399.7;ENSMUST00000188180.1	-30;-31;-31;-455;-522
3442	cg33491401_TC21	107370	chr15	74818748	74819124	0.107825	Hyper	chr15	74818747	74818749	-	Gml;Gml2	Gml;Gml;Gml;Gml2;Gml2	protein_coding;protein_coding;protein_coding;protein_coding;protein_coding	ENSMUST00000096400.9;ENSMUST00000164026.7;ENSMUST00000185253.1;ENSMUST00000096399.7;ENSMUST00000188180.1	31414;29931;23659;32619;29697
3443	cg33491416_TC11	107370	chr15	74818748	74819124	0.155922	Hyper	chr15	74819066	74819068	+	Gml;Gml2	Gml;Gml;Gml2;Gml2	protein_coding;protein_coding;protein_coding;protein_coding	ENSMUST00000164026.7;ENSMUST00000185253.1;ENSMUST00000096399.7;ENSMUST00000188180.1	8983;8977;8955;8964
3444	cg33491418_BC21	107370	chr15	74818748	74819124	0.116112	Hyper	chr15	74819122	74819124	-	Gml;Gml2	Gml;Gml;Gml2;Gml2	protein_coding;protein_coding;protein_coding;protein_coding	ENSMUST00000164026.7;ENSMUST00000185253.1;ENSMUST00000096399.7;ENSMUST00000188180.1	45
3451	cg33497229_TC21	107425	chr15	75646587	75646588	0.109222	Hyper	chr15	75646586	75646588	-	2810039B14Rik	2810039B14Rik;2810039B14Rik;2810039B14Rik;2810039B14Rik	processed_transcript;processed_transcript;retained_intron;transcribed_unitary_pseudogene	ENSMUST00000183928.7;ENSMUST00000184801.1;ENSMUST00000184938.1;ENSMUST00000185040.1	NA
3453	cg33502809_BC11	107491	chr15	75998376	75998377	0.1368	Hyper	chr15	75998375	75998377	+	Mapk15	Mapk15;Mapk15;Mapk15;Mapk15	processed_transcript;protein_coding;protein_coding;retained_intron	ENSMUST00000160637.2;ENSMUST00000089669.5;ENSMUST00000230929.1;ENSMUST00000160092.8	373818;373808;373818;372932
3454	cg33502911_TC21	107493	chr15	76002086	76002087	0.115808	Hyper	chr15	76002085	76002087	-	Fam83h	Fam83h;Fam83h;Fam83h	protein_coding;protein_coding;protein_coding	ENSMUST00000060807.11;ENSMUST00000170153.1;ENSMUST00000238313.1	NA
3455	cg33502946_BC21	107495	chr15	76002971	76002972	0.12147	Hyper	chr15	76002970	76002972	+	Fam83h	Fam83h;Fam83h;Fam83h	protein_coding;protein_coding;protein_coding	ENSMUST00000060807.11;ENSMUST00000170153.1;ENSMUST00000238313.1	17077;17179
3456	cg33502974_TC21	107496	chr15	76003475	76004257	0.12641	Hyper	chr15	76003474	76003476	+	Fam83h	Fam83h;Fam83h;Fam83h	protein_coding;protein_coding;protein_coding	ENSMUST00000060807.11;ENSMUST00000170153.1;ENSMUST00000238313.1	199
3457	cg33502998_TC21	107496	chr15	76003475	76004257	0.115104	Hyper	chr15	76003808	76003810	-	Fam83h	Fam83h;Fam83h;Fam83h	protein_coding;protein_coding;protein_coding	ENSMUST00000060807.11;ENSMUST00000170153.1;ENSMUST00000238313.1	8358;10203;5174
3458	cg33503008_TC11	107496	chr15	76003475	76004257	0.130922	Hyper	chr15	76003946	76003948	-	Fam83h	Fam83h;Fam83h;Fam83h	protein_coding;protein_coding;protein_coding	ENSMUST00000060807.11;ENSMUST00000170153.1;ENSMUST00000238313.1	10327;5298
3459	cg33503026_BC11	107496	chr15	76003475	76004257	0.161707	Hyper	chr15	76004255	76004257	-	Fam83h	Fam83h;Fam83h;Fam83h	protein_coding;protein_coding;protein_coding	ENSMUST00000060807.11;ENSMUST00000170153.1;ENSMUST00000238313.1	NA
3461	cg33508189_BC11	107560	chr15	76284121	76285098	0.102229	Hyper	chr15	76284826	76284828	+	Spatc1	Spatc1;Spatc1	nonsense_mediated_decay;protein_coding	ENSMUST00000230221.1;ENSMUST00000074173.3	NA
3462	cg33508190_TC21	107560	chr15	76284121	76285098	0.100763	Hyper	chr15	76284843	76284845	+	Spatc1	Spatc1;Spatc1	nonsense_mediated_decay;protein_coding	ENSMUST00000230221.1;ENSMUST00000074173.3	NA
3465	cg33518845_BC11	107695	chr15	76911150	76911795	0.18325	Hyper	chr15	76911149	76911151	-	Zfp647	Zfp647;Zfp647	protein_coding;protein_coding	ENSMUST00000048854.7;ENSMUST00000229055.1	NA
3466	cg33518886_TC21	107695	chr15	76911150	76911795	0.14417	Hyper	chr15	76911758	76911760	+	Zfp647	Zfp647;Zfp647	protein_coding;protein_coding	ENSMUST00000048854.7;ENSMUST00000229055.1	3564
3467	cg33518890_TC21	107695	chr15	76911150	76911795	0.143434	Hyper	chr15	76911793	76911795	-	Zfp647	Zfp647;Zfp647	protein_coding;protein_coding	ENSMUST00000048854.7;ENSMUST00000229055.1	3511
3468	cg33518895_TC21	107697	chr15	76911878	76911879	0.113635	Hyper	chr15	76911877	76911879	-	Zfp647	Zfp647;Zfp647	protein_coding;protein_coding	ENSMUST00000048854.7;ENSMUST00000229055.1	3418
3475	cg33523762_TC21	107762	chr15	77370310	77370311	0.139787	Hyper	chr15	77370309	77370311	+	Gm3787	Gm3787;Gm3787	processed_transcript;transcribed_processed_pseudogene	ENSMUST00000229296.1;ENSMUST00000230638.1	NA
3480	cg33531875_BC11	107840	chr15	78130638	78130639	0.106806	Hyper	chr15	78130637	78130639	+	A730060N03Rik	A730060N03Rik	antisense	ENSMUST00000174277.1	65054
3484	cg33535091_BC21	107888	chr15	78410615	78410616	0.147778	Hyper	chr15	78410614	78410616	+	Mpst	Mpst;Mpst;Mpst;Mpst	protein_coding;protein_coding;protein_coding;protein_coding	ENSMUST00000043865.7;ENSMUST00000167140.7;ENSMUST00000169133.7;ENSMUST00000229739.1	48087
3485	cg33535101_TC21	107889	chr15	78410743	78410744	0.110378	Hyper	chr15	78410742	78410744	+	Mpst	Mpst;Mpst;Mpst;Mpst	protein_coding;protein_coding;protein_coding;protein_coding	ENSMUST00000043865.7;ENSMUST00000167140.7;ENSMUST00000169133.7;ENSMUST00000229739.1	14393
3487	cg33536751_TC21	107916	chr15	78529608	78529800	0.117953	Hyper	chr15	78529607	78529609	+	C1qtnf6	C1qtnf6;C1qtnf6;C1qtnf6;C1qtnf6;C1qtnf6	processed_transcript;processed_transcript;protein_coding;protein_coding;protein_coding	ENSMUST00000137827.2;ENSMUST00000147093.1;ENSMUST00000023075.8;ENSMUST00000229185.1;ENSMUST00000230943.1	121;119
3488	cg33536757_TC21	107916	chr15	78529608	78529800	0.126223	Hyper	chr15	78529798	78529800	+	C1qtnf6;Gm49490	C1qtnf6;C1qtnf6;C1qtnf6;C1qtnf6;C1qtnf6;Gm49490	processed_transcript;processed_transcript;protein_coding;protein_coding;protein_coding;antisense	ENSMUST00000137827.2;ENSMUST00000147093.1;ENSMUST00000023075.8;ENSMUST00000229185.1;ENSMUST00000230943.1;ENSMUST00000230340.1	6269;6702
3500	cg33554140_BC11	108108	chr15	79604826	79604827	0.122185	Hyper	chr15	79604825	79604827	-	Dmc1	Dmc1;Dmc1;Dmc1	nonsense_mediated_decay;protein_coding;protein_coding	ENSMUST00000230011.1;ENSMUST00000023065.7;ENSMUST00000229408.1	NA
3506	cg33561950_TC21	108202	chr15	80091856	80091867	0.100211	Hyper	chr15	80091855	80091857	+	Rpl3;Syngr1	Rpl3;Syngr1;Syngr1	protein_coding;protein_coding;protein_coding	ENSMUST00000185306.2;ENSMUST00000009727.11;ENSMUST00000009728.12	6634;5207;6095
3507	cg33562316_BC21	108210	chr15	80115896	80115897	0.109479	Hyper	chr15	80115895	80115897	+	Syngr1	Syngr1;Syngr1	protein_coding;protein_coding	ENSMUST00000009727.11;ENSMUST00000135727.1	-1187;-85
3509	cg33563650_BC21	108224	chr15	80211519	80211520	0.118119	Hyper	chr15	80211518	80211520	+	Mgat3	Mgat3	protein_coding	ENSMUST00000044970.6	-915
3510	cg33563666_BC21	108226	chr15	80211745	80212124	0.121249	Hyper	chr15	80211744	80211746	-	Mgat3	Mgat3	protein_coding	ENSMUST00000044970.6	4703;-33
3511	cg33563690_BC11	108226	chr15	80211745	80212124	0.12863	Hyper	chr15	80212122	80212124	+	Mgat3	Mgat3	protein_coding	ENSMUST00000044970.6	2222;-1058;16561;11825
3512	cg33563708_TC11	108227	chr15	80212309	80212389	0.108993	Hyper	chr15	80212387	80212389	-	Mgat3	Mgat3	protein_coding	ENSMUST00000044970.6	23698;900;7668
3513	cg33566033_BC11	108249	chr15	80372357	80372447	0.119755	Hyper	chr15	80372356	80372358	+	Cacna1i	Cacna1i;Cacna1i	nonsense_mediated_decay;protein_coding	ENSMUST00000162155.7;ENSMUST00000160424.7	-372;134
3514	cg33566042_TC21	108249	chr15	80372357	80372447	0.136409	Hyper	chr15	80372445	80372447	-	Cacna1i	Cacna1i;Cacna1i	nonsense_mediated_decay;protein_coding	ENSMUST00000162155.7;ENSMUST00000160424.7	-274;232
3529	cg33578079_BC21	108354	chr15	81479602	81479603	0.155798	Hyper	chr15	81479601	81479603	-	NA	NA	NA	NA	NA
3533	cg33584701_TC21	108408	chr15	81980402	81980746	0.13031	Hyper	chr15	81980744	81980746	-	1700029P11Rik	1700029P11Rik	protein_coding	ENSMUST00000074608.3	180546;180580;180580;180492;155312;180549
3536	cg33585848_TC21	108425	chr15	82069899	82069931	0.116677	Hyper	chr15	82069898	82069900	-	Mei1	Mei1;Mei1	protein_coding;protein_coding	ENSMUST00000089178.10;ENSMUST00000229119.1	209430;209464;209464;209376;184196;209433
3541	cg33588155_BC11	108444	chr15	82207193	82207194	0.10432	Hyper	chr15	82207192	82207194	+	Shisa8	Shisa8	protein_coding	ENSMUST00000179269.2	264150;264184;264184;264153
3542	cg33588203_BC11	108445	chr15	82207681	82207810	0.169621	Hyper	chr15	82207680	82207682	+	Shisa8	Shisa8;Shisa8	protein_coding;protein_coding	ENSMUST00000179269.2;ENSMUST00000229543.1	268171;268205;268205
3543	cg33588209_BC21	108445	chr15	82207681	82207810	0.138855	Hyper	chr15	82207808	82207810	+	Shisa8	Shisa8;Shisa8	protein_coding;protein_coding	ENSMUST00000179269.2;ENSMUST00000229543.1	NA
3551	cg33591905_BC21	108507	chr15	82516263	82516264	0.146874	Hyper	chr15	82516262	82516264	+	Tdg-ps	Tdg-ps	processed_pseudogene	ENSMUST00000051363.7	222
3554	cg33595187_TC11	108536	chr15	82963122	82963123	0.105952	Hyper	chr15	82963121	82963123	+	Tcf20	Tcf20;Tcf20	protein_coding;protein_coding	ENSMUST00000229439.1;ENSMUST00000229547.1	3837;9018;3679
3560	cg33598552_BC21	108579	chr15	83183253	83183397	0.126811	Hyper	chr15	83183395	83183397	+	NA	NA	NA	NA	730;-117;75;-117
3562	cg33600602_TC11	108595	chr15	83366958	83366959	0.136222	Hyper	chr15	83366957	83366959	+	1700001L05Rik	1700001L05Rik;1700001L05Rik;1700001L05Rik	lincRNA;lincRNA;lincRNA	ENSMUST00000100370.1;ENSMUST00000178628.8;ENSMUST00000179705.1	NA
3570	cg33617410_TC21	108735	chr15	84595698	84595699	0.101174	Hyper	chr15	84595697	84595699	+	NA	NA	NA	NA	20744;33583;33751;33545;33599;33521;33683
3574	cg33628884_TC11	108822	chr15	85537494	85537682	0.109546	Hyper	chr15	85537493	85537495	+	Wnt7b	Wnt7b;Wnt7b;Wnt7b;Wnt7b;Wnt7b	protein_coding;protein_coding;protein_coding;protein_coding;protein_coding	ENSMUST00000023015.14;ENSMUST00000109424.3;ENSMUST00000167968.8;ENSMUST00000229191.1;ENSMUST00000229495.1	359;47852;8838;49822;84449
3576	cg33630947_BC21	108841	chr15	85661083	85661096	0.139315	Hyper	chr15	85661082	85661084	-	Gm49539;Lncppara	Gm49539;Lncppara	lincRNA;lincRNA	ENSMUST00000230234.1;ENSMUST00000230913.1	27460;27569;28731;27445;28742;28742;28742
3577	cg33630948_TC21	108841	chr15	85661083	85661096	0.137438	Hyper	chr15	85661094	85661096	-	Gm49539;Lncppara	Gm49539;Lncppara	lincRNA;lincRNA	ENSMUST00000230234.1;ENSMUST00000230913.1	NA
3591	cg33667702_TC21	109057	chr15	88982880	88982914	0.114417	Hyper	chr15	88982879	88982881	+	Mov10l1	Mov10l1;Mov10l1;Mov10l1	protein_coding;protein_coding;retained_intron	ENSMUST00000015509.10;ENSMUST00000146993.7;ENSMUST00000156949.1	15367
3592	cg33667705_TC21	109057	chr15	88982880	88982914	0.133868	Hyper	chr15	88982912	88982914	+	Mov10l1	Mov10l1;Mov10l1;Mov10l1	protein_coding;protein_coding;retained_intron	ENSMUST00000015509.10;ENSMUST00000146993.7;ENSMUST00000156949.1	10494;9638;2404;9645;9381
3594	cg33673003_BC11	109116	chr15	89336476	89336976	0.104495	Hyper	chr15	89336475	89336477	-	Miox	Miox;Miox;Miox	protein_coding;protein_coding;retained_intron	ENSMUST00000023282.8;ENSMUST00000162033.1;ENSMUST00000160491.7	5124;4268;4275;4011
3595	cg33673009_BC21	109116	chr15	89336476	89336976	0.102424	Hyper	chr15	89336576	89336578	-	Miox	Miox;Miox;Miox	protein_coding;protein_coding;retained_intron	ENSMUST00000023282.8;ENSMUST00000162033.1;ENSMUST00000160491.7	12143;9710;11870;11374;11411;11537;6516;11710;5206
3596	cg33674011_BC21	109134	chr15	89388451	89388452	0.113954	Hyper	chr15	89388450	89388452	-	Klhdc7b	Klhdc7b;Klhdc7b	protein_coding;protein_coding	ENSMUST00000166926.3;ENSMUST00000225666.1	NA
3597	cg33674227_BC21	109136	chr15	89410364	89410365	0.147095	Hyper	chr15	89410363	89410365	-	Syce3	Syce3;Syce3	protein_coding;protein_coding	ENSMUST00000109314.8;ENSMUST00000167959.1	29070;29081;29036
3598	cg33674228_TC21	109137	chr15	89410376	89410427	0.13132	Hyper	chr15	89410375	89410377	+	Syce3	Syce3;Syce3	protein_coding;protein_coding	ENSMUST00000109314.8;ENSMUST00000167959.1	1742;23507
3599	cg33675026_TC11	109144	chr15	89457376	89457924	0.113454	Hyper	chr15	89457922	89457924	-	Mapk8ip2	Mapk8ip2	protein_coding	ENSMUST00000023291.5	NA
3601	cg33686149_TC21	109197	chr15	90723639	90723640	0.132995	Hyper	chr15	90723638	90723640	-	Gm3861	Gm3861	processed_pseudogene	ENSMUST00000229639.1	NA
3602	cg33687434_BC21	109205	chr15	90898989	90898990	0.105466	Hyper	chr15	90898988	90898990	+	Gm36618;Spn-ps	Gm36618;Spn-ps;Spn-ps	processed_transcript;processed_transcript;transcribed_processed_pseudogene	ENSMUST00000230674.1;ENSMUST00000230085.1;ENSMUST00000229463.1	NA
3605	cg33690649_TC21	109222	chr15	91199352	91199666	0.124592	Hyper	chr15	91199351	91199353	+	CN725425	CN725425	protein_coding	ENSMUST00000190436.6	282
3606	cg33698974_BC21	109258	chr15	92128191	92128308	0.128245	Hyper	chr15	92128306	92128308	-	Cntn1	Cntn1;Cntn1;Cntn1	protein_coding;protein_coding;retained_intron	ENSMUST00000000109.10;ENSMUST00000169825.7;ENSMUST00000141187.7	311
3607	cg33700114_TC21	109266	chr15	92271403	92271444	0.143672	Hyper	chr15	92271402	92271404	-	Cntn1	Cntn1;Cntn1;Cntn1	protein_coding;protein_coding;protein_coding	ENSMUST00000000109.10;ENSMUST00000068378.5;ENSMUST00000169825.7	19732;19800;19775;19199;19783
3608	cg33700115_TC11	109266	chr15	92271403	92271444	0.184587	Hyper	chr15	92271442	92271444	+	Cntn1	Cntn1;Cntn1;Cntn1	protein_coding;protein_coding;protein_coding	ENSMUST00000000109.10;ENSMUST00000068378.5;ENSMUST00000169825.7	9445;1144
3609	cg33700735_TC21	109269	chr15	92344375	92344539	0.119274	Hyper	chr15	92344537	92344539	-	Gm26760	Gm26760	lincRNA	ENSMUST00000181901.2	5481
3610	cg33702241_TC21	109274	chr15	92510506	92510507	0.111723	Hyper	chr15	92510505	92510507	-	Pdzrn4	Pdzrn4;Pdzrn4	processed_transcript;protein_coding	ENSMUST00000229173.1;ENSMUST00000169942.9	NA
3611	cg33704650_BC11	109281	chr15	92770795	92770796	0.140141	Hyper	chr15	92770794	92770796	+	Pdzrn4	Pdzrn4;Pdzrn4	protein_coding;protein_coding	ENSMUST00000035399.9;ENSMUST00000169942.9	3250
3612	cg33706515_BC11	109285	chr15	92994611	92994612	0.103276	Hyper	chr15	92994610	92994612	+	NA	NA	NA	NA	NA
3615	cg33712700_TC21	109313	chr15	93502976	93502977	0.100425	Hyper	chr15	93502975	93502977	-	Prickle1	Prickle1;Prickle1	protein_coding;protein_coding	ENSMUST00000048982.10;ENSMUST00000109255.2	-5
3616	cg33712704_BC11	109314	chr15	93503115	93503229	0.111107	Hyper	chr15	93503114	93503116	+	Prickle1	Prickle1;Prickle1	protein_coding;protein_coding	ENSMUST00000048982.10;ENSMUST00000109255.2	2044
3617	cg33712710_BC21	109314	chr15	93503115	93503229	0.10968	Hyper	chr15	93503227	93503229	+	Prickle1	Prickle1;Prickle1	protein_coding;protein_coding	ENSMUST00000048982.10;ENSMUST00000109255.2	4
3619	cg33713900_TC21	109325	chr15	93578292	93578293	0.187663	Hyper	chr15	93578291	93578293	-	Prickle1	Prickle1	protein_coding	ENSMUST00000048982.10	-33
3620	cg33714492_BC21	109330	chr15	93610916	93628073	0.121064	Hyper	chr15	93610915	93610917	-	NA	NA	NA	NA	450
3623	cg33718228_BC21	109348	chr15	93943723	93943724	0.12319	Hyper	chr15	93943722	93943724	-	NA	NA	NA	NA	13
3624	cg33718420_TC21	109349	chr15	93964764	93964765	0.110294	Hyper	chr15	93964763	93964765	+	Gm30564	Gm30564	lincRNA	ENSMUST00000229885.1	7194
3625	cg33718430_TC11	109350	chr15	93965067	93965068	0.115476	Hyper	chr15	93965066	93965068	-	Gm30564	Gm30564	lincRNA	ENSMUST00000229885.1	-504
3627	cg33721252_BC11	109358	chr15	94268799	94268800	0.12566	Hyper	chr15	94268798	94268800	+	NA	NA	NA	NA	692
3630	cg33722876_BC21	109368	chr15	94405043	94405044	0.115926	Hyper	chr15	94405042	94405044	-	Adamts20	Adamts20;Adamts20;Adamts20;Adamts20	processed_transcript;protein_coding;protein_coding;retained_intron	ENSMUST00000128797.1;ENSMUST00000035342.10;ENSMUST00000155907.1;ENSMUST00000129195.7	-108;2117
3631	cg33724278_BC11	109373	chr15	94523327	94523538	0.154504	Hyper	chr15	94523326	94523328	+	Pus7l	Pus7l	protein_coding	ENSMUST00000049151.3	4250;-716;1705
3632	cg33724294_TC21	109373	chr15	94523327	94523538	0.116913	Hyper	chr15	94523536	94523538	-	Pus7l	Pus7l	protein_coding	ENSMUST00000049151.3	741
3634	cg33724982_BC11	109380	chr15	94561523	94561524	0.133702	Hyper	chr15	94561522	94561524	+	Irak4	Irak4;Irak4	protein_coding;protein_coding	ENSMUST00000074936.9;ENSMUST00000109248.1	6194;6180;6180
3636	cg33731661_BC11	109405	chr15	95228860	95228861	0.159302	Hyper	chr15	95228859	95228861	-	Nell2	Nell2;Nell2;Nell2;Nell2	nonsense_mediated_decay;protein_coding;protein_coding;protein_coding	ENSMUST00000229981.1;ENSMUST00000075275.2;ENSMUST00000166170.8;ENSMUST00000229933.1	104;252;183;-1112
3637	cg33731662_BC11	109406	chr15	95228870	95228871	0.103885	Hyper	chr15	95228869	95228871	+	Nell2	Nell2;Nell2;Nell2;Nell2	nonsense_mediated_decay;protein_coding;protein_coding;protein_coding	ENSMUST00000229981.1;ENSMUST00000075275.2;ENSMUST00000166170.8;ENSMUST00000229933.1	432;422;-1421;-1275;-1332;-1432;-1419;-1259;-1328;-1420;-540;-1259
3638	cg33735127_BC21	109416	chr15	95586968	95586969	0.120539	Hyper	chr15	95586967	95586969	+	NA	NA	NA	NA	265;35098
3644	cg33740118_TC21	109448	chr15	96010974	96011118	0.105922	Hyper	chr15	96011116	96011118	+	NA	NA	NA	NA	102;34935
3647	cg33748926_BC21	109505	chr15	96643946	96643947	0.143168	Hyper	chr15	96643945	96643947	+	Slc38a1	Slc38a1	protein_coding	ENSMUST00000088452.10	7364;7364;7325;-636
3648	cg33750285_BC21	109524	chr15	96720020	96720021	0.125547	Hyper	chr15	96720019	96720021	+	NA	NA	NA	NA	9;6
3654	cg33754327_TC11	109553	chr15	97034561	97034562	0.119956	Hyper	chr15	97034560	97034562	+	Slc38a4	Slc38a4;Slc38a4	protein_coding;protein_coding	ENSMUST00000023101.9;ENSMUST00000230907.1	-8;-11
3655	cg33754663_TC11	109557	chr15	97054352	97055057	0.104952	Hyper	chr15	97055055	97055057	-	Slc38a4	Slc38a4	protein_coding	ENSMUST00000023101.9	-128;-131
3656	cg33754711_TC21	109563	chr15	97056404	97056586	0.145829	Hyper	chr15	97056403	97056405	+	Slc38a4	Slc38a4	protein_coding	ENSMUST00000023101.9	39931;40117;11921
3657	cg33754712_TC11	109563	chr15	97056404	97056586	0.110466	Hyper	chr15	97056504	97056506	-	Slc38a4	Slc38a4	protein_coding	ENSMUST00000023101.9	35818;36004;7808
3658	cg33754719_BC21	109566	chr15	97056832	97056899	0.103899	Hyper	chr15	97056831	97056833	+	Slc38a4	Slc38a4	protein_coding	ENSMUST00000023101.9	21456;21642
3659	cg33755793_BC21	109571	chr15	97141087	97141160	0.105949	Hyper	chr15	97141158	97141160	+	NA	NA	NA	NA	21419;21605
3665	cg33758620_TC21	109590	chr15	97323474	97323475	0.167473	Hyper	chr15	97323473	97323475	+	Pced1b	Pced1b	protein_coding	ENSMUST00000059433.7	11951
3666	cg33758640_TC21	109591	chr15	97323731	97323743	0.105716	Hyper	chr15	97323741	97323743	-	Pced1b	Pced1b	protein_coding	ENSMUST00000059433.7	24882;24882;22513;24882;24847
3674	cg33764823_TC21	109637	chr15	97761153	97761594	0.157796	Hyper	chr15	97761152	97761154	-	Rapgef3;Rapgef3os1	Rapgef3;Rapgef3;Rapgef3;Rapgef3;Rapgef3;Rapgef3;Rapgef3;Rapgef3;Rapgef3;Rapgef3;Rapgef3;Rapgef3;Rapgef3os1	nonsense_mediated_decay;nonsense_mediated_decay;processed_transcript;processed_transcript;protein_coding;protein_coding;protein_coding;protein_coding;protein_coding;protein_coding;retained_intron;retained_intron;antisense	ENSMUST00000149419.8;ENSMUST00000175894.7;ENSMUST00000153241.7;ENSMUST00000153464.8;ENSMUST00000126854.8;ENSMUST00000128775.8;ENSMUST00000129223.8;ENSMUST00000134885.2;ENSMUST00000146620.1;ENSMUST00000177352.7;ENSMUST00000123397.7;ENSMUST00000142196.1;ENSMUST00000149373.1	6235;900;604;6631;6597
3675	cg33764836_TC21	109637	chr15	97761153	97761594	0.103468	Hyper	chr15	97761592	97761594	-	Rapgef3;Rapgef3os1	Rapgef3;Rapgef3;Rapgef3;Rapgef3;Rapgef3;Rapgef3;Rapgef3;Rapgef3;Rapgef3;Rapgef3;Rapgef3;Rapgef3;Rapgef3os1	nonsense_mediated_decay;nonsense_mediated_decay;processed_transcript;processed_transcript;protein_coding;protein_coding;protein_coding;protein_coding;protein_coding;protein_coding;retained_intron;retained_intron;antisense	ENSMUST00000149419.8;ENSMUST00000175894.7;ENSMUST00000153241.7;ENSMUST00000153464.8;ENSMUST00000126854.8;ENSMUST00000128775.8;ENSMUST00000129223.8;ENSMUST00000134885.2;ENSMUST00000146620.1;ENSMUST00000177352.7;ENSMUST00000123397.7;ENSMUST00000142196.1;ENSMUST00000149373.1	5839;504;208;6235;6201
3680	cg33767464_BC21	109676	chr15	97910581	97910582	0.138829	Hyper	chr15	97910580	97910582	-	Vdr	Vdr;Vdr;Vdr	protein_coding;protein_coding;protein_coding	ENSMUST00000173104.7;ENSMUST00000173611.1;ENSMUST00000174633.7	NA
3684	cg33771449_BC11	109712	chr15	98168486	98168730	0.145656	Hyper	chr15	98168728	98168730	+	Ccdc184	Ccdc184	protein_coding	ENSMUST00000031914.5	NA
3685	cg33771450_BC11	109713	chr15	98168735	98168736	0.133003	Hyper	chr15	98168734	98168736	-	Ccdc184	Ccdc184	protein_coding	ENSMUST00000031914.5	6334;6497;6460
3686	cg33772090_TC21	109718	chr15	98225940	98225941	0.126256	Hyper	chr15	98225939	98225941	+	Olfr286	Olfr286	protein_coding	ENSMUST00000073612.6	6460;6623;6586
3688	cg33774940_TC21	109753	chr15	98497779	98497804	0.117206	Hyper	chr15	98497778	98497780	-	Olfr279	Olfr279;Olfr279;Olfr279	protein_coding;protein_coding;protein_coding	ENSMUST00000050451.5;ENSMUST00000205772.2;ENSMUST00000216822.1	NA
3689	cg33774941_BC21	109753	chr15	98497779	98497804	0.100448	Hyper	chr15	98497802	98497804	-	Olfr279	Olfr279;Olfr279;Olfr279	protein_coding;protein_coding;protein_coding	ENSMUST00000050451.5;ENSMUST00000205772.2;ENSMUST00000216822.1	NA
3690	cg33774962_TC21	109754	chr15	98498232	98498233	0.13646	Hyper	chr15	98498231	98498233	-	Olfr278-ps1;Olfr279	Olfr278-ps1;Olfr279;Olfr279;Olfr279	unprocessed_pseudogene;protein_coding;protein_coding;protein_coding	ENSMUST00000205676.1;ENSMUST00000050451.5;ENSMUST00000205772.2;ENSMUST00000216822.1	NA
3691	cg33775156_TC21	109756	chr15	98510990	98510991	0.121191	Hyper	chr15	98510989	98510991	+	NA	NA	NA	NA	18404;18389;18401;18431;18431;7193;18407;7194;7194
3693	cg33779622_BC11	109824	chr15	98774128	98774129	0.145254	Hyper	chr15	98774127	98774129	-	Wnt10b	Wnt10b;Wnt10b;Wnt10b;Wnt10b;Wnt10b;Wnt10b;Wnt10b	protein_coding;protein_coding;protein_coding;protein_coding;protein_coding;protein_coding;protein_coding	ENSMUST00000023732.11;ENSMUST00000166022.1;ENSMUST00000226610.1;ENSMUST00000226655.1;ENSMUST00000226846.1;ENSMUST00000228546.1;ENSMUST00000228594.1	5271;5278;5265;5256;5268;5298;5298;5274
3700	cg33785346_BC11	109900	chr15	99084825	99084826	0.10724	Hyper	chr15	99084824	99084826	-	C1ql4	C1ql4	protein_coding	ENSMUST00000064462.4	9587
3701	cg33785387_TC21	109901	chr15	99087349	99087350	0.156561	Hyper	chr15	99087348	99087350	-	C1ql4	C1ql4	protein_coding	ENSMUST00000064462.4	9349
3702	cg33785539_BC21	109903	chr15	99092968	99092969	0.12189	Hyper	chr15	99092967	99092969	+	Dnajc22	Dnajc22	processed_transcript	ENSMUST00000146173.1	24574;24574;24574
3704	cg33788208_BC21	109921	chr15	99243728	99243729	0.221939	Hyper	chr15	99243727	99243729	-	Mcrs1	Mcrs1;Mcrs1;Mcrs1;Mcrs1	protein_coding;protein_coding;retained_intron;retained_intron	ENSMUST00000041190.16;ENSMUST00000163506.2;ENSMUST00000229656.1;ENSMUST00000230444.1	NA
3708	cg33790842_BC21	109961	chr15	99413487	99413488	0.111645	Hyper	chr15	99413486	99413488	+	Gm49483	Gm49483	processed_pseudogene	ENSMUST00000231179.1	1951
3709	cg33791822_TC21	109968	chr15	99470417	99470683	0.153922	Hyper	chr15	99470416	99470418	-	Bcdin3d	Bcdin3d;Bcdin3d	protein_coding;retained_intron	ENSMUST00000040313.5;ENSMUST00000229827.1	-983;-933
3710	cg33791826_TC11	109968	chr15	99470417	99470683	0.120945	Hyper	chr15	99470485	99470487	+	Bcdin3d	Bcdin3d;Bcdin3d	protein_coding;retained_intron	ENSMUST00000040313.5;ENSMUST00000229827.1	-88;157
3711	cg33791839_BC21	109968	chr15	99470417	99470683	0.100308	Hyper	chr15	99470681	99470683	+	Bcdin3d	Bcdin3d;Bcdin3d	protein_coding;retained_intron	ENSMUST00000040313.5;ENSMUST00000229827.1	NA
3713	cg33792703_BC11	109982	chr15	99527649	99527650	0.178249	Hyper	chr15	99527648	99527650	+	Faim2	Faim2;Faim2;Faim2;Faim2	protein_coding;protein_coding;retained_intron;retained_intron	ENSMUST00000023750.8;ENSMUST00000231171.1;ENSMUST00000230603.1;ENSMUST00000230837.1	1151
3714	cg33792720_TC11	109983	chr15	99527946	99528224	0.110425	Hyper	chr15	99528001	99528003	+	Faim2	Faim2;Faim2;Faim2;Faim2	protein_coding;protein_coding;retained_intron;retained_intron	ENSMUST00000023750.8;ENSMUST00000231171.1;ENSMUST00000230603.1;ENSMUST00000230837.1	34303
3715	cg33793708_TC21	109992	chr15	99591363	99591364	0.103684	Hyper	chr15	99591362	99591364	-	Aqp5	Aqp5;Aqp5;Aqp5;Aqp5;Aqp5;Aqp5	protein_coding;protein_coding;protein_coding;protein_coding;retained_intron;retained_intron	ENSMUST00000088200.12;ENSMUST00000169082.2;ENSMUST00000229728.1;ENSMUST00000231163.1;ENSMUST00000229264.1;ENSMUST00000230998.1	NA
3717	cg33796754_BC11	110025	chr15	99780870	99780871	0.16841	Hyper	chr15	99780869	99780871	-	Gm17058;Lima1	Gm17058;Lima1;Lima1	antisense;protein_coding;protein_coding	ENSMUST00000168951.1;ENSMUST00000073691.4;ENSMUST00000109024.8	NA
3721	cg33798808_TC21	110054	chr15	99931823	99931949	0.113782	Hyper	chr15	99931822	99931824	-	Fam186a;Gm21917	Fam186a;Fam186a;Gm21917;Gm21917	protein_coding;protein_coding;antisense;antisense	ENSMUST00000062631.14;ENSMUST00000100209.5;ENSMUST00000179575.7;ENSMUST00000180309.1	7483;23681;26473;2500
3723	cg33799186_TC11	110056	chr15	99967043	99967044	0.136979	Hyper	chr15	99967042	99967044	+	Fam186a	Fam186a	protein_coding	ENSMUST00000100209.5	NA
3729	cg33802881_TC21	110086	chr15	100280596	100280597	0.180581	Hyper	chr15	100280595	100280597	+	Tmprss12	Tmprss12;Tmprss12	protein_coding;retained_intron	ENSMUST00000096200.5;ENSMUST00000230901.1	NA
3730	cg33802900_TC21	110087	chr15	100281004	100281005	0.13292	Hyper	chr15	100281003	100281005	+	Tmprss12	Tmprss12;Tmprss12	protein_coding;retained_intron	ENSMUST00000096200.5;ENSMUST00000230901.1	23964
3732	cg33803513_BC21	110095	chr15	100334896	100334897	0.103999	Hyper	chr15	100334895	100334897	+	Mettl7a3	Mettl7a3	protein_coding	ENSMUST00000075420.5	15759;-81;-81;15727;15727
3733	cg33803705_BC11	110098	chr15	100353203	100353204	0.136299	Hyper	chr15	100353202	100353204	+	Methig1;Mettl7a2	Methig1;Methig1;Mettl7a2;Mettl7a2	nonsense_mediated_decay;protein_coding;protein_coding;protein_coding	ENSMUST00000175929.1;ENSMUST00000075675.6;ENSMUST00000088142.5;ENSMUST00000176287.1	NA
3737	cg33808850_TC21	110154	chr15	100669467	100669468	0.125405	Hyper	chr15	100669466	100669468	+	Bin2	Bin2;Bin2;Bin2;Bin2;Bin2;Bin2	protein_coding;protein_coding;protein_coding;protein_coding;protein_coding;protein_coding	ENSMUST00000182068.7;ENSMUST00000182574.1;ENSMUST00000182775.7;ENSMUST00000182814.7;ENSMUST00000183211.7;ENSMUST00000238935.1	71832;71827;21030;21030;72021;71896;71838;71927
3738	cg33808856_BC21	110155	chr15	100669555	100669850	0.111056	Hyper	chr15	100669554	100669556	-	Bin2	Bin2;Bin2;Bin2;Bin2;Bin2;Bin2	protein_coding;protein_coding;protein_coding;protein_coding;protein_coding;protein_coding	ENSMUST00000182068.7;ENSMUST00000182574.1;ENSMUST00000182775.7;ENSMUST00000182814.7;ENSMUST00000183211.7;ENSMUST00000238935.1	121657;94498;95087;95087
3739	cg33808864_BC21	110155	chr15	100669555	100669850	0.100236	Hyper	chr15	100669848	100669850	-	Bin2	Bin2;Bin2;Bin2;Bin2;Bin2;Bin2	protein_coding;protein_coding;protein_coding;protein_coding;protein_coding;protein_coding	ENSMUST00000182068.7;ENSMUST00000182574.1;ENSMUST00000182775.7;ENSMUST00000182814.7;ENSMUST00000183211.7;ENSMUST00000238935.1	3292;46;381177
3740	cg33809075_BC21	110164	chr15	100685102	100685256	0.111003	Hyper	chr15	100685254	100685256	-	Cela1	Cela1;Cela1;Cela1;Cela1	protein_coding;protein_coding;retained_intron;retained_intron	ENSMUST00000023775.8;ENSMUST00000230312.1;ENSMUST00000229888.1;ENSMUST00000230642.1	-53
3741	cg33809610_BC21	110172	chr15	100720318	100720528	0.12542	Hyper	chr15	100720317	100720319	-	Galnt6	Galnt6;Galnt6;Galnt6	protein_coding;protein_coding;protein_coding	ENSMUST00000052069.11;ENSMUST00000159715.7;ENSMUST00000161514.1	NA
3742	cg33809615_TC21	110172	chr15	100720318	100720528	0.231297	Hyper	chr15	100720526	100720528	+	Galnt6	Galnt6;Galnt6;Galnt6	protein_coding;protein_coding;protein_coding	ENSMUST00000052069.11;ENSMUST00000159715.7;ENSMUST00000161514.1	47757;47757;46316;-271
3743	cg33815439_TC21	110220	chr15	101054378	101054379	0.109967	Hyper	chr15	101054377	101054379	+	Fignl2	Fignl2;Fignl2	protein_coding;protein_coding	ENSMUST00000178140.1;ENSMUST00000213610.1	-377;-377
3744	cg33815924_BC21	110229	chr15	101079409	101079410	0.10341	Hyper	chr15	101079408	101079410	+	Fignl2	Fignl2	protein_coding	ENSMUST00000213610.1	NA
3747	cg33818147_BC11	110269	chr15	101225125	101225126	0.109785	Hyper	chr15	101225124	101225126	+	A330009N23Rik;Grasp	A330009N23Rik;A330009N23Rik;A330009N23Rik;Grasp	antisense;antisense;antisense;protein_coding	ENSMUST00000180639.2;ENSMUST00000229239.1;ENSMUST00000229610.1;ENSMUST00000000543.5	10707;10737;10786
3748	cg33818257_TC21	110274	chr15	101231560	101231925	0.118681	Hyper	chr15	101231559	101231561	+	Grasp	Grasp	protein_coding	ENSMUST00000000543.5	10726;10756;10805
3749	cg33818310_TC11	110274	chr15	101231560	101231925	0.12232	Hyper	chr15	101231923	101231925	-	Grasp	Grasp	protein_coding	ENSMUST00000000543.5	10794;10824;10873
3752	cg33820838_TC21	110321	chr15	101412717	101412718	0.148739	Hyper	chr15	101412716	101412718	-	Gm671;Krt7	Gm671;Krt7;Krt7;Krt7	antisense;protein_coding;protein_coding;retained_intron	ENSMUST00000231016.1;ENSMUST00000068904.8;ENSMUST00000147662.7;ENSMUST00000131069.1	NA
3757	cg33828962_TC21	110441	chr15	102143566	102144287	0.11473	Hyper	chr15	102143565	102143567	+	Igfbp6	Igfbp6	protein_coding	ENSMUST00000023807.6	50592
3758	cg33828978_BC11	110441	chr15	102143566	102144287	0.143887	Hyper	chr15	102144285	102144287	-	Igfbp6	Igfbp6	protein_coding	ENSMUST00000023807.6	34719;26087;26113
3759	cg33828986_BC21	110443	chr15	102144604	102144764	0.110051	Hyper	chr15	102144603	102144605	+	Igfbp6	Igfbp6	protein_coding	ENSMUST00000023807.6	4367;-1115;4374;-799;-1070
3769	cg33832965_TC21	110507	chr15	102400563	102400564	0.11638	Hyper	chr15	102400562	102400564	-	NA	NA	NA	NA	11;5302;5305;226
3770	cg33832998_BC21	110509	chr15	102404648	102404649	0.15347	Hyper	chr15	102404647	102404649	+	Sp1	Sp1	protein_coding	ENSMUST00000170884.7	-1434;-1431
3772	cg33836291_BC21	110557	chr15	102737462	102737488	0.122242	Hyper	chr15	102737461	102737463	+	NA	NA	NA	NA	56002;56008;56137;56005
3773	cg33836294_TC11	110557	chr15	102737462	102737488	0.128486	Hyper	chr15	102737486	102737488	+	NA	NA	NA	NA	55634;55640;55769;55637
3774	cg33836304_BC11	110558	chr15	102737605	102737606	0.18386	Hyper	chr15	102737604	102737606	-	NA	NA	NA	NA	55619;55625;55754;55622
3777	cg33840252_TC21	110609	chr15	103027183	103027184	0.101869	Hyper	chr15	103027182	103027184	+	Hoxc4	Hoxc4	protein_coding	ENSMUST00000165375.2	40656;5287;5293;5422;4974;5290
3778	cg33840274_BC21	110611	chr15	103027623	103027624	0.107687	Hyper	chr15	103027622	103027624	-	Hoxc4	Hoxc4	protein_coding	ENSMUST00000165375.2	4371;4377;4350;-466;4415;929;-846;-1358
3780	cg33843514_BC21	110682	chr15	103314520	103314521	0.111468	Hyper	chr15	103314519	103314521	+	Zfp385a	Zfp385a;Zfp385a;Zfp385a	protein_coding;protein_coding;protein_coding	ENSMUST00000168828.2;ENSMUST00000229373.1;ENSMUST00000229551.1	NA
3781	cg33844495_TC21	110701	chr15	103430233	103430322	0.108355	Hyper	chr15	103430283	103430285	-	Gtsf1	Gtsf1;Gtsf1;Gtsf1;Gtsf1;Gtsf1;Gtsf1;Gtsf1	protein_coding;protein_coding;protein_coding;protein_coding;protein_coding;protein_coding;protein_coding	ENSMUST00000023129.14;ENSMUST00000129837.1;ENSMUST00000141364.7;ENSMUST00000146675.7;ENSMUST00000146736.7;ENSMUST00000147389.7;ENSMUST00000153930.7	NA
3784	cg33851041_BC21	110761	chr16	3730691	3730962	0.158493	Hyper	chr16	3730690	3730692	+	Tdgf1-ps1	Tdgf1-ps1	processed_pseudogene	ENSMUST00000179882.2	18760;18965;18965
3785	cg33851950_BC11	110766	chr16	3838886	3839088	0.119427	Hyper	chr16	3839086	3839088	+	Olfr15	Olfr15;Olfr15;Olfr15	protein_coding;protein_coding;protein_coding	ENSMUST00000080917.1;ENSMUST00000214238.1;ENSMUST00000214590.1	18498;18703;18703
3796	cg33874617_BC11	110943	chr16	6348172	6348173	0.107752	Hyper	chr16	6348171	6348173	-	Rbfox1	Rbfox1;Rbfox1	protein_coding;protein_coding	ENSMUST00000056416.8;ENSMUST00000230658.1	125081;258143
3803	cg33903353_BC21	111051	chr16	10338057	10338058	0.104448	Hyper	chr16	10338056	10338058	+	Gm1600	Gm1600	lincRNA	ENSMUST00000229862.1	65023;198085;75516
3816	cg33923368_BC11	111177	chr16	12807506	12807507	0.124437	Hyper	chr16	12807505	12807507	-	1700003L19Rik;4930414F18Rik	1700003L19Rik;4930414F18Rik	lincRNA;lincRNA	ENSMUST00000231680.1;ENSMUST00000230696.1	91101
3821	cg33928167_TC21	111209	chr16	13436772	13436773	0.104236	Hyper	chr16	13436771	13436773	-	Gm15738	Gm15738;Gm15738	antisense;antisense	ENSMUST00000140892.2;ENSMUST00000210378.1	19306
3839	cg33952770_TC21	111376	chr16	17120976	17120977	0.101248	Hyper	chr16	17120975	17120977	+	2610318N02Rik	2610318N02Rik;2610318N02Rik;2610318N02Rik;2610318N02Rik;2610318N02Rik	protein_coding;protein_coding;protein_coding;protein_coding;retained_intron	ENSMUST00000093336.7;ENSMUST00000231297.1;ENSMUST00000231558.1;ENSMUST00000231681.1;ENSMUST00000232601.1	25411;25381;25385;25373
3840	cg33952808_BC11	111377	chr16	17121764	17121869	0.115294	Hyper	chr16	17121763	17121765	-	2610318N02Rik	2610318N02Rik;2610318N02Rik;2610318N02Rik;2610318N02Rik;2610318N02Rik;2610318N02Rik	protein_coding;protein_coding;protein_coding;protein_coding;retained_intron;retained_intron	ENSMUST00000093336.7;ENSMUST00000231297.1;ENSMUST00000231558.1;ENSMUST00000231681.1;ENSMUST00000231303.1;ENSMUST00000232601.1	25437;25407;25411;25399
3841	cg33952813_TC11	111377	chr16	17121764	17121869	0.109849	Hyper	chr16	17121867	17121869	-	2610318N02Rik	2610318N02Rik;2610318N02Rik;2610318N02Rik;2610318N02Rik;2610318N02Rik;2610318N02Rik	protein_coding;protein_coding;protein_coding;protein_coding;retained_intron;retained_intron	ENSMUST00000093336.7;ENSMUST00000231297.1;ENSMUST00000231558.1;ENSMUST00000231681.1;ENSMUST00000231303.1;ENSMUST00000232601.1	315094
3842	cg33952814_TC21	111378	chr16	17121930	17121931	0.128207	Hyper	chr16	17121929	17121931	+	2610318N02Rik	2610318N02Rik;2610318N02Rik;2610318N02Rik;2610318N02Rik;2610318N02Rik;2610318N02Rik	protein_coding;protein_coding;protein_coding;protein_coding;retained_intron;retained_intron	ENSMUST00000093336.7;ENSMUST00000231297.1;ENSMUST00000231558.1;ENSMUST00000231681.1;ENSMUST00000231303.1;ENSMUST00000232601.1	304807
3843	cg33954828_TC21	111415	chr16	17278444	17278445	0.126158	Hyper	chr16	17278443	17278445	+	Tmem191c	Tmem191c;Tmem191c;Tmem191c;Tmem191c;Tmem191c;Tmem191c;Tmem191c	protein_coding;protein_coding;protein_coding;retained_intron;retained_intron;retained_intron;retained_intron	ENSMUST00000164950.10;ENSMUST00000232167.1;ENSMUST00000232364.1;ENSMUST00000231322.1;ENSMUST00000231334.1;ENSMUST00000231517.1;ENSMUST00000232092.1	102688;102450;29653;102493;102762;102342
3847	cg33959451_BC21	111476	chr16	17760286	17760880	0.100002	Hyper	chr16	17760417	17760419	+	Klhl22	Klhl22;Klhl22;Klhl22;Klhl22;Klhl22	protein_coding;protein_coding;protein_coding;protein_coding;retained_intron	ENSMUST00000126600.7;ENSMUST00000129199.7;ENSMUST00000129299.2;ENSMUST00000165790.8;ENSMUST00000144116.1	114722;42065;110837;326871;69528;69535;69519;326633;-68;253836;165060;326945;326525
3848	cg33960084_BC11	111487	chr16	17804920	17806712	0.10863	Hyper	chr16	17806710	17806712	-	Scarf2	Scarf2;Scarf2;Scarf2;Scarf2;Scarf2	protein_coding;protein_coding;protein_coding;retained_intron;retained_intron	ENSMUST00000012161.4;ENSMUST00000231301.1;ENSMUST00000232577.1;ENSMUST00000231329.1;ENSMUST00000231383.1	NA
3865	cg33991015_BC11	111789	chr16	21247019	21247020	0.108622	Hyper	chr16	21247018	21247020	+	Gm49750	Gm49750	lincRNA	ENSMUST00000231454.1	NA
3869	cg33998227_BC21	111841	chr16	21905405	21909073	0.127738	Hyper	chr16	21909071	21909073	+	Map3k13	Map3k13;Map3k13;Map3k13	protein_coding;protein_coding;protein_coding	ENSMUST00000042065.6;ENSMUST00000231988.1;ENSMUST00000232240.1	8880;6048
3882	cg34009258_TC11	111941	chr16	22918333	22918608	0.151174	Hyper	chr16	22918606	22918608	+	Fetub	Fetub;Fetub;Fetub	protein_coding;protein_coding;protein_coding	ENSMUST00000170805.8;ENSMUST00000231768.1;ENSMUST00000231880.1	16094;13262
3884	cg34010047_BC21	111955	chr16	23017107	23017108	0.140723	Hyper	chr16	23017106	23017108	-	Gm6493;Kng2	Gm6493;Kng2;Kng2;Kng2;Kng2;Kng2;Kng2	processed_pseudogene;nonsense_mediated_decay;nonsense_mediated_decay;protein_coding;protein_coding;protein_coding;protein_coding	ENSMUST00000159889.2;ENSMUST00000160243.1;ENSMUST00000231835.1;ENSMUST00000039338.12;ENSMUST00000100046.8;ENSMUST00000115349.8;ENSMUST00000232459.1	NA
3885	cg34010067_TC21	111956	chr16	23017739	23017740	0.108235	Hyper	chr16	23017738	23017740	+	Gm6493;Kng2	Gm6493;Kng2;Kng2;Kng2;Kng2;Kng2;Kng2	processed_pseudogene;nonsense_mediated_decay;nonsense_mediated_decay;protein_coding;protein_coding;protein_coding;protein_coding	ENSMUST00000159889.2;ENSMUST00000160243.1;ENSMUST00000231835.1;ENSMUST00000039338.12;ENSMUST00000100046.8;ENSMUST00000115349.8;ENSMUST00000232459.1	NA
3888	cg34011469_BC21	111987	chr16	23165068	23165069	0.125596	Hyper	chr16	23165067	23165069	-	NA	NA	NA	NA	NA
3889	cg34011615_BC21	111989	chr16	23179534	23179535	0.100074	Hyper	chr16	23179533	23179535	+	B630019A10Rik;Gm6630	B630019A10Rik;B630019A10Rik;Gm6630	antisense;antisense;processed_pseudogene	ENSMUST00000149488.1;ENSMUST00000232204.1;ENSMUST00000119199.1	1126
3891	cg34012126_TC21	111994	chr16	23230869	23230870	0.100551	Hyper	chr16	23230868	23230870	-	St6gal1	St6gal1;St6gal1;St6gal1	processed_transcript;protein_coding;protein_coding	ENSMUST00000152449.7;ENSMUST00000023601.13;ENSMUST00000178797.7	19704
3894	cg34014070_BC21	112005	chr16	23431384	23431407	0.132223	Hyper	chr16	23431383	23431385	+	Rtp1	Rtp1	protein_coding	ENSMUST00000038730.6	10771;10908;10908
3895	cg34014072_BC11	112005	chr16	23431384	23431407	0.167143	Hyper	chr16	23431405	23431407	+	Rtp1	Rtp1	protein_coding	ENSMUST00000038730.6	99894;21776;100031;100031
3896	cg34017697_BC21	112027	chr16	23927467	23927468	0.157818	Hyper	chr16	23927466	23927468	-	Rtp2	Rtp2;Rtp2	protein_coding;protein_coding	ENSMUST00000061030.9;ENSMUST00000231038.1	NA
3900	cg34031207_BC21	112102	chr16	25683989	25684309	0.105559	Hyper	chr16	25683988	25683990	+	Trp63	Trp63;Trp63;Trp63;Trp63	protein_coding;protein_coding;protein_coding;protein_coding	ENSMUST00000065523.11;ENSMUST00000115307.7;ENSMUST00000115308.8;ENSMUST00000115310.8	NA
3901	cg34031211_TC21	112102	chr16	25683989	25684309	0.136212	Hyper	chr16	25684307	25684309	-	Trp63	Trp63;Trp63;Trp63;Trp63	protein_coding;protein_coding;protein_coding;protein_coding	ENSMUST00000065523.11;ENSMUST00000115307.7;ENSMUST00000115308.8;ENSMUST00000115310.8	27435;56889;1062;56889
3902	cg34036379_BC21	112125	chr16	26545949	26545950	0.104606	Hyper	chr16	26545948	26545950	-	NA	NA	NA	NA	NA
3903	cg34037508_TC11	112131	chr16	26722517	26722518	0.125893	Hyper	chr16	26722516	26722518	+	Gm20319;Il1rap	Gm20319;Gm20319;Il1rap;Il1rap;Il1rap	antisense;antisense;nonsense_mediated_decay;protein_coding;protein_coding	ENSMUST00000172522.7;ENSMUST00000174385.7;ENSMUST00000173136.1;ENSMUST00000096129.8;ENSMUST00000166294.8	142
3909	cg34064401_BC21	112274	chr16	30310456	30310475	0.102409	Hyper	chr16	30310473	30310475	+	Gp5	Gp5	protein_coding	ENSMUST00000061190.7	NA
3911	cg34069487_BC11	112324	chr16	30769498	30769499	0.129347	Hyper	chr16	30769497	30769499	-	NA	NA	NA	NA	308
3913	cg34070469_BC21	112337	chr16	30870149	30870209	0.12883	Hyper	chr16	30870148	30870150	+	Gm49756;Gm49757	Gm49756;Gm49756;Gm49757	lincRNA;lincRNA;lincRNA	ENSMUST00000231571.1;ENSMUST00000232259.1;ENSMUST00000231959.1	223
3914	cg34070471_TC21	112337	chr16	30870149	30870209	0.135391	Hyper	chr16	30870195	30870197	+	Gm49756;Gm49757	Gm49756;Gm49756;Gm49757	lincRNA;lincRNA;lincRNA	ENSMUST00000231571.1;ENSMUST00000232259.1;ENSMUST00000231959.1	155407;126646;155391;126646
3915	cg34070472_TC11	112337	chr16	30870149	30870209	0.115011	Hyper	chr16	30870207	30870209	+	Gm49756;Gm49757	Gm49756;Gm49756;Gm49757	lincRNA;lincRNA;lincRNA	ENSMUST00000231571.1;ENSMUST00000232259.1;ENSMUST00000231959.1	114429;85668;114413;85668
3918	cg34076739_TC21	112395	chr16	31414179	31414226	0.137245	Hyper	chr16	31414178	31414180	+	Gm49736	Gm49736;Gm49736	lincRNA;lincRNA	ENSMUST00000231511.1;ENSMUST00000231871.1	100213;71452;100197;71452
3919	cg34076743_BC11	112395	chr16	31414179	31414226	0.211352	Hyper	chr16	31414224	31414226	+	Gm49736	Gm49736;Gm49736	lincRNA;lincRNA	ENSMUST00000231511.1;ENSMUST00000231871.1	57308;28547;57292;28547
3923	cg34084436_BC21	112472	chr16	32129681	32130179	0.106824	Hyper	chr16	32129680	32129682	-	NA	NA	NA	NA	54016;25255;54000;25255
3924	cg34084439_TC11	112472	chr16	32129681	32130179	0.104147	Hyper	chr16	32129847	32129849	-	NA	NA	NA	NA	6460;6444
3925	cg34086536_BC21	112504	chr16	32326698	32326699	0.121318	Hyper	chr16	32326697	32326699	+	Gm8387	Gm8387	processed_pseudogene	ENSMUST00000232196.1	19419;19407;19410;103722;103730;19430
3928	cg34090785_TC21	112545	chr16	32732093	32735187	0.102122	Hyper	chr16	32735185	32735187	+	Muc4	Muc4;Muc4;Muc4	processed_transcript;protein_coding;protein_coding	ENSMUST00000142355.8;ENSMUST00000096106.9;ENSMUST00000132475.6	-77;-236;979;980;979;988
3933	cg34101917_TC21	112610	chr16	33751209	33751768	0.114743	Hyper	chr16	33751766	33751768	+	Heg1	Heg1;Heg1;Heg1;Heg1	protein_coding;protein_coding;protein_coding;retained_intron	ENSMUST00000126532.1;ENSMUST00000152782.7;ENSMUST00000232568.1;ENSMUST00000152832.1	8936;17845
3939	cg34108688_BC21	112657	chr16	34356973	34357071	0.106019	Hyper	chr16	34356972	34356974	+	Kalrn	Kalrn;Kalrn;Kalrn;Kalrn;Kalrn;Kalrn	processed_transcript;protein_coding;protein_coding;protein_coding;protein_coding;protein_coding	ENSMUST00000114961.7;ENSMUST00000076810.11;ENSMUST00000089655.11;ENSMUST00000114960.8;ENSMUST00000142817.7;ENSMUST00000151491.7	9051;17730
3940	cg34108691_BC21	112657	chr16	34356973	34357071	0.107271	Hyper	chr16	34357069	34357071	+	Kalrn	Kalrn;Kalrn;Kalrn;Kalrn;Kalrn;Kalrn	processed_transcript;protein_coding;protein_coding;protein_coding;protein_coding;protein_coding	ENSMUST00000114961.7;ENSMUST00000076810.11;ENSMUST00000089655.11;ENSMUST00000114960.8;ENSMUST00000142817.7;ENSMUST00000151491.7	5445;181
3948	cg34122618_BC11	112734	chr16	35645351	35646000	0.13184	Hyper	chr16	35645350	35645352	+	Sema5b	Sema5b;Sema5b;Sema5b	protein_coding;protein_coding;retained_intron	ENSMUST00000050625.14;ENSMUST00000120756.7;ENSMUST00000133554.1	2355;2320;2327;1681
3949	cg34122712_TC21	112736	chr16	35651203	35651326	0.103753	Hyper	chr16	35651202	35651204	-	Sema5b	Sema5b;Sema5b	protein_coding;protein_coding	ENSMUST00000050625.14;ENSMUST00000120756.7	NA
3950	cg34122716_TC21	112736	chr16	35651203	35651326	0.119373	Hyper	chr16	35651285	35651287	-	Sema5b	Sema5b;Sema5b	protein_coding;protein_coding	ENSMUST00000050625.14;ENSMUST00000120756.7	14834;-962;254833
3951	cg34122718_TC11	112736	chr16	35651203	35651326	0.109538	Hyper	chr16	35651324	35651326	+	Sema5b	Sema5b;Sema5b	protein_coding;protein_coding	ENSMUST00000050625.14;ENSMUST00000120756.7	230646
3955	cg34130043_TC21	112792	chr16	36509683	36509684	0.156945	Hyper	chr16	36509682	36509684	+	Casr	Casr;Casr;Casr	protein_coding;protein_coding;protein_coding	ENSMUST00000063597.13;ENSMUST00000114847.8;ENSMUST00000172826.1	114803;114820;113992;113749
3956	cg34130045_TC21	112793	chr16	36509701	36509864	0.164718	Hyper	chr16	36509700	36509702	-	Casr	Casr;Casr;Casr	protein_coding;protein_coding;protein_coding	ENSMUST00000063597.13;ENSMUST00000114847.8;ENSMUST00000172826.1	NA
3957	cg34130055_TC21	112793	chr16	36509701	36509864	0.145019	Hyper	chr16	36509862	36509864	-	Casr	Casr;Casr;Casr	protein_coding;protein_coding;protein_coding	ENSMUST00000063597.13;ENSMUST00000114847.8;ENSMUST00000172826.1	513
3959	cg34131822_BC21	112812	chr16	36709405	36709406	0.121857	Hyper	chr16	36709404	36709406	-	Ildr1	Ildr1;Ildr1;Ildr1;Ildr1	protein_coding;protein_coding;protein_coding;retained_intron	ENSMUST00000023617.12;ENSMUST00000089618.9;ENSMUST00000119464.1;ENSMUST00000153802.1	39
3964	cg34140555_BC21	112859	chr16	37853960	37853961	0.123834	Hyper	chr16	37853959	37853961	+	Gm36028;n-R5s34	Gm36028;Gm36028;n-R5s34	protein_coding;retained_intron;rRNA	ENSMUST00000205931.1;ENSMUST00000205465.1;ENSMUST00000122653.1	NA
3965	cg34140574_BC21	112860	chr16	37854131	37854481	0.13515	Hyper	chr16	37854479	37854481	-	Gm36028;n-R5s34	Gm36028;Gm36028;n-R5s34	protein_coding;retained_intron;rRNA	ENSMUST00000205931.1;ENSMUST00000205465.1;ENSMUST00000122653.1	NA
3966	cg34140697_BC21	112862	chr16	37867489	37867490	0.105955	Hyper	chr16	37867488	37867490	+	Lrrc58	Lrrc58	protein_coding	ENSMUST00000078717.6	NA
3971	cg34144577_BC21	112886	chr16	38254154	38254155	0.119333	Hyper	chr16	38254153	38254155	+	Nr1i2	Nr1i2	protein_coding	ENSMUST00000023504.4	NA
3976	cg34147108_TC21	112914	chr16	38455586	38455587	0.115018	Hyper	chr16	38455585	38455587	-	Cd80	Cd80	protein_coding	ENSMUST00000231716.1	NA
3977	cg34147109_BC21	112915	chr16	38455604	38455605	0.101466	Hyper	chr16	38455603	38455605	+	Cd80	Cd80	protein_coding	ENSMUST00000231716.1	20841;20841
3980	cg34161835_BC21	112988	chr16	40597150	40597151	0.112709	Hyper	chr16	40597149	40597151	+	Lsamp	Lsamp;Lsamp;Lsamp;Lsamp;Lsamp	processed_transcript;processed_transcript;processed_transcript;processed_transcript;protein_coding	ENSMUST00000189229.6;ENSMUST00000189358.6;ENSMUST00000189829.1;ENSMUST00000191610.1;ENSMUST00000187695.6	7293
3982	cg34170503_TC21	113008	chr16	42248655	42248656	0.11643	Hyper	chr16	42248654	42248656	-	Gap43	Gap43;Gap43	processed_transcript;protein_coding	ENSMUST00000125187.1;ENSMUST00000102817.4	NA
3998	cg34180011_BC21	113067	chr16	43710768	43710769	0.139959	Hyper	chr16	43710767	43710769	+	Gm49735	Gm49735	lincRNA	ENSMUST00000232267.1	12616;12564;7296;12766
3999	cg34180015_TC21	113068	chr16	43710905	43710938	0.13273	Hyper	chr16	43710904	43710906	-	Gm49735	Gm49735	lincRNA	ENSMUST00000232267.1	NA
4000	cg34180017_BC11	113068	chr16	43710905	43710938	0.178017	Hyper	chr16	43710936	43710938	+	Gm49735	Gm49735	lincRNA	ENSMUST00000232267.1	NA
4001	cg34182391_TC21	113085	chr16	43979023	43979068	0.102735	Hyper	chr16	43979066	43979068	-	Zdhhc23	Zdhhc23;Zdhhc23;Zdhhc23;Zdhhc23	protein_coding;protein_coding;protein_coding;protein_coding	ENSMUST00000036321.13;ENSMUST00000165648.1;ENSMUST00000231700.1;ENSMUST00000232055.1	9516;9495;453;226;847
4002	cg34183046_BC21	113093	chr16	44028176	44028177	0.129144	Hyper	chr16	44028175	44028177	-	Gramd1c	Gramd1c;Gramd1c	protein_coding;protein_coding	ENSMUST00000114677.1;ENSMUST00000214098.1	NA
4003	cg34184836_BC21	113102	chr16	44195271	44195272	0.109115	Hyper	chr16	44195270	44195272	-	Usf3	Usf3;Usf3;Usf3;Usf3	protein_coding;protein_coding;protein_coding;retained_intron	ENSMUST00000088356.9;ENSMUST00000119746.7;ENSMUST00000169582.2;ENSMUST00000141015.7	109;1397;1387;1388;1376
4004	cg34186117_BC21	113107	chr16	44330746	44331109	0.114511	Hyper	chr16	44330801	44330803	-	Sidt1	Sidt1;Sidt1;Sidt1	processed_transcript;protein_coding;protein_coding	ENSMUST00000124651.1;ENSMUST00000047446.12;ENSMUST00000136381.7	9028;10316;-7;10306;10307;10295
4005	cg34186321_BC21	113109	chr16	44346635	44346636	0.108541	Hyper	chr16	44346634	44346636	-	Spice1	Spice1;Spice1;Spice1	processed_transcript;processed_transcript;protein_coding	ENSMUST00000132663.1;ENSMUST00000155661.7;ENSMUST00000050897.6	9377;10665;342;10655;10656;10644
4006	cg34186986_TC11	113115	chr16	44404147	44404699	0.141787	Hyper	chr16	44404146	44404148	+	Cfap44	Cfap44;Cfap44;Cfap44	non_stop_decay;protein_coding;protein_coding	ENSMUST00000147988.1;ENSMUST00000099742.8;ENSMUST00000120049.7	16200;16191;5926;6324;8281;5935;16191
4010	cg34190801_BC21	113151	chr16	44765989	44765990	0.12685	Hyper	chr16	44765988	44765990	-	Cd200r1	Cd200r1;Cd200r1;Cd200r1	nonsense_mediated_decay;nonsense_mediated_decay;protein_coding	ENSMUST00000134625.1;ENSMUST00000231633.1;ENSMUST00000057488.14	546
4012	cg34194573_BC21	113176	chr16	45426883	45426884	0.110194	Hyper	chr16	45426882	45426884	-	Gm16011;Gm609	Gm16011;Gm609;Gm609;Gm609	processed_pseudogene;processed_transcript;protein_coding;protein_coding	ENSMUST00000121567.2;ENSMUST00000144346.1;ENSMUST00000114585.2;ENSMUST00000232138.1	5123;27142;-888;8014;-1259
4017	cg34200958_BC21	113221	chr16	46362001	46362002	0.128392	Hyper	chr16	46362000	46362002	+	NA	NA	NA	NA	21325;27416;1192;27416;27416;6096
4019	cg34210854_TC21	113239	chr16	48283471	48283472	0.123867	Hyper	chr16	48283470	48283472	-	Dppa4	Dppa4;Dppa4;Dppa4	protein_coding;protein_coding;retained_intron	ENSMUST00000050705.3;ENSMUST00000096045.8;ENSMUST00000231359.1	15986;22077;22077;22077;-616
4020	cg34211137_TC21	113242	chr16	48310518	48310618	0.104226	Hyper	chr16	48310517	48310519	-	Dppa2	Dppa2;Dppa2	protein_coding;protein_coding	ENSMUST00000097175.4;ENSMUST00000232448.1	37
4021	cg34211139_TC21	113242	chr16	48310518	48310618	0.108429	Hyper	chr16	48310616	48310618	+	Dppa2	Dppa2;Dppa2	protein_coding;protein_coding	ENSMUST00000097175.4;ENSMUST00000232448.1	-52
4022	cg34212115_TC21	113246	chr16	48431210	48431253	0.118747	Hyper	chr16	48431251	48431253	+	Morc1	Morc1	protein_coding	ENSMUST00000023330.7	6;11981;12085
4023	cg34217174_TC21	113261	chr16	49255724	49294003	0.114492	Hyper	chr16	49255723	49255725	-	1700026J12Rik	1700026J12Rik;1700026J12Rik	lincRNA;lincRNA	ENSMUST00000098226.4;ENSMUST00000131357.7	-663;-116
4024	cg34217336_BC21	113261	chr16	49255724	49294003	0.107385	Hyper	chr16	49294001	49294003	-	NA	NA	NA	NA	-426;-426;-426;-426;73;-508;-433
4026	cg34222108_TC21	113279	chr16	49980560	49980561	0.114527	Hyper	chr16	49980559	49980561	+	NA	NA	NA	NA	267;25866;25866
4027	cg34226475_TC11	113296	chr16	50481629	50482411	0.105052	Hyper	chr16	50482409	50482411	+	NA	NA	NA	NA	NA
4028	cg34226928_BC21	113299	chr16	50526326	50526345	0.159759	Hyper	chr16	50526325	50526327	-	G730013B05Rik	G730013B05Rik;G730013B05Rik	lincRNA;lincRNA	ENSMUST00000180509.8;ENSMUST00000231801.1	NA
4029	cg34226929_TC21	113299	chr16	50526326	50526345	0.126928	Hyper	chr16	50526343	50526345	-	G730013B05Rik	G730013B05Rik;G730013B05Rik	lincRNA;lincRNA	ENSMUST00000180509.8;ENSMUST00000231801.1	NA
4030	cg34228152_TC21	113302	chr16	50665502	50665503	0.102734	Hyper	chr16	50665501	50665503	+	Gm9575	Gm9575	processed_pseudogene	ENSMUST00000122140.1	204
4032	cg34253126_BC21	113351	chr16	55495211	55495212	0.11556	Hyper	chr16	55495210	55495212	-	NA	NA	NA	NA	26738
4034	cg34256566_TC11	113367	chr16	55905536	55905537	0.148704	Hyper	chr16	55905535	55905537	-	Cep97	Cep97;Cep97;Cep97	protein_coding;protein_coding;protein_coding	ENSMUST00000023270.13;ENSMUST00000117468.7;ENSMUST00000118500.7	2919;1940;2717;2928;2919;2911;2919;2907;2913;2900;2539;1671;2984;-10
4035	cg34257124_TC21	113375	chr16	55949240	55949241	0.108937	Hyper	chr16	55949239	55949241	+	NA	NA	NA	NA	NA
4036	cg34259231_BC21	113390	chr16	56145311	56145312	0.116772	Hyper	chr16	56145310	56145312	+	Senp7	Senp7;Senp7	protein_coding;protein_coding	ENSMUST00000089360.9;ENSMUST00000089362.8	-397;-577;-1191;-395
4039	cg34267117_BC21	113438	chr16	57280766	57280767	0.147652	Hyper	chr16	57280765	57280767	+	Gm26800;Tmem30c	Gm26800;Tmem30c;Tmem30c;Tmem30c	antisense;protein_coding;protein_coding;protein_coding	ENSMUST00000180871.1;ENSMUST00000023434.14;ENSMUST00000119407.7;ENSMUST00000120112.1	19784;19827;19794
4040	cg34267338_BC21	113443	chr16	57303925	57303926	0.111953	Hyper	chr16	57303924	57303926	+	Cmss1	Cmss1	protein_coding	ENSMUST00000114371.4	2639;31111
4042	cg34271536_TC21	113467	chr16	57761856	57761857	0.121989	Hyper	chr16	57761855	57761857	+	Gm49577	Gm49577	processed_pseudogene	ENSMUST00000231967.1	21465;49937;2004
4044	cg34276601_TC21	113488	chr16	58524555	58555842	0.107458	Hyper	chr16	58524554	58524556	+	St3gal6	St3gal6;St3gal6;St3gal6;St3gal6;St3gal6;St3gal6;St3gal6;St3gal6;St3gal6;St3gal6;St3gal6	processed_transcript;processed_transcript;protein_coding;protein_coding;protein_coding;protein_coding;protein_coding;protein_coding;protein_coding;protein_coding;protein_coding	ENSMUST00000145283.1;ENSMUST00000149197.7;ENSMUST00000114357.9;ENSMUST00000114358.8;ENSMUST00000123918.7;ENSMUST00000125712.1;ENSMUST00000126978.7;ENSMUST00000137035.7;ENSMUST00000142900.7;ENSMUST00000149456.7;ENSMUST00000151510.1	-1092;-1197;-639;-632;-651;143;-464;-637;-313
4045	cg34276823_TC11	113488	chr16	58524555	58555842	0.103281	Hyper	chr16	58555828	58555830	-	Gm20942	Gm20942	processed_pseudogene	ENSMUST00000231586.1	NA
4046	cg34276824_BC11	113488	chr16	58524555	58555842	0.131218	Hyper	chr16	58555840	58555842	-	Gm20942	Gm20942	processed_pseudogene	ENSMUST00000231586.1	NA
4047	cg34278038_TC11	113497	chr16	58718767	58718838	0.15284	Hyper	chr16	58718766	58718768	+	Gpr15	Gpr15	protein_coding	ENSMUST00000089318.4	20491;20425;20425;20495
4048	cg34278071_BC21	113499	chr16	58726943	58726944	0.135343	Hyper	chr16	58726942	58726944	+	Cldnd1	Cldnd1;Cldnd1;Cldnd1;Cldnd1;Cldnd1	nonsense_mediated_decay;processed_transcript;protein_coding;protein_coding;protein_coding	ENSMUST00000159944.7;ENSMUST00000159829.1;ENSMUST00000023426.11;ENSMUST00000162057.7;ENSMUST00000162191.1	3718;60059;27435
4053	cg34301664_BC21	113662	chr16	63111675	63111676	0.118943	Hyper	chr16	63111674	63111676	-	Gm49621	Gm49621	processed_pseudogene	ENSMUST00000231788.1	41805;108390;75766;-103
4055	cg34312101_TC21	113694	chr16	64919257	64926172	0.120884	Hyper	chr16	64926170	64926172	-	Htr1f	Htr1f	protein_coding	ENSMUST00000063076.5	70068;136653;4594;3969;104029;9881;28160;3886
4056	cg34316996_TC21	113710	chr16	65793345	65793397	0.12823	Hyper	chr16	65793344	65793346	+	Gm5221	Gm5221	processed_pseudogene	ENSMUST00000231905.1	72614;139199;7140;6515;106575;12427;30706;6432
4057	cg34316998_TC21	113710	chr16	65793345	65793397	0.174504	Hyper	chr16	65793395	65793397	-	Gm5221	Gm5221	processed_pseudogene	ENSMUST00000231905.1	72614;139199;7140;6515;106575;12427;30706;6432
4058	cg34349445_BC21	113822	chr16	72215275	72215276	0.110544	Hyper	chr16	72215274	72215276	+	NA	NA	NA	NA	NA
4060	cg34354593_TC11	113850	chr16	72894405	72894406	0.126627	Hyper	chr16	72894404	72894406	+	Robo1	Robo1;Robo1;Robo1	processed_transcript;protein_coding;protein_coding	ENSMUST00000231265.1;ENSMUST00000023600.7;ENSMUST00000232205.1	3358
4062	cg34355993_TC21	113853	chr16	73012854	73013128	0.120836	Hyper	chr16	73012853	73012855	+	Robo1	Robo1;Robo1	protein_coding;protein_coding	ENSMUST00000023600.7;ENSMUST00000232205.1	3410
4063	cg34356000_TC11	113853	chr16	73012854	73013128	0.110274	Hyper	chr16	73013126	73013128	+	Robo1	Robo1;Robo1	protein_coding;protein_coding	ENSMUST00000023600.7;ENSMUST00000232205.1	NA
4064	cg34358711_BC21	113865	chr16	73368811	73368897	0.114669	Hyper	chr16	73368810	73368812	+	4930500H12Rik	4930500H12Rik;4930500H12Rik;4930500H12Rik;4930500H12Rik;4930500H12Rik	lincRNA;lincRNA;lincRNA;lincRNA;lincRNA	ENSMUST00000231486.1;ENSMUST00000231838.1;ENSMUST00000232006.1;ENSMUST00000232394.1;ENSMUST00000232549.1	NA
4065	cg34360447_BC21	113869	chr16	73647781	73647782	0.106036	Hyper	chr16	73647780	73647782	-	NA	NA	NA	NA	13739;13215;13455
4066	cg34361881_TC11	113873	chr16	73897058	73904527	0.11855	Hyper	chr16	73904525	73904527	+	Robo2	Robo2;Robo2;Robo2;Robo2;Robo2;Robo2	protein_coding;protein_coding;protein_coding;protein_coding;protein_coding;protein_coding	ENSMUST00000117200.7;ENSMUST00000117785.8;ENSMUST00000137420.1;ENSMUST00000226478.1;ENSMUST00000231426.1;ENSMUST00000231889.1	53034;52510;52750
4068	cg34363676_TC21	113884	chr16	74216276	74216277	0.123589	Hyper	chr16	74216275	74216277	-	Robo2	Robo2;Robo2;Robo2;Robo2;Robo2	protein_coding;protein_coding;protein_coding;protein_coding;retained_intron	ENSMUST00000117200.7;ENSMUST00000117785.8;ENSMUST00000226478.1;ENSMUST00000227347.1;ENSMUST00000140062.1	55125;54601;54841
4072	cg34376583_TC21	113921	chr16	76291790	76293427	0.168663	Hyper	chr16	76293287	76293289	+	Nrip1	Nrip1;Nrip1	protein_coding;protein_coding	ENSMUST00000054178.7;ENSMUST00000121927.7	1899;1849;1842;18155
4073	cg34376589_BC21	113921	chr16	76291790	76293427	0.189775	Hyper	chr16	76293349	76293351	+	Nrip1	Nrip1;Nrip1	protein_coding;protein_coding	ENSMUST00000054178.7;ENSMUST00000121927.7	11089;11039;4783;27345
4074	cg34376594_BC21	113921	chr16	76291790	76293427	0.185316	Hyper	chr16	76293425	76293427	+	Nrip1	Nrip1;Nrip1	protein_coding;protein_coding	ENSMUST00000054178.7;ENSMUST00000121927.7	-24
4079	cg34378151_TC11	113932	chr16	76403589	76403590	0.141275	Hyper	chr16	76403588	76403590	+	Gm9843	Gm9843	processed_pseudogene	ENSMUST00000052867.8	33391;33391;34806
4082	cg34383903_BC21	113958	chr16	77115492	77115493	0.122768	Hyper	chr16	77115491	77115493	+	Usp25	Usp25;Usp25	protein_coding;protein_coding	ENSMUST00000023580.7;ENSMUST00000239066.1	98117
4083	cg34385756_TC21	113970	chr16	77421565	77421566	0.100156	Hyper	chr16	77421564	77421566	+	9430053O09Rik;Mir99ahg	9430053O09Rik;Mir99ahg;Mir99ahg;Mir99ahg;Mir99ahg;Mir99ahg;Mir99ahg;Mir99ahg	TEC;lincRNA;lincRNA;lincRNA;lincRNA;lincRNA;lincRNA;retained_intron	ENSMUST00000192654.1;ENSMUST00000170849.7;ENSMUST00000182398.7;ENSMUST00000182601.7;ENSMUST00000182656.7;ENSMUST00000182820.7;ENSMUST00000183099.7;ENSMUST00000182748.7	12506;20460;42041;41983;6223;42073;6223;-1340
4084	cg34388230_BC21	113981	chr16	77788489	77788490	0.113091	Hyper	chr16	77788488	77788490	-	NA	NA	NA	NA	6306;14260;35841;35783;23;35873;23
4085	cg34388831_TC21	113983	chr16	77885290	77885360	0.10062	Hyper	chr16	77885289	77885291	+	NA	NA	NA	NA	16165;16107;16197
4086	cg34388833_BC11	113983	chr16	77885290	77885360	0.107843	Hyper	chr16	77885358	77885360	+	NA	NA	NA	NA	-490;-256
4087	cg34393910_TC21	114001	chr16	78456765	78456766	0.115903	Hyper	chr16	78456764	78456766	-	NA	NA	NA	NA	-201;19;-221;-1035
4088	cg34408420_TC21	114055	chr16	81187724	81187893	0.100867	Hyper	chr16	81187723	81187725	+	NA	NA	NA	NA	NA
4089	cg34423192_TC11	114084	chr16	84370820	84371290	0.130742	Hyper	chr16	84370819	84370821	+	4930553E22Rik	4930553E22Rik	lincRNA	ENSMUST00000231366.1	-349;-53
4090	cg34423201_BC21	114084	chr16	84370820	84371290	0.101416	Hyper	chr16	84371288	84371290	-	4930553E22Rik	4930553E22Rik	lincRNA	ENSMUST00000231366.1	117;413
4092	cg34429812_TC21	114126	chr16	85080197	85080198	0.132823	Hyper	chr16	85080196	85080198	-	App;Gm49227	App;App;App;App;App;App;App;Gm49227	processed_transcript;protein_coding;protein_coding;protein_coding;protein_coding;protein_coding;protein_coding;antisense	ENSMUST00000227990.1;ENSMUST00000005406.11;ENSMUST00000226232.1;ENSMUST00000226801.1;ENSMUST00000227021.1;ENSMUST00000227723.1;ENSMUST00000227737.1;ENSMUST00000227918.1	123;419
4094	cg34434194_TC11	114146	chr16	85553939	85644243	0.120996	Hyper	chr16	85644241	85644243	-	Gm6278	Gm6278	processed_pseudogene	ENSMUST00000231765.1	8026;2672;8322
4096	cg34436106_BC21	114156	chr16	85899202	85899203	0.123718	Hyper	chr16	85899201	85899203	+	Adamts5	Adamts5	protein_coding	ENSMUST00000023611.6	8089;2735;8385
4098	cg34441758_BC21	114176	chr16	87049254	87049271	0.123307	Hyper	chr16	87049269	87049271	-	Gm38477	Gm38477	lincRNA	ENSMUST00000231918.1	14872;9518;15168;-100
4099	cg34442270_TC21	114179	chr16	87131254	87131255	0.106438	Hyper	chr16	87131253	87131255	+	NA	NA	NA	NA	NA
4100	cg34443007_TC21	114181	chr16	87246467	87246468	0.111788	Hyper	chr16	87246466	87246468	+	NA	NA	NA	NA	271730;273755;123199;271708;271708;271710
4101	cg34447668_TC21	114213	chr16	87661102	87661230	0.144263	Hyper	chr16	87661228	87661230	-	NA	NA	NA	NA	245393;247418;96862;245371;245371;245373
4102	cg34447677_TC21	114214	chr16	87661563	87661715	0.115948	Hyper	chr16	87661562	87661564	-	NA	NA	NA	NA	158245;160270;9714;158223;158223;158225
4103	cg34448999_BC21	114227	chr16	87739083	87739084	0.11302	Hyper	chr16	87739082	87739084	+	NA	NA	NA	NA	104868;106893;104846;104846;104848
4104	cg34449158_BC21	114231	chr16	87751377	87751378	0.10307	Hyper	chr16	87751376	87751378	-	NA	NA	NA	NA	13133;32449;34016;36041;33994;33994;33996
4105	cg34449232_TC21	114232	chr16	87754487	87754488	0.107072	Hyper	chr16	87754486	87754488	+	NA	NA	NA	NA	13102;32418;33985;36010;33963;33963;33965
4107	cg34455868_TC21	114273	chr16	88683225	88683226	0.115516	Hyper	chr16	88683224	88683226	-	Gm7667	Gm7667	processed_pseudogene	ENSMUST00000231885.1	-358
4108	cg34456657_TC21	114288	chr16	88825836	88826193	0.122436	Hyper	chr16	88826191	88826193	+	Krtap14;Krtap15	Krtap14;Krtap14;Krtap15	protein_coding;protein_coding;protein_coding	ENSMUST00000099562.3;ENSMUST00000189774.1;ENSMUST00000023648.5	3245
4109	cg34458425_TC21	114316	chr16	89150895	89150896	0.107669	Hyper	chr16	89150894	89150896	-	Gm10061	Gm10061	protein_coding	ENSMUST00000073111.2	3034
4110	cg34460089_TC11	114326	chr16	89478404	89478405	0.106995	Hyper	chr16	89478403	89478405	-	NA	NA	NA	NA	21751;21713
4111	cg34461006_BC21	114332	chr16	89571237	89571271	0.100025	Hyper	chr16	89571269	89571271	+	Krtap11-1	Krtap11-1	protein_coding	ENSMUST00000171542.1	11321;10764;11295;1175
4112	cg34465042_TC21	114349	chr16	89884936	89884937	0.105132	Hyper	chr16	89884935	89884937	+	Tiam1	Tiam1;Tiam1;Tiam1	protein_coding;protein_coding;protein_coding	ENSMUST00000002588.10;ENSMUST00000114124.8;ENSMUST00000163370.7	11352;10795;11326;1206
4117	cg34474791_BC21	114425	chr16	90520421	90520422	0.149614	Hyper	chr16	90520420	90520422	+	NA	NA	NA	NA	NA
4118	cg34474866_BC21	114428	chr16	90524276	90524277	0.11363	Hyper	chr16	90524275	90524277	+	NA	NA	NA	NA	191302;191851;192095;139056;191985
4119	cg34476494_TC21	114437	chr16	90674536	90674537	0.10617	Hyper	chr16	90674535	90674537	+	Gm36169	Gm36169	lincRNA	ENSMUST00000232154.1	38735;291296;291845
4123	cg34486918_BC21	114527	chr16	91391866	91391867	0.106508	Hyper	chr16	91391865	91391867	-	Gm21970;Ifnar2	Gm21970;Gm21970;Ifnar2;Ifnar2;Ifnar2;Ifnar2	nonsense_mediated_decay;protein_coding;protein_coding;protein_coding;protein_coding;protein_coding	ENSMUST00000161517.7;ENSMUST00000160764.1;ENSMUST00000023693.13;ENSMUST00000089042.6;ENSMUST00000117836.7;ENSMUST00000134491.8	NA
4131	cg34494747_BC21	114602	chr16	91917590	91917740	0.102048	Hyper	chr16	91917589	91917591	+	Atp5o;Itsn1	Atp5o;Itsn1	protein_coding;protein_coding	ENSMUST00000159295.7;ENSMUST00000114002.8	3341;-1148;33611;33514;28226;33589;-1210
4132	cg34495654_BC21	114609	chr16	91977098	91977099	0.100862	Hyper	chr16	91977097	91977099	+	NA	NA	NA	NA	17251;17154;11866;17229
4135	cg34500114_BC21	114639	chr16	92325033	92325034	0.118199	Hyper	chr16	92325032	92325034	+	NA	NA	NA	NA	16811;16714;11426;16789
4136	cg34500632_BC21	114645	chr16	92358105	92358106	0.23898	Hyper	chr16	92358104	92358106	+	Kcne1	Kcne1;Kcne1	protein_coding;protein_coding	ENSMUST00000051705.6;ENSMUST00000166707.2	14144;14111;14103;14170;14170;14170;14170;14136
4151	cg34505700_BC21	114705	chr16	92694618	92694619	0.10172	Hyper	chr16	92694617	92694619	-	Runx1	Runx1;Runx1;Runx1;Runx1;Runx1	protein_coding;protein_coding;protein_coding;protein_coding;retained_intron	ENSMUST00000023673.13;ENSMUST00000113956.9;ENSMUST00000168195.7;ENSMUST00000187242.2;ENSMUST00000189126.1	NA
4155	cg34515014_BC11	114753	chr16	93489861	93489950	0.19211	Hyper	chr16	93489860	93489862	-	NA	NA	NA	NA	1976;1962;2029;464;1578
4156	cg34515014_BC12	114753	chr16	93489861	93489950	0.213483	Hyper	chr16	93489860	93489862	-	NA	NA	NA	NA	2457
4157	cg34515018_BC11	114753	chr16	93489861	93489950	0.223277	Hyper	chr16	93489948	93489950	-	NA	NA	NA	NA	NA
4161	cg34520366_TC21	114797	chr16	93910945	93910946	0.143029	Hyper	chr16	93910944	93910946	-	NA	NA	NA	NA	250;278;278
4162	cg34520500_TC11	114800	chr16	93919312	93919531	0.176167	Hyper	chr16	93919311	93919313	+	Cldn14	Cldn14;Cldn14;Cldn14	protein_coding;protein_coding;protein_coding	ENSMUST00000050962.4;ENSMUST00000169391.7;ENSMUST00000177648.7	260;288;288
4163	cg34520510_TC21	114800	chr16	93919312	93919531	0.113661	Hyper	chr16	93919529	93919531	+	Cldn14	Cldn14;Cldn14;Cldn14	protein_coding;protein_coding;protein_coding	ENSMUST00000050962.4;ENSMUST00000169391.7;ENSMUST00000177648.7	4151;699;1187;1348
4164	cg34520518_BC21	114801	chr16	93919640	93919641	0.1499	Hyper	chr16	93919639	93919641	-	Cldn14	Cldn14;Cldn14;Cldn14	protein_coding;protein_coding;protein_coding	ENSMUST00000050962.4;ENSMUST00000169391.7;ENSMUST00000177648.7	3743;291;779;940
4165	cg34520527_BC21	114802	chr16	93919754	93919755	0.111081	Hyper	chr16	93919753	93919755	-	Cldn14	Cldn14;Cldn14;Cldn14;Cldn14	protein_coding;protein_coding;protein_coding;protein_coding	ENSMUST00000050962.4;ENSMUST00000142083.1;ENSMUST00000169391.7;ENSMUST00000177648.7	2241;2285;-1167;-679;-518
4167	cg34521727_BC21	114812	chr16	94005660	94005661	0.102903	Hyper	chr16	94005659	94005661	+	Cldn14	Cldn14	protein_coding	ENSMUST00000050962.4	43934;103135;-1291
4169	cg34522507_BC11	114824	chr16	94066301	94066426	0.119308	Hyper	chr16	94066300	94066302	+	NA	NA	NA	NA	30153
4170	cg34522515_BC11	114825	chr16	94066581	94066582	0.17255	Hyper	chr16	94066580	94066582	-	NA	NA	NA	NA	NA
4178	cg34533111_TC21	114909	chr16	94856650	94856678	0.112959	Hyper	chr16	94856649	94856651	+	Kcnj6	Kcnj6;Kcnj6;Kcnj6;Kcnj6;Kcnj6;Kcnj6	protein_coding;protein_coding;protein_coding;protein_coding;retained_intron;retained_intron	ENSMUST00000095873.11;ENSMUST00000099508.3;ENSMUST00000165538.2;ENSMUST00000232562.1;ENSMUST00000232128.1;ENSMUST00000232403.1	NA
4187	cg34547939_TC21	115035	chr16	96235812	96236064	0.116973	Hyper	chr16	96235811	96235813	+	B3galt5	B3galt5	protein_coding	ENSMUST00000113800.8	NA
4188	cg34547950_BC21	115035	chr16	96235812	96236064	0.132937	Hyper	chr16	96236062	96236064	-	B3galt5	B3galt5	protein_coding	ENSMUST00000113800.8	140;126
4194	cg34555837_BC21	115076	chr16	97355865	97355866	0.110585	Hyper	chr16	97355864	97355866	+	Bace2	Bace2	protein_coding	ENSMUST00000047275.7	NA
4196	cg34556838_TC21	115091	chr16	97512306	97512307	0.164605	Hyper	chr16	97512305	97512307	-	Fam3b	Fam3b;Fam3b;Fam3b	protein_coding;protein_coding;protein_coding	ENSMUST00000231414.1;ENSMUST00000231641.1;ENSMUST00000232018.1	17758;65845;1540
4200	cg34561219_BC11	115124	chr17	3044745	3044746	0.143302	Hyper	chr17	3044744	3044746	-	Gm10232	Gm10232	processed_pseudogene	ENSMUST00000089221.2	49626;5461;97713;-449
4201	cg34562866_TC21	115136	chr17	3231033	3231034	0.128005	Hyper	chr17	3231032	3231034	-	Gm49797	Gm49797;Gm49797;Gm49797	lincRNA;lincRNA;lincRNA	ENSMUST00000231685.1;ENSMUST00000231987.1;ENSMUST00000232042.1	-1327;1912;1970
4205	cg34574773_BC21	115190	chr17	4834360	4854438	0.120839	Hyper	chr17	4854436	4854438	-	4930579D07Rik	4930579D07Rik;4930579D07Rik	lincRNA;lincRNA	ENSMUST00000232083.1;ENSMUST00000232440.1	12960;25917;3726;25975
4226	cg34607172_TC11	115432	chr17	7679135	7679136	0.125513	Hyper	chr17	7679134	7679136	-	NA	NA	NA	NA	NA
4227	cg34608008_BC21	115437	chr17	7773014	7773015	0.107676	Hyper	chr17	7773013	7773015	+	Fndc1	Fndc1;Fndc1	protein_coding;protein_coding	ENSMUST00000097425.9;ENSMUST00000239425.1	NA
4229	cg34613329_TC21	115478	chr17	8341743	8341744	0.12384	Hyper	chr17	8341742	8341744	-	Gm49987;Prr18	Gm49987;Prr18;Prr18	processed_transcript;protein_coding;protein_coding	ENSMUST00000140890.2;ENSMUST00000069742.7;ENSMUST00000163887.1	151356;151446;151462;151259;151414;151416;4339;150895;151488;90957;151498;151426;151404;134707;151409
4234	cg34625455_BC11	115560	chr17	9669332	9675602	0.106743	Hyper	chr17	9669331	9669333	+	Pabpc6	Pabpc6	protein_coding	ENSMUST00000057190.3	NA
4235	cg34625488_BC21	115560	chr17	9669332	9675602	0.138011	Hyper	chr17	9669805	9669807	+	Pabpc6	Pabpc6	protein_coding	ENSMUST00000057190.3	19597;45044;46093;45795;45800;46094
4236	cg34625529_BC21	115560	chr17	9669332	9675602	0.10675	Hyper	chr17	9675600	9675602	-	NA	NA	NA	NA	168
4238	cg34631725_BC21	115592	chr17	10391404	10391405	0.112306	Hyper	chr17	10391403	10391405	+	NA	NA	NA	NA	189
4243	cg34645025_BC21	115638	chr17	12044672	12044738	0.103217	Hyper	chr17	12044736	12044738	+	Prkn	Prkn;Prkn;Prkn;Prkn;Prkn;Prkn;Prkn	nonsense_mediated_decay;nonsense_mediated_decay;nonsense_mediated_decay;nonsense_mediated_decay;processed_transcript;protein_coding;protein_coding	ENSMUST00000233294.1;ENSMUST00000233411.1;ENSMUST00000233436.1;ENSMUST00000233634.1;ENSMUST00000190894.1;ENSMUST00000191124.6;ENSMUST00000233706.1	NA
4246	cg34649155_BC11	115670	chr17	12359906	12359907	0.137313	Hyper	chr17	12359905	12359907	-	NA	NA	NA	NA	226;-422;125;237
4247	cg34650966_BC11	115682	chr17	12532208	12532209	0.116529	Hyper	chr17	12532207	12532209	-	NA	NA	NA	NA	134;-514;33;145
4248	cg34653100_TC21	115692	chr17	12741368	12741391	0.102133	Hyper	chr17	12741367	12741369	-	Airn;Igf2r	Airn;Airn;Airn;Airn;Airn;Airn;Igf2r	antisense;antisense;antisense;antisense;antisense;antisense;protein_coding	ENSMUST00000079529.7;ENSMUST00000159731.1;ENSMUST00000159791.1;ENSMUST00000160932.2;ENSMUST00000162826.2;ENSMUST00000239232.1;ENSMUST00000024599.13	42;-606;-59;53
4249	cg34653120_BC21	115693	chr17	12741655	12742702	0.101466	Hyper	chr17	12741654	12741656	-	Airn;Igf2r	Airn;Airn;Airn;Airn;Airn;Airn;Igf2r	antisense;antisense;antisense;antisense;antisense;antisense;protein_coding	ENSMUST00000079529.7;ENSMUST00000159731.1;ENSMUST00000159791.1;ENSMUST00000160932.2;ENSMUST00000162826.2;ENSMUST00000239232.1;ENSMUST00000024599.13	-54;-702;-155;-43
4250	cg34653154_BC21	115693	chr17	12741655	12742702	0.10341	Hyper	chr17	12742073	12742075	-	Airn;Igf2r	Airn;Airn;Airn;Airn;Airn;Airn;Igf2r	antisense;antisense;antisense;antisense;antisense;antisense;protein_coding	ENSMUST00000079529.7;ENSMUST00000159731.1;ENSMUST00000159791.1;ENSMUST00000160932.2;ENSMUST00000162826.2;ENSMUST00000239232.1;ENSMUST00000024599.13	-824;-558;-999
4251	cg34653186_TC21	115693	chr17	12741655	12742702	0.107799	Hyper	chr17	12742552	12742554	-	Airn;Igf2r	Airn;Airn;Airn;Airn;Airn;Airn;Igf2r	antisense;antisense;antisense;antisense;antisense;antisense;protein_coding	ENSMUST00000079529.7;ENSMUST00000159731.1;ENSMUST00000159791.1;ENSMUST00000160932.2;ENSMUST00000162826.2;ENSMUST00000239232.1;ENSMUST00000024599.13	159357;75056
4252	cg34653191_BC21	115693	chr17	12741655	12742702	0.10423	Hyper	chr17	12742663	12742665	-	Airn;Igf2r	Airn;Airn;Airn;Airn;Airn;Airn;Igf2r	antisense;antisense;antisense;antisense;antisense;antisense;protein_coding	ENSMUST00000079529.7;ENSMUST00000159731.1;ENSMUST00000159791.1;ENSMUST00000160932.2;ENSMUST00000162826.2;ENSMUST00000239232.1;ENSMUST00000024599.13	159042;74741
4254	cg34653456_TC21	115701	chr17	12769117	12770121	0.111652	Hyper	chr17	12769116	12769118	-	Airn;Igf2r	Airn;Airn;Airn;Airn;Airn;Airn;Igf2r	antisense;antisense;antisense;antisense;antisense;antisense;protein_coding	ENSMUST00000079529.7;ENSMUST00000159731.1;ENSMUST00000159791.1;ENSMUST00000160932.2;ENSMUST00000162826.2;ENSMUST00000239232.1;ENSMUST00000024599.13	127801;43500
4261	cg34664735_TC21	115808	chr17	14204900	14204901	0.112524	Hyper	chr17	14204899	14204901	-	Dact2;Gm34510	Dact2;Dact2;Gm34510	protein_coding;protein_coding;antisense	ENSMUST00000053218.6;ENSMUST00000232816.1;ENSMUST00000232962.1	235;160;-368
4264	cg34669035_TC11	115841	chr17	14640027	14640028	0.126164	Hyper	chr17	14640026	14640028	-	NA	NA	NA	NA	NA
4268	cg34677394_BC11	115907	chr17	15563364	15563365	0.11171	Hyper	chr17	15563363	15563365	-	Prdm9	Prdm9;Prdm9;Prdm9;Prdm9;Prdm9	processed_transcript;protein_coding;protein_coding;protein_coding;retained_intron	ENSMUST00000132675.1;ENSMUST00000147532.7;ENSMUST00000167994.9;ENSMUST00000233295.1;ENSMUST00000139911.1	-87;44;44
4272	cg34690284_TC21	115971	chr17	17648935	17648936	0.107401	Hyper	chr17	17648934	17648936	-	Gm7513	Gm7513	processed_pseudogene	ENSMUST00000232676.1	9;140;140
4273	cg34691870_TC21	115994	chr17	17910671	17912409	0.130984	Hyper	chr17	17912407	17912409	-	Fpr3;Gm7535	Fpr3;Gm7535	protein_coding;processed_pseudogene	ENSMUST00000054871.11;ENSMUST00000164167.2	81;212;212
4274	cg34703150_BC11	116054	chr17	20378930	20378931	0.113269	Hyper	chr17	20378929	20378931	-	Gm7217;Vmn2r107	Gm7217;Vmn2r107;Vmn2r107;Vmn2r107	processed_pseudogene;nonsense_mediated_decay;nonsense_mediated_decay;protein_coding	ENSMUST00000233285.1;ENSMUST00000233421.1;ENSMUST00000233836.1;ENSMUST00000042090.7	-769
4275	cg34703383_TC21	116058	chr17	20427107	20427108	0.103176	Hyper	chr17	20427106	20427108	+	Vmn1r-ps142	Vmn1r-ps142	unprocessed_pseudogene	ENSMUST00000175707.1	25257;62609;3088;3088
4277	cg34709205_TC21	116121	chr17	21613619	21613620	0.147296	Hyper	chr17	21613618	21613620	+	Gm49954	Gm49954	processed_pseudogene	ENSMUST00000232712.1	-34
4278	cg34709259_TC21	116122	chr17	21617978	21617979	0.112438	Hyper	chr17	21617977	21617979	+	Gm30531	Gm30531;Gm30531	processed_transcript;processed_transcript	ENSMUST00000232793.1;ENSMUST00000233749.1	52
4279	cg34709864_BC21	116132	chr17	21733072	21733073	0.100075	Hyper	chr17	21733071	21733073	-	Zfp229	Zfp229;Zfp229;Zfp229;Zfp229;Zfp229	processed_transcript;processed_transcript;protein_coding;protein_coding;protein_coding	ENSMUST00000182334.1;ENSMUST00000182923.1;ENSMUST00000065871.13;ENSMUST00000182827.7;ENSMUST00000183192.7	13938
4280	cg34711407_BC11	116151	chr17	21968236	21968237	0.103597	Hyper	chr17	21968235	21968237	-	Gm7809;Zfp943	Gm7809;Zfp943;Zfp943;Zfp943	processed_pseudogene;nonsense_mediated_decay;protein_coding;protein_coding	ENSMUST00000153199.1;ENSMUST00000174015.7;ENSMUST00000055349.14;ENSMUST00000153985.7	3741;3741
4281	cg34719175_BC11	116195	chr17	23515433	23515434	0.143228	Hyper	chr17	23515432	23515434	+	Gm7898	Gm7898	processed_pseudogene	ENSMUST00000233184.1	NA
4282	cg34719474_TC21	116197	chr17	23538978	23538979	0.117083	Hyper	chr17	23538977	23538979	-	NA	NA	NA	NA	397
4284	cg34720092_BC21	116209	chr17	23576155	23576156	0.122074	Hyper	chr17	23576154	23576156	+	Zfp13	Zfp13;Zfp13	protein_coding;protein_coding	ENSMUST00000057029.4;ENSMUST00000115516.10	87282;86309
4285	cg34720117_TC21	116210	chr17	23576507	23576508	0.24079	Hyper	chr17	23576506	23576508	+	Zfp13	Zfp13;Zfp13	protein_coding;protein_coding	ENSMUST00000057029.4;ENSMUST00000115516.10	NA
4286	cg34720137_BC21	116211	chr17	23576742	23576743	0.138541	Hyper	chr17	23576741	23576743	-	Zfp13	Zfp13;Zfp13;Zfp13	protein_coding;protein_coding;retained_intron	ENSMUST00000057029.4;ENSMUST00000115516.10;ENSMUST00000228942.1	NA
4287	cg34720508_BC21	116218	chr17	23605491	23605492	0.133304	Hyper	chr17	23605490	23605492	+	Zscan10	Zscan10;Zscan10;Zscan10;Zscan10;Zscan10;Zscan10;Zscan10;Zscan10;Zscan10;Zscan10;Zscan10	nonsense_mediated_decay;protein_coding;protein_coding;protein_coding;protein_coding;protein_coding;protein_coding;protein_coding;protein_coding;protein_coding;retained_intron	ENSMUST00000122285.7;ENSMUST00000095595.8;ENSMUST00000115509.7;ENSMUST00000117606.1;ENSMUST00000118369.1;ENSMUST00000120967.7;ENSMUST00000123866.7;ENSMUST00000129227.7;ENSMUST00000138487.1;ENSMUST00000148062.7;ENSMUST00000125912.1	NA
4288	cg34720583_BC21	116223	chr17	23609796	23609797	0.131616	Hyper	chr17	23609795	23609797	-	Zscan10	Zscan10;Zscan10;Zscan10;Zscan10;Zscan10	protein_coding;protein_coding;protein_coding;protein_coding;protein_coding	ENSMUST00000095595.8;ENSMUST00000115509.7;ENSMUST00000120967.7;ENSMUST00000129227.7;ENSMUST00000148062.7	-61
4289	cg34720587_TC11	116225	chr17	23609934	23610406	0.135569	Hyper	chr17	23609933	23609935	-	Zscan10	Zscan10;Zscan10;Zscan10;Zscan10;Zscan10	protein_coding;protein_coding;protein_coding;protein_coding;protein_coding	ENSMUST00000095595.8;ENSMUST00000115509.7;ENSMUST00000120967.7;ENSMUST00000129227.7;ENSMUST00000148062.7	21
4290	cg34722161_BC21	116259	chr17	23720741	23721111	0.158664	Hyper	chr17	23721109	23721111	-	1520401A03Rik	1520401A03Rik;1520401A03Rik;1520401A03Rik;1520401A03Rik	protein_coding;protein_coding;retained_intron;retained_intron	ENSMUST00000178006.7;ENSMUST00000201734.3;ENSMUST00000062827.11;ENSMUST00000176095.3	1815;1765
4291	cg34722598_TC11	116269	chr17	23742626	23742754	0.124016	Hyper	chr17	23742625	23742627	+	9530082P21Rik;Kremen2	9530082P21Rik;Kremen2	antisense;protein_coding	ENSMUST00000181291.7;ENSMUST00000046525.9	3053
4292	cg34722617_BC21	116269	chr17	23742626	23742754	0.125813	Hyper	chr17	23742752	23742754	-	9530082P21Rik;Kremen2	9530082P21Rik;Kremen2	antisense;protein_coding	ENSMUST00000181291.7;ENSMUST00000046525.9	82
4296	cg34724513_TC21	116296	chr17	23867986	23867987	0.110315	Hyper	chr17	23867985	23867987	-	Prss21	Prss21	protein_coding	ENSMUST00000024928.3	NA
4339	cg34759628_TC21	116767	chr17	26438749	26438819	0.107761	Hyper	chr17	26438748	26438750	-	Neurl1b	Neurl1b;Neurl1b;Neurl1b	protein_coding;protein_coding;protein_coding	ENSMUST00000053020.7;ENSMUST00000182897.7;ENSMUST00000183077.7	NA
4342	cg34761750_BC21	116802	chr17	26601208	26601209	0.15555	Hyper	chr17	26601207	26601209	+	Ergic1	Ergic1;Ergic1;Ergic1;Ergic1;Ergic1;Ergic1	nonsense_mediated_decay;nonsense_mediated_decay;protein_coding;protein_coding;protein_coding;protein_coding	ENSMUST00000235653.1;ENSMUST00000237902.1;ENSMUST00000001619.15;ENSMUST00000167070.2;ENSMUST00000167662.7;ENSMUST00000235915.1	NA
4358	cg34778136_BC21	117016	chr17	27639118	27639119	0.104327	Hyper	chr17	27639117	27639119	+	NA	NA	NA	NA	-1379;-272;-867;-252;-258
4359	cg34778144_TC11	117018	chr17	27639257	27639258	0.114656	Hyper	chr17	27639256	27639258	+	NA	NA	NA	NA	-1351;-244;-839;-224;-230
4373	cg34790337_BC21	117147	chr17	28364560	28365231	0.127473	Hyper	chr17	28365053	28365055	-	Tulp1	Tulp1;Tulp1;Tulp1;Tulp1;Tulp1	protein_coding;protein_coding;protein_coding;retained_intron;retained_intron	ENSMUST00000041819.13;ENSMUST00000114794.1;ENSMUST00000233420.1;ENSMUST00000146493.2;ENSMUST00000150341.8	-562;545;-50;565;559
4374	cg34790344_TC21	117147	chr17	28364560	28365231	0.104758	Hyper	chr17	28365229	28365231	-	Tulp1	Tulp1;Tulp1;Tulp1;Tulp1;Tulp1	protein_coding;protein_coding;protein_coding;retained_intron;retained_intron	ENSMUST00000041819.13;ENSMUST00000114794.1;ENSMUST00000233420.1;ENSMUST00000146493.2;ENSMUST00000150341.8	-332;775;180;795;789
4380	cg34792742_TC21	117170	chr17	28538589	28538590	0.100264	Hyper	chr17	28538588	28538590	+	Armc12	Armc12;Armc12;Armc12;Armc12;Armc12	nonsense_mediated_decay;protein_coding;protein_coding;protein_coding;retained_intron	ENSMUST00000233114.1;ENSMUST00000025060.3;ENSMUST00000233837.1;ENSMUST00000233923.1;ENSMUST00000232814.1	4754
4382	cg34797749_BC11	117220	chr17	28896134	28896135	0.141865	Hyper	chr17	28896133	28896135	+	NA	NA	NA	NA	3789;3743;47434;47232
4383	cg34798463_BC21	117237	chr17	28942280	28943867	0.129542	Hyper	chr17	28942279	28942281	-	Pxt1	Pxt1;Pxt1;Pxt1	protein_coding;protein_coding;protein_coding	ENSMUST00000051526.5;ENSMUST00000232977.1;ENSMUST00000233413.1	-183
4384	cg34798489_TC21	117237	chr17	28942280	28943867	0.128443	Hyper	chr17	28943837	28943839	+	Pxt1	Pxt1	protein_coding	ENSMUST00000232977.1	NA
4385	cg34798490_TC21	117237	chr17	28942280	28943867	0.129115	Hyper	chr17	28943865	28943867	+	Pxt1	Pxt1	protein_coding	ENSMUST00000232977.1	NA
4389	cg34800704_TC21	117282	chr17	29098459	29098564	0.130233	Hyper	chr17	29098458	29098460	+	Cdkn1a	Cdkn1a;Cdkn1a;Cdkn1a;Cdkn1a	protein_coding;protein_coding;protein_coding;protein_coding	ENSMUST00000023829.7;ENSMUST00000119901.8;ENSMUST00000122348.2;ENSMUST00000233296.1	57;46
4390	cg34800707_BC21	117282	chr17	29098459	29098564	0.118166	Hyper	chr17	29098494	29098496	+	Cdkn1a	Cdkn1a;Cdkn1a;Cdkn1a;Cdkn1a	protein_coding;protein_coding;protein_coding;protein_coding	ENSMUST00000023829.7;ENSMUST00000119901.8;ENSMUST00000122348.2;ENSMUST00000233296.1	36954;-416
4391	cg34800714_BC21	117282	chr17	29098459	29098564	0.117901	Hyper	chr17	29098562	29098564	+	Cdkn1a	Cdkn1a;Cdkn1a;Cdkn1a;Cdkn1a	protein_coding;protein_coding;protein_coding;protein_coding	ENSMUST00000023829.7;ENSMUST00000119901.8;ENSMUST00000122348.2;ENSMUST00000233296.1	-303;-267
4393	cg34803954_TC21	117320	chr17	29321655	29322375	0.113224	Hyper	chr17	29321654	29321656	-	Gm46603;Pi16	Gm46603;Gm46603;Pi16;Pi16;Pi16;Pi16;Pi16;Pi16	antisense;antisense;protein_coding;protein_coding;protein_coding;protein_coding;protein_coding;retained_intron	ENSMUST00000234239.1;ENSMUST00000234551.1;ENSMUST00000114699.8;ENSMUST00000114701.9;ENSMUST00000155348.2;ENSMUST00000234618.1;ENSMUST00000234782.1;ENSMUST00000135754.1	154785;154991;154983;154991
4394	cg34803989_TC11	117320	chr17	29321655	29322375	0.178647	Hyper	chr17	29322373	29322375	+	Gm46603;Pi16	Gm46603;Gm46603;Pi16;Pi16;Pi16;Pi16;Pi16;Pi16	antisense;antisense;protein_coding;protein_coding;protein_coding;protein_coding;protein_coding;retained_intron	ENSMUST00000234239.1;ENSMUST00000234551.1;ENSMUST00000114699.8;ENSMUST00000114701.9;ENSMUST00000155348.2;ENSMUST00000234618.1;ENSMUST00000234782.1;ENSMUST00000135754.1	2007;2313;2514;2465
4395	cg34804079_TC21	117322	chr17	29326608	29326764	0.112477	Hyper	chr17	29326607	29326609	+	Pi16	Pi16;Pi16;Pi16;Pi16;Pi16	protein_coding;protein_coding;protein_coding;protein_coding;retained_intron	ENSMUST00000114699.8;ENSMUST00000114701.9;ENSMUST00000155348.2;ENSMUST00000234782.1;ENSMUST00000135754.1	121
4396	cg34804088_BC21	117322	chr17	29326608	29326764	0.110068	Hyper	chr17	29326701	29326703	-	Pi16	Pi16;Pi16;Pi16;Pi16;Pi16	protein_coding;protein_coding;protein_coding;protein_coding;retained_intron	ENSMUST00000114699.8;ENSMUST00000114701.9;ENSMUST00000155348.2;ENSMUST00000234782.1;ENSMUST00000135754.1	27774;27787;27782;27796;28526;27790
4397	cg34804089_TC21	117322	chr17	29326608	29326764	0.124149	Hyper	chr17	29326762	29326764	+	Pi16	Pi16;Pi16;Pi16;Pi16;Pi16	protein_coding;protein_coding;protein_coding;protein_coding;retained_intron	ENSMUST00000114699.8;ENSMUST00000114701.9;ENSMUST00000155348.2;ENSMUST00000234782.1;ENSMUST00000135754.1	NA
4398	cg34804118_TC21	117323	chr17	29327377	29327378	0.132847	Hyper	chr17	29327376	29327378	+	Pi16	Pi16;Pi16;Pi16;Pi16;Pi16	protein_coding;protein_coding;protein_coding;protein_coding;retained_intron	ENSMUST00000114699.8;ENSMUST00000114701.9;ENSMUST00000155348.2;ENSMUST00000234782.1;ENSMUST00000135754.1	14109
4400	cg34806053_TC21	117355	chr17	29459116	29459117	0.107419	Hyper	chr17	29459115	29459117	+	Gm26885;Gm36199	Gm26885;Gm26885;Gm26885;Gm36199;Gm36199;Gm36199;Gm36199;Gm36199;Gm36199;Gm36199;Gm36199;Gm36199;Gm36199;Gm36199;Gm36199;Gm36199;Gm36199;Gm36199;Gm36199	antisense;antisense;antisense;lincRNA;lincRNA;lincRNA;lincRNA;lincRNA;lincRNA;lincRNA;lincRNA;lincRNA;lincRNA;lincRNA;lincRNA;lincRNA;lincRNA;lincRNA;lincRNA	ENSMUST00000234190.1;ENSMUST00000234257.1;ENSMUST00000234835.1;ENSMUST00000234066.1;ENSMUST00000234101.1;ENSMUST00000234231.1;ENSMUST00000234276.1;ENSMUST00000234282.1;ENSMUST00000234307.1;ENSMUST00000234384.1;ENSMUST00000234472.1;ENSMUST00000234691.1;ENSMUST00000234775.1;ENSMUST00000234827.1;ENSMUST00000234854.1;ENSMUST00000234887.1;ENSMUST00000234969.1;ENSMUST00000235080.1;ENSMUST00000235113.1	NA
4403	cg34807122_TC21	117375	chr17	29519718	29519719	0.107255	Hyper	chr17	29519717	29519719	+	Gm17657	Gm17657;Gm17657	protein_coding;protein_coding	ENSMUST00000168877.1;ENSMUST00000234305.1	NA
4404	cg34807124_BC21	117376	chr17	29519770	29519771	0.131164	Hyper	chr17	29519769	29519771	-	Gm17657	Gm17657;Gm17657	protein_coding;protein_coding	ENSMUST00000168877.1;ENSMUST00000234305.1	746;760
4406	cg34810307_TC11	117404	chr17	29746941	29746942	0.153444	Hyper	chr17	29746940	29746942	-	NA	NA	NA	NA	734;748
4407	cg34810483_TC21	117407	chr17	29760033	29760150	0.143185	Hyper	chr17	29760032	29760034	-	NA	NA	NA	NA	NA
4408	cg34810491_TC11	117407	chr17	29760033	29760150	0.158913	Hyper	chr17	29760148	29760150	-	NA	NA	NA	NA	100432
4409	cg34813170_BC21	117436	chr17	29931264	29931265	0.127286	Hyper	chr17	29931263	29931265	-	Mdga1	Mdga1	nonsense_mediated_decay	ENSMUST00000167190.8	24294;24294;24164
4414	cg34829416_TC21	117559	chr17	31290066	31290067	0.100938	Hyper	chr17	31290065	31290067	+	Slc37a1	Slc37a1	protein_coding	ENSMUST00000237389.1	288;153;475;304;475;345
4431	cg34839247_TC11	117682	chr17	32034537	32034538	0.204444	Hyper	chr17	32034536	32034538	-	Hsf2bp	Hsf2bp;Hsf2bp;Hsf2bp	protein_coding;protein_coding;protein_coding	ENSMUST00000002145.11;ENSMUST00000133308.2;ENSMUST00000238192.1	NA
4432	cg34839252_BC21	117683	chr17	32034603	32034604	0.107359	Hyper	chr17	32034602	32034604	+	Hsf2bp;Rrp1b	Hsf2bp;Hsf2bp;Hsf2bp;Rrp1b	protein_coding;protein_coding;protein_coding;protein_coding	ENSMUST00000002145.11;ENSMUST00000133308.2;ENSMUST00000238192.1;ENSMUST00000081339.12	-806;-902;-1063;-881
4435	cg34841389_TC11	117705	chr17	32188997	32188998	0.132484	Hyper	chr17	32188996	32188998	-	Ephx3	Ephx3;Ephx3	protein_coding;protein_coding	ENSMUST00000087721.9;ENSMUST00000162117.2	NA
4437	cg34843949_BC21	117728	chr17	32403386	32403387	0.11745	Hyper	chr17	32403385	32403387	-	A530088E08Rik;Rasal3	A530088E08Rik;A530088E08Rik;A530088E08Rik;A530088E08Rik;A530088E08Rik;Rasal3;Rasal3;Rasal3;Rasal3;Rasal3;Rasal3	antisense;antisense;antisense;antisense;antisense;nonsense_mediated_decay;protein_coding;protein_coding;protein_coding;retained_intron;retained_intron	ENSMUST00000235566.1;ENSMUST00000236003.1;ENSMUST00000236795.1;ENSMUST00000237668.1;ENSMUST00000238175.1;ENSMUST00000136375.7;ENSMUST00000063824.13;ENSMUST00000135618.7;ENSMUST00000137458.1;ENSMUST00000135560.1;ENSMUST00000142203.7	-1141;-1147;-1089;-1125;-260;-241;-336;-247;-331;-284
4438	cg34844757_TC11	117748	chr17	32492323	32492795	0.10642	Hyper	chr17	32492545	32492547	-	Cyp4f39	Cyp4f39;Cyp4f39	protein_coding;retained_intron	ENSMUST00000237491.1;ENSMUST00000235903.1	37284;34522
4439	cg34850246_BC11	117811	chr17	33139627	33139697	0.134471	Hyper	chr17	33139626	33139628	+	Morc2b	Morc2b;Morc2b;Morc2b	processed_transcript;protein_coding;protein_coding	ENSMUST00000234062.1;ENSMUST00000053896.7;ENSMUST00000131954.1	NA
4441	cg34856755_BC21	117896	chr17	33918382	33918567	0.13083	Hyper	chr17	33918381	33918383	-	Tapbp;Zbtb22	Tapbp;Tapbp;Tapbp;Tapbp;Tapbp;Tapbp;Zbtb22	protein_coding;protein_coding;protein_coding;protein_coding;protein_coding;retained_intron;protein_coding	ENSMUST00000025161.9;ENSMUST00000172619.7;ENSMUST00000234247.1;ENSMUST00000234320.1;ENSMUST00000234582.1;ENSMUST00000172888.1;ENSMUST00000053429.10	NA
4442	cg34856764_TC21	117896	chr17	33918382	33918567	0.11552	Hyper	chr17	33918544	33918546	+	Tapbp;Zbtb22	Tapbp;Tapbp;Tapbp;Tapbp;Tapbp;Tapbp;Zbtb22	protein_coding;protein_coding;protein_coding;protein_coding;protein_coding;retained_intron;protein_coding	ENSMUST00000025161.9;ENSMUST00000172619.7;ENSMUST00000234247.1;ENSMUST00000234320.1;ENSMUST00000234582.1;ENSMUST00000172888.1;ENSMUST00000053429.10	NA
4443	cg34856766_TC21	117896	chr17	33918382	33918567	0.108509	Hyper	chr17	33918565	33918567	+	Tapbp;Zbtb22	Tapbp;Tapbp;Tapbp;Tapbp;Tapbp;Tapbp;Zbtb22	protein_coding;protein_coding;protein_coding;protein_coding;protein_coding;retained_intron;protein_coding	ENSMUST00000025161.9;ENSMUST00000172619.7;ENSMUST00000234247.1;ENSMUST00000234320.1;ENSMUST00000234582.1;ENSMUST00000172888.1;ENSMUST00000053429.10	NA
4444	cg34860356_TC11	117977	chr17	34094324	34094422	0.106149	Hyper	chr17	34094323	34094325	+	BC051537;H2-Oa	BC051537;BC051537;H2-Oa;H2-Oa;H2-Oa	antisense;antisense;protein_coding;retained_intron;retained_intron	ENSMUST00000183290.1;ENSMUST00000237731.1;ENSMUST00000025192.7;ENSMUST00000174670.1;ENSMUST00000236684.1	NA
4445	cg34860371_BC11	117978	chr17	34094777	34094778	0.10148	Hyper	chr17	34094776	34094778	-	BC051537;H2-Oa	BC051537;BC051537;H2-Oa;H2-Oa;H2-Oa	antisense;antisense;protein_coding;retained_intron;retained_intron	ENSMUST00000183290.1;ENSMUST00000237731.1;ENSMUST00000025192.7;ENSMUST00000174670.1;ENSMUST00000236684.1	481;4257;2251;2251;2234
4446	cg34860384_TC21	117979	chr17	34095064	34095065	0.120525	Hyper	chr17	34095063	34095065	+	BC051537;H2-Oa	BC051537;BC051537;H2-Oa;H2-Oa;H2-Oa	antisense;antisense;protein_coding;retained_intron;retained_intron	ENSMUST00000183290.1;ENSMUST00000237731.1;ENSMUST00000025192.7;ENSMUST00000174670.1;ENSMUST00000236684.1	254880;261111;261111
4448	cg34862465_TC11	118029	chr17	34211853	34214088	0.127043	Hyper	chr17	34214086	34214088	+	Gm15821;Tap2	Gm15821;Tap2;Tap2	macro_lncRNA;protein_coding;retained_intron	ENSMUST00000121995.1;ENSMUST00000025197.5;ENSMUST00000127543.7	305556;311787;-39;311787
4452	cg34867244_TC21	118127	chr17	34646211	34646212	0.103997	Hyper	chr17	34646210	34646212	+	Atf6b;Fkbpl	Atf6b;Atf6b;Atf6b;Atf6b;Fkbpl	nonsense_mediated_decay;nonsense_mediated_decay;protein_coding;protein_coding;protein_coding	ENSMUST00000174519.1;ENSMUST00000174614.7;ENSMUST00000015605.14;ENSMUST00000173984.1;ENSMUST00000036720.8	305602;311833;7;311833
4453	cg34867711_TC21	118136	chr17	34671069	34671070	0.158897	Hyper	chr17	34671068	34671070	-	Tnxb	Tnxb;Tnxb;Tnxb;Tnxb	protein_coding;protein_coding;protein_coding;protein_coding	ENSMUST00000087399.4;ENSMUST00000168533.7;ENSMUST00000238305.1;ENSMUST00000238967.1	3777;3052
4454	cg34867852_BC21	118138	chr17	34672469	34672470	0.100354	Hyper	chr17	34672468	34672470	+	Tnxb	Tnxb;Tnxb;Tnxb;Tnxb	protein_coding;protein_coding;protein_coding;protein_coding	ENSMUST00000087399.4;ENSMUST00000168533.7;ENSMUST00000238305.1;ENSMUST00000238967.1	-64
4458	cg34872039_BC11	118213	chr17	34934095	34934376	0.112366	Hyper	chr17	34934094	34934096	+	Neu1	Neu1;Neu1	protein_coding;retained_intron	ENSMUST00000007253.5;ENSMUST00000173269.1	3436
4459	cg34872052_BC11	118213	chr17	34934095	34934376	0.147326	Hyper	chr17	34934321	34934323	-	Neu1	Neu1;Neu1	protein_coding;retained_intron	ENSMUST00000007253.5;ENSMUST00000173269.1	41910;47;15808
4460	cg34872058_TC21	118214	chr17	34934411	34934412	0.114465	Hyper	chr17	34934410	34934412	-	Neu1	Neu1;Neu1	protein_coding;retained_intron	ENSMUST00000007253.5;ENSMUST00000173269.1	NA
4461	cg34872862_BC21	118227	chr17	34977522	34977523	0.144661	Hyper	chr17	34977521	34977523	+	Gm10501;Hspa1l	Gm10501;Hspa1l	antisense;protein_coding	ENSMUST00000151136.1;ENSMUST00000007248.4	-480;-519
4462	cg34872885_TC21	118228	chr17	34977816	34977817	0.105387	Hyper	chr17	34977815	34977817	-	Gm10501;Hspa1l	Gm10501;Hspa1l	antisense;protein_coding	ENSMUST00000151136.1;ENSMUST00000007248.4	NA
4463	cg34872892_TC21	118229	chr17	34977893	34978062	0.113798	Hyper	chr17	34978015	34978017	+	Gm10501;Hspa1l	Gm10501;Hspa1l	antisense;protein_coding	ENSMUST00000151136.1;ENSMUST00000007248.4	-189
4464	cg34872893_TC21	118229	chr17	34977893	34978062	0.105631	Hyper	chr17	34978060	34978062	-	Gm10501;Hspa1l	Gm10501;Hspa1l	antisense;protein_coding	ENSMUST00000151136.1;ENSMUST00000007248.4	6783;6785;6783;54131;6769
4469	cg34877299_TC21	118332	chr17	35220407	35221024	0.116086	Hyper	chr17	35220406	35220408	+	Gm16181;Nfkbil1	Gm16181;Nfkbil1	protein_coding;protein_coding	ENSMUST00000118793.1;ENSMUST00000048994.6	NA
4470	cg34877324_TC21	118332	chr17	35220407	35221024	0.142148	Hyper	chr17	35221002	35221004	-	Gm16181;Nfkbil1	Gm16181;Nfkbil1;Nfkbil1	protein_coding;processed_transcript;protein_coding	ENSMUST00000118793.1;ENSMUST00000176748.1;ENSMUST00000048994.6	27519
4471	cg34877325_TC21	118332	chr17	35220407	35221024	0.131256	Hyper	chr17	35221022	35221024	-	Gm16181;Nfkbil1	Gm16181;Nfkbil1;Nfkbil1	protein_coding;processed_transcript;protein_coding	ENSMUST00000118793.1;ENSMUST00000176748.1;ENSMUST00000048994.6	16;23
4473	cg34880684_BC21	118381	chr17	35505872	35505873	0.10188	Hyper	chr17	35505871	35505873	-	Pou5f1	Pou5f1	protein_coding	ENSMUST00000025271.16	-155;-148
4474	cg34881539_TC21	118399	chr17	35555490	35555491	0.111852	Hyper	chr17	35555489	35555491	+	Cdsn	Cdsn	protein_coding	ENSMUST00000044804.7	7767;7815;7626;5142;7494;165
4487	cg34887162_BC21	118505	chr17	35935889	35935890	0.114732	Hyper	chr17	35935888	35935890	+	Rbx1-ps	Rbx1-ps	processed_pseudogene	ENSMUST00000173786.1	7729;7777;7588;5104;7456;127
4489	cg34895852_BC21	118638	chr17	36989130	36989569	0.126547	Hyper	chr17	36989129	36989131	-	H2-M5	H2-M5;H2-M5;H2-M5;H2-M5;H2-M5	protein_coding;protein_coding;protein_coding;protein_coding;retained_intron	ENSMUST00000113667.3;ENSMUST00000169189.7;ENSMUST00000176712.7;ENSMUST00000176784.7;ENSMUST00000145260.1	-3
4491	cg34896527_TC21	118657	chr17	37047498	37047499	0.102248	Hyper	chr17	37047497	37047499	+	Gabbr1	Gabbr1;Gabbr1;Gabbr1;Gabbr1;Gabbr1	nonsense_mediated_decay;processed_transcript;protein_coding;protein_coding;protein_coding	ENSMUST00000173823.7;ENSMUST00000173564.1;ENSMUST00000025338.15;ENSMUST00000172789.1;ENSMUST00000174456.7	NA
4492	cg34896640_TC21	118661	chr17	37051086	37051107	0.144784	Hyper	chr17	37051085	37051087	+	Gabbr1	Gabbr1;Gabbr1;Gabbr1;Gabbr1;Gabbr1	nonsense_mediated_decay;processed_transcript;protein_coding;protein_coding;protein_coding	ENSMUST00000173823.7;ENSMUST00000173564.1;ENSMUST00000025338.15;ENSMUST00000172792.7;ENSMUST00000174347.1	30225;-858
4493	cg34896642_TC11	118661	chr17	37051086	37051107	0.189875	Hyper	chr17	37051105	37051107	+	Gabbr1	Gabbr1;Gabbr1;Gabbr1;Gabbr1;Gabbr1	nonsense_mediated_decay;processed_transcript;protein_coding;protein_coding;protein_coding	ENSMUST00000173823.7;ENSMUST00000173564.1;ENSMUST00000025338.15;ENSMUST00000172792.7;ENSMUST00000174347.1	154951;210;154936;154920;154971
4494	cg34896651_BC21	118662	chr17	37051265	37051266	0.127404	Hyper	chr17	37051264	37051266	+	Gabbr1	Gabbr1;Gabbr1;Gabbr1;Gabbr1	nonsense_mediated_decay;protein_coding;protein_coding;protein_coding	ENSMUST00000173823.7;ENSMUST00000025338.15;ENSMUST00000172792.7;ENSMUST00000174347.1	166421;-82;-205;11680;166406;166390;-94;166441;-1202;-1210
4495	cg34897450_TC21	118674	chr17	37164561	37164965	0.132884	Hyper	chr17	37164560	37164562	+	Vhl-ps1	Vhl-ps1	processed_pseudogene	ENSMUST00000174813.1	166553;50;-73;11812;166538;166522;38;166573;-1070;-1078
4496	cg34897469_TC21	118674	chr17	37164561	37164965	0.128788	Hyper	chr17	37164963	37164965	+	Vhl-ps1	Vhl-ps1	processed_pseudogene	ENSMUST00000174813.1	-6
4497	cg34899835_TC21	118720	chr17	37659841	37659990	0.115208	Hyper	chr17	37659969	37659971	-	Olfr117	Olfr117;Olfr117;Olfr117	protein_coding;protein_coding;protein_coding	ENSMUST00000073636.2;ENSMUST00000213638.2;ENSMUST00000215414.1	668511;279720;279744;279720;279720
4498	cg34900066_TC21	118727	chr17	37713850	37713851	0.102983	Hyper	chr17	37713849	37713851	+	Gm7335	Gm7335	processed_pseudogene	ENSMUST00000172475.1	388313;92;89711;-478;-478;-454;-478;-478;378275;-342;378197
4499	cg34901568_BC21	118746	chr17	38066757	38066758	0.116681	Hyper	chr17	38066756	38066758	-	Olfr130	Olfr130;Olfr130;Olfr130	protein_coding;protein_coding;protein_coding	ENSMUST00000087129.2;ENSMUST00000215726.1;ENSMUST00000217390.1	258717;248679;248601
4500	cg34902450_TC11	118755	chr17	38273457	38273458	0.114411	Hyper	chr17	38273456	38273458	-	Olfr138	Olfr138;Olfr138;Olfr138	protein_coding;protein_coding;protein_coding	ENSMUST00000071871.4;ENSMUST00000172843.8;ENSMUST00000173841.2	26
4501	cg34911869_BC21	118817	chr17	40208600	40208601	0.12814	Hyper	chr17	40208599	40208601	+	Pgk2	Pgk2	protein_coding	ENSMUST00000033585.6	NA
4502	cg34911870_TC21	118818	chr17	40208617	40208618	0.120965	Hyper	chr17	40208616	40208618	+	Pgk2	Pgk2	protein_coding	ENSMUST00000033585.6	70521;31714;70521;70521
4503	cg34914442_BC21	118835	chr17	40794208	40794512	0.139236	Hyper	chr17	40794490	40794492	+	Crisp2	Crisp2;Crisp2;Crisp2;Crisp2;Crisp2;Crisp2;Crisp2;Crisp2	nonsense_mediated_decay;processed_transcript;processed_transcript;protein_coding;protein_coding;protein_coding;protein_coding;protein_coding	ENSMUST00000233679.1;ENSMUST00000124399.1;ENSMUST00000141204.1;ENSMUST00000024724.13;ENSMUST00000131699.7;ENSMUST00000144243.7;ENSMUST00000232709.1;ENSMUST00000233529.1	44514
4504	cg34914443_BC21	118835	chr17	40794208	40794512	0.155799	Hyper	chr17	40794510	40794512	+	Crisp2	Crisp2;Crisp2;Crisp2;Crisp2;Crisp2;Crisp2;Crisp2;Crisp2	nonsense_mediated_decay;processed_transcript;processed_transcript;protein_coding;protein_coding;protein_coding;protein_coding;protein_coding	ENSMUST00000233679.1;ENSMUST00000124399.1;ENSMUST00000141204.1;ENSMUST00000024724.13;ENSMUST00000131699.7;ENSMUST00000144243.7;ENSMUST00000232709.1;ENSMUST00000233529.1	9749;935;82826
4516	cg34932803_TC11	118930	chr17	43629006	43629029	0.1073	Hyper	chr17	43629027	43629029	-	Tdrd6	Tdrd6;Tdrd6;Tdrd6	protein_coding;protein_coding;protein_coding	ENSMUST00000045717.6;ENSMUST00000168073.8;ENSMUST00000233077.1	603
4518	cg34934704_TC21	118951	chr17	43818517	43818518	0.106859	Hyper	chr17	43818516	43818518	-	Rcan2	Rcan2;Rcan2;Rcan2	protein_coding;protein_coding;protein_coding	ENSMUST00000044895.12;ENSMUST00000228972.1;ENSMUST00000229744.1	NA
4530	cg34955877_BC21	119103	chr17	45805438	45805439	0.148776	Hyper	chr17	45805437	45805439	+	NA	NA	NA	NA	NA
4531	cg34957124_TC21	119121	chr17	45891367	45891368	0.152701	Hyper	chr17	45891366	45891368	+	NA	NA	NA	NA	36189;993;36186;1009
4539	cg34964184_TC21	119193	chr17	46383050	46383051	0.103346	Hyper	chr17	46383049	46383051	+	Zfp318	Zfp318;Zfp318	protein_coding;protein_coding	ENSMUST00000113481.8;ENSMUST00000138127.7	-51;-54
4546	cg34975450_BC21	119305	chr17	47043276	47043277	0.120583	Hyper	chr17	47043275	47043277	-	Gm4945	Gm4945	processed_pseudogene	ENSMUST00000075152.6	NA
4547	cg34976201_TC11	119309	chr17	47116321	47116322	0.126087	Hyper	chr17	47116320	47116322	+	NA	NA	NA	NA	120434;258898;259067;258909;259277
4554	cg34983415_BC21	119371	chr17	47594825	47594826	0.111153	Hyper	chr17	47594824	47594826	-	Ccnd3	Ccnd3;Ccnd3;Ccnd3;Ccnd3;Ccnd3;Ccnd3;Ccnd3;Ccnd3;Ccnd3;Ccnd3;Ccnd3;Ccnd3;Ccnd3;Ccnd3;Ccnd3	protein_coding;protein_coding;protein_coding;protein_coding;protein_coding;protein_coding;protein_coding;protein_coding;protein_coding;protein_coding;protein_coding;protein_coding;protein_coding;protein_coding;retained_intron	ENSMUST00000037333.16;ENSMUST00000171031.7;ENSMUST00000182129.7;ENSMUST00000182209.7;ENSMUST00000182506.7;ENSMUST00000182539.7;ENSMUST00000182846.2;ENSMUST00000182848.7;ENSMUST00000182874.2;ENSMUST00000183044.7;ENSMUST00000183158.1;ENSMUST00000183177.7;ENSMUST00000183210.1;ENSMUST00000183256.7;ENSMUST00000182281.1	732;40193;36766;40895;36794;39427;39926;39146;36805;39991;39162
4555	cg34985840_TC21	119400	chr17	47744425	47744426	0.102833	Hyper	chr17	47744424	47744426	-	Tfeb	Tfeb;Tfeb;Tfeb;Tfeb	protein_coding;protein_coding;protein_coding;protein_coding	ENSMUST00000086932.9;ENSMUST00000113284.7;ENSMUST00000113288.7;ENSMUST00000126258.7	6408;63724;60297;64426;60325;62958;60336;63522;62693
4556	cg34986842_BC21	119416	chr17	47815576	47815808	0.101764	Hyper	chr17	47815575	47815577	+	Mdfi	Mdfi;Mdfi;Mdfi	protein_coding;protein_coding;protein_coding	ENSMUST00000035375.13;ENSMUST00000066368.12;ENSMUST00000113280.7	NA
4557	cg34986850_TC11	119416	chr17	47815576	47815808	0.11017	Hyper	chr17	47815806	47815808	+	Mdfi	Mdfi;Mdfi;Mdfi	protein_coding;protein_coding;protein_coding	ENSMUST00000035375.13;ENSMUST00000066368.12;ENSMUST00000113280.7	-655;-48
4558	cg34988800_TC21	119442	chr17	47925936	47925937	0.105892	Hyper	chr17	47925935	47925937	+	Foxp4	Foxp4;Foxp4	protein_coding;protein_coding	ENSMUST00000113262.1;ENSMUST00000113265.7	NA
4566	cg35001175_BC21	119558	chr17	49096338	49113437	0.10602	Hyper	chr17	49096337	49096339	-	Gm44304;Lrfn2	Gm44304;Lrfn2	miRNA;protein_coding	ENSMUST00000200509.1;ENSMUST00000046254.2	27436;27052;27335;27349;27300;27352
4568	cg35002091_BC21	119561	chr17	49206135	49206136	0.109437	Hyper	chr17	49206134	49206136	+	NA	NA	NA	NA	62669;62285;62568;62582;62533;62585
4569	cg35003001_TC21	119565	chr17	49308998	49308999	0.119219	Hyper	chr17	49308997	49308999	+	Gm17830	Gm17830;Gm17830	lincRNA;lincRNA	ENSMUST00000233582.1;ENSMUST00000233890.1	398361;397977
4575	cg35013627_TC21	119640	chr17	50293780	50293959	0.111556	Hyper	chr17	50293957	50293959	+	Dazl	Dazl;Dazl;Dazl	protein_coding;protein_coding;retained_intron	ENSMUST00000010736.8;ENSMUST00000233248.1;ENSMUST00000232875.1	24847;24608;24810;24811
4577	cg35021074_TC21	119664	chr17	51322580	51322581	0.106618	Hyper	chr17	51322579	51322581	+	NA	NA	NA	NA	-56;44166;43927;44129;44130
4582	cg35029572_TC21	119706	chr17	52459453	52459454	0.104275	Hyper	chr17	52459452	52459454	+	Gm5094	Gm5094	lincRNA	ENSMUST00000233404.1	NA
4583	cg35034080_TC11	119724	chr17	53359914	53359915	0.153825	Hyper	chr17	53359913	53359915	+	Gm9214	Gm9214	processed_pseudogene	ENSMUST00000232913.1	51625
4584	cg35034880_TC21	119728	chr17	53467337	53467338	0.121439	Hyper	chr17	53467336	53467338	+	Tpt1-ps7	Tpt1-ps7	processed_pseudogene	ENSMUST00000232903.1	-755;90540;152285;151688;151730
4587	cg35037328_BC21	119742	chr17	53746265	53746282	0.109345	Hyper	chr17	53746264	53746266	-	Ckb-ps2	Ckb-ps2	processed_pseudogene	ENSMUST00000198886.1	-592;90377;152122;151525;151567
4588	cg35037329_BC21	119742	chr17	53746265	53746282	0.102534	Hyper	chr17	53746280	53746282	-	Ckb-ps2	Ckb-ps2	processed_pseudogene	ENSMUST00000198886.1	NA
4592	cg35040442_BC21	119762	chr17	54348313	54348314	0.105705	Hyper	chr17	54348312	54348314	-	Gm9224	Gm9224	processed_pseudogene	ENSMUST00000233783.1	NA
4593	cg35043622_TC21	119773	chr17	55143125	55143126	0.103418	Hyper	chr17	55143124	55143126	+	Gm46577	Gm46577	processed_pseudogene	ENSMUST00000233678.1	24958;24968
4594	cg35043622_TC22	119773	chr17	55143125	55143126	0.100452	Hyper	chr17	55143124	55143126	+	Gm46577	Gm46577	processed_pseudogene	ENSMUST00000233678.1	14495;14505
4595	cg35045241_BC11	119778	chr17	55482521	55482718	0.150327	Hyper	chr17	55482520	55482522	-	St6gal2	St6gal2;St6gal2;St6gal2	protein_coding;protein_coding;protein_coding	ENSMUST00000025000.3;ENSMUST00000086878.9;ENSMUST00000133899.1	16026;16030
4596	cg35045248_TC21	119778	chr17	55482521	55482718	0.15625	Hyper	chr17	55482653	55482655	+	St6gal2	St6gal2;St6gal2;St6gal2	protein_coding;protein_coding;protein_coding	ENSMUST00000025000.3;ENSMUST00000086878.9;ENSMUST00000133899.1	NA
4597	cg35045255_BC21	119778	chr17	55482521	55482718	0.147504	Hyper	chr17	55482716	55482718	+	St6gal2	St6gal2;St6gal2;St6gal2	protein_coding;protein_coding;protein_coding	ENSMUST00000025000.3;ENSMUST00000086878.9;ENSMUST00000133899.1	NA
[truncated: 10,966 more rows]
