# Supplementary material for: In vitro fertilization induces reproductive changes in male mouse offspring and has multigenerational effects
Source: JCI Insight. 2025 Mar 4;10(8):e188931. doi: 10.1172/jci.insight.188931 (PMC12016927; doi:10.1172/jci.insight.188931)
Supplement: Supplemental table 5 [file jciinsight-10-188931-s193.xlsx]

## Sheet: IVF_vs_Natural
Supplemental Table 5: Differentially expressed genes (DEGs) using DeSeq2 for IVF vs Natural E18.5 testis.
	baseMean	log2FoldChange	lfcSE	stat	pvalue	padj	DEG	Natural	IVF
Zc3h14	910.031	0.0499287	0.0749828	0.665869	0.505495	0.762475	Same	120.097	123.565
Troap	168.483	-0.1925	0.124541	-1.54567	0.122183	0.381019	Same	24.6126	21.3182
Clca2	8.16233	1.03487	0.591124	1.75069	0.0799994	NA	Same	0.7052	1.35545
1810013L24Rik	683.205	0.210318	0.0871916	2.41213	0.0158595	0.126866	Same	84.1066	96.7626
Srsf7	2315.18	0.135938	0.0873304	1.55659	0.119567	0.376179	Same	296.312	320.973
Fignl2	157.721	-0.0844837	0.136855	-0.617322	0.537022	0.781868	Same	21.9466	20.6386
Sema6a	141.477	-0.366093	0.225997	-1.6199	0.105253	0.35279	Same	22.1378	16.9234
Anapc15	171.995	-0.0613187	0.183032	-0.335016	0.737613	0.891101	Same	23.9496	22.5821
Misp3	3.55415	0.73759	0.858847	0.858813	0.390443	NA	Same	0.326005	0.576365
Nmb	20.0768	-0.282095	0.481378	-0.586017	0.557864	NA	Same	3.0859	2.45894
Tcerg1	797.821	0.126023	0.120032	1.04991	0.293759	0.59271	Same	102.655	110.382
Zfp712	65.8186	0.218324	0.20537	1.06308	0.287747	0.585475	Same	8.20001	9.25942
Fam129c	58.8062	0.0110494	0.29047	0.0380398	0.969656	0.989745	Same	7.95382	7.90073
Atp5g3	1699.19	-0.0603117	0.0579956	-1.03994	0.29837	0.59703	Same	235.503	223.319
Pifo	7.61306	-0.713869	0.605595	-1.17879	0.238482	NA	Same	1.35292	0.811452
Olfr1045	0	NA	NA	NA	NA	NA	Same	0	0
Olfr1049	0	NA	NA	NA	NA	NA	Same	0	0
Vsx1	6.71032	0.113756	0.682085	0.166777	0.867546	NA	Same	0.87003	0.923608
Fyco1	281.062	-1.41095	0.373451	-3.77814	0.000158002	0.00748294	Down	60.7581	22.5608
Tlr3	128.655	0.242813	0.151955	1.59793	0.110059	0.361625	Same	15.8511	18.2247
Olfr1444	0.131589	-0.510795	3.22593	-0.158341	0.874188	NA	Same	0	0.0298358
Olfr150	0.888946	-0.111476	1.98411	-0.0561844	0.955195	NA	Same	0.115014	0.119538
Ifi44	12.6288	-1.00716	0.601766	-1.67367	0.0941947	NA	Same	2.43242	1.21401
Trafd1	438.014	-0.0189963	0.109281	-0.173829	0.862	0.945049	Same	60.1034	58.1175
Erfl	11.9591	-0.260144	0.505897	-0.514223	0.607096	NA	Same	1.82934	1.46056
Krt80	6.47787	0.36029	0.631998	0.570081	0.568623	NA	Same	0.766978	0.94599
Armc8	283.222	0.203897	0.111149	1.83444	0.0665889	0.276912	Same	35.236	39.925
Ppil4	408.419	-0.162807	0.0989949	-1.6446	0.100053	0.344032	Same	59.2266	51.9873
C530005A16Rik	16.5331	0.155261	0.427208	0.363431	0.716283	NA	Same	2.13033	2.29835
Katnbl1	281.681	0.0518399	0.11687	0.443569	0.657354	0.848699	Same	37.1179	38.2258
Gm21693	0.738217	-0.537647	1.98969	-0.270216	0.786994	NA	Same	0.115014	0.0853677
Spag9	2374.27	0.320634	0.083454	3.84205	0.000122011	0.00645643	Same	279.025	345.017
Gm5860	0	NA	NA	NA	NA	NA	Same	0	0
Taz	317.428	0.0431371	0.143726	0.300133	0.764075	0.902971	Same	42.3022	42.9437
Gfpt1	1607.68	0.0716592	0.0767096	0.934162	0.35022	0.648067	Same	210.513	219.191
Abcc5	786.463	0.51236	0.210431	2.43481	0.0148995	0.122146	Same	85.072	119.449
Kcnmb4	14.9063	-0.647693	0.534324	-1.21217	0.225446	NA	Same	2.5622	1.63467
Gm4013	5.50723	0.366241	0.70199	0.521718	0.601866	NA	Same	0.607012	0.826566
Hpcal1	710.678	-0.440887	0.117547	-3.75071	0.000176333	0.00776023	Same	113.996	83.0276
Tbc1d31	193.472	0.0244559	0.150517	0.16248	0.870928	0.949854	Same	25.8063	26.0764
Tmem176b	588.66	-0.118257	0.107816	-1.09684	0.272712	0.571648	Same	83.6549	75.972
Mir5110	0	NA	NA	NA	NA	NA	Same	0	0
Mir5108	0	NA	NA	NA	NA	NA	Same	0	0
Cyp3a13	2.60964	-0.461463	0.91641	-0.503556	0.614574	NA	Same	0.418781	0.301416
Akap7	178.932	0.2107	0.144821	1.4549	0.145698	0.41679	Same	21.9601	25.3451
Ablim1	667.349	0.0400826	0.164447	0.243741	0.807431	0.922318	Same	88.5178	90.3641
Lcn5	0	NA	NA	NA	NA	NA	Same	0	0
Ulk1	839.391	-0.0109843	0.0889893	-0.123434	0.901763	0.963398	Same	114.245	111.819
Cyp4b1	2.36823	0.687358	1.01941	0.674271	0.500139	NA	Same	0.217701	0.381883
Golga3	843.951	0.0919744	0.0837205	1.09859	0.271947	0.570864	Same	109.81	115.661
Mir1193	0.17573	-0.148422	3.22103	-0.046079	0.963247	NA	Same	0	0.038819
Wdyhv1	133.532	0.17181	0.19236	0.893172	0.371765	0.665282	Same	16.855	18.7032
Traf1	10.4797	0.444541	0.464661	0.956698	0.338719	NA	Same	1.16898	1.56826
Atoh1	2.32334	-2.32218	1.18929	-1.95258	0.0508693	NA	Same	0.607536	0.113611
Rxra	1006.81	0.00866185	0.0756485	0.114501	0.90884	0.965889	Same	135.787	134.986
Dapk3	212.754	0.184829	0.135462	1.36444	0.17243	0.454797	Same	26.8086	29.7959
Mir7002	0	NA	NA	NA	NA	NA	Same	0	0
Mir6998	1.0674	1.45778	1.40107	1.04047	0.29812	NA	Same	0.0513438	0.204045
Ap3m2	133.097	0.0689707	0.164014	0.420517	0.674107	0.857765	Same	17.6414	18.0576
Sirt2	268.315	-0.0760867	0.100927	-0.753879	0.450922	0.725323	Same	37.4818	35.1056
Inhbc	0.515088	-1.58888	2.45874	-0.646219	0.518137	NA	Same	0.115014	0.0360016
Slit3	353.571	-0.0283236	0.172438	-0.164254	0.869531	0.949195	Same	48.0337	46.9485
Cts3	1.33082	-2.32876	2.0479	-1.13714	0.255478	NA	Same	0.332715	0.0705958
Olfr74	0.431038	-1.9472	3.00385	-0.648234	0.516833	NA	Same	0.114649	0.0211701
Dcakd	718.338	-0.298749	0.165201	-1.8084	0.0705441	0.285604	Same	109.541	88.0591
Vps35l	266.793	-0.0578938	0.126196	-0.458761	0.646405	0.844052	Same	36.8021	35.1576
Cyhr1	955.247	0.0261869	0.0891865	0.293619	0.769049	0.905257	Same	127.81	128.659
Taf10	219.313	0.156071	0.120766	1.29234	0.196238	0.484014	Same	27.8	30.5875
Hagh	62.9838	-0.309087	0.212715	-1.45306	0.146208	0.417459	Same	9.71298	7.65512
Ogfod3	39.8598	0.00990442	0.243558	0.0406655	0.967563	0.98897	Same	5.29551	5.38055
Syn1	93.7364	-0.116833	0.179474	-0.650977	0.515062	0.769062	Same	13.1561	12.1804
Glyatl3	2.37127	0.0420492	0.984706	0.0427023	0.965939	NA	Same	0.315547	0.322588
Slx	0.447656	-1.99364	2.97173	-0.67087	0.502304	NA	Same	0.115014	0.0211701
Ccl27a	65.1812	0.146794	0.269875	0.543932	0.586488	0.812811	Same	8.29179	9.09334
Sqor	85.1112	0.0981595	0.184077	0.533254	0.593858	0.817491	Same	11.058	11.6927
Fundc2	327.489	0.133662	0.105626	1.26543	0.205716	0.495024	Same	41.9824	45.3165
Rab5if	422.41	0.0329969	0.132676	0.248703	0.803591	0.920487	Same	56.1985	57.0151
H1f5	9.03468	-0.729745	0.607554	-1.20112	0.229705	NA	Same	1.5919	0.962412
Ankrd2	1.98889	-2.22324	1.71001	-1.30013	0.193558	NA	Same	0.516081	0.107547
Pop4	134.81	0.437974	0.249245	1.7572	0.0788833	0.304211	Same	15.1528	20.0888
Carnmt1	93.5419	0.23401	0.219462	1.06629	0.286294	0.584484	Same	11.4121	13.3209
Iqcm	1.056	2.4021	1.56115	1.53867	0.123884	NA	Same	0	0.235912
Clcc1	301.383	-0.133218	0.122913	-1.08384	0.278437	0.577398	Same	43.0837	38.7629
Magea2	4.57541	-1.06398	0.847129	-1.25598	0.209122	NA	Same	0.90628	0.423762
Ilf3	1908.56	0.0651008	0.0595544	1.09313	0.274336	0.573775	Same	251.376	259.741
Tpd52l2	541.469	-0.106223	0.0721115	-1.47304	0.140742	0.409256	Same	76.4951	70.2261
Arhgap25	16.6238	-0.397318	0.401066	-0.990654	0.321855	NA	Same	2.59132	1.99211
Banf1	560.975	-0.384336	0.0861656	-4.46043	8.17938374648488e-06	0.00104553	Same	88.4217	66.7187
Tbc1d23	426.355	0.273253	0.107995	2.53022	0.011399	0.104356	Same	51.1539	61.3044
4930473A02Rik	4.40726	1.7642	0.874918	2.01642	0.0437558	NA	Same	0.25206	0.818318
Pard3	540.076	0.0682056	0.0984691	0.69266	0.488523	0.750163	Same	70.6824	73.6921
Rorc	147.848	0.0616462	0.179778	0.342901	0.731673	0.889109	Same	19.5702	20.0927
Krtap4-6	0	NA	NA	NA	NA	NA	Same	0	0
1700017L05Rik	0	NA	NA	NA	NA	NA	Same	0	0
1700123J17Rik	0.228568	0.233545	2.9743	0.0785208	0.937414	NA	Same	0	0.0509195
Evi5l	347.86	-0.242463	0.0919305	-2.63746	0.00835305	0.0874178	Same	51.764	43.3955
Pex5l	43.8042	0.473521	0.301906	1.56844	0.116779	0.370837	Same	4.80005	6.61711
Mtmr1	264.957	0.0762892	0.127364	0.598986	0.549182	0.789532	Same	34.7162	36.1623
Mtor	1094.41	0.108095	0.0787898	1.37195	0.17008	0.451497	Same	141.553	150.649
Zfp758	126.102	0.418259	0.172518	2.42444	0.0153321	0.124303	Same	14.3106	18.6498
Plekhh2	261.24	0.125936	0.15407	0.817394	0.413703	0.699206	Same	33.7642	36.085
Adgrl3	676.429	0.254372	0.109587	2.32118	0.0202772	0.144934	Same	81.8995	96.852
Golga5	312.783	-0.0284471	0.101667	-0.279807	0.779625	0.910442	Same	43.071	41.3943
Plekhb1	49.716	0.206368	0.25412	0.812089	0.41674	0.700768	Same	6.19608	7.01492
Nufip1	172.545	0.0173499	0.163238	0.106286	0.915355	0.967448	Same	23.0885	23.2699
Gm9866	1.02354	1.35259	1.60523	0.842613	0.399445	NA	Same	0.0513438	0.195618
Smap1	217.236	-0.0568533	0.125792	-0.451963	0.651295	0.846073	Same	29.9209	28.6881
Tepp	12.5932	0.738138	0.717231	1.02915	0.303409	NA	Same	1.27258	1.97507
Acox2	1.79979	1.34634	1.68911	0.797068	0.425411	NA	Same	0.115014	0.323883
Hars2	400.494	0.0894989	0.113666	0.787385	0.431057	0.711411	Same	52.2335	54.8765
Gpa33	12.3202	-0.563321	0.41588	-1.35453	0.175568	NA	Same	2.06387	1.38091
Sdhb	274.573	0.0138838	0.105015	0.132208	0.89482	0.960778	Same	36.7497	36.9358
Gmpr	128.504	-0.228015	0.171146	-1.33228	0.182767	0.468336	Same	18.9742	16.1084
Krt90	1.52766	-0.756546	1.54566	-0.489465	0.624513	NA	Same	0.286783	0.155596
Me1	2825.74	0.0843051	0.140498	0.600043	0.548478	0.789208	Same	367.44	386.293
Klk11	4.77348	-0.808777	0.797324	-1.01436	0.310409	NA	Same	0.861851	0.484855
Magt1	1239.4	0.278806	0.142907	1.95095	0.0510625	0.242354	Same	148.472	178.183
Mcam	931.94	-0.400588	0.0877587	-4.56465	5.00325831880191e-06	0.00074883	Same	147.598	110.424
Pbld1	4.65902	0.010498	0.726122	0.0144576	0.988465	NA	Same	0.589069	0.647609
Tab2	1358.03	0.0841634	0.074253	1.13347	0.257018	0.553897	Same	176.896	185.926
Mettl27	114.443	0.0667333	0.159205	0.419164	0.675096	0.858258	Same	15.0637	15.5916
Trmt1	467.735	-0.0458486	0.117698	-0.389545	0.696873	0.872284	Same	64.6807	61.7437
Vps37c	224.323	-0.185933	0.117348	-1.58446	0.11309	0.365718	Same	32.8241	28.4051
Sec23a	839.179	0.151908	0.0647686	2.3454	0.0190068	0.139653	Same	106.334	116.912
Rara	727.848	-0.420537	0.073409	-5.72869	1.01211054766267e-08	8.88363164701781e-06	Same	116.212	85.5803
Med1	963.527	0.235858	0.100628	2.34386	0.0190853	0.139653	Same	117.659	137.205
Ap5b1	44.3621	-0.374885	0.256529	-1.46137	0.143913	0.413702	Same	6.92655	5.31666
Bag5	264.309	-0.154562	0.113965	-1.35623	0.175027	0.457495	Same	38.1258	33.727
Pdcd2l	100.953	-0.421664	0.185432	-2.27395	0.022969	0.156554	Same	16.0182	11.9152
Ctcf	1241.86	0.0900474	0.0888976	1.01293	0.311091	0.609816	Same	161.652	170.205
Mnd1	19.8111	-0.152644	0.35615	-0.428594	0.668219	NA	Same	2.8637	2.53147
Tktl1	71.8922	-0.340241	0.233364	-1.45798	0.144845	0.415748	Same	11.0719	8.71186
Lix1	11.3949	0.265728	0.450326	0.590078	0.555138	NA	Same	1.4104	1.61688
Ctnnbl1	136.529	-0.592097	0.160495	-3.68919	0.000224969	0.00886811	Down	23.263	15.139
Snph	42.0762	-0.360439	0.236479	-1.52419	0.12746	0.38918	Same	6.51615	5.0836
Raet1e	5.88874	-0.944593	0.663996	-1.42259	0.154855	NA	Same	1.17044	0.551263
Ppm1m	333.975	-0.0985196	0.150305	-0.655463	0.51217	0.767517	Same	47.1069	43.3693
Prkar1a	3454.14	0.0592094	0.0615993	0.961203	0.33645	0.635394	Same	454.788	469.467
Slc27a3	751.927	-0.284118	0.146127	-1.94433	0.0518562	0.244352	Same	113.704	92.421
Impdh2	880.901	-0.0664018	0.0702517	-0.945198	0.344558	0.643468	Same	122.399	115.611
Tiprl	311.072	-0.0104234	0.100155	-0.104073	0.917112	0.968299	Same	42.0655	41.5429
Uaca	907.491	-0.119067	0.0857635	-1.38832	0.165039	0.445268	Same	128.531	117.549
Smim31	1.54834	-0.716137	1.36026	-0.526472	0.59856	NA	Same	0.286783	0.159726
Calca	3.00472	0.623836	0.9955	0.626655	0.530885	NA	Same	0.315365	0.463131
Mir6402	0.187333	-0.0032146	3.21701	-0.00099925	0.999203	NA	Same	0	0.041608
Phf3	1276.06	0.2236	0.0933935	2.39418	0.0166577	0.130856	Same	156.076	181.218
F930015N05Rik	34.7808	0.403919	0.326372	1.2376	0.215863	0.507195	Same	3.93707	5.15878
9330020H09Rik	24.5012	-0.31935	0.421966	-0.756815	0.449161	0.723825	Same	3.70846	3.01574
Gm13884	0.467551	1.23749	2.13917	0.578489	0.562934	NA	Same	0	0.104275
Gm7443	1.22659	-0.206342	1.59488	-0.129378	0.897059	NA	Same	0.17252	0.156416
Ube2q2	330.355	0.0139369	0.118454	0.117657	0.906339	0.96502	Same	44.2376	44.4381
Rfx3	331.661	0.290013	0.105553	2.74756	0.00600406	0.0710238	Same	39.1975	48.017
Bri3	240.863	-0.0219217	0.11295	-0.194084	0.84611	0.939917	Same	32.9528	32.0077
Fbxo27	62.7327	-0.00981134	0.215088	-0.0456155	0.963617	0.987409	Same	8.50272	8.39239
Eps15l1	556.399	-0.0542824	0.119756	-0.453275	0.650351	0.845875	Same	77.318	73.1846
Tmprss15	2.34215	1.21679	1.31508	0.925256	0.354833	NA	Same	0.171974	0.408604
Max	426.137	-0.00335082	0.0943025	-0.0355327	0.971655	0.990015	Same	57.8522	56.8541
Ttc8	115.437	0.327777	0.171416	1.91218	0.0558537	0.253112	Same	13.4576	16.8359
Vti1b	152.036	0.0128016	0.142329	0.0899439	0.928332	0.973049	Same	20.3799	20.4329
Cpsf3	440.338	0.0649617	0.112005	0.579992	0.56192	0.797654	Same	57.9404	59.9468
Nlgn1	205.542	-0.0329525	0.141746	-0.232476	0.816169	0.926309	Same	27.9649	27.2864
Casq2	698.503	-0.0849813	0.102432	-0.829636	0.406745	0.694129	Same	97.7982	91.0791
Pidd1	174.154	-0.0372908	0.155475	-0.239851	0.810446	0.923568	Same	23.9301	23.076
Asb4	93.1912	0.501969	0.226519	2.21601	0.0266908	0.170175	Same	10.1354	14.1022
Orc4	295.942	0.254223	0.164175	1.54849	0.121505	0.379986	Same	36.0692	42.3041
Mapkbp1	584.385	-0.133294	0.121299	-1.09888	0.27182	0.570687	Same	83.3685	75.2521
Mospd1	156.447	0.0468983	0.158514	0.295862	0.767335	0.904533	Same	20.6422	21.2537
Banf2	0.875624	-1.76095	1.90871	-0.922584	0.356224	NA	Same	0.205375	0.0593813
Dclk1	151.751	0.58942	0.239467	2.46139	0.0138401	0.116807	Same	15.8815	23.4328
Gpcpd1	440.16	0.19137	0.141136	1.35593	0.175121	0.457651	Same	54.9954	61.9958
Sinhcaf	154.955	0.137071	0.13954	0.982301	0.325951	0.623761	Same	19.7747	21.4605
Acbd5	393.595	0.0143154	0.117502	0.121832	0.903032	0.964104	Same	53.1284	52.7169
Mir7073	0.0869161	-0.991687	3.22593	-0.307412	0.75853	NA	Same	0	0.0196077
Myo7a	2671.77	-0.22674	0.156815	-1.44591	0.148202	0.420706	Same	394.974	334.183
4930548K13Rik	0.173832	-0.510795	3.22593	-0.158341	0.874188	NA	Same	0	0.0392154
Luc7l2	2747.71	0.427298	0.111136	3.84483	0.000120637	0.00645643	Same	308.353	409.652
Dnah8	84.2138	0.0129558	0.37342	0.0346949	0.972323	0.990015	Same	11.4062	11.3429
Evc	330.972	-0.0944969	0.0993621	-0.951036	0.341586	0.641029	Same	46.6566	43.0393
Shroom2	375.158	0.20477	0.117449	1.74348	0.0812489	0.308198	Same	46.2532	53.0124
1500009C09Rik	4.5818	0.550246	1.11789	0.492218	0.622565	NA	Same	0.460054	0.704317
Kmt2e	1558.22	0.0132673	0.0836872	0.158534	0.874036	0.951038	Same	209.028	209.151
Setd5	3000.29	0.0790314	0.075369	1.04859	0.294365	0.593327	Same	391.275	410.156
Pcyox1	1428.57	-0.0564114	0.0871004	-0.647659	0.517205	0.770057	Same	197.43	187.926
Arpp21	12.8928	0.210684	0.470991	0.447321	0.654644	NA	Same	1.59301	1.8325
Iyd	3.3457	-0.215994	0.826401	-0.261367	0.793809	NA	Same	0.492522	0.421379
Mir7077	0	NA	NA	NA	NA	NA	Same	0	0
Smim4	42.7778	-0.135983	0.270482	-0.502742	0.615146	0.829137	Same	6.01921	5.56555
Smc6	1041.93	0.162915	0.0879144	1.85311	0.0638671	0.271693	Same	131.143	145.505
Nsmf	536.547	0.0737472	0.120687	0.611064	0.541157	0.785002	Same	70.3178	73.2904
Hmbs	311.487	-0.0130106	0.125933	-0.103314	0.917714	0.968469	Same	42.648	41.358
Slc35b1	253.177	0.0854676	0.114299	0.747757	0.454607	0.727955	Same	33.1012	34.6109
Mir7081	0.499645	-0.0157992	1.9321	-0.00817722	0.993476	NA	Same	0.0573247	0.0735091
Synj2	445.884	-0.18469	0.140811	-1.31161	0.189652	0.477247	Same	64.6707	56.6196
Suds3	684.848	-0.0673399	0.0895834	-0.751701	0.452231	0.726184	Same	95.0239	89.9163
Ptk2b	219.41	0.157213	0.204312	0.769472	0.441613	0.718176	Same	27.8287	30.5643
Gfm2	261.28	0.107794	0.117385	0.918296	0.358464	0.654686	Same	33.6203	36.0713
Rlim	2289.85	0.135164	0.111881	1.2081	0.227009	0.518593	Same	290.932	317.728
Ddt	133.608	-0.415273	0.157139	-2.64271	0.00822466	0.0867317	Same	21.0861	15.8174
Epha3	625.943	0.044293	0.126755	0.349437	0.726761	0.886632	Same	83.0229	84.7614
Gatad2a	1086.79	-0.192637	0.0668951	-2.8797	0.0039806	0.0554588	Same	158.863	137.417
Shc1	1141.09	0.0186137	0.0801617	0.232202	0.816381	0.926309	Same	152.668	153.454
Anks1b	20.6814	0.383209	0.346922	1.1046	0.269335	NA	Same	2.34451	3.0627
Cdk6	500.601	0.00977882	0.192443	0.0508141	0.959474	0.98638	Same	66.8013	67.3042
Cdk5r2	4.26094	-0.432384	0.79365	-0.544804	0.585888	NA	Same	0.676298	0.50406
Cdk5r1	51.2427	0.166	0.253334	0.65526	0.5123	0.767517	Same	6.5445	7.12368
Kdm1a	1257.73	0.0166541	0.0645848	0.257864	0.796511	0.916955	Same	168.983	168.953
Olfr192	0	NA	NA	NA	NA	NA	Same	0	0
Scaf4	551.863	-0.0281848	0.130928	-0.215269	0.829558	0.931743	Same	75.8008	73.223
4930557J02Rik	0.0803897	-0.991687	3.22593	-0.307412	0.75853	NA	Same	0	0.0176489
6030466F02Rik	2.30356	1.92587	1.37324	1.40243	0.160786	NA	Same	0.102688	0.446824
Plcxd2	30.2039	-0.0511711	0.336962	-0.15186	0.879297	0.952904	Same	4.11269	3.99874
Morc2a	1018.77	0.136503	0.076372	1.78735	0.0738808	0.29334	Same	130.155	141.318
Atp6v1c2	17.6239	-0.0776159	0.38598	-0.201088	0.84063	NA	Same	2.55041	2.26304
C5ar1	10.7282	-0.529121	0.490367	-1.07903	0.280574	NA	Same	1.83361	1.19098
Map1a	1014.32	0.0778021	0.101432	0.767036	0.44306	0.719542	Same	132.536	138.569
Gja5	75.9731	-0.272918	0.224144	-1.2176	0.223376	0.514872	Same	11.3593	9.41212
Runx2	28.3913	-0.127213	0.347171	-0.366428	0.714046	0.882177	Same	4.0345	3.67008
Gja3	9.43838	-0.878277	0.472402	-1.85917	0.0630024	NA	Same	1.7196	0.95874
Ackr3	158.061	0.0708105	0.148067	0.478233	0.632484	0.837756	Same	20.7429	21.5831
Socs1	60.3124	-0.193379	0.207754	-0.930808	0.351953	0.649813	Same	8.78087	7.63103
Sort1	810.862	0.0038775	0.14038	0.0276214	0.977964	0.991324	Same	108.878	108.598
Rangrf	64.9821	-0.140716	0.214813	-0.655064	0.512426	0.767517	Same	9.40544	8.31064
Phyhd1	48.239	0.224799	0.307455	0.731161	0.464681	0.734893	Same	6.04577	6.80122
Slc4a9	8.76039	0.712269	0.740196	0.96227	0.335914	NA	Same	0.840765	1.40288
Specc1	246.201	0.281007	0.132634	2.11866	0.0341188	0.195478	Same	29.5578	35.4181
Gtf2a2	188.551	0.298382	0.160614	1.85776	0.0632037	0.270439	Same	22.3469	27.3088
Deaf1	294.533	-0.0735529	0.0995446	-0.738895	0.459971	0.731663	Same	41.0433	38.598
Mtarc1	3.80381	-1.10824	0.927129	-1.19535	0.231952	NA	Same	0.729099	0.353775
Set	2873.83	-0.0487833	0.0604883	-0.806492	0.419959	0.703369	Same	396.407	379.218
Glra3	0.392163	0.919694	2.6371	0.348751	0.727276	NA	Same	0	0.0872216
Dnhd1	84.2837	0.426899	0.248678	1.71667	0.0860387	0.317396	Same	9.59655	12.4854
Tmem247	0.642752	-2.11832	2.33339	-0.907831	0.363968	NA	Same	0.172133	0.0325669
Pgpep1l	2.13289	-0.84671	1.30793	-0.647366	0.517395	NA	Same	0.38333	0.22512
Notch3	1359.25	0.0515484	0.0835711	0.61682	0.537353	0.782077	Same	179.753	184.407
Gtsf1l	0	NA	NA	NA	NA	NA	Same	0	0
Chml	360.217	0.300647	0.108414	2.77314	0.00555179	0.0674929	Same	42.7829	52.0314
Rnf212	18.3919	-0.425572	0.342582	-1.24225	0.214146	NA	Same	2.94138	2.15961
Tceal8	700.473	-0.0279234	0.101364	-0.275477	0.78295	0.911595	Same	95.653	92.9719
Olfr935	0	NA	NA	NA	NA	NA	Same	0	0
Gm5087	0.637404	1.66338	1.73154	0.960635	0.336736	NA	Same	0	0.142328
Slco6b1	2.42293	0.438428	1.23654	0.354559	0.72292	NA	Same	0.256719	0.368937
Ranbp3	592.728	-0.207885	0.105277	-1.97466	0.048307	0.236231	Same	87.1001	74.7686
Parp6	146.671	0.266817	0.17076	1.56252	0.118166	0.373722	Same	17.6935	21.0578
Gng10	336.557	0.214059	0.121812	1.75729	0.0788677	0.304211	Same	41.5762	47.5864
Mrps18b	103.618	-0.0986706	0.177629	-0.555488	0.578561	0.808055	Same	14.6634	13.4611
D16Ertd472e	230.479	0.210873	0.124258	1.69706	0.0896855	0.324205	Same	28.6315	32.5236
2310039H08Rik	79.0366	-0.14037	0.202173	-0.694305	0.487491	0.748928	Same	11.436	10.1061
Rps10	1521.96	-0.206084	0.0838362	-2.45817	0.0139647	0.117407	Same	223.515	191.879
Arih1	1583.74	0.19308	0.0520657	3.70839	0.000208579	0.00850201	Same	196.958	223.102
Dancr	51.3715	0.075045	0.331143	0.226624	0.820716	0.92833	Same	6.78034	7.01957
9530026P05Rik	3.21568	-0.195183	0.911652	-0.214098	0.830471	NA	Same	0.447728	0.41487
Itgal	51.7667	-0.223159	0.223812	-0.997085	0.318723	0.616465	Same	7.78215	6.42431
Mir6408	0	NA	NA	NA	NA	NA	Same	0	0
Sirt6	230.541	-0.0322192	0.109333	-0.29469	0.768231	0.904933	Same	31.5877	30.578
Rgs12	676.583	0.140814	0.100279	1.40421	0.160255	0.43806	Same	85.9345	94.1666
Gm10681	0	NA	NA	NA	NA	NA	Same	0	0
Hfe	50.595	-0.282811	0.244394	-1.15719	0.247194	0.542552	Same	7.66684	6.21419
Tdrd7	227.961	0.0218018	0.113101	0.192764	0.847144	0.940169	Same	30.3029	30.7679
Mir1298	0	NA	NA	NA	NA	NA	Same	0	0
Ak2	730.858	-0.096297	0.083276	-1.15636	0.247534	0.542991	Same	102.641	95.102
Znhit1	136.589	-0.260874	0.146472	-1.78105	0.0749049	0.295623	Same	20.7414	16.8068
Prx	172.911	-0.0520612	0.1475	-0.352957	0.724121	0.88538	Same	23.868	22.8422
4930509K18Rik	4.34145	-1.0569	0.868125	-1.21745	0.223433	NA	Same	0.876809	0.395881
Zxdb	180.147	0.36237	0.166881	2.17142	0.0298991	0.180574	Same	20.6206	26.5124
Alas2	225.095	0.580887	0.18906	3.0725	0.00212271	0.037115	Same	23.4192	34.738
Fiz1	396.39	-0.0507591	0.0935659	-0.542496	0.587477	0.813154	Same	54.5788	52.3098
Doxl1	0.591818	-1.09364	2.39012	-0.457568	0.647263	NA	Same	0.114649	0.056468
Serpinh1	9481.13	-0.090284	0.0732927	-1.23183	0.218013	0.509205	Same	1328.91	1235.23
Vmn2r65	0.358163	0.815956	3.17883	0.256684	0.797422	NA	Same	0	0.0800516
Myh3	149.843	-0.0365379	0.162084	-0.225426	0.821648	0.928697	Same	20.5732	19.8275
Grm5	11.8038	-0.0981378	0.468443	-0.209498	0.83406	NA	Same	1.64938	1.54096
Apol7e	0.391342	0.987111	2.59359	0.380597	0.703502	NA	Same	0	0.0869211
Vill	82.1763	0.174923	0.232453	0.75251	0.451744	0.725856	Same	10.4319	11.4803
1700123O12Rik	0.188237	0.00103502	3.16251	0.000327279	0.999739	NA	Same	0	0.042076
Ins2	0.632873	1.6359	2.39819	0.682142	0.495149	NA	Same	0	0.141657
Wnk1	4757.5	0.206211	0.112447	1.83384	0.0666777	0.277021	Same	586.599	671.878
Tex14	133.801	-0.224748	0.220761	-1.01806	0.308648	0.607066	Same	19.7257	16.7558
Zbtb37	235.572	0.82096	0.156875	5.23322	1.66582433058978e-07	7.074917140821e-05	Up	21.5111	38.2775
Egfem1	2.95216	2.12346	1.28346	1.65448	0.0980303	NA	Same	0.172133	0.549595
Eya1	82.6249	-0.0127493	0.220781	-0.0577464	0.953951	0.983918	Same	11.3954	10.9422
Adgrg2	66.7803	0.627495	0.473235	1.32597	0.18485	0.470923	Same	6.7935	10.466
Nkain3	20.9742	0.279058	0.471691	0.591612	0.55411	NA	Same	2.46177	3.05436
Cd2bp2	714.472	-0.134901	0.0796223	-1.69426	0.0902159	0.32515	Same	101.987	92.0604
Sapcd2	100.813	0.0739232	0.175762	0.420587	0.674056	0.857765	Same	13.2023	13.7744
Kcng2	138.874	-0.329299	0.203518	-1.61803	0.105655	0.353329	Same	21.2666	16.8851
Tecr	1502.57	-0.074164	0.105234	-0.704755	0.480963	0.745509	Same	209.762	196.498
Asmt	0.733795	0.808075	1.79621	0.449879	0.652798	NA	Same	0.0513438	0.129185
Tfg	551.495	-0.0138044	0.0809088	-0.170616	0.864526	0.946065	Same	74.8459	73.4884
Gm12530	0	NA	NA	NA	NA	NA	Same	0	0
A930017M01Rik	6.98064	0.0147916	0.657019	0.0225132	0.982039	NA	Same	0.926831	0.950082
Trpm3	35.4843	0.654564	0.453173	1.4444	0.148626	0.421364	Same	3.621	5.57046
Trpc4	22.1863	-0.215141	0.420712	-0.511374	0.609089	NA	Same	3.33795	2.76191
Gm14296	0	NA	NA	NA	NA	NA	Same	0	0
Mtarc2	220.516	-0.368536	0.124499	-2.96014	0.00307496	0.0469663	Same	34.4634	26.4209
Itih5	4127.39	0.195639	0.117338	1.66732	0.0954516	0.334767	Same	511.024	581.689
Adcy4	115.828	-0.200917	0.182363	-1.10175	0.270572	0.569338	Same	17.0297	14.6263
Mical1	537.758	-0.215013	0.10363	-2.07481	0.0380037	0.207273	Same	79.3161	67.55
Zc3hav1l	858.944	0.192392	0.108705	1.76985	0.0767529	0.299153	Same	106.622	120.996
Lrch4	0	NA	NA	NA	NA	NA	Same	0	0
Gbp5	14.8103	-0.940261	0.422644	-2.22471	0.0261008	NA	Same	2.86668	1.42308
Wnk2	56.346	-0.182613	0.294964	-0.619102	0.535849	0.780953	Same	8.13226	7.2004
Sec22a	159.884	-0.100085	0.128793	-0.777099	0.4371	0.715334	Same	22.4399	20.8518
Ahsa2	240.135	0.156183	0.1196	1.30587	0.191595	0.47913	Same	30.5161	33.458
Tfeb	71.85	-0.431549	0.187045	-2.30719	0.0210443	0.148351	Same	11.5839	8.38356
Tgm1	6.26195	0.898737	0.644743	1.39395	0.163334	NA	Same	0.555827	1.03129
Dynlt1f	10.6779	0.432781	0.48183	0.898203	0.369077	NA	Same	1.17327	1.60937
D7Ertd443e	2.67487	-0.00700428	1.0761	-0.00650896	0.994807	NA	Same	0.345041	0.360501
Tlcd2	85.246	-0.507065	0.216723	-2.33969	0.0192998	0.140203	Same	13.9348	9.76056
Bend5	57.0296	-0.318814	0.27122	-1.17548	0.239802	0.533227	Same	8.70524	6.96621
Cbwd1	94.0071	-0.38314	0.182706	-2.09703	0.0359908	0.201067	Same	14.9022	11.1503
Lrch2	261.255	0.319383	0.123113	2.59422	0.0094805	0.0935685	Same	30.9083	37.8429
Zdhhc6	388.018	-0.0941981	0.0912159	-1.03269	0.301747	0.600213	Same	54.4544	50.5156
Cbx3	517.05	-0.03058	0.142475	-0.214634	0.830053	0.931907	Same	70.8163	68.5024
Fndc4	476.854	0.183196	0.160902	1.13856	0.254887	0.551585	Same	60.0527	66.8371
Slc25a28	252.976	0.0668657	0.186462	0.358602	0.719893	0.883942	Same	33.4717	34.418
Gbp4	15.083	0.115712	0.543383	0.212947	0.831368	NA	Same	1.88873	2.09855
Cdkl3	85.1281	0.0649814	0.224527	0.289414	0.772265	0.906265	Same	11.2966	11.5806
Mir6410	0	NA	NA	NA	NA	NA	Same	0	0
Etfrf1	219.896	0.185977	0.154648	1.20259	0.229136	0.521256	Same	27.4579	30.9347
Gm10549	7.47398	0.106511	0.568166	0.187465	0.851296	NA	Same	0.963445	1.03274
Atn1	1759.49	-0.0915833	0.0749006	-1.22273	0.221431	0.51287	Same	247.123	229.364
Zfp111	332.826	0.130902	0.118018	1.10918	0.267354	0.565731	Same	42.4718	46.1338
Sema3b	116.924	-0.361608	0.207587	-1.74196	0.0815151	0.30854	Same	18.2322	14.0292
Rbm43	118.37	-0.108684	0.146292	-0.742923	0.457528	0.729541	Same	16.591	15.4407
S100a3	3.94498	-0.824065	0.770566	-1.06943	0.284876	NA	Same	0.69792	0.415073
Kif18b	376.506	-0.193098	0.101693	-1.89882	0.0575875	0.257278	Same	55.1688	47.5436
Hsh2d	3.89708	-1.85824	0.844414	-2.20062	0.0277629	NA	Same	0.939135	0.254807
Sgsm2	406.93	0.114882	0.121592	0.94482	0.344751	0.643554	Same	52.4496	56.1495
Sem1	282.214	-0.350823	0.103075	-3.40356	0.000665134	0.0175269	Same	43.91	33.965
Shd	30.2677	-0.111187	0.293035	-0.379431	0.704368	0.876118	Same	4.3721	3.87503
Lcp1	154.481	0.261364	0.143733	1.8184	0.0690025	0.281969	Same	18.7424	22.0875
H2-Q7	0	NA	NA	NA	NA	NA	Same	0	0
Gjb5	17.138	0.0752733	0.522336	0.144109	0.885415	NA	Same	2.30399	2.31594
Rnps1	417.228	-0.00545577	0.160887	-0.0339106	0.972948	0.990015	Same	56.8308	55.653
Gpr83	6.84122	-0.499549	0.787119	-0.634656	0.525653	NA	Same	1.12398	0.784288
Cyp2d9	0.70463	-3.86857	3.0703	-1.26	0.20767	NA	Same	0.230027	0
Rab23	422.737	0.107683	0.0964948	1.11594	0.264446	0.562018	Same	54.9435	58.0368
Ext2	513.224	-0.04462	0.0915946	-0.487146	0.626155	0.835016	Same	70.2986	67.9475
Scin	9.85787	-0.414584	0.57133	-0.725647	0.468055	NA	Same	1.5947	1.1526
Clec11a	32.4178	-0.0410528	0.356666	-0.115102	0.908365	0.965889	Same	4.40675	4.28922
Scg2	13.4211	0.325808	0.529516	0.615294	0.53836	NA	Same	1.64002	1.92567
Map7d2	215.927	-0.180715	0.122669	-1.47319	0.1407	0.409256	Same	31.3787	27.4314
Tectb	0.786499	-2.85033	2.55886	-1.1139	0.265321	NA	Same	0.229299	0.0254165
Spata3	1.02784	2.33352	1.66092	1.40495	0.160035	NA	Same	0	0.229366
Ola1	305.083	-0.0996977	0.154285	-0.646192	0.518155	0.770835	Same	42.7043	39.816
Lrrc46	21.9513	-0.307783	0.394685	-0.779818	0.435498	NA	Same	3.36837	2.67408
Tmigd3	0.654006	-0.528303	1.82131	-0.290067	0.771765	NA	Same	0.102688	0.078164
Dpep2	3.9177	0.331056	0.871159	0.380018	0.703932	NA	Same	0.435402	0.581441
Slc25a51	1134.15	0.145422	0.131717	1.10405	0.269571	0.568505	Same	143.482	158.024
Ubald2	13.7409	0.538976	0.414394	1.30064	0.193383	NA	Same	1.46195	2.09617
6720489N17Rik	106.194	0.263683	0.178029	1.48112	0.138575	0.406772	Same	12.6725	15.3003
Zfp703	626.246	-0.0661395	0.104966	-0.630102	0.528628	0.77721	Same	86.8308	82.2446
Slc35g2	34.624	0.322066	0.290962	1.1069	0.268337	0.566975	Same	4.04585	5.04172
Clasp2	675.163	0.341146	0.0939561	3.63091	0.000282424	0.010221	Same	78.4871	98.7937
Pak6	166.077	-0.308673	0.277829	-1.11102	0.266561	0.56478	Same	25.4862	20.2928
Smim19	105.639	-0.0539611	0.157505	-0.3426	0.731899	0.889109	Same	14.6499	13.8785
Heph	388.273	0.233629	0.11805	1.97907	0.0478078	0.235118	Same	47.5288	55.2093
Rhox2a	1.19969	0.769274	1.67427	0.459468	0.645898	NA	Same	0.102688	0.200677
Cd209b	0.674105	0.619186	2.03949	0.303598	0.761434	NA	Same	0.0573247	0.113052
Prame	10.0786	-0.295508	0.487124	-0.606638	0.544091	NA	Same	1.55863	1.22032
Mgam	113.135	-0.116756	0.278683	-0.418955	0.675249	0.858305	Same	16.1219	14.6247
Sh3d19	1503.65	0.0947251	0.131765	0.718895	0.472206	0.740231	Same	194.45	206.396
Dab2	684.222	0.218048	0.0818657	2.66349	0.00773353	0.083254	Same	84.1947	97.0295
Arhgap44	102.928	-0.245522	0.182543	-1.34501	0.178622	0.463122	Same	15.3922	12.8219
Ppp1r32	4.58041	0.207954	0.861397	0.241415	0.809234	NA	Same	0.549323	0.663533
Tead3	460.295	-0.166252	0.115114	-1.44424	0.148671	0.4214	Same	66.7709	58.6449
Ctps2	320.645	-0.131425	0.106344	-1.23585	0.216516	0.50792	Same	45.5963	41.3861
Gps1	495.902	-0.0696144	0.0877877	-0.792986	0.427786	0.708634	Same	69.045	64.9757
Cdh16	22.9527	2.17083	1.66825	1.30126	NA	NA	Same	0.977228	4.52184
Shmt2	510.55	-0.032498	0.103405	-0.31428	0.753309	0.896881	Same	70.1223	67.6356
Ncor1	1882.31	0.206168	0.0914569	2.25427	0.0241795	0.161	Same	232.296	265.945
Dhrs3	282.081	-0.169502	0.117644	-1.44081	0.149639	0.422778	Same	41.0377	35.8668
Rs1	2.10058	0.52128	1.37959	0.377852	0.705541	NA	Same	0.217337	0.323593
Rps7	2787.19	-0.104404	0.0771862	-1.35263	0.176174	0.459489	Same	392.662	362.099
Klk5	6.87503	-0.121783	0.579574	-0.210125	0.83357	NA	Same	1.02109	0.862952
Gm4719	0	NA	NA	NA	NA	NA	Same	0	0
D030068K23Rik	3.64396	0.0950243	1.20971	0.0785516	0.937389	NA	Same	0.5164	0.482033
Gm21828	0	NA	NA	NA	NA	NA	Same	0	0
Gm15880	1.62888	0.431242	1.27975	0.336974	0.736137	NA	Same	0.188754	0.238926
4930547E08Rik	2.19045	0.290565	1.07896	0.269301	0.787698	NA	Same	0.286783	0.301729
Mpig6b	4.30863	-0.382804	0.773521	-0.494885	0.620681	NA	Same	0.677004	0.512114
Lgi1	24.665	-0.330687	0.309296	-1.06916	0.284998	0.583181	Same	3.82041	2.99536
Cep131	437.382	-0.231799	0.13384	-1.73191	0.0832901	0.312599	Same	65.145	54.5579
Masp1	316.456	-0.308142	0.129608	-2.37749	0.017431	0.134151	Same	48.3742	38.5669
Ascl1	3.51317	-0.780444	0.923721	-0.844891	0.398172	NA	Same	0.631459	0.366242
Mas1	17.3107	0.0296599	0.397794	0.0745609	0.940564	NA	Same	2.3275	2.33334
Mapkapk2	1513.69	-0.0988712	0.0559597	-1.76683	0.0772569	0.2998	Same	213.064	196.779
Ppp2r5c	814.145	0.0891434	0.0711567	1.25278	0.210287	0.501034	Same	106.157	111.531
Mir450b	0.54732	0.200002	1.87704	0.106552	0.915144	NA	Same	0.0573247	0.084509
Gm3448	0	NA	NA	NA	NA	NA	Same	0	0
Tbc1d21	1.28618	-0.903268	1.38392	-0.65269	0.513956	NA	Same	0.229663	0.133823
Olfr125	0	NA	NA	NA	NA	NA	Same	0	0
Olfr113	0.115103	-0.510795	3.22593	-0.158341	0.874188	NA	Same	0	0.0254165
Olfr122	0	NA	NA	NA	NA	NA	Same	0	0
Commd4	167.578	-0.264593	0.205822	-1.28554	0.198602	0.486725	Same	25.2296	20.6842
Them5	5.86514	-0.917582	0.673122	-1.36317	0.172828	NA	Same	1.12325	0.574112
Utp23	144.746	-0.120303	0.135939	-0.884979	0.376168	0.669365	Same	20.7602	18.5934
Ppcs	86.5811	-0.128462	0.206039	-0.623483	0.532967	0.778866	Same	12.4286	11.0886
Mrpl19	264.94	-0.0367218	0.0994805	-0.369136	0.712027	0.88148	Same	36.4146	35.0395
Hormad1	93.9547	0.186394	0.242095	0.76992	0.441348	0.718176	Same	11.8489	13.1674
Tctn2	147.976	0.123889	0.205594	0.602592	0.54678	0.787919	Same	18.6974	20.5503
Tppp3	122.979	-1.06742	0.241601	-4.41812	9.95617991601588e-06	0.00119166	Down	24.0892	11.4339
Ooep	10.1898	0.187975	0.606791	0.309785	0.756725	NA	Same	1.25598	1.43189
U2surp	1191.56	0.279407	0.0810691	3.44653	0.000567836	0.0159452	Same	142.426	171.665
Foxi1	12.3998	-0.446798	0.709999	-0.629293	0.529157	NA	Same	2.00971	1.43229
Plekhj1	503.589	-0.175425	0.102513	-1.71125	0.0870346	0.319014	Same	73.3348	63.951
Mir344-2	0.71172	0.697585	2.02588	0.344336	0.730593	NA	Same	0.0573247	0.122094
Mir465b-2	0	NA	NA	NA	NA	NA	Same	0	0
Mir465b-1	0	NA	NA	NA	NA	NA	Same	0	0
Cux1	1086.92	0.0683889	0.0899005	0.760718	0.446826	0.721863	Same	142.136	148.303
Gm45927	0.290258	-1.23214	2.78143	-0.442988	0.657774	NA	Same	0.0513438	0.0303572
Mpv17	265.056	-0.101419	0.101519	-0.999012	0.317789	0.615386	Same	37.2418	34.5163
Ankrd23	95.9156	-0.275374	0.265523	-1.0371	0.299689	0.59856	Same	14.4007	11.8788
Hsf3	28.2108	0.227936	0.360837	0.631688	0.527591	0.776457	Same	3.52878	3.96983
Radil	83.8294	-0.24335	0.195462	-1.245	0.213133	0.503428	Same	12.6264	10.3781
Gm10653	6.713	-0.117473	0.717917	-0.16363	0.870022	NA	Same	0.984475	0.852615
Tubb2a-ps2	1.04788	-1.77332	1.48276	-1.19596	0.231712	NA	Same	0.25206	0.0697022
Nanog	8.91313	-0.377161	0.540827	-0.697379	0.485566	NA	Same	1.43914	1.04464
Nit1	174.112	-0.236768	0.134847	-1.75582	0.0791183	0.304582	Same	26.1252	21.602
Rnf25	255.134	-0.141079	0.153712	-0.917814	0.358716	0.654686	Same	36.7976	32.7247
Tmem33	643.785	0.255882	0.08814	2.90313	0.00369452	0.0524982	Same	78.3594	91.8745
Slc6a18	0	NA	NA	NA	NA	NA	Same	0	0
Cd300lg	11.8499	0.311949	0.489637	0.637103	0.524058	NA	Same	1.36992	1.72996
Osgin1	29.2855	-0.098812	0.316619	-0.312085	0.754976	0.897842	Same	4.21618	3.76522
1110017D15Rik	2.60966	-0.573522	0.860874	-0.666209	0.505278	NA	Same	0.447159	0.288303
Krtap21-1	0	NA	NA	NA	NA	NA	Same	0	0
Olfr1215	0	NA	NA	NA	NA	NA	Same	0	0
Snora65	27.0106	-0.127283	0.348177	-0.365571	0.714685	0.882366	Same	3.82895	3.50576
Olfr282	1.05933	-2.38838	1.7866	-1.33683	0.181277	NA	Same	0.287147	0.0465866
Olfr92	0.305784	0.638005	3.18688	0.200197	0.841327	NA	Same	0	0.0677567
Olfr1241	0	NA	NA	NA	NA	NA	Same	0	0
Olfr1231	0	NA	NA	NA	NA	NA	Same	0	0
Olfr693	0	NA	NA	NA	NA	NA	Same	0	0
Olfr694	0	NA	NA	NA	NA	NA	Same	0	0
Nfix	2661.63	-0.14837	0.0786731	-1.8859	0.059308	0.26203	Same	381.982	341.466
Evi2b	0.248284	-2.19392	3.22593	-0.680089	0.496448	NA	Same	0.0860666	0
Stk35	629.812	0.0064664	0.084008	0.0769736	0.938645	0.9774	Same	85.0434	84.3818
Pex26	159.624	-0.185111	0.160316	-1.15467	0.248226	0.543875	Same	23.3026	20.1857
Stard7	827.215	0.074162	0.0744551	0.996063	0.31922	0.616966	Same	108.233	113.043
Stat5b	670.614	-0.225889	0.0970588	-2.32735	0.0199468	0.14343	Same	99.2176	83.9761
Ubac1	305.083	-0.0742636	0.111361	-0.666872	0.504854	0.762074	Same	42.6014	39.9238
Stat5a	95.2473	-0.0832406	0.18563	-0.448422	0.653848	0.847426	Same	13.4266	12.41
Eva1c	3.99038	0.367626	0.915178	0.401698	0.687906	NA	Same	0.447	0.593221
Dab1	62.1439	0.262038	0.245039	1.06937	0.284902	0.583181	Same	7.58162	8.88757
Gpx6	2.68465	-0.0564506	1.17675	-0.0479718	0.961739	NA	Same	0.401591	0.341236
Clba1	56.4683	-0.513315	0.220918	-2.32356	0.0201491	0.144097	Same	9.40587	6.40262
Ifi27l2b	0.22567	0.099953	3.21259	0.0311129	0.975179	NA	Same	0	0.0497477
Mical3	1034.52	0.0729808	0.0855548	0.85303	0.393643	0.68367	Same	135.36	141.282
Gm10516	13.9056	1.22739	0.455137	2.69674	0.0070021	NA	Same	1.07227	2.39195
Cilk1	353.645	0.122735	0.0992159	1.23705	0.216068	0.507381	Same	45.0528	49.07
Slc38a10	949.567	-0.210637	0.0658798	-3.19729	0.00138725	0.028854	Same	139.607	119.465
Zfp451	665.962	0.147553	0.0794027	1.85829	0.0631284	0.270373	Same	84.5079	92.6704
Bloc1s4	102.355	-0.163621	0.187022	-0.874874	0.381643	0.673373	Same	14.6475	13.1322
Abhd17c	324.792	-0.0457588	0.105947	-0.431903	0.665812	0.853068	Same	44.7016	42.8594
Acad10	43.7085	-0.181467	0.248327	-0.730757	0.464928	0.735195	Same	6.36841	5.55391
Snx10	131.54	0.156722	0.195273	0.802578	0.422219	0.705284	Same	16.4806	18.3914
Sh2d4a	218.632	-0.142451	0.13034	-1.09292	0.274429	0.573786	Same	31.314	28.0329
Metrn	264.11	0.139262	0.116524	1.19513	0.232036	0.524521	Same	33.594	36.7126
Rab43	328.93	-0.0218091	0.108059	-0.201826	0.840052	0.936664	Same	45.0678	43.6246
Abcb8	317.987	-0.0554884	0.102742	-0.540075	0.589145	0.814028	Same	44.0873	41.8159
D14Ertd670e	1.39014	-0.499722	1.43186	-0.349003	0.727087	NA	Same	0.223318	0.163981
Optn	102.167	-0.353744	0.202485	-1.74701	0.0806361	0.307295	Same	15.8518	12.2691
Sidt2	1796.52	0.024972	0.0758211	0.329354	0.741888	0.893105	Same	240.08	241.898
Pum1	1280.26	0.214082	0.0652158	3.28267	0.0010283	0.0235864	Same	157.836	181.245
Oxr1	570.264	0.169628	0.0725049	2.33953	0.0193078	0.140203	Same	71.7138	79.8035
Gm11545	6.65574	1.56495	0.763386	2.05002	0.0403627	NA	Same	0.383694	1.22848
Cyp3a59	0.798724	1.96569	2.01741	0.974363	0.329876	NA	Same	0	0.177371
Zfat	98.1395	0.458603	0.167732	2.73415	0.00625418	0.0723797	Same	10.8198	14.746
4933402J10Rik	0	NA	NA	NA	NA	NA	Same	0	0
Mecp2	1098.34	0.224042	0.0948614	2.36179	0.0181872	0.137038	Same	134.23	156.09
Efcab12	14.6945	0.777845	0.416398	1.86803	0.0617576	NA	Same	1.3923	2.36273
Klrb1	0.129782	-0.510795	3.22593	-0.158341	0.874188	NA	Same	0	0.0288997
Gnb1l	36.9757	-0.397001	0.237049	-1.67477	0.0939801	0.331638	Same	5.88133	4.37166
Ap1b1	671.698	0.100254	0.112113	0.894218	0.371205	0.665282	Same	87.1347	92.3381
Gm14308	0	NA	NA	NA	NA	NA	Same	0	0
Tbc1d4	480.014	0.0900675	0.120276	0.74884	0.453954	0.727276	Same	62.1494	65.8871
B4galnt1	15.9013	0.304826	0.473497	0.643776	0.519721	NA	Same	1.90667	2.29615
Nat8f7	0.0953406	-0.510795	3.22593	-0.158341	0.874188	NA	Same	0	0.0211701
Oxtr	363.758	-0.187696	0.181623	-1.03344	0.301399	0.600048	Same	53.1463	45.9943
Prickle2	736.556	0.12394	0.105263	1.17744	0.239019	0.532477	Same	94.2997	101.942
Gm2381	6.97911	1.2416	0.934822	1.32817	0.184122	NA	Same	0.549642	1.20632
Gpr161	259.714	0.227591	0.105081	2.16586	0.0303217	0.181792	Same	31.9946	36.8422
Gm4297	0.516612	-1.30152	2.48249	-0.524281	0.600083	NA	Same	0.102688	0.0474848
Gm2030	0.246693	0.312151	3.2037	0.0974343	0.922381	NA	Same	0	0.0552524
Gm5934	0	NA	NA	NA	NA	NA	Same	0	0
Gm10488	0	NA	NA	NA	NA	NA	Same	0	0
Carmil1	413.115	-0.0461379	0.181662	-0.253976	0.799514	0.918243	Same	56.7563	54.4962
Mir3059	0	NA	NA	NA	NA	NA	Same	0	0
Myo1b	453.444	0.16937	0.127712	1.32619	0.184777	0.470921	Same	57.3056	63.3816
Rngtt	199.855	0.205194	0.131217	1.56378	0.11787	0.373047	Same	24.7577	28.1973
Larp4b	1094.49	0.0676563	0.0632122	1.07031	0.284482	0.582955	Same	143.345	149.34
Sh2b3	440.456	0.0530541	0.096091	0.552123	0.580864	0.809961	Same	58.3036	59.7863
Gm7827	0.480796	1.215	2.53628	0.479048	0.631905	NA	Same	0	0.10708
Ap4s1	55.4646	0.062333	0.235995	0.264129	0.791681	0.9151	Same	7.25234	7.59091
Ntng2	41.4745	-0.136328	0.289607	-0.470735	0.63783	0.840692	Same	5.8884	5.33978
Stk26	202.164	0.346917	0.247089	1.40402	0.160313	0.438084	Same	23.4882	29.659
LOC666331	0.366593	0.883383	2.24013	0.394345	0.693326	NA	Same	0	0.0820288
Mir297a-4	0	NA	NA	NA	NA	NA	Same	0	0
Mir6974	0	NA	NA	NA	NA	NA	Same	0	0
Ubap2l	1334.32	-0.313293	0.0857555	-3.65333	0.00025886	0.00960725	Same	204.211	162.522
Tsen34	694.02	-0.313688	0.0983256	-3.1903	0.00142126	0.0292098	Same	105.874	84.6388
Sct	107.041	-0.549514	0.191717	-2.86628	0.00415325	0.0570676	Same	17.95	12.0435
Nup98	936.134	0.0597273	0.0895073	0.667289	0.504588	0.762074	Same	122.91	127.337
Nbr1	1506.9	-0.0641784	0.074794	-0.858068	0.390855	0.68195	Same	208.665	197.995
Fen1	393.162	-0.300627	0.0882639	-3.40601	0.000659209	0.0174497	Same	59.7444	48.1532
Xpo6	654.27	0.0253957	0.0984126	0.258053	0.796366	0.916955	Same	87.7967	88.0508
Bak1	273.515	0.0130651	0.113119	0.115498	0.90805	0.965889	Same	36.7598	36.7124
Mybl2	160.4	0.0983511	0.138538	0.70992	0.477754	0.744143	Same	20.7853	22.0523
Vamp2	797.918	-0.112361	0.160574	-0.699746	0.484086	0.746659	Same	113.582	103.324
Vamp1	65.3022	0.159917	0.323832	0.493825	0.621429	0.83274	Same	8.30684	9.11615
Ahi1	404.752	0.260326	0.0990412	2.62846	0.00857712	0.0883618	Same	48.786	58.05
Arpc4	590.896	-0.199757	0.0748643	-2.66826	0.00762461	0.0824861	Same	86.5431	74.6196
Ackr2	15.1633	-0.0133449	0.50249	-0.0265575	0.978813	NA	Same	2.03958	2.03309
Agxt	2.79584	-1.35921	0.922817	-1.47289	0.14078	NA	Same	0.59112	0.22768
Vps8	169.939	0.183219	0.149218	1.22786	0.2195	0.510215	Same	21.2332	23.826
H2-Ob	3.8827	0.392434	0.837458	0.468601	0.639355	NA	Same	0.45314	0.567739
Mapk10	40.7803	-0.369217	0.350976	-1.05197	0.292813	0.591424	Same	6.29846	4.89736
Pccb	328.627	-0.0578199	0.115354	-0.50124	0.616202	0.829881	Same	45.4747	43.2569
Bpgm	140.771	0.234442	0.182158	1.28703	0.198085	0.486117	Same	17.3743	19.9648
2310057M21Rik	146.486	0.160533	0.131662	1.21929	0.222735	0.513969	Same	18.5609	20.4175
Ubr7	548.338	-0.0635375	0.0793051	-0.801178	0.423029	0.70587	Same	76.0204	72.002
Grifin	2.34647	-2.10558	1.1121	-1.89333	0.0583134	NA	Same	0.572813	0.140708
Lbh	2729.78	-0.102885	0.0665022	-1.54709	0.121843	0.380318	Same	384.895	354.619
Hspa13	919.477	0.145934	0.0932973	1.56418	0.117775	0.372926	Same	116.937	127.736
Tspyl4	84.7877	0.295151	0.21781	1.35509	0.17539	0.457991	Same	10.2286	12.2107
Atp12a	30.4584	-0.080101	0.288267	-0.277871	0.781111	0.911086	Same	4.36281	3.93215
Cutc	39.4715	0.35503	0.301839	1.17622	0.239505	0.532746	Same	4.70851	5.70882
Sprtn	435.074	0.177214	0.0887887	1.99591	0.0459439	0.229947	Same	54.4322	61.0474
Prkd2	197.741	-0.380976	0.112844	-3.37614	0.0007351	0.0187564	Same	31.2478	23.4872
Proz	10.9691	0.0554869	0.513884	0.107976	0.914015	NA	Same	1.44846	1.49315
Ube2d2a	730.608	-0.0716422	0.105059	-0.681924	0.495287	0.755089	Same	101.572	95.7081
Tdo2	3.1257	-1.54337	0.885729	-1.74249	0.0814235	NA	Same	0.721616	0.227246
Sult1b1	1.25942	0.733916	1.49239	0.491772	0.622881	NA	Same	0.115014	0.201941
Polr3k	437.758	-0.00142821	0.108016	-0.0132223	0.98945	0.995621	Same	59.1664	58.4765
Tsc22d4	692.443	-0.312887	0.130725	-2.39347	0.0166898	0.130954	Same	105.64	84.4603
Asb3	104.596	0.0234861	0.175936	0.133493	0.893804	0.960478	Same	13.8919	14.1125
Mmp10	0.603404	1.60207	1.97472	0.811288	0.4172	NA	Same	0	0.135158
Gm14819	0	NA	NA	NA	NA	NA	Same	0	0
Wdr72	24.212	0.319231	0.359743	0.887387	0.374871	0.667959	Same	2.8768	3.51048
Eefsec	159.903	-0.226913	0.211392	-1.07342	0.283081	0.581921	Same	23.8082	19.9461
Ccdc57	66.3056	0.147708	0.197023	0.7497	0.453435	0.726711	Same	8.39392	9.25132
Arhgap4	90.1422	-0.319475	0.168907	-1.89143	0.0585675	0.260419	Same	13.9646	10.9172
Mtf2	718.752	0.245509	0.106899	2.29663	0.0216397	0.151145	Same	87.2979	102.622
Cxxc5	1439.41	-0.2397	0.130931	-1.83073	0.0671406	0.277892	Same	213.31	179.506
Nmnat3	40.1451	-0.124852	0.243683	-0.512355	0.608403	0.825478	Same	5.67761	5.20405
St3gal6	119.797	-0.382656	0.187715	-2.03849	0.0415006	0.217255	Same	18.6855	14.2989
Rock1	802.111	0.230175	0.0976669	2.35674	0.0184364	0.138231	Same	97.6641	114.214
Atpif1	458.79	-0.253067	0.0969359	-2.61066	0.0090367	0.090753	Same	68.6947	56.9086
Hyal1	136.576	0.105222	0.170761	0.616191	0.537768	0.782349	Same	17.6707	18.8259
Kitl	2237	0.0208044	0.10218	0.203606	0.838661	0.935906	Same	299.599	300.948
Krba1	587.369	-0.0371669	0.104491	-0.355695	0.722069	0.884552	Same	80.8296	77.7562
Gm4303	0	NA	NA	NA	NA	NA	Same	0	0
Pik3cd	329.814	-0.110427	0.136056	-0.811627	0.417006	0.700768	Same	46.7662	42.77
Gm16405	0	NA	NA	NA	NA	NA	Same	0	0
Nfe2l1	2331.23	-0.0989027	0.0822077	-1.20308	0.228944	0.521141	Same	327.333	303.18
Btbd6	140.595	0.050503	0.138197	0.365442	0.714782	0.882378	Same	18.6067	19.0681
Gm16381	0	NA	NA	NA	NA	NA	Same	0	0
Lpp	1482.18	0.141525	0.129992	1.08872	0.276276	0.575727	Same	188.109	205.877
Gucy2d	0.916352	1.15857	1.64253	0.705355	0.480589	NA	Same	0.0573247	0.167904
Wac	912.893	0.0903979	0.0734568	1.23063	0.218463	0.509436	Same	118.613	125.108
Setdb1	1063.51	0.0748006	0.0721794	1.03631	0.300056	0.598709	Same	139.1	145.29
Chn2	17.5207	0.346396	0.464096	0.746389	0.455433	NA	Same	2.00806	2.58308
Rnpep	282.748	-0.00652615	0.224902	-0.0290177	0.97685	0.990772	Same	38.3746	37.7401
Pcdh15	23.5725	-0.0483348	0.312531	-0.154656	0.877092	0.952549	Same	3.31405	3.07657
Kcnt1	429.882	0.115652	0.217422	0.531926	0.594778	0.817896	Same	55.7707	59.2582
2810459M11Rik	5.79813	-0.72517	0.647953	-1.11917	0.263068	NA	Same	1.01588	0.614093
Gm10548	5.05033	-1.04664	0.738379	-1.41748	0.156341	NA	Same	0.964197	0.478713
Yars2	153.491	-0.0845199	0.182168	-0.463966	0.642672	0.843097	Same	21.4542	20.054
Nudt12os	0.989522	-1.55703	1.66723	-0.933903	0.350354	NA	Same	0.217337	0.0788113
Fam49b	350.985	0.024438	0.0992325	0.24627	0.805473	0.921601	Same	46.8067	47.3567
Gm15093	0	NA	NA	NA	NA	NA	Same	0	0
Cacna1g	936.554	0.34492	0.1493	2.31025	0.0208743	0.147838	Same	109.529	136.852
Bcar1	1053.03	-0.239136	0.101812	-2.34879	0.0188345	0.139625	Same	156.452	131.36
Crhr2	6.21474	1.07972	0.682443	1.58214	0.113617	NA	Same	0.533408	1.03564
Iapp	0.0803897	-0.991687	3.22593	-0.307412	0.75853	NA	Same	0	0.0176489
Elavl4	27.1739	-0.268808	0.411507	-0.65323	0.513608	0.768602	Same	4.02332	3.40621
Gm19466	1.55378	2.93342	1.43764	2.04044	0.0413065	NA	Same	0	0.34543
Gm4262	6.96863	0.327547	0.697989	0.469273	0.638874	NA	Same	0.790948	1.03232
4930556M19Rik	31.3942	0.251067	0.319691	0.785343	0.432252	0.711824	Same	3.78501	4.51548
1700026F02Rik	0.0575516	-0.991687	3.22593	-0.307412	0.75853	NA	Same	0	0.0127083
Mir7006	0.556702	-0.167942	2.46769	-0.0680565	0.945741	NA	Same	0.0860666	0.0694082
Kdm6a	362.7	0.287954	0.0986613	2.91861	0.00351597	0.0512072	Same	43.1192	52.3919
Mettl1	135.49	-0.129451	0.211911	-0.610875	0.541283	0.785002	Same	19.3826	17.4753
Aanat	2.41856	-1.26096	0.97653	-1.29127	0.196611	NA	Same	0.497979	0.212421
Dnajc2	405.352	-0.048857	0.115688	-0.422316	0.672795	0.857172	Same	56.222	53.3949
Mid1	79.9837	0.584671	0.30751	1.90131	0.0572614	0.256246	Same	8.17551	12.4402
Bcl11a	38.3514	-0.470718	0.253326	-1.85815	0.0631473	0.270373	Same	6.12186	4.48574
Tpx2	912.993	-0.0773562	0.0829469	-0.9326	0.351027	0.648739	Same	127.248	119.419
1700001G11Rik	6.2115	-0.525373	0.619238	-0.848419	0.396204	NA	Same	1.01479	0.718018
Mad2l1bp	75.1523	-0.257934	0.226427	-1.13915	0.254641	0.551414	Same	11.2196	9.36187
Tars2	303.698	0.0977583	0.153338	0.637536	0.523776	0.77414	Same	39.4713	41.7298
Mrps34	144.312	0.132611	0.133822	0.99095	0.32171	0.619332	Same	18.4217	20.0104
Pycard	70.4694	-0.381775	0.250291	-1.52532	0.127178	0.388793	Same	11.0148	8.43238
Ints12	175.89	-0.0138004	0.140447	-0.0982608	0.921725	0.970712	Same	23.9377	23.4011
Mybphl	8.04339	-0.664551	0.530895	-1.25175	0.210659	NA	Same	1.37063	0.881606
Trnau1ap	82.6273	-0.075986	0.172965	-0.439313	0.660434	0.849729	Same	11.5588	10.8184
Krt20	6.48987	-0.722853	0.640657	-1.1283	0.259193	NA	Same	1.19322	0.668146
Rreb1	1076.6	0.098044	0.0946391	1.03598	0.300213	0.598709	Same	139.011	148.04
Ipcef1	24.4555	-0.302482	0.302354	-1.00042	0.317105	0.615201	Same	3.7799	2.95481
Gnpda1	137.709	-0.358708	0.271619	-1.32063	0.186625	0.47334	Same	21.4839	16.5827
Ksr1	323.243	-0.0372799	0.128274	-0.290627	0.771337	0.906265	Same	44.051	42.9703
Thbs3	562.485	-0.188706	0.141576	-1.3329	0.182566	0.467968	Same	82.1446	71.2682
Sart1	801.083	-0.152692	0.0826979	-1.84638	0.0648372	0.273517	Same	115.278	102.609
Cuta	247.48	-0.351236	0.115288	-3.04661	0.00231441	0.0392494	Same	38.4891	29.8261
Syt17	81.6429	-0.209989	0.224755	-0.934304	0.350147	0.648067	Same	11.9887	10.2949
Amdhd2	78.0141	0.208863	0.234573	0.890398	0.373252	0.666401	Same	9.75017	10.9726
Dgkk	142.564	-0.208199	0.227834	-0.913818	0.360813	0.655959	Same	20.8285	17.9643
Gprasp1	2709.6	0.142343	0.0836048	1.70257	0.0886492	0.322089	Same	344.533	376.359
Zfp7	162.786	0.103413	0.146644	0.7052	0.480686	0.745494	Same	21.0623	22.4246
Fam178b	50.6519	0.0600109	0.248321	0.241666	0.809039	0.923273	Same	6.76202	6.85181
Syce2	114.883	-0.120751	0.176263	-0.685062	0.493305	0.753875	Same	16.4734	14.7607
Tekt4	0.466201	1.17475	2.51629	0.466859	0.640601	NA	Same	0	0.104349
Ccl21d	0	NA	NA	NA	NA	NA	Same	0	0
Vezt	295.703	0.280626	0.137171	2.04581	0.0407753	0.214825	Same	35.4565	42.573
Stil	286.369	0.407307	0.155858	2.61331	0.00896692	0.0904572	Same	32.2162	42.5024
Tbl2	600.086	0.00507099	0.0842562	0.0601854	0.952008	0.982987	Same	81.0848	80.2808
Rrm2	634.639	-0.00603569	0.132887	-0.0454199	0.963773	0.987409	Same	86.0158	84.6435
St6galnac2	38.6294	0.503778	0.333615	1.51006	0.131029	0.394811	Same	4.12657	5.89858
St3gal1	388.126	-0.0176704	0.149109	-0.118507	0.905666	0.964934	Same	53.1868	51.5669
Zfp317	471.149	0.29337	0.0813224	3.6075	0.000309161	0.0107116	Same	56.4527	67.8351
Pdia6	2112.57	-0.184124	0.112195	-1.6411	0.100777	0.345439	Same	307.12	267.583
Mrpl1	144.574	0.201965	0.156537	1.2902	0.196981	0.484898	Same	17.6986	20.5189
Dcaf7	1628.65	0.0395917	0.0629357	0.629081	0.529296	0.777497	Same	216.831	220.077
Pdilt	3.44153	0.24682	1.10799	0.222764	0.823719	NA	Same	0.446954	0.475532
Fendrr	8.63486	-0.314244	0.687067	-0.45737	0.647405	NA	Same	1.29856	1.0764
Ccdc163	151.375	0.236833	0.283469	0.835482	0.403446	0.691286	Same	18.5495	21.5297
2410004B18Rik	151.471	-0.0627815	0.132018	-0.475554	0.634392	0.839037	Same	21.1153	19.8458
Disp3	14.6319	0.198836	0.676805	0.293786	0.768921	NA	Same	1.86859	2.06147
Ccdc34	227.141	-0.0424268	0.139977	-0.303098	0.761815	0.901984	Same	31.4854	29.9402
Rabggtb	432.202	0.0642692	0.088694	0.724617	0.468687	0.736948	Same	56.8821	58.8818
Mir17	0	NA	NA	NA	NA	NA	Same	0	0
Pex11b	221.825	-0.175539	0.141467	-1.24084	0.214663	0.505502	Same	32.2899	28.1255
Dand5	40.5192	-0.168205	0.252266	-0.666775	0.504916	0.762074	Same	5.82211	5.18125
Mir22hg	79.1386	-0.199693	0.341096	-0.585443	0.55825	0.796003	Same	11.7649	9.93039
Mir467a-4	0	NA	NA	NA	NA	NA	Same	0	0
AU019990	0.608247	-0.815636	2.42059	-0.336958	0.736148	NA	Same	0.102688	0.0681151
Mrps12	205.754	-0.491483	0.161482	-3.04358	0.00233783	0.0393604	Same	33.6661	23.606
Exoc1	339.039	0.0980316	0.113928	0.860466	0.389532	0.680969	Same	44.0917	46.5282
4933417G07Rik	0.214976	-0.0539292	3.04125	-0.0177326	0.985852	NA	Same	0	0.0478417
Gm10649	0.309042	0.62921	2.74358	0.229339	0.818605	NA	Same	0	0.0693206
Nkx6-2	12.9323	-0.641276	0.45654	-1.40464	0.160127	NA	Same	2.24367	1.39954
Lrrc75a	316.379	-0.133086	0.123254	-1.07977	0.280245	0.579687	Same	45.2932	40.6189
Slc23a2	631.158	-0.0139948	0.0751911	-0.186123	0.852348	0.941602	Same	85.9557	83.9973
Atg13	347.116	-0.113199	0.0969775	-1.16728	0.243099	0.537742	Same	49.0809	44.9664
Gm13289	0	NA	NA	NA	NA	NA	Same	0	0
Setd2	1555.03	0.340627	0.0796113	4.27862	1.88052386684005e-05	0.00184768	Same	180.519	227.359
Nhsl1	960.596	-0.101132	0.134347	-0.75277	0.451588	0.725694	Same	134.814	124.863
Ctsj	3.22593	-0.17932	1.14377	-0.15678	0.875419	NA	Same	0.447728	0.414819
Cops7a	577.963	-0.208358	0.0905924	-2.29994	0.0214514	0.150468	Same	85.051	72.6911
Cops6	680.594	-0.022346	0.0824841	-0.270913	0.786458	0.913015	Same	92.6724	90.5098
Rpl21	2174.35	-0.133416	0.140862	-0.94714	0.343568	0.642556	Same	309.617	280.336
Derl3	145.888	-0.0711661	0.21679	-0.328271	0.742706	0.893105	Same	20.2967	19.0692
Kctd18	224.007	-0.0321151	0.134512	-0.238753	0.811297	0.92383	Same	30.5896	29.7871
D330050G23Rik	6.2275	-1.00901	0.878477	-1.14859	0.250726	NA	Same	1.21843	0.594091
Inppl1	2234.34	-0.0190216	0.102958	-0.184752	0.853423	0.942198	Same	304.206	297.02
Trp63	27.5486	-0.453935	0.325909	-1.39283	0.163672	0.442915	Same	4.41624	3.23458
Mocs2	179.764	-0.0464196	0.141593	-0.327839	0.743034	0.893105	Same	24.9741	23.6664
Rnf34	422.642	-0.172933	0.138311	-1.25032	0.211181	0.501081	Same	61.0946	53.7555
Ttc39a	45.0092	0.0106963	0.290334	0.0368415	0.970611	0.989904	Same	6.10784	6.0197
Tmc7	150.311	0.122826	0.163435	0.751528	0.452335	0.726184	Same	19.35	20.804
Nkd2	182.293	0.378749	0.209338	1.80927	0.0704085	0.28523	Same	21.1084	26.8089
Matn2	738.197	0.136839	0.103444	1.32283	0.185891	0.472331	Same	93.7427	102.648
Tmub1	56.4441	0.00411461	0.229592	0.0179214	0.985702	0.994582	Same	7.74891	7.48633
Folh1	3.08482	0.0112645	1.20923	0.00931543	0.992567	NA	Same	0.418053	0.417813
Stk32b	7.46067	-0.218532	0.532743	-0.410202	0.681658	NA	Same	1.11202	0.926092
Sdf2l1	151.645	-0.139348	0.222098	-0.627415	0.530387	0.777889	Same	21.634	19.4338
Ulk2	576.442	0.0676994	0.0849532	0.796902	0.425508	0.707434	Same	75.5041	78.5555
Rhbg	2.02131	1.6351	1.31917	1.23949	0.215166	NA	Same	0.114649	0.375176
Gm14204	7.25934	0.0215277	0.685197	0.0314182	0.974936	NA	Same	0.975043	0.979077
Gm19277	0.20845	-0.0540337	3.21899	-0.0167859	0.986607	NA	Same	0	0.0458829
Mir6404	0	NA	NA	NA	NA	NA	Same	0	0
Ralgps2	1693.57	0.0793362	0.0634031	1.2513	0.210826	0.501034	Same	221.353	231.413
Vmn2r95	0.399974	-1.86059	3.07316	-0.605433	0.544891	NA	Same	0.102688	0.0211701
Tiam1	912.869	0.0742294	0.122963	0.603674	0.54606	0.787344	Same	119.116	124.643
Ypel1	148.673	-0.023802	0.155756	-0.152816	0.878543	0.952807	Same	20.3677	19.7499
Klhl22	361.727	-0.0897803	0.1023	-0.87762	0.38015	0.672092	Same	50.6514	47.2236
Ndrg2	995.155	-0.12744	0.0780253	-1.63332	0.102403	0.348316	Same	141.496	128.356
Man2c1	613.516	0.0975856	0.129955	0.750921	0.4527	0.726318	Same	80.0549	84.1575
Gm14430	0	NA	NA	NA	NA	NA	Same	0	0
Setd6	74.4327	-0.0401537	0.222366	-0.180575	0.856701	0.942992	Same	10.3827	9.76631
Sis	4.09363	0.15966	0.863086	0.184987	0.853239	NA	Same	0.549642	0.555473
Porcn	48.3053	-0.124537	0.212563	-0.585884	0.557953	0.795748	Same	6.81207	6.26746
Gm12250	6.16988	0.405695	0.681237	0.595527	0.551492	NA	Same	0.721616	0.905943
Satb2	68.6516	-0.441713	0.241541	-1.82873	0.0674402	0.278257	Same	11.2038	7.93388
Mark3	880.763	0.252524	0.0759317	3.32567	0.000882052	0.0211581	Same	106.903	125.917
Itgb3	455.598	-0.188867	0.151596	-1.24586	0.212816	0.50295	Same	66.2892	57.7511
Zkscan3	592.339	0.223407	0.0893655	2.49993	0.0124219	0.109914	Same	72.75	84.0845
Ripk4	99.7174	-0.270091	0.24467	-1.1039	0.269637	0.56854	Same	14.8512	12.4011
Pde1a	109.305	0.0840405	0.200781	0.418568	0.675532	0.858416	Same	14.3808	14.8968
Enpp4	210.401	0.10324	0.146442	0.704985	0.480819	0.745494	Same	27.4322	28.8524
Gimap8	37.8569	0.0522051	0.283473	0.184162	0.853886	0.942198	Same	4.9378	5.1865
Igsf1	80.3527	-0.138919	0.242375	-0.57316	0.566537	0.800449	Same	11.4619	10.3169
Fbf1	507.71	-0.0202345	0.107876	-0.187572	0.851212	0.94139	Same	69.2553	67.5658
Atraid	241.087	-0.099622	0.143131	-0.696021	0.486416	0.748013	Same	33.7677	31.3842
Mir496b	0	NA	NA	NA	NA	NA	Same	0	0
Dock9	471.461	0.236912	0.100985	2.34602	0.0189753	0.139653	Same	57.5625	67.1771
Wdr76	351.723	0.0734691	0.0990377	0.74183	0.458191	0.730331	Same	46.1099	47.9588
Crtac1	17.5425	-0.411236	0.369751	-1.1122	0.266054	NA	Same	2.79824	2.07392
Gm38402	2.65255	-1.25421	1.1235	-1.11635	0.264272	NA	Same	0.537361	0.239411
Paqr7	171.518	-0.406759	0.200983	-2.02384	0.0429861	0.221422	Same	26.9527	20.3377
Phf23	744.752	-0.182769	0.0978337	-1.86816	0.0617404	0.266778	Same	108.204	94.534
Ms4a8a	0.370822	-0.661796	2.66524	-0.248306	0.803898	NA	Same	0.0513438	0.0494435
Olfr1053	0.195577	0.0374733	3.21523	0.0116549	0.990701	NA	Same	0	0.0438176
Tpm1	2821.15	0.143604	0.1049	1.36896	0.171012	0.452452	Same	359.933	392.069
Gramd4	303.845	0.0388554	0.108664	0.357574	0.720662	0.883942	Same	40.1641	41.1903
Polk	239.077	0.162003	0.109511	1.47933	0.139052	0.407148	Same	30.187	33.3699
Syne1	348.836	0.146864	0.173461	0.846666	0.397182	0.68707	Same	43.9248	48.7155
Dbi	322.92	-0.441893	0.122085	-3.61954	0.000295127	0.0104111	Same	51.9174	37.6918
Daxx	475.169	-0.246166	0.118456	-2.07813	0.0376978	0.206252	Same	70.843	59.1133
Cyp1a1	4.92836	-0.842715	0.666421	-1.26454	0.206037	NA	Same	0.882038	0.511859
Cyp11b2	1.47085	-0.385385	1.88051	-0.204936	0.837622	NA	Same	0.229299	0.176401
Cyp46a1	53.5769	-0.234346	0.277417	-0.844741	0.398256	0.687943	Same	8.02939	6.68986
Oog3	0	NA	NA	NA	NA	NA	Same	0	0
Eif4ebp3	84.1074	-0.334809	0.180681	-1.85304	0.0638772	0.271693	Same	12.9001	10.2183
Mprip	2570.68	-0.0291034	0.0800545	-0.363545	0.716198	0.882525	Same	352.378	340.831
Mir6411	0	NA	NA	NA	NA	NA	Same	0	0
Grin3a	32.0763	0.304255	0.355255	0.85644	0.391754	0.682903	Same	3.75085	4.69143
Epc1	559.933	0.154489	0.124068	1.2452	0.213058	0.503341	Same	71.2476	77.9826
Dnm1l	1236.64	0.240275	0.0600492	4.0013	6.29955430478016e-05	0.0044117	Same	150.882	176.18
Exoc3l4	83.0213	-0.0213075	0.166591	-0.127903	0.898226	0.961779	Same	11.3158	11.0352
Ccdc121	0.292369	0.516863	3.19295	0.161876	0.871403	NA	Same	0	0.0651337
Defb21	0.200381	-0.0539623	3.09367	-0.0174428	0.986083	NA	Same	0	0.0451107
Klk1	2.07338	-0.0549383	1.1826	-0.0464557	0.962947	NA	Same	0.269045	0.282853
Rfc1	824.842	0.0520519	0.0687604	0.757004	0.449047	0.723731	Same	108.877	112.022
Rbp4	40.203	-0.310942	0.315177	-0.986565	0.323856	0.621686	Same	6.08505	4.92692
Rbp1	276.574	-0.0864893	0.18529	-0.466778	0.640659	0.841892	Same	38.4567	36.1453
Gm1553	0	NA	NA	NA	NA	NA	Same	0	0
Esp16	0	NA	NA	NA	NA	NA	Same	0	0
Zfp850	229.199	0.206138	0.124535	1.65526	0.0978711	0.339813	Same	28.3509	32.3579
Tnip1	364.463	-0.190461	0.108752	-1.75133	0.079889	0.305992	Same	53.4228	46.0889
Smarcd1	665.665	-0.0197517	0.0892048	-0.22142	0.824765	0.929833	Same	91.1045	88.4303
Kis2	0.304633	-2.82117	3.22058	-0.875984	0.381039	NA	Same	0.102688	0
Lpcat1	360	0.0303143	0.104619	0.28976	0.772	0.906265	Same	47.8424	48.7085
Dnm1	288.182	-0.113997	0.210073	-0.542656	0.587366	0.813087	Same	41.0563	37.339
Secisbp2l	1095.52	0.123567	0.10297	1.20002	0.230131	0.52197	Same	140.09	151.492
Rragd	517.17	-0.125768	0.2111	-0.595774	0.551326	0.790973	Same	73.1057	66.8316
Lrp8	80.8187	0.411087	0.221977	1.85193	0.0640359	0.272142	Same	9.05775	12.0162
Hsf4	3.5427	0.125989	0.806005	0.156313	0.875786	NA	Same	0.429057	0.504888
Ampd3	232.866	0.165106	0.119974	1.37618	0.168766	0.449639	Same	29.4284	32.5534
Mgst2	1.1911	-0.693997	1.81098	-0.383216	0.70156	NA	Same	0.205375	0.129975
Sh3bp1	280.026	-0.136425	0.129431	-1.05403	0.291867	0.589918	Same	40.2139	35.9409
Usf1	526.401	-0.160552	0.102517	-1.5661	0.117325	0.371948	Same	75.9029	67.2318
Wdr44	87.3959	0.227476	0.201536	1.12871	0.259019	0.556139	Same	10.7933	12.3811
Adamts10	1227.93	0.111067	0.200835	0.553023	0.580248	0.809458	Same	159.191	169.197
Col26a1	495.666	-0.0902717	0.0992832	-0.909235	0.363226	0.657313	Same	69.6817	64.5469
C2cd6	8.46325	-0.0439349	0.655609	-0.0670139	0.946571	NA	Same	1.2143	1.09388
Gm27775	0	NA	NA	NA	NA	NA	Same	0	0
Mir24-1	0	NA	NA	NA	NA	NA	Same	0	0
Itpa	199.178	-0.22978	0.122851	-1.8704	0.061428	0.266057	Same	29.5787	24.897
Gm2026	0	NA	NA	NA	NA	NA	Same	0	0
Rint1	276.037	0.0964916	0.148461	0.649945	0.515728	0.769248	Same	36.0185	37.8591
Vasp	757.124	-0.214298	0.0752999	-2.84592	0.00442831	0.0591112	Same	111.573	95.2033
Pla2g4a	238.469	-0.0348373	0.110094	-0.316433	0.751674	0.896095	Same	32.5945	31.6153
Igfbp7	903.078	-0.0168297	0.0901933	-0.186596	0.851978	0.941531	Same	122.633	120.249
Gdf5	4.59347	-0.568808	0.989112	-0.57507	0.565244	NA	Same	0.773963	0.518108
Rgl2	452.067	-0.112254	0.108183	-1.03763	0.299441	0.598337	Same	63.8998	58.6594
Ptpra	606.485	0.0282683	0.0840974	0.336138	0.736767	0.891051	Same	80.8515	81.8474
Rabggta	157.216	-0.0497039	0.141327	-0.351693	0.725068	0.885677	Same	21.7607	20.7411
Ccdc186	721.5	0.216627	0.0842626	2.57086	0.0101448	0.0979941	Same	88.7816	102.212
Slc16a11	11.2182	0.662326	0.53125	1.24673	0.212497	NA	Same	1.10624	1.76106
Timm10b	183.405	0.155689	0.14471	1.07587	0.281985	0.581226	Same	23.0428	25.6588
Arvcf	305.251	0.0855078	0.16695	0.512176	0.608528	0.825478	Same	39.9447	41.8168
Syt8	6.09443	-2.01372	0.735012	-2.73972	0.00614925	NA	Same	1.5474	0.356153
Kcnj15	11.2204	-0.511328	0.556175	-0.919365	0.357905	NA	Same	1.87041	1.27436
Palld	1363.39	0.266604	0.0873417	3.05242	0.00227003	0.0389665	Same	164.63	195.408
Csde1	3278.77	0.114745	0.0614716	1.86664	0.0619522	0.267255	Same	421.281	452.574
Dctn6	143.641	-0.222148	0.180237	-1.23253	0.21775	0.509205	Same	21.3729	17.9509
Slc26a1	16.9364	-0.448409	0.390137	-1.14936	0.250407	NA	Same	2.72861	1.97718
Fgd4	401.541	0.280382	0.0905729	3.09565	0.00196384	0.0353222	Same	47.9264	57.8274
Tpk1	66.1131	0.392044	0.208148	1.88349	0.0596345	0.26259	Same	7.40262	9.83268
Mgme1	166.956	0.0254054	0.138804	0.183031	0.854774	0.94264	Same	22.2029	22.5352
St7	52.9264	-0.0740397	0.206584	-0.3584	0.720044	0.883942	Same	7.3586	6.94738
Azin2	97.9158	0.41632	0.177045	2.3515	0.0186981	0.139272	Same	10.9028	14.6502
Rgs21	0	NA	NA	NA	NA	NA	Same	0	0
Ddit3	81.18	-0.269694	0.219179	-1.23048	0.218518	0.509476	Same	12.2878	9.98981
Ltbp1	562.318	0.32639	0.140297	2.32642	0.0199962	0.14346	Same	66.1027	81.9328
Cc2d2a	253.458	-0.0708201	0.166978	-0.424127	0.671473	0.856482	Same	35.4499	33.2398
Dmp1	9.68814	-1.07761	0.662435	-1.62674	0.103793	NA	Same	1.89246	0.89613
Gpr135	35.5535	0.122307	0.364596	0.335458	0.737279	0.891101	Same	4.69247	4.86828
Ffar4	3.44082	-1.24343	0.947824	-1.31187	0.189563	NA	Same	0.689353	0.303705
Aida	428.087	0.15998	0.0973759	1.64291	0.100402	0.344691	Same	53.9796	59.8121
Mir6418	0.280771	0.446923	2.43385	0.183628	0.854306	NA	Same	0	0.0627596
A730020M07Rik	0.562759	-1.3054	2.3886	-0.546512	0.584714	NA	Same	0.115014	0.0465866
Homer3	167.643	-0.0721704	0.129523	-0.557199	0.577391	0.8073	Same	23.5073	21.8828
Hint3	46.2716	-0.336472	0.244899	-1.37392	0.169466	0.450837	Same	7.09409	5.61734
Etfdh	414.915	-0.0953497	0.0874355	-1.09051	0.275487	0.575017	Same	58.4783	53.9068
Alg6	207.082	0.383826	0.138151	2.77831	0.00546427	0.0668695	Same	23.7302	30.5594
Slc44a5	12.102	-0.186134	0.575953	-0.323175	0.746563	NA	Same	1.82484	1.50756
Tspan2	227.245	0.250757	0.130325	1.92408	0.054344	0.249475	Same	27.5718	32.4631
Rufy3	305.304	0.0592772	0.132792	0.446393	0.655314	0.84803	Same	40.5562	41.41
Als2	504.336	0.0326803	0.132956	0.245797	0.805839	0.9218	Same	67.6046	67.8702
Vgll1	4.57797	0.213215	0.800423	0.266378	0.789948	NA	Same	0.53809	0.659958
Nus1	787.825	0.137354	0.0864703	1.58845	0.112184	0.364846	Same	100.541	109.207
Cttnbp2nl	531.789	0.0202044	0.0961823	0.210064	0.833618	0.933518	Same	71.6506	71.3416
Adamts18	7.88845	1.12969	0.617128	1.83056	0.0671658	NA	Same	0.631823	1.33694
Il19	0	NA	NA	NA	NA	NA	Same	0	0
Asb18	0.275883	0.440721	3.19702	0.137854	0.890356	NA	Same	0	0.0607144
Mettl18	43.4122	0.235769	0.263972	0.893158	0.371772	0.665282	Same	5.31524	6.18179
Zfp819	13.1864	0.47619	0.412038	1.1557	0.247806	NA	Same	1.43168	1.99805
Tm4sf1	108.109	-0.179707	0.163371	-1.09999	0.271335	0.570306	Same	15.5753	13.7935
Ubap1	449.936	-0.140915	0.0780966	-1.80436	0.0711743	0.287184	Same	64.4825	57.7675
1700049E22Rik	0.0869161	-0.991687	3.22593	-0.307412	0.75853	NA	Same	0	0.0196077
A730008H23Rik	0	NA	NA	NA	NA	NA	Same	0	0
Iqch	10.193	-0.542775	0.561839	-0.966069	0.33401	NA	Same	1.67849	1.16195
Slc2a4rg-ps	98.5776	0.0498312	0.366732	0.135879	0.891917	0.959786	Same	13.2041	13.3432
Retreg1	75.2879	-0.197502	0.254003	-0.777558	0.43683	0.715173	Same	10.8178	9.59383
A330048O09Rik	0.785972	-1.35827	1.78791	-0.759696	0.447436	NA	Same	0.160012	0.0698235
Fhl1	501.766	-0.108506	0.112635	-0.963347	0.335373	0.634232	Same	70.5174	65.1954
Npbwr1	6.6773	0.0611105	0.888455	0.0687828	0.945162	NA	Same	0.862215	0.90358
Hnrnpf	847.182	-0.0980893	0.0787158	-1.24612	0.212721	0.50295	Same	119.385	110.062
Sfxn4	41.4987	0.0633979	0.244274	0.259536	0.795222	0.916955	Same	5.48328	5.63998
Sfxn3	547.919	-0.203625	0.096269	-2.11517	0.0344158	0.19607	Same	80.2726	69.2122
2310057N15Rik	0	NA	NA	NA	NA	NA	Same	0	0
Camsap2	863.537	0.143203	0.0669225	2.13984	0.0323677	0.189486	Same	109.53	120.123
A930033H14Rik	60.7959	0.39597	0.318858	1.24184	0.214296	0.505086	Same	7.02475	8.96032
Psmc5	602.943	-0.130391	0.084758	-1.5384	0.123952	0.383416	Same	86.3428	77.5145
Fli1	98.4261	-0.00336925	0.178524	-0.0188728	0.984943	0.99446	Same	13.2248	13.1843
Peg12	166.553	0.141953	0.145145	0.978008	0.32807	0.626087	Same	21.3053	23.062
Mlip	7.51781	-1.09382	0.809181	-1.35176	0.176453	NA	Same	1.52573	0.680802
Ptx4	1.20731	-1.02288	1.58548	-0.645154	0.518827	NA	Same	0.229663	0.11614
Cldn10	4.18422	0.231215	0.946798	0.244208	0.80707	NA	Same	0.517174	0.583779
Rad18	115.906	0.0417234	0.185506	0.224916	0.822044	0.928697	Same	15.4717	15.6427
Mrpl53	156.58	0.0193977	0.135793	0.142848	0.88641	0.956283	Same	21.0328	21.0006
Tspan11	169.022	-0.870258	0.197523	-4.40586	1.05367392282182e-05	0.00122767	Down	31.5423	16.9473
H2al2a	0.58239	-1.11638	2.39491	-0.466149	0.641109	NA	Same	0.114649	0.0552524
Nadsyn1	62.839	0.139314	0.226656	0.61465	0.538786	0.783161	Same	7.97016	8.75126
Trim42	4.23353	0.916295	0.838627	1.09261	0.274564	NA	Same	0.38947	0.69254
Lrrc40	324.376	0.1711	0.120407	1.42101	0.155313	0.432131	Same	40.8089	45.3552
Spag16	3.60615	-0.594679	0.84675	-0.702307	0.482488	NA	Same	0.589069	0.414711
Gvin1	0	NA	NA	NA	NA	NA	Same	0	0
Hmx1	16.6145	-0.423756	0.441134	-0.960607	0.33675	NA	Same	2.6445	1.97023
Cxcl11	2.1361	0.547785	1.45334	0.376913	0.706238	NA	Same	0.217337	0.334795
4933439C10Rik	66.2264	0.332251	0.33077	1.00448	0.315148	0.614065	Same	7.83625	9.63253
Pdcd4	652.859	-0.30301	0.137526	-2.2033	0.0275738	0.172391	Same	99.4544	79.8402
Pik3c2g	16.3558	0.341607	0.448009	0.7625	0.445762	NA	Same	1.91491	2.38488
Krtap4-9	0	NA	NA	NA	NA	NA	Same	0	0
Zeb2	1517.78	0.0894349	0.086002	1.03992	0.298379	0.59703	Same	197.804	207.86
BC031181	230.368	0.0988543	0.143067	0.690965	0.489588	0.751009	Same	29.6144	31.768
Scrt2	2.1289	-1.55453	1.28268	-1.21194	0.225535	NA	Same	0.498298	0.151059
Cyp39a1	148.576	-0.297866	0.147726	-2.01635	0.0437639	0.223765	Same	22.4769	18.27
Rpap3	141.214	-0.196478	0.130448	-1.50617	0.132022	0.396579	Same	20.7007	17.8424
Iltifb	0.352315	-2.9566	3.21114	-0.920733	0.35719	NA	Same	0.115014	0
Pmfbp1	10.0477	-0.180377	0.472577	-0.381688	0.702693	NA	Same	1.50727	1.25077
Armcx3	476.206	0.0823349	0.111579	0.737906	0.460572	0.732177	Same	62.5827	64.9415
Ccdc153	0	NA	NA	NA	NA	NA	Same	0	0
Lama1	1514.12	0.141418	0.0796385	1.77574	0.0757752	0.29712	Same	192.792	210.313
Fanca	203.406	0.0912821	0.216418	0.421786	0.673181	0.857409	Same	26.3374	28.0074
Naa30	617.791	0.185544	0.142557	1.30154	0.193073	0.480984	Same	76.7587	86.9737
Ovch2	0.173832	-0.510795	3.22593	-0.158341	0.874188	NA	Same	0	0.0392154
Nkg7	1.15709	0.682307	1.48604	0.459146	0.64613	NA	Same	0.102688	0.190507
Rap1gap	238.492	0.0154394	0.1519	0.101642	0.919041	0.969248	Same	32.3383	31.9076
Chchd6	36.1127	-0.721273	0.299545	-2.40789	0.0160449	0.127951	Same	6.29438	3.87632
Olfr78	8.48723	0.0374299	0.843075	0.0443969	0.964588	NA	Same	1.13667	1.13449
Zfp57	458.611	0.289808	0.227814	1.27213	0.203329	0.492128	Same	55.1438	66.0205
Rapgef4	108.014	-0.0157836	0.205378	-0.0768513	0.938742	0.9774	Same	14.6017	14.4344
Zbed4	88.2133	0.437492	0.217263	2.01365	0.044046	0.224453	Same	9.67679	13.239
Gtf2h3	260.366	-0.0335212	0.10282	-0.326019	0.74441	0.893105	Same	35.8487	34.4124
Fcgrt	431.268	-0.176709	0.115494	-1.53003	0.126009	0.387035	Same	62.2251	54.9275
Mapk1	1987.61	0.0865107	0.0601176	1.43902	0.150144	0.423568	Same	258.754	272.099
Ahcyl1	1688.66	0.239349	0.0678138	3.5295	0.000416341	0.0130203	Same	206.253	240.602
Cox7b2	7.91619	-0.357784	0.545771	-0.655556	0.51211	NA	Same	1.22667	0.956736
Rgs17	67.8172	0.0497607	0.216579	0.229758	0.81828	0.927229	Same	8.95086	9.21068
Mzf1	33.6451	-0.0395905	0.332988	-0.118895	0.905359	0.964751	Same	4.73136	4.39551
Cdk2ap1	121.16	0.0488467	0.183042	0.26686	0.789577	0.914248	Same	15.9334	16.4803
Adam34	0	NA	NA	NA	NA	NA	Same	0	0
Srcin1	136.275	0.182643	0.250062	0.730392	0.465151	0.735371	Same	17.2649	19.1132
Nphs1	8.88188	-0.354532	0.60065	-0.590248	0.555024	NA	Same	1.35607	1.08911
Tsnaxip1	8.02001	-0.423098	0.544116	-0.777589	0.436811	NA	Same	1.29425	0.937156
Phyh	249.748	-0.0392774	0.124208	-0.316224	0.751833	0.896095	Same	34.5794	32.91
Vdac1	1794.52	0.0302449	0.0821137	0.36833	0.712627	0.88158	Same	238.933	241.947
Grb2	558.917	-0.109973	0.0775785	-1.41757	0.156316	0.432848	Same	78.9908	72.4735
Pax7	12.9999	-0.78226	0.520002	-1.50434	0.132494	NA	Same	2.33479	1.35759
Elane	3.63027	-1.57884	1.03896	-1.51962	0.128605	NA	Same	0.804526	0.267953
Zcchc18	18.6121	0.433522	0.513224	0.844703	0.398277	NA	Same	2.11096	2.7748
Smarcd3	203.368	-0.0906095	0.167585	-0.540676	0.588731	0.813961	Same	28.6764	26.5119
Khdc3	2.57933	-0.00863996	1.03257	-0.0083674	0.993324	NA	Same	0.332715	0.349113
Rab5a	489.595	-0.0548301	0.109927	-0.498788	0.617929	0.831186	Same	67.7599	64.367
Slc25a23	448.841	0.0436213	0.11888	0.366936	0.713666	0.882161	Same	60.0424	60.586
Mir6975	0.328441	0.692349	2.3272	0.297504	0.766082	NA	Same	0	0.0733447
Olfr15	0.115103	-0.510795	3.22593	-0.158341	0.874188	NA	Same	0	0.0254165
Cd68	38.2752	0.314663	0.26832	1.17272	0.24091	0.534516	Same	4.61987	5.50227
Sh3kbp1	272.961	0.0723752	0.134188	0.539357	0.589641	0.814351	Same	35.7528	37.3196
Mir6980	0	NA	NA	NA	NA	NA	Same	0	0
Mir6976	1.45748	-0.913865	1.15102	-0.793961	0.427218	NA	Same	0.268863	0.145796
Pan3	678.489	0.1549	0.12227	1.26687	0.205203	0.494546	Same	85.9011	94.636
4930550C14Rik	17.5949	0.911585	0.505909	1.80188	0.0715648	NA	Same	1.50376	2.93636
Cobll1	371.93	0.0735882	0.0987978	0.744837	0.45637	0.728977	Same	48.7755	50.6827
Tmsb15a	0.970915	2.28075	1.59997	1.4255	0.154014	NA	Same	0	0.217071
Prl3c1	7.63741	-0.540381	0.492496	-1.09723	0.272542	NA	Same	1.25562	0.868375
Dguok	93.7893	-0.136826	0.168466	-0.812186	0.416685	0.700768	Same	13.3832	12.0871
Rpl3	2797.27	-0.124854	0.0637583	-1.95824	0.0502019	0.239944	Same	397.476	361.209
Cntn6	22.2723	0.369968	0.461768	0.801198	0.423017	NA	Same	2.57974	3.28205
Ap1ar	412.76	-0.094	0.104191	-0.902193	0.366955	0.660964	Same	58.0996	53.6782
Barhl1	3.86989	-1.38636	0.801664	-1.72936	0.0837454	NA	Same	0.842974	0.305942
Fmn2	58.334	0.0716486	0.24813	0.288755	0.772769	0.906505	Same	7.56997	7.97862
Srfbp1	179.059	-0.0266581	0.136582	-0.19518	0.845252	0.939623	Same	24.6528	23.6734
Actrt2	0.567812	-0.964618	2.91178	-0.331281	0.740432	NA	Same	0.102688	0.0596716
Ccdc30	19.6393	-0.283027	0.342248	-0.826965	0.408257	NA	Same	2.97667	2.40927
Myl12a	1444.16	-0.149478	0.0794563	-1.88126	0.0599371	0.262869	Same	207.336	185.005
Stard3nl	156.02	0.154156	0.129597	1.1895	0.234243	0.526266	Same	19.9732	21.637
Xaf1	33.1314	-0.399549	0.29797	-1.3409	0.179953	0.465016	Same	5.2458	3.92973
Kansl2	323.147	0.16166	0.116841	1.38359	0.166484	0.447584	Same	40.5653	45.2868
Otub1	684.612	-0.174894	0.0737641	-2.37099	0.0177407	0.135523	Same	99.6634	86.9521
C2cd5	234.403	0.198693	0.167922	1.18324	0.236712	0.529592	Same	29.0065	33.1136
Capza1	470.462	0.141789	0.136709	1.03716	0.29966	0.59856	Same	59.6454	65.402
Asap1	941.603	-0.0930269	0.0740703	-1.25593	0.209142	0.499922	Same	132.42	122.612
Alyref	722.12	0.0542796	0.0943157	0.57551	0.564947	0.79949	Same	95.2723	98.116
Prkacb	1158.14	0.11259	0.0717894	1.56833	0.116804	0.370837	Same	149.432	159.619
A630077J23Rik	0.188237	0.00103502	3.16251	0.000327279	0.999739	NA	Same	0	0.042076
Scyl2	428.251	0.136039	0.118037	1.1525	0.249114	0.544732	Same	54.7789	59.3115
1700095B10Rik	0	NA	NA	NA	NA	NA	Same	0	0
Gm12505	0.223828	-1.71303	3.22593	-0.531019	0.595406	NA	Same	0.0575068	0.010585
Fhad1os1	0.0648909	-0.991687	3.22593	-0.307412	0.75853	NA	Same	0	0.0144499
Rgs19	219.159	-0.365717	0.152944	-2.39118	0.0167943	0.13138	Same	34.3665	26.1737
LOC100125594	0.668863	1.73935	2.39051	0.727604	0.466856	NA	Same	0	0.147549
AY702102	3.88751	-1.20114	0.948633	-1.26618	0.20545	NA	Same	0.782118	0.350112
Ctbp1	1465.22	-0.108192	0.0620169	-1.74455	0.0810629	0.307927	Same	207.249	189.898
Txndc16	354.443	0.0737016	0.103265	0.713711	0.475406	0.742529	Same	46.3948	48.354
Oxt	0.38645	0.915224	3.17474	0.288283	0.77313	NA	Same	0	0.0850456
Mfap2	1248.8	-0.0501734	0.115999	-0.432532	0.665355	0.852809	Same	172.84	164.767
Strit1	0	NA	NA	NA	NA	NA	Same	0	0
Ncor2	3690.72	-0.0266885	0.0665874	-0.400803	0.688565	0.866363	Same	504.754	489.886
Slxl1	0.477446	1.2167	3.02758	0.401874	0.687777	NA	Same	0	0.107331
Avpr1b	3.69224	-1.27318	1.12807	-1.12863	0.259054	NA	Same	0.803546	0.300577
Gm20556	0.483237	1.29508	2.44104	0.530544	0.595735	NA	Same	0	0.107241
4930452N14Rik	0.0657947	-0.991687	3.22593	-0.307412	0.75853	NA	Same	0	0.0149179
Fam229a	0.844232	-0.938039	2.73026	-0.343572	0.731168	NA	Same	0.172133	0.0784309
Skint3	0.955183	0.324658	1.95734	0.165867	0.868262	NA	Same	0.102688	0.14393
Ckm	14.9702	-0.0624141	0.409018	-0.152595	0.878718	NA	Same	2.07156	1.95937
Ncan	82.2317	-0.766241	0.255607	-2.99773	0.00272	0.0433554	Down	14.8577	8.57697
A830082K12Rik	10.1807	-0.0702802	0.506147	-0.138853	0.889566	NA	Same	1.4619	1.31395
Ablim2	16.6486	-0.321439	0.451388	-0.712113	0.476395	NA	Same	2.50457	2.05322
Fgf1	36.5278	0.468005	0.359388	1.30223	0.192838	0.480581	Same	4.04169	5.50464
Armt1	172.234	0.101597	0.13938	0.728917	0.466052	0.735384	Same	22.2824	23.7088
Ncbp3	377.099	0.0822266	0.108962	0.754638	0.450466	0.724776	Same	49.467	51.4343
Slc15a3	11.1129	-0.66583	0.439039	-1.51656	0.129377	NA	Same	1.93653	1.19872
Ccnc	248.994	0.343144	0.110447	3.10687	0.0018908	0.0344797	Same	29.1167	36.3101
Atp2a3	299.464	0.0747429	0.123408	0.605658	0.544742	0.786702	Same	39.1766	40.9285
2810004N23Rik	235.811	0.0179888	0.178144	0.100979	0.919567	0.969647	Same	31.5125	31.6699
Rwdd1	101.913	0.0449475	0.167935	0.267648	0.78897	0.914078	Same	13.571	13.7971
Grtp1	51.0581	-0.0112947	0.258978	-0.0436125	0.965213	0.98791	Same	6.86878	6.8501
Podxl	636.475	-0.0424504	0.167627	-0.253243	0.800081	0.918397	Same	87.2196	84.2172
A330076C08Rik	12.515	0.0950892	0.524943	0.181142	0.856256	NA	Same	1.69734	1.68085
4930532M18Rik	0	NA	NA	NA	NA	NA	Same	0	0
Zfp617	122.361	0.000940652	0.185348	0.00507505	0.995951	0.997687	Same	16.5325	16.3397
C1ql1	24.4899	-0.453588	0.393911	-1.1515	0.249527	0.545184	Same	3.90798	2.8863
Bpnt1	169.056	-0.0409924	0.129092	-0.317545	0.75083	0.896095	Same	23.2543	22.3544
Ube3a	2258.08	0.313064	0.100696	3.10901	0.00187715	0.0343931	Same	265.295	327.699
Ubb	1553.31	-0.0238595	0.143896	-0.165811	0.868306	0.948566	Same	211.342	206.265
Tyr	1.84629	-3.11501	1.66653	-1.86916	0.0616004	NA	Same	0.544982	0.0603855
Nob1	240.367	-0.379681	0.118964	-3.19156	0.00141505	0.0292098	Same	37.9696	28.6074
Med21	205.037	-0.0287786	0.156039	-0.184433	0.853674	0.942198	Same	27.9322	27.2039
Sostdc1	357.926	-0.226998	0.184319	-1.23155	0.218116	0.509205	Same	53.0787	44.7753
Ftsj3	756.198	-0.0248801	0.0701314	-0.354763	0.722767	0.88489	Same	103.485	100.376
Gdpd3	19.32	-0.176091	0.385242	-0.457093	0.647604	NA	Same	2.75922	2.46691
Tjap1	381.155	-0.0542811	0.0946123	-0.573721	0.566157	0.800255	Same	52.6464	50.2284
Mrps7	318.688	-0.052275	0.113832	-0.459231	0.646068	0.843862	Same	44.3848	41.804
Stau2	303.658	-0.0777268	0.147678	-0.526325	0.598663	0.819589	Same	42.2477	39.6899
Paqr5	8.63426	0.55407	0.672704	0.823646	0.410141	NA	Same	0.864459	1.34879
Mir6940	0	NA	NA	NA	NA	NA	Same	0	0
Mir6939	0.170113	-0.0921108	3.2198	-0.0286076	0.977178	NA	Same	0	0.0377432
Mir6942	1.87586	0.804782	1.23504	0.651624	0.514644	NA	Same	0.171974	0.30657
Clasp1	991.802	0.186948	0.0699497	2.6726	0.00752656	0.0817613	Same	124.012	139.3
Rbm10	596.665	-0.0490256	0.0784352	-0.625046	0.531941	0.778171	Same	82.3209	78.6389
Mrgprd	0.335698	-2.9089	3.21476	-0.904859	0.36554	NA	Same	0.114649	0
Slc41a3	162.977	-0.401365	0.144908	-2.7698	0.00560911	0.067835	Same	25.9351	19.2779
Flot2	603.543	-0.0735734	0.117489	-0.626216	0.531173	0.777939	Same	83.8445	79.1009
Ccnyl1	203.58	-0.00497594	0.132814	-0.0374655	0.970114	0.989788	Same	27.8176	27.0678
Ecm1	189.549	-0.0651606	0.19901	-0.327423	0.743348	0.893105	Same	26.2921	24.9112
Cd82	296.482	-0.324039	0.123275	-2.62859	0.00857406	0.0883618	Same	45.4883	36.0363
Anks1	453.032	0.00967565	0.0854072	0.113288	0.909802	0.965911	Same	60.9355	60.7593
Syt6	22.9791	-0.0764103	0.375974	-0.203233	0.838953	NA	Same	3.13407	3.03563
Gm20609	2.14777	0.472507	1.1659	0.405272	0.685277	NA	Same	0.229299	0.327375
Dnmt3a	4333.58	0.0958985	0.0506875	1.89196	0.0584967	0.26028	Same	561.934	595.15
Mpv17l	52.8367	0.10479	0.247895	0.422718	0.672501	0.857129	Same	6.93098	7.20933
Pde4dip	515.893	0.036336	0.0888441	0.408986	0.68255	0.862837	Same	68.6017	69.745
Pomgnt2	157.254	-0.500956	0.164419	-3.04682	0.00231276	0.0392494	Same	25.6282	18.0747
Mir6406	0	NA	NA	NA	NA	NA	Same	0	0
Ankrd10	920.396	0.200337	0.164935	1.21464	0.224503	0.516297	Same	114.461	129.82
4930504C09Rik	0.160779	-0.510795	3.22593	-0.158341	0.874188	NA	Same	0	0.0352979
Nsg1	194.446	-0.218449	0.141224	-1.54683	0.121905	0.380331	Same	28.6314	24.4448
Prkar1b	145.707	0.0908257	0.133487	0.680409	0.496245	0.755698	Same	18.9978	19.9761
Tmem159	106.202	-0.180404	0.181343	-0.994822	0.319823	0.617146	Same	15.3677	13.52
Thumpd1	615.73	-0.0812516	0.107126	-0.758471	0.448169	0.723201	Same	86.0227	80.4111
Brdt	477.17	0.0690135	0.109814	0.628456	0.529705	0.777752	Same	63.0491	64.8637
Adgrv1	36.1165	0.192749	0.276761	0.696444	0.486151	0.747916	Same	4.44462	5.11969
Ctu1	125.371	-0.440005	0.14503	-3.0339	0.00241417	0.0401325	Same	20.0731	14.6881
Cpa5	2.51275	-0.995283	1.16601	-0.853583	0.393336	NA	Same	0.487886	0.238911
Ube2m	717.386	0.0193694	0.0829066	0.233629	0.815273	0.926309	Same	96.3839	96.3205
Ccdc136	249.184	0.0194571	0.157266	0.123721	0.901536	0.963398	Same	33.5189	33.5202
Mrps35	102.568	-0.192814	0.183434	-1.05113	0.293197	0.59197	Same	14.9325	12.993
Gpr84	1.33783	0.978848	1.68224	0.581872	0.560653	NA	Same	0.102688	0.230167
Eva1a	37.6531	-0.0677548	0.300645	-0.225365	0.821696	0.928697	Same	5.22618	4.94757
Pcdhgb8	27.5109	-0.441243	0.652992	-0.675725	0.499215	0.757541	Same	4.38246	3.2065
Znf41-ps	14.478	-0.458204	0.637037	-0.719274	0.471972	NA	Same	2.27691	1.68945
Tmem141	61.4504	0.156212	0.212677	0.734504	0.462642	0.73327	Same	7.70592	8.59212
Rsph6a	4.92353	-0.270035	0.915804	-0.294861	0.7681	NA	Same	0.79122	0.584367
Thy1	72.1106	-0.175674	0.25889	-0.678564	0.497414	0.756512	Same	10.5586	9.13927
Thrb	91.6775	0.721966	0.192096	3.75836	0.00017103	0.00772144	Up	9.00732	14.5114
Thpo	7.83273	0.353632	0.803874	0.43991	0.660003	NA	Same	0.957214	1.13056
Adam17	628.88	-0.0458147	0.0945895	-0.484352	0.628136	0.835864	Same	86.3264	83.0602
Prap1	7.27227	-4.8154	1.20049	-4.01121	6.04086921771052e-05	NA	Same	2.36111	0.0791535
Uox	5.20138	-2.9954	2.68943	-1.11377	0.265379	NA	Same	1.43728	0.187546
Patl2	9.45293	-0.24915	0.529475	-0.470561	0.637954	NA	Same	1.41506	1.18086
Tmem86a	1058.78	-0.309531	0.106265	-2.91283	0.00358167	0.0515933	Same	161.557	129.13
Plce1	548.678	0.160343	0.140257	1.14321	0.252952	0.549475	Same	68.8079	76.6887
Gpr21	7.99996	-0.107209	0.680478	-0.157549	0.874812	NA	Same	1.11426	1.05318
Olfr518	0.115103	-0.510795	3.22593	-0.158341	0.874188	NA	Same	0	0.0254165
Olfr420	0.129782	-0.510795	3.22593	-0.158341	0.874188	NA	Same	0	0.0288997
Olfr1340	0.0476703	-0.991687	3.22593	-0.307412	0.75853	NA	Same	0	0.010585
Aknad1	5.63732	-0.90078	0.712891	-1.26356	0.206388	NA	Same	1.0217	0.570878
Pde2a	342.494	0.142782	0.125394	1.13866	0.254843	0.551585	Same	43.6772	47.5886
Rhbdf2	182.526	-0.281095	0.148293	-1.89554	0.0580209	0.2586	Same	27.6514	22.4811
Mtmr11	146.333	0.31137	0.158998	1.95833	0.0501909	0.239944	Same	17.1986	21.2833
Rps27l	358.547	0.0304361	0.11805	0.257823	0.796543	0.916955	Same	47.6506	48.3818
Ppa1	257.495	-0.239868	0.111125	-2.15855	0.0308852	0.18409	Same	38.33	32.0866
Mfap3l	552.118	0.140114	0.148802	0.941611	0.346392	0.644502	Same	70.5196	76.6044
Ifi30	256.749	-0.206194	0.102732	-2.00711	0.0447375	0.22637	Same	37.5824	32.3984
Cpvl	1.55002	1.18255	1.5082	0.784081	0.432993	NA	Same	0.108668	0.274457
Nipbl	1598.67	0.166414	0.0883953	1.88261	0.0597528	0.262673	Same	200.86	223.515
Rbm12b1	141.522	0.157683	0.14212	1.10951	0.267212	0.565614	Same	17.7873	19.8321
1700029P11Rik	3.37903	-0.255086	1.09324	-0.23333	0.815506	NA	Same	0.504484	0.425876
Defa29	0.519142	1.36279	2.96065	0.4603	0.645301	NA	Same	0	0.115465
1810012K16Rik	2.32383	-0.535885	0.914896	-0.585734	0.558054	NA	Same	0.401614	0.25579
Ascl5	0.271498	-1.23214	3.22593	-0.381948	0.7025	NA	Same	0.0575068	0.0211701
Nox4	55.1024	0.0834272	0.283433	0.294345	0.768494	0.904933	Same	7.23281	7.55205
Eral1	222.474	-0.10443	0.137847	-0.75758	0.448703	0.723618	Same	31.4337	28.9046
Insm2	1.89941	-1.14454	1.14381	-1.00063	0.317004	NA	Same	0.389834	0.1651
Nqo2	253.104	-0.325783	0.172535	-1.88821	0.0589977	0.261273	Same	38.9507	30.6773
4930526I15Rik	109.497	0.0710572	0.161054	0.441201	0.659068	0.849151	Same	14.4231	14.9249
4930511M06Rik	12.5486	0.2614	0.578388	0.451946	0.651308	NA	Same	1.52782	1.80647
1110038B12Rik	232.018	-0.228031	0.171061	-1.33304	0.18252	0.467968	Same	34.5361	29.012
1110020A21Rik	6.27364	0.571324	0.616172	0.927215	0.353815	NA	Same	0.635754	0.980203
Angel2	614.96	-0.0221045	0.098256	-0.224968	0.822004	0.928697	Same	84.1168	81.6464
Cpeb3	100.056	0.0135045	0.204052	0.0661815	0.947233	0.980909	Same	13.257	13.5105
Armh3	100.376	0.0279609	0.178897	0.156296	0.8758	0.952079	Same	13.4353	13.5398
Dhx30	939.258	0.00111185	0.0614966	0.0180798	0.985575	0.994582	Same	127.169	125.541
Marchf1	14.852	0.246593	0.457691	0.538777	0.590041	NA	Same	1.7943	2.12935
Efemp2	775.714	-0.067164	0.093735	-0.716531	0.473664	0.741535	Same	107.827	101.657
Mmaa	94.5592	0.199493	0.196855	1.0134	0.31087	0.609609	Same	11.6694	13.3589
4933406K04Rik	1.11043	0.621254	1.43421	0.433169	0.664892	NA	Same	0.102688	0.179405
Npy4r	0.831786	2.04818	1.92459	1.06422	0.287229	NA	Same	0	0.18631
Raet1b	0	NA	NA	NA	NA	NA	Same	0	0
Gpr12	1.07084	-1.44899	1.61512	-0.897143	0.369642	NA	Same	0.229663	0.0846734
Cstf2	823.435	0.116921	0.0896652	1.30397	0.192243	0.479719	Same	106.001	113.583
Hap1	294.11	-0.31017	0.094642	-3.2773	0.00104805	0.0239398	Same	44.8973	35.9103
Gabra6	0.129782	-0.510795	3.22593	-0.158341	0.874188	NA	Same	0	0.0288997
Ugt1a1	0.131589	-0.510795	3.22593	-0.158341	0.874188	NA	Same	0	0.0298358
Ormdl2	89.743	0.0160425	0.223191	0.0718779	0.942699	0.978486	Same	12.0307	12.0205
Tec	50.7878	0.320754	0.220723	1.4532	0.146168	0.417459	Same	5.94556	7.40495
Tom1	41.6385	-0.115966	0.243524	-0.476201	0.633932	0.838576	Same	5.93008	5.39025
Sgpl1	1274.5	0.00251197	0.0793498	0.0316569	0.974746	0.990087	Same	171.874	170.603
Ang5	0	NA	NA	NA	NA	NA	Same	0	0
Hvcn1	27.466	-0.313873	0.28448	-1.10332	0.269887	0.568716	Same	4.13733	3.38015
1700109H08Rik	11.5293	2.22167	0.671937	3.30637	0.000945137	NA	Same	0.49234	2.24123
Nmrk2	1.32119	0.0606593	1.35032	0.0449222	0.964169	NA	Same	0.165993	0.186016
Pi4k2b	289.725	0.242455	0.107507	2.25524	0.0241182	0.160884	Same	35.0925	41.3904
Rtn4ip1	90.2555	0.0086096	0.167821	0.0513024	0.959085	0.986216	Same	12.2111	12.0711
Sdr42e1	18.51	-0.0016937	0.355726	-0.00476125	0.996201	NA	Same	2.53438	2.46361
Ahctf1	1269.64	0.319089	0.0732965	4.3534	1.34040339966535e-05	0.00144654	Same	148.904	184.567
Stk31	340.151	0.0975379	0.116462	0.837505	0.402309	0.690925	Same	44.247	46.7058
Ctrb1	13.7887	-0.324038	0.587943	-0.551138	0.581539	NA	Same	2.14471	1.67496
C330018D20Rik	110.224	0.120127	0.187353	0.641179	0.521406	0.772284	Same	14.03	15.2925
Ankrd55	11.7129	0.471682	0.627803	0.751321	0.452459	NA	Same	1.28961	1.77145
Sema3d	216.208	0.605608	0.209169	2.8953	0.00378792	0.0534663	Same	22.1708	33.5887
Wdr82	1837.75	-0.0491124	0.0636955	-0.771051	0.440677	0.717708	Same	253.152	242.364
Slc6a19	2.41608	-0.843132	1.0364	-0.813519	0.415921	NA	Same	0.452776	0.245027
4933430I17Rik	18.0825	0.310402	0.400106	0.7758	0.437867	NA	Same	2.17087	2.61492
Dao	1.85493	-0.194181	1.19802	-0.162084	0.87124	NA	Same	0.286783	0.228368
E2f3	368.051	0.0798368	0.0963962	0.828215	0.407549	0.694691	Same	47.9378	50.3957
Usp17lc	0.160779	-0.510795	3.22593	-0.158341	0.874188	NA	Same	0	0.0352979
Zbtb39	718.414	-0.0913011	0.119513	-0.76394	0.444903	0.720298	Same	100.446	93.6185
1810058I24Rik	382.693	-0.146626	0.09634	-1.52197	0.128018	0.389765	Same	54.9466	49.0316
Klkb1	23.0618	0.309742	0.3644	0.850007	0.395321	0.68508	Same	2.72852	3.33654
Neurog1	0.0953406	-0.510795	3.22593	-0.158341	0.874188	NA	Same	0	0.0211701
Neurod2	4.60331	-2.12203	0.678118	-3.12929	0.00175228	NA	Same	1.18074	0.254656
Hspb1	534.576	-0.245858	0.109037	-2.25481	0.0241453	0.160884	Same	79.4752	66.5709
Neb	151.364	0.746731	0.19349	3.85928	0.000113721	0.00629097	Up	14.3537	24.2642
Ptger3	8.7596	-0.297685	0.537834	-0.553488	0.579929	NA	Same	1.30849	1.08385
Ptcra	2.87441	-0.911769	1.16283	-0.784095	0.432984	NA	Same	0.549642	0.284272
Pstpip1	15.4498	-0.0440515	0.453196	-0.0972018	0.922566	NA	Same	2.12937	2.0471
Scn1b	20.9533	-0.0289278	0.51157	-0.0565472	0.954906	NA	Same	2.85533	2.78717
Slc20a1	1598.25	0.00416411	0.275693	0.0151042	0.987949	0.995337	Same	216.894	214.047
Csnk1g2	1149.71	-0.10823	0.0628361	-1.72242	0.0849943	0.315569	Same	161.972	149.293
Gm12348	0.151807	-0.510795	3.22593	-0.158341	0.874188	NA	Same	0	0.0340576
Olfr1333	0	NA	NA	NA	NA	NA	Same	0	0
Olfr741	0	NA	NA	NA	NA	NA	Same	0	0
Zc2hc1c	45.7158	-0.432537	0.276553	-1.56403	0.117811	0.372951	Same	7.35968	5.35514
Rap2c	995.635	0.256024	0.0822827	3.11152	0.0018613	0.0341783	Same	120.362	142.51
Nkx2-3	8.3199	-0.917782	0.707929	-1.29643	0.194827	NA	Same	1.56142	0.827108
Aplf	82.3218	-0.327926	0.199226	-1.646	0.0997641	0.343307	Same	12.7304	9.95012
Fam13c	63.2264	-0.0939108	0.242272	-0.387625	0.698293	0.873348	Same	8.83478	8.28206
Tex33	0.4024	0.98258	2.21649	0.443305	0.657545	NA	Same	0	0.0901349
Phospho2	164.829	0.114111	0.161645	0.705934	0.480229	0.74549	Same	21.4053	22.6274
Col20a1	51.9977	-0.0436066	0.434771	-0.100298	0.920108	0.969907	Same	7.2411	6.82779
Fgd6	329.214	-0.0469612	0.119844	-0.391854	0.695166	0.870926	Same	45.3081	43.4592
Ccdc60	12.1314	0.371179	0.543788	0.682581	0.494872	NA	Same	1.4328	1.76452
Trerf1	840.093	-0.0415228	0.113152	-0.366964	0.713646	0.882161	Same	115.154	111.227
Ctnnd1	2934.24	0.0166613	0.0924374	0.180244	0.856961	0.943021	Same	392.536	394.298
Stxbp1	397.354	-0.0315901	0.134779	-0.234385	0.814686	0.926106	Same	54.3316	52.739
Zfp275	2318.69	0.00874819	0.120091	0.0728464	0.941928	0.978368	Same	311.14	310.778
Acer2	94.1307	-0.363991	0.274641	-1.32533	0.185061	0.471187	Same	14.6006	11.2827
Pdzd4	368.584	-0.00847284	0.0987782	-0.0857764	0.931644	0.974492	Same	50.3098	49.0738
Matn4	53.5112	-0.236213	0.325498	-0.725697	0.468024	0.736948	Same	7.90294	6.71194
Scn1a	23.0744	-0.23415	0.433812	-0.53975	0.589369	0.814147	Same	3.43907	2.89264
C87198	0.162774	-0.11648	3.22033	-0.0361703	0.971147	NA	Same	0	0.0360016
Adh5	910.547	0.0624119	0.0897689	0.695251	0.486898	0.74831	Same	120.154	123.806
Tmcc2	263.453	-0.124203	0.109358	-1.13574	0.256064	0.55286	Same	37.4084	33.995
Hnrnph3	466.944	0.0339482	0.0914729	0.371128	0.710542	0.880222	Same	62.2226	63.0935
Il1r1	308.733	0.0869532	0.128984	0.674139	0.500223	0.758661	Same	40.5085	42.1354
Gm3417	0	NA	NA	NA	NA	NA	Same	0	0
Odf2	665.918	0.129703	0.086565	1.49833	0.134048	0.399648	Same	85.2861	92.2451
Stx8	47.8349	-0.247934	0.266602	-0.929981	0.352381	0.650056	Same	7.16784	5.9215
S100pbp	959.426	0.0244064	0.108707	0.224514	0.822357	0.928733	Same	127.821	129.326
A930041C12Rik	2.44049	0.0165742	1.157	0.0143252	0.988571	NA	Same	0.344107	0.321467
BC051537	1.58081	-0.22256	1.38756	-0.160396	0.872569	NA	Same	0.229663	0.197266
Nt5c3b	739.913	-0.175243	0.109337	-1.60277	0.108985	0.358993	Same	107.508	94.0054
Gpr179	53.3564	-0.134086	0.271628	-0.493641	0.62156	0.83274	Same	7.74166	6.82247
2310057J18Rik	0	NA	NA	NA	NA	NA	Same	0	0
Gm16157	2.72506	3.75709	1.25956	2.98286	0.00285569	NA	Same	0	0.608677
Gtf2ird1	508.516	-0.20067	0.113483	-1.76829	0.0770132	0.299367	Same	74.9412	64.0664
Zfp37	159.639	0.0372386	0.18695	0.19919	0.842114	0.938248	Same	21.1657	21.5993
Pbx1	2353.19	0.196018	0.122257	1.60332	0.108863	0.358771	Same	292.971	331.978
Lbx2	24.3813	0.203799	0.356413	0.571805	0.567454	0.80094	Same	2.96851	3.45831
Lbx1	0.9139	-4.25996	2.84725	-1.49617	0.13461	NA	Same	0.308063	0
Lats1	1250.31	0.26779	0.0667017	4.01474	5.95126084065401e-05	0.00419007	Same	150.141	179.544
Lat	9.69785	0.727845	0.793816	0.916894	0.359198	NA	Same	0.968059	1.52827
Lasp1	1765.91	-0.269549	0.0744815	-3.619	0.000295743	0.0104111	Same	265.542	218.19
Laptm5	77.6973	-0.143679	0.197565	-0.727251	0.467072	0.736594	Same	11.2355	9.94518
Ing1	483.3	-0.140638	0.0850964	-1.65269	0.0983947	0.340509	Same	68.9416	62.1674
Actn3	132.637	0.0702499	0.168154	0.417771	0.676114	0.858908	Same	17.5137	18.0097
Slc9b1	15.356	0.056174	0.450586	0.124669	0.900786	NA	Same	2.05524	2.07697
Nalcn	25.2806	-0.153474	0.399737	-0.383939	0.701024	0.874768	Same	3.61806	3.26179
Mir6981	0.305247	0.560884	2.80465	0.199983	0.841494	NA	Same	0	0.0676139
Aadacl3	0.837048	1.03349	1.72692	0.598456	0.549536	NA	Same	0.0573247	0.150076
Bglap	0.233282	0.245353	2.95563	0.0830121	0.933842	NA	Same	0	0.0515273
Klk1b3	1.13097	0.133017	1.67615	0.0793585	0.936747	NA	Same	0.172133	0.141556
Cnga1	21.1598	-1.11488	0.544673	-2.04687	0.0406707	NA	Same	4.1648	1.93883
Ccr10	21.7186	-0.298268	0.313111	-0.952597	0.340794	NA	Same	3.28928	2.67179
Ccr8	0	NA	NA	NA	NA	NA	Same	0	0
Ccr7	2.82131	-1.51059	0.908646	-1.66247	0.0964196	NA	Same	0.619133	0.220595
Clk4	452.888	0.575401	0.194757	2.95446	0.00313216	0.0475093	Same	47.6432	69.7159
Lta4h	309.548	-0.0514646	0.121725	-0.422795	0.672445	0.857129	Same	42.9226	40.7877
Tmem116	5.97742	-1.6162	0.740798	-2.1817	0.0291317	NA	Same	1.377	0.431413
Mast2	1560.52	0.0651777	0.0729608	0.893325	0.371683	0.665282	Same	205.223	212.378
Pigv	147.027	-0.101231	0.129545	-0.781429	0.43455	0.713111	Same	20.8151	19.0565
Klrb1a	3.62952	0.720986	1.03493	0.696652	0.48602	NA	Same	0.344312	0.581577
Cabyr	10.6855	0.311514	0.522884	0.595761	0.551335	NA	Same	1.24518	1.54807
Mtif2	327.213	0.377117	0.0961122	3.92372	8.71919083625975e-05	0.00529018	Same	37.6631	48.1222
Blcap	425.403	-0.0786731	0.105315	-0.747029	0.455046	0.727986	Same	59.381	55.6564
Sgk1	177.262	-0.0245753	0.167859	-0.146404	0.883602	0.955209	Same	24.0994	23.5476
Timp3	3182.9	0.0553677	0.0708378	0.781612	0.434443	0.713111	Same	420.168	432.042
Sertad1	92.1688	-0.458006	0.185245	-2.47242	0.01342	0.114733	Same	14.9988	10.6575
Bace1	870.826	-0.00419489	0.0755471	-0.0555268	0.955719	0.984662	Same	118.079	116.191
Ash2l	751.887	-0.041441	0.0862889	-0.480259	0.631044	0.836953	Same	103.358	99.4342
Smarcal1	360.746	0.0884846	0.105953	0.835129	0.403645	0.691286	Same	46.8993	49.3964
Dusp14	40.5325	-0.375953	0.261896	-1.43551	0.151143	0.425203	Same	6.32996	4.86987
Cd248	995.897	-0.26026	0.123004	-2.11587	0.0343561	0.195815	Same	148.707	123.463
Npy5r	1.02629	2.32699	1.58896	1.46447	0.143066	NA	Same	0	0.229722
Npy1r	14.785	0.82266	0.522605	1.57415	0.115452	NA	Same	1.39807	2.39073
Cbx5	5487.21	0.306532	0.0659294	4.64939	3.32918138386861e-06	0.000569247	Same	648.501	795.045
Bclaf3	288.014	0.369445	0.111273	3.32016	0.000899648	0.0213419	Same	32.864	42.5203
Zbtb3	32.0494	-0.276783	0.280818	-0.985632	0.324314	0.621988	Same	4.7936	3.96285
Abcc8	39.0309	0.303407	0.282594	1.07365	0.282981	0.581921	Same	4.73226	5.61015
4930583I09Rik	0	NA	NA	NA	NA	NA	Same	0	0
Nr6a1	173.773	0.279905	0.165329	1.69302	0.0904523	0.32547	Same	20.6989	25.0844
Fut10	220.081	0.0107694	0.164288	0.0655519	0.947735	0.981119	Same	29.5255	29.5841
Tmem200a	76.3484	-0.0480718	0.180488	-0.266344	0.789975	0.914248	Same	10.6166	10.0212
Rgs7bp	49.1463	-0.0297253	0.215472	-0.137954	0.890276	0.958726	Same	6.67054	6.55216
Ak7	41.8747	-0.206124	0.223039	-0.924161	0.355402	0.652703	Same	6.10858	5.29515
Pold3	396.307	0.0470528	0.0977429	0.481393	0.630237	0.836799	Same	52.7155	53.5645
Cds2	1156.92	-0.00746695	0.108584	-0.0687664	0.945176	0.97978	Same	156.228	154.415
Armc9	72.3375	-0.183703	0.180959	-1.01516	0.310028	0.608998	Same	10.5406	9.18781
Asb10	14.2131	-0.484101	0.429832	-1.12625	0.260058	NA	Same	2.32597	1.64176
Ppp1r3c	109.769	0.199597	0.20295	0.983481	0.325371	0.623193	Same	13.5939	15.4929
Slc22a5	165.188	0.293276	0.158636	1.84873	0.0644967	0.273076	Same	19.6668	23.8221
1600023N17Rik	5.35247	0.248939	0.852582	0.291982	0.7703	NA	Same	0.628087	0.776833
Dlk1	7789.49	-0.261996	0.0958447	-2.73355	0.00626551	0.0723929	Same	1168.48	965.471
Slc7a7	58.8413	-0.367877	0.221345	-1.66201	0.096511	0.337136	Same	9.0638	7.11934
Gm3500	0.131589	-0.510795	3.22593	-0.158341	0.874188	NA	Same	0	0.0298358
Tcf7l2	440.991	-0.0872236	0.106492	-0.819065	0.412749	0.69835	Same	61.801	57.5568
Bcl2l2	810.674	-0.162547	0.11205	-1.45066	0.146873	0.41837	Same	117.432	103.429
Anxa4	200.493	0.00786119	0.147605	0.0532583	0.957526	0.985598	Same	27.0791	26.8029
Rgl1	414.101	-0.0498556	0.146649	-0.339964	0.733883	0.889618	Same	57.3671	54.5633
Psme3	1100.3	0.0422549	0.0756462	0.558586	0.576445	0.806656	Same	146.273	148.891
Tmem19	320.91	-0.12694	0.0891619	-1.4237	0.154533	0.430692	Same	45.5859	41.4228
Mrpl42	119.734	-0.119382	0.191424	-0.623653	0.532856	0.778866	Same	17.1331	15.4248
Herc4	685.786	0.0704635	0.0876548	0.803875	0.421469	0.704732	Same	89.9998	93.4299
Aup1	495.787	-0.138136	0.126489	-1.09209	0.274795	0.574278	Same	71.1955	63.6844
Hadhb	271.387	0.00105742	0.126314	0.00837137	0.993321	0.997183	Same	36.6604	36.2363
Agbl5	617.187	0.105432	0.144497	0.729651	0.465604	0.735384	Same	80.2105	84.9591
Pvr	155.981	-0.0475836	0.167888	-0.283424	0.776852	0.909158	Same	21.3692	20.649
Zmym2	896.102	0.290326	0.0719827	4.03328	5.50038712109598e-05	0.00395727	Same	106.786	129.221
Mir3084-2	0	NA	NA	NA	NA	NA	Same	0	0
Nol8	340.027	0.101508	0.10158	0.999285	0.317657	0.61525	Same	43.9083	46.8361
Anxa6	1577.03	-0.196028	0.0721177	-2.71817	0.00656443	0.0744421	Same	230.507	199.443
H60c	2.82228	1.00107	1.08855	0.919638	0.357762	NA	Same	0.229663	0.47531
Sh3gl1	643.857	-0.209482	0.0749319	-2.79563	0.0051799	0.0652618	Same	94.7126	80.9783
Cpt1c	295.156	0.00631685	0.134298	0.0470362	0.962484	0.987254	Same	39.8698	39.5643
Map2k7	1077.73	0.0257381	0.0998605	0.257741	0.796607	0.916955	Same	144.759	145.059
Lrrc73	30.2404	-0.646739	0.27802	-2.32623	0.0200061	0.14346	Same	5.25156	3.28918
Zfp936	14.127	0.859801	0.60509	1.42095	0.155332	NA	Same	1.31931	2.29353
Cmip	611.725	-0.0527922	0.0790837	-0.667548	0.504422	0.761958	Same	84.2346	80.72
Dpy30	148.73	-0.0924892	0.13397	-0.690374	0.489959	0.751022	Same	20.9846	19.3278
Gm4710	0.0575516	-0.991687	3.22593	-0.307412	0.75853	NA	Same	0	0.0127083
Ect2	562.625	0.0746876	0.121552	0.614449	0.538918	0.783243	Same	73.7596	76.6599
Rpl31	991.627	-0.307921	0.063325	-4.86255	1.15883590511042e-06	0.000299161	Same	151.237	121.292
Insig2	275.727	-0.00814051	0.125754	-0.0647336	0.948386	0.981349	Same	37.4485	36.7443
4921509O07Rik	1.0251	1.32896	1.7549	0.757285	0.448879	NA	Same	0.0575068	0.18827
Prl7c1	0	NA	NA	NA	NA	NA	Same	0	0
Cers3	21.6485	0.0976727	0.383452	0.25472	0.79894	NA	Same	2.85982	2.96052
Ldb2	509.24	0.162179	0.145708	1.11304	0.265691	0.563662	Same	64.6123	71.037
Ncoa7	573.704	0.0606091	0.100938	0.600458	0.548201	0.788897	Same	75.7051	77.944
Cmah	14.4463	-0.599573	0.458865	-1.30664	0.191335	NA	Same	2.46384	1.60906
Vps13d	950.841	0.295232	0.149082	1.98033	0.0476662	0.234802	Same	112.311	137.515
Adra2b	6.95158	-0.387776	0.661097	-0.586565	0.557496	NA	Same	1.09933	0.828419
Zfp59	113.815	-0.0496327	0.159361	-0.311448	0.75546	0.898013	Same	15.6863	15.0218
Mir802	0	NA	NA	NA	NA	NA	Same	0	0
Commd6	95.5059	0.0251718	0.179851	0.139959	0.888693	0.957591	Same	12.6383	12.9126
Tmem42	60.7265	-0.07474	0.260785	-0.286597	0.774421	0.907201	Same	8.53193	7.91888
Traf7	868.26	0.0918563	0.119058	0.771528	0.440394	0.717708	Same	113.447	118.977
H2al2b	0	NA	NA	NA	NA	NA	Same	0	0
Vmn1r151	0	NA	NA	NA	NA	NA	Same	0	0
Mynn	408.314	0.180216	0.097223	1.85363	0.063792	0.271693	Same	50.9935	57.3658
Rab27b	20.7941	0.368275	0.347701	1.05917	0.289521	NA	Same	2.37084	3.07098
E230029C05Rik	1.24779	-0.61721	1.39463	-0.442562	0.658082	NA	Same	0.229458	0.130807
Olfr1216	0	NA	NA	NA	NA	NA	Same	0	0
Olfr1223	0	NA	NA	NA	NA	NA	Same	0	0
Olfr1225	0	NA	NA	NA	NA	NA	Same	0	0
1700125G02Rik	0.0575516	-0.991687	3.22593	-0.307412	0.75853	NA	Same	0	0.0127083
1700045H11Rik	0	NA	NA	NA	NA	NA	Same	0	0
Bmp3	9.36771	-0.154031	0.75521	-0.203958	0.838387	NA	Same	1.34205	1.1996
Il6ra	47.6771	0.135839	0.255872	0.530888	0.595496	0.818027	Same	6.00913	6.65047
Meis2	279.964	0.160827	0.197485	0.814376	0.41543	0.700019	Same	35.6062	39.0425
Kcnd1	66.487	-0.0432547	0.184639	-0.234266	0.814778	0.926131	Same	9.23235	8.75558
Kcnc3	16.9709	0.370283	0.534987	0.692134	0.488853	NA	Same	2.05766	2.44919
Tnfrsf18	46.4405	0.153873	0.393581	0.390956	0.695829	0.871508	Same	5.89052	6.4945
Foxa3	15.6308	0.154373	0.410313	0.376231	0.706745	NA	Same	1.94308	2.19207
Foxa1	96.1938	-0.152369	0.162848	-0.935655	0.349451	0.647281	Same	13.9057	12.2673
Jpt1	819.179	-0.267589	0.0836167	-3.20019	0.00137337	0.0287493	Same	123.036	101.316
Hmgcs2	430.477	-0.528103	0.24383	-2.16587	0.0303211	0.181792	Same	71.2901	48.8731
Tnnc1	23.6078	0.674053	0.40068	1.68227	0.0925159	0.329331	Same	2.37216	3.70348
Klra6	0	NA	NA	NA	NA	NA	Same	0	0
Serpina3c	11.5634	0.320048	0.68493	0.467272	0.640306	NA	Same	1.32102	1.69224
Klk1b8	0	NA	NA	NA	NA	NA	Same	0	0
Gsta1	2.33559	-2.49312	1.21644	-2.04952	0.0404116	NA	Same	0.631095	0.106972
Ankdd1a	1.44732	-0.23171	1.38451	-0.167359	0.867088	NA	Same	0.205375	0.186561
St3gal2	1228.78	-0.192435	0.154972	-1.24174	0.214333	0.505086	Same	178.768	155.392
Tbca	159.978	-0.31782	0.11624	-2.73416	0.00625397	0.0723797	Same	24.5403	19.488
Gm11351	0	NA	NA	NA	NA	NA	Same	0	0
Pacsin3	197.96	-0.365485	0.128842	-2.83669	0.00455834	0.0601957	Same	30.7751	23.8313
Ush1c	7.34556	0.335146	0.836981	0.400423	0.688845	NA	Same	0.860576	1.07155
Hp	25.1387	-1.90644	0.540439	-3.52757	0.000419389	0.0130505	Down	5.94854	1.60288
Ceacam2	3.04082	-0.789656	0.933356	-0.846039	0.397531	NA	Same	0.533795	0.317701
Slc25a4	1816.85	-0.151278	0.0735072	-2.058	0.0395903	0.211565	Same	260.684	232.817
Ang	4.86108	0.0846055	0.748081	0.113097	0.909954	NA	Same	0.618974	0.675276
Amy1	11.9388	-0.327608	0.484506	-0.676169	0.498933	NA	Same	1.84617	1.43763
Bgn	4229.03	-0.544457	0.18392	-2.96029	0.00307351	0.0469663	Same	703.903	477.481
Mir19b-1	0	NA	NA	NA	NA	NA	Same	0	0
Ctnnb1	8241.78	-0.0686207	0.067543	-1.01596	0.30965	0.608486	Same	1144.01	1081.07
Ctsl	7020.02	-0.157473	0.165369	-0.95225	0.34097	0.640401	Same	1007.01	896.629
Ctsd	1676.32	-0.0891667	0.0857397	-1.03997	0.298354	0.59703	Same	235.093	218.434
Sec61g	163.868	-0.0420981	0.190784	-0.220658	0.825359	0.929991	Same	22.4578	21.6809
Myh6	178.702	-0.0418059	0.157969	-0.264646	0.791282	0.914831	Same	24.7178	23.6153
Pik3c2a	1064.63	0.347148	0.0936907	3.70526	0.000211172	0.00852259	Same	123.336	155.746
6230400D17Rik	18.74	0.549251	0.466932	1.1763	0.239475	NA	Same	2.02917	2.84522
4930584F24Rik	0	NA	NA	NA	NA	NA	Same	0	0
Lpar5	2.49563	0.923806	1.24784	0.740323	0.459104	NA	Same	0.205375	0.420442
Rnf20	921.326	0.06873	0.0881419	0.779765	0.435529	0.713827	Same	121.141	125.361
Gm38509	1.24128	0.0654802	1.90141	0.0344377	0.972528	NA	Same	0.154031	0.174443
Prxl2a	405.355	-0.608593	0.160307	-3.79642	0.000146802	0.00721191	Down	69.1813	44.7121
4921525O09Rik	0.874203	2.12418	1.8419	1.15325	0.248807	NA	Same	0	0.195109
Rorb	12.1426	0.066441	0.520719	0.127595	0.89847	NA	Same	1.6165	1.63762
Tbx2	1236.31	0.219349	0.142491	1.53939	0.12371	0.383329	Same	152.863	175.104
Trpc5	9.55	-0.78023	0.534013	-1.46107	0.143997	NA	Same	1.74364	0.976662
Fam149b	211.59	-0.0521618	0.114677	-0.454857	0.649212	0.845704	Same	29.0368	28.0169
Pus1	136.468	-0.0997208	0.13466	-0.740539	0.458973	0.730605	Same	19.2788	17.7072
Aldh18a1	467.683	-0.103198	0.10214	-1.01036	0.312324	0.611276	Same	65.9062	60.7972
Gdi2	1976.07	0.0618173	0.0541268	1.14208	0.253419	0.549974	Same	259.891	268.801
Drd4	12.5607	-0.454724	0.447654	-1.01579	0.309728	NA	Same	2.04463	1.46205
Drd3	1.2865	2.67392	1.51979	1.7594	0.0785094	NA	Same	0	0.287715
Dpep1	82.9381	-0.0670126	0.205534	-0.326041	0.744393	0.893105	Same	11.4389	10.9001
Pkib	3.85921	0.361459	0.866346	0.417223	0.676515	NA	Same	0.423076	0.579654
Crx	2.04244	-0.907861	1.15873	-0.783499	0.433334	NA	Same	0.401432	0.195147
Dmbt1	7.88982	1.26248	0.652403	1.93512	0.0529751	NA	Same	0.537726	1.40655
Epha6	17.4303	-0.237135	0.47568	-0.498517	0.618119	NA	Same	2.60351	2.16953
Inka2	43.1946	0.245151	0.245078	1.0003	0.317166	0.615201	Same	5.18159	6.19206
Rhot1	485.779	0.166924	0.0977576	1.70753	0.0877231	0.320289	Same	60.7708	68.1016
Ncmap	11.7708	-0.238868	0.592809	-0.402943	0.68699	NA	Same	1.72851	1.47779
Cacfd1	331.652	-0.129791	0.105823	-1.2265	0.220012	0.510968	Same	47.5476	42.6075
Gm19276	0.441828	1.13171	2.50319	0.452106	0.651192	NA	Same	0	0.0985103
Jarid2	704.04	-0.148239	0.0904057	-1.63971	0.101065	0.346195	Same	101.163	90.2299
St7l	115.027	0.079218	0.16402	0.482977	0.629112	0.835892	Same	14.9276	15.7551
Arhgap15	2.3441	0.317352	1.2289	0.258241	0.796221	NA	Same	0.287147	0.336305
Mag	15.4035	0.264337	0.529618	0.499109	0.617703	NA	Same	1.88612	2.20479
Zfp467	665.679	-0.0878519	0.094184	-0.932769	0.350939	0.648739	Same	93.5241	86.7415
Ranbp17	46.5839	0.313448	0.253249	1.23771	0.215825	0.507195	Same	5.5331	6.7469
Gm14391	0	NA	NA	NA	NA	NA	Same	0	0
Vmn2r89	0	NA	NA	NA	NA	NA	Same	0	0
Pecam1	495.849	-0.20138	0.119271	-1.68843	0.0913293	0.327284	Same	72.6098	62.4896
Aldh1l1	151.081	-0.0276027	0.140401	-0.196599	0.844141	0.938838	Same	20.6986	20.0277
Stk32c	51.381	-0.363238	0.367475	-0.988468	0.322923	0.620645	Same	7.96491	6.17068
Gm16430	0	NA	NA	NA	NA	NA	Same	0	0
Maf1	593.448	-0.215461	0.132132	-1.63065	0.102963	0.349566	Same	87.0639	74.6541
Lrrc63	10.5658	0.508925	0.474503	1.07254	0.283477	NA	Same	1.11784	1.61673
Krt28	5.65178	-0.553697	0.638476	-0.867217	0.385823	NA	Same	0.938793	0.647255
Aoc1	2.33499	0.412241	1.61069	0.25594	0.797997	NA	Same	0.274821	0.344684
Itch	772.076	0.279585	0.087001	3.21358	0.00131092	0.0277041	Same	92.4118	111.091
Slc30a6	120.505	-0.199167	0.186294	-1.0691	0.285024	0.583181	Same	17.7255	15.1938
Prmt1	1145.52	-0.10401	0.0713788	-1.45716	0.145072	0.415945	Same	161.997	148.608
Mpl	6.74838	1.01098	0.725952	1.39263	0.163732	NA	Same	0.537726	1.14811
Rhbdl3	200.158	0.0610661	0.130514	0.46789	0.639863	0.841185	Same	26.5566	27.1572
Lin54	266.086	0.191757	0.132385	1.44848	0.147484	0.41948	Same	33.3482	37.3145
Ifnz	0.0657947	-0.991687	3.22593	-0.307412	0.75853	NA	Same	0	0.0149179
Rpain	120.156	0.121906	0.209971	0.580584	0.561521	0.797573	Same	15.5316	16.5895
Arih2	412.327	0.0217303	0.136538	0.159152	0.873549	0.950882	Same	54.9076	55.6294
Osbpl3	90.1698	-0.30489	0.263713	-1.15614	0.247622	0.543003	Same	13.5935	11.1072
Cmtm7	169.396	-0.434586	0.133799	-3.24804	0.00116203	0.0257564	Same	27.2622	19.8078
Cbfa2t3	744.454	-0.190167	0.152477	-1.24719	0.212329	0.502601	Same	108.174	94.2724
Senp6	1257.02	0.181222	0.0701255	2.58425	0.00975916	0.0953891	Same	156.843	176.706
Wdr18	423.681	-0.121311	0.0869492	-1.39519	0.162958	0.442081	Same	60.228	54.6704
Thap3	100.525	-0.207325	0.168255	-1.23221	0.217871	0.509205	Same	14.7616	12.6722
Mtpap	308.124	0.172179	0.110844	1.55334	0.120343	0.377426	Same	38.7563	43.1714
Ube2dnl2	1.84322	-0.977396	1.52705	-0.640056	0.522136	NA	Same	0.344677	0.178801
Peli3	41.384	0.0461716	0.308162	0.149829	0.8809	0.954091	Same	5.36345	5.65374
Gm5741	1.95675	1.50607	1.24166	1.21296	0.225147	NA	Same	0.143391	0.343377
Defa35	0	NA	NA	NA	NA	NA	Same	0	0
Vmn1r90	0	NA	NA	NA	NA	NA	Same	0	0
Gm3139	0	NA	NA	NA	NA	NA	Same	0	0
Gm39653	0.228568	0.233545	2.9743	0.0785208	0.937414	NA	Same	0	0.0509195
Zfp169	86.6273	-0.0452525	0.201085	-0.225041	0.821947	0.928697	Same	11.9852	11.4388
Gm2721	0.361796	0.8559	3.17715	0.269392	0.787628	NA	Same	0	0.0806689
Tmem241	83.8089	0.116305	0.201496	0.577207	0.5638	0.798944	Same	10.7353	11.5634
Tcf20	670.667	0.137928	0.124288	1.10974	0.267112	0.565492	Same	84.9479	93.3042
Cacnb1	126.846	-0.14676	0.238574	-0.615154	0.538453	0.782826	Same	18.4509	16.2107
H2al1d	0	NA	NA	NA	NA	NA	Same	0	0
H2al1c	0	NA	NA	NA	NA	NA	Same	0	0
Podn	43.6237	-0.312742	0.250554	-1.2482	0.211958	0.502365	Same	6.69122	5.2983
Acr	2.89464	-0.684254	1.03826	-0.65904	0.50987	NA	Same	0.502798	0.315606
Crhr1	123.615	-0.121918	0.222101	-0.548931	0.583053	0.810899	Same	17.7848	15.8575
Asgr2	10.2775	-0.282782	0.70445	-0.401423	0.688109	NA	Same	1.60625	1.24215
Tet3	1675.51	0.115891	0.0677336	1.71099	0.0870834	0.319104	Same	214.993	231.513
Arhgap33	729.361	0.0367158	0.169237	0.216948	0.828249	0.931093	Same	97.707	98.4596
Nrap	148.77	-0.706677	0.295746	-2.38947	0.0168727	0.131896	Same	26.4216	15.8081
1700012B07Rik	17.5007	-0.0589723	0.466279	-0.126474	0.899357	NA	Same	2.4492	2.27601
Hoxc5	83.9682	0.453008	0.284601	1.59173	0.111445	0.363676	Same	9.31622	12.6309
Pianp	297.79	-0.559392	0.523527	-1.06851	0.285293	0.58342	Same	50.4107	33.304
Lpar6	193.653	0.151542	0.147978	1.02408	0.305795	0.60459	Same	24.723	26.8869
Rae1	318.824	-0.132588	0.100916	-1.31384	0.188901	0.476359	Same	45.4391	41.1263
4931406C07Rik	270.929	0.156805	0.131268	1.19454	0.232268	0.524735	Same	34.3852	37.721
Cnep1r1	452.756	0.251555	0.104686	2.40295	0.0162635	0.128991	Same	54.9546	64.6799
Snx16	111.675	0.130933	0.165195	0.792593	0.428015	0.708663	Same	14.1624	15.5263
Spata17	3.01533	1.15711	1.00421	1.15226	0.249214	NA	Same	0.217701	0.525031
Tbc1d30	39.1467	0.1721	0.345628	0.497934	0.618531	0.831309	Same	4.92747	5.48941
Asnsd1	603.677	0.0870524	0.0974142	0.893631	0.371519	0.665282	Same	78.776	82.5718
Kptn	116.706	0.0165233	0.161222	0.102488	0.918369	0.968772	Same	15.5166	15.7746
F9	4.92596	0.0147168	0.807938	0.0182153	0.985467	NA	Same	0.688943	0.648261
Ankra2	175.709	-0.188132	0.125955	-1.49364	0.135269	0.401929	Same	25.4577	22.3573
Capzb	731.501	-0.172865	0.0761712	-2.26943	0.0232419	0.157918	Same	105.715	93.1868
Nf2	1028.53	-0.024709	0.0745717	-0.331346	0.740383	0.892663	Same	140.637	136.617
Pex3	134.166	0.251024	0.155689	1.61235	0.106886	0.355011	Same	16.4214	19.0849
Trim24	563.046	0.152061	0.110263	1.37907	0.167874	0.449052	Same	71.6343	78.3691
Kmt5a	683.228	-0.260621	0.191053	-1.36413	0.172527	0.454844	Same	102.594	84.512
Cep57	158.517	0.127624	0.182003	0.701219	0.483167	0.746384	Same	20.5014	21.8869
Csn1s1	0.723407	-0.495973	2.00006	-0.247979	0.804151	NA	Same	0.114649	0.0863038
Tsc2	927.353	-0.0655837	0.109589	-0.598452	0.549538	0.789785	Same	129.26	121.742
Mapk7	685.755	-0.14907	0.0816364	-1.82603	0.0678464	0.279495	Same	98.7529	87.8621
Egflam	1686.54	-0.178239	0.0875691	-2.03541	0.0418101	0.21806	Same	244.518	214.231
Txk	3.16719	0.746373	0.988042	0.755406	0.450006	NA	Same	0.303586	0.504605
Adamts13	3.74147	-1.19509	0.864519	-1.38237	0.166858	NA	Same	0.77894	0.325605
Zfp862-ps	493.954	-0.0709984	0.120612	-0.58865	0.556096	0.794785	Same	68.6993	64.7269
D6Ertd474e	0.672208	-0.715191	2.36172	-0.302826	0.762022	NA	Same	0.114649	0.0741169
Gm3020	0	NA	NA	NA	NA	NA	Same	0	0
Olfr571	0	NA	NA	NA	NA	NA	Same	0	0
Olfr639	0	NA	NA	NA	NA	NA	Same	0	0
Olfr622	0.115103	-0.510795	3.22593	-0.158341	0.874188	NA	Same	0	0.0254165
Olfr609	0.594448	1.54857	1.76393	0.877906	0.379995	NA	Same	0	0.132351
Olfr610	0.0575516	-0.991687	3.22593	-0.307412	0.75853	NA	Same	0	0.0127083
Dnajb6	268.058	-0.0344941	0.110137	-0.313194	0.754133	0.897272	Same	36.6234	35.5405
Slc26a10	12.5899	-0.620713	0.532573	-1.1655	0.243818	NA	Same	2.18035	1.37776
Hspa14	432.161	0.139807	0.0917512	1.52377	0.127567	0.389415	Same	55.1525	59.9739
Fkbp11	42.612	-0.194947	0.277289	-0.703045	0.482028	0.746313	Same	6.32824	5.33772
Nubp2	138.38	-0.26924	0.136967	-1.96573	0.0493294	0.23851	Same	20.8492	17.1051
Ndrg3	431.053	-0.0363629	0.101802	-0.357192	0.720948	0.884024	Same	59.4765	56.9854
Gbp3	47.1992	-0.189877	0.266678	-0.712009	0.476459	0.743088	Same	6.79288	6.01582
Fgfr1	1103.96	-0.0879145	0.0753129	-1.16732	0.24308	0.537742	Same	154.463	144.173
Lct	19.0839	-0.0565642	0.372193	-0.151975	0.879206	NA	Same	2.66083	2.50092
Fmo5	54.3876	-0.0224126	0.284104	-0.0788888	0.937121	0.977356	Same	7.34456	7.27414
Fbxw7	309.892	0.142414	0.106851	1.33283	0.182588	0.467968	Same	39.1365	43.2278
D16Ertd519e	0.267995	0.445014	3.19678	0.139207	0.889287	NA	Same	0	0.0592949
Septin7	2180.97	0.0498885	0.0729128	0.684221	0.493836	0.75409	Same	288.871	295.557
4933409K07Rik	0	NA	NA	NA	NA	NA	Same	0	0
Gm14169	11.5737	-0.772285	0.513138	-1.50503	0.132318	NA	Same	2.0867	1.21594
Gm9926	13.0704	-0.529608	0.882887	-0.599859	NA	NA	Same	2.13552	1.51101
Csf2ra	173.993	-0.781294	0.216707	-3.6053	0.000311792	0.0107462	Down	31.7067	17.9825
Brd2	3472.52	-0.173453	0.0681609	-2.54476	0.0109354	0.101894	Same	503.761	441.743
Frk	152.027	0.237641	0.159336	1.49144	0.135845	0.402811	Same	18.6761	21.6047
Vmn1r202	0	NA	NA	NA	NA	NA	Same	0	0
Slc15a2	31.702	1.51624	1.11388	1.36122	0.173445	0.456076	Same	2.08897	5.70595
Tmpo	4138.5	0.153692	0.0596024	2.57862	0.00991951	0.0964551	Same	524.196	576.602
Triml2	17.0812	-0.843911	0.37058	-2.27727	0.0227703	NA	Same	3.10964	1.75329
Abr	799.88	-0.231933	0.0768583	-3.01767	0.00254723	0.0416714	Same	119.094	99.8457
Gins4	177.289	-0.225561	0.113305	-1.99075	0.0465088	0.231386	Same	26.2318	22.2029
Med27	49.9	-0.69004	0.244745	-2.81943	0.00481096	0.062405	Same	8.82544	5.29907
Mir1247	0.655365	-3.04129	1.94016	-1.56754	0.116988	NA	Same	0.194735	0.0196077
Tmem254a	0	NA	NA	NA	NA	NA	Same	0	0
1700012C14Rik	0	NA	NA	NA	NA	NA	Same	0	0
2510003B16Rik	2.85284	1.02862	0.980951	1.0486	0.294364	NA	Same	0.223682	0.487641
1700025J12Rik	0	NA	NA	NA	NA	NA	Same	0	0
4930586N03Rik	0	NA	NA	NA	NA	NA	Same	0	0
Lin7a	83.5352	-0.700792	0.282763	-2.47837	0.0131984	0.113799	Same	14.6985	8.89776
Gxylt1	959.361	0.0202788	0.0704246	0.287951	0.773384	0.906636	Same	128.511	128.984
Zdbf2	1034.34	0.390473	0.101576	3.84413	0.00012098	0.00645643	Same	117.379	153.038
Magoh	287.379	-0.0909404	0.107225	-0.848125	0.396368	0.686385	Same	40.5158	37.3178
Tmem175	183.661	0.221748	0.17439	1.27157	0.203527	0.492128	Same	22.4076	26.1622
Alkbh4	75.2495	-0.552424	0.248023	-2.22731	0.0259265	0.167241	Same	12.4924	8.52088
Stra8	3.86968	-0.111323	0.936698	-0.118846	0.905397	NA	Same	0.525764	0.512381
Adad1	61.8189	-0.457453	0.27393	-1.66997	0.0949262	0.333761	Same	9.92389	7.2209
Golt1a	1.83524	-0.639785	1.3283	-0.481656	0.630051	NA	Same	0.308063	0.205382
Myl4	17.5662	-0.32684	0.414874	-0.787806	0.43081	NA	Same	2.77311	2.09629
E030030I06Rik	22.6297	0.0364608	0.42838	0.0851131	0.932171	NA	Same	3.02006	3.0699
Slc25a25	197.734	-0.0786221	0.136404	-0.576393	0.56435	0.799207	Same	27.7245	25.7631
Srrm1	1840.17	0.149376	0.0949576	1.57308	0.1157	0.368904	Same	233.941	256.253
Lce3e	0	NA	NA	NA	NA	NA	Same	0	0
Lrrc56	46.6651	0.238253	0.268285	0.888059	0.374509	0.667857	Same	5.70751	6.64832
Klhdc3	1141.74	-0.169498	0.0695655	-2.43652	0.0148292	0.121816	Same	165.389	145.401
Slc38a4	722.723	0.0227052	0.0992588	0.228748	0.819065	0.927832	Same	96.7005	97.1897
Tdpoz1	0	NA	NA	NA	NA	NA	Same	0	0
Dars2	186.369	-0.0273068	0.13065	-0.209007	0.834443	0.933804	Same	25.4932	24.6846
Tmem218	51.2122	-0.221779	0.21142	-1.04899	0.294181	0.593137	Same	7.50942	6.46746
Adnp	88.1463	0.630441	0.316752	1.99033	0.0465548	0.231386	Same	8.89296	13.7667
Parp11	283.993	0.220087	0.109124	2.01686	0.0437103	0.223703	Same	34.7537	40.3521
1700010D01Rik	0.466564	1.22619	2.46538	0.497364	0.618932	NA	Same	0	0.103055
Zfp773	23.1985	-0.472684	0.377935	-1.2507	0.211043	0.501081	Same	3.68796	2.72716
G3bp1	1769.48	-0.0845125	0.0642929	-1.31449	0.188681	0.475896	Same	247.292	231.072
Stx3	89.3583	-0.176325	0.201087	-0.876855	0.380565	0.672541	Same	13.0728	11.3267
Extl3	1116.28	-0.108128	0.0867675	-1.24618	0.212699	0.50295	Same	157.506	144.706
Dhx16	364.208	-0.10654	0.0895613	-1.18958	0.234213	0.526266	Same	51.5856	47.2019
Tbc1d7	75.4949	0.0257998	0.206145	0.125154	0.900402	0.962934	Same	10.1932	10.13
Map3k4	693.361	-0.0152197	0.0809177	-0.188089	0.850807	0.94139	Same	94.3162	92.3402
Svop	5.50754	-0.160477	0.771017	-0.208137	0.835122	NA	Same	0.803957	0.697758
Slc27a1	748.381	0.0548296	0.160474	0.341673	0.732597	0.88922	Same	99.0646	101.613
Aqr	490.69	0.0283256	0.0831326	0.340728	0.733309	0.889618	Same	65.3277	66.2189
Colgalt1	1477.69	-0.0653775	0.0599236	-1.09101	0.275266	0.574807	Same	205.084	193.944
Acap1	40.114	0.703073	0.280603	2.50557	0.0122253	0.108682	Same	3.97035	6.33292
Olfr821	0	NA	NA	NA	NA	NA	Same	0	0
Zfp687	865.854	-0.104279	0.0757341	-1.37691	0.168541	0.449282	Same	121.901	112.576
B3gat1	37.8738	0.201694	0.333712	0.604397	0.54558	0.787103	Same	4.7531	5.33167
Zmym5	832.637	0.281036	0.076804	3.65913	0.000253071	0.00957452	Same	99.537	119.953
Postn	611.264	0.236115	0.183308	1.28807	0.19772	0.48576	Same	74.6743	87.1724
Zbbx	1.83156	-1.37623	1.50267	-0.915856	0.359742	NA	Same	0.401432	0.147848
Tfdp1	779.388	-0.0163305	0.0730209	-0.223641	0.823037	0.929101	Same	106.411	103.603
Cct2	2228.46	0.0387896	0.0634304	0.611531	0.540848	0.785002	Same	296.368	301.107
Ccng2	677.809	0.0980763	0.0963513	1.0179	0.308724	0.607066	Same	87.8624	93.0402
Ccnf	378.342	-0.242208	0.116097	-2.08625	0.0369556	0.20478	Same	56.2558	47.1239
Kcnc1	30.9892	-0.00154652	0.32177	-0.00480628	0.996165	0.997687	Same	4.12018	4.19216
Vmn1r76	0.496567	-3.17316	3.196	-0.992853	0.320782	NA	Same	0.172133	0
Vmn1r80	0	NA	NA	NA	NA	NA	Same	0	0
Mir675	0	NA	NA	NA	NA	NA	Same	0	0
4933433G15Rik	5.5358	0.67328	0.714412	0.942425	0.345975	NA	Same	0.549847	0.870036
Mitf	52.0685	0.0501127	0.256852	0.195103	0.845312	0.939623	Same	6.88426	7.07975
Pkd1	1816.94	0.231187	0.0954406	2.42231	0.015422	0.124721	Same	221.668	258.411
Mmp20	1.1192	0.132744	1.55447	0.0853948	0.931948	NA	Same	0.172133	0.13816
Tcl1b2	0.177452	-0.0540339	3.21899	-0.016786	0.986607	NA	Same	0	0.0394848
Rsc1a1	1.59213	0.476707	1.21652	0.391861	0.695161	NA	Same	0.166175	0.242942
Cldn2	11.6529	0.513867	0.674177	0.762214	0.445932	NA	Same	1.23489	1.79124
Cldn1	444.815	0.0637517	0.115144	0.553669	0.579805	0.809085	Same	58.4579	60.59
Nfatc1	89.7936	-0.039275	0.164107	-0.239326	0.810853	0.923818	Same	12.4732	11.7956
Tnk2	1117.05	-0.193559	0.0777472	-2.48959	0.0127891	0.111827	Same	163.047	141.387
Pdlim5	342.767	0.0893468	0.150345	0.594277	0.552327	0.791891	Same	44.7065	46.9026
Ces2a	0.726982	-0.569499	2.3365	-0.24374	0.807433	NA	Same	0.115014	0.0832159
Tmlhe	110.422	0.299302	0.158628	1.88682	0.0591845	0.261903	Same	13.0218	15.9995
Ints13	423.845	0.162981	0.124831	1.30561	0.191685	0.479157	Same	53.9023	59.0328
Aak1	1408.68	0.298609	0.0886945	3.36671	0.000760693	0.0191351	Same	166.617	203.808
Cryz	167.33	-0.335838	0.125222	-2.68194	0.0073196	0.0802932	Same	25.7199	20.2926
Hus1	348.539	0.0926078	0.136137	0.680254	0.496344	0.755698	Same	45.512	47.6791
Slc6a17	138.617	-0.14768	0.198709	-0.743196	0.457363	0.729454	Same	20.1191	17.6916
Fkbp2	1.81857	-0.203191	1.19129	-0.170563	0.864567	NA	Same	0.280802	0.222149
Wbp1	289.49	-0.168166	0.124389	-1.35194	0.176396	0.459597	Same	42.2766	36.73
Cdk2	806.238	0.0131	0.0767829	0.170611	0.86453	0.946065	Same	108.352	108.234
Mylpf	31.03	-0.409385	0.401133	-1.02057	0.307458	0.605896	Same	4.8335	3.69514
Lxn	125.071	-0.189021	0.160547	-1.17736	0.239054	0.532477	Same	18.1753	15.8639
A330093E20Rik	1.58849	-2.06567	1.50446	-1.37303	0.169742	NA	Same	0.401432	0.0944678
Nup88	610.965	0.0555512	0.0823288	0.674748	0.499836	0.758336	Same	80.8994	82.8632
Ggps1	457.516	0.00826718	0.0912497	0.0905996	0.927811	0.972911	Same	61.8424	61.1828
Rbp7	2.85134	1.53617	1.15527	1.32971	0.183615	NA	Same	0.171974	0.524261
Mir6407	0.0575516	-0.991687	3.22593	-0.307412	0.75853	NA	Same	0	0.0127083
Mkrn2os	2.43857	1.32125	1.2965	1.01909	0.308163	NA	Same	0.160194	0.436519
Usp17le	6.7902	-1.29288	0.686124	-1.88433	0.0595207	NA	Same	1.39887	0.583627
Tmem250-ps	421.847	-0.0989526	0.101867	-0.971392	0.331353	0.629796	Same	59.3854	54.8914
Ate1	455.824	0.0863864	0.101296	0.852815	0.393762	0.68367	Same	59.2766	62.4383
Papss1	628.924	-0.103831	0.0873745	-1.18835	0.234696	0.526766	Same	88.541	81.6898
Pi4kb	557.748	-0.0642872	0.0870231	-0.738737	0.460067	0.731727	Same	77.2682	73.3238
Gid8	667.949	0.0515239	0.0731274	0.704578	0.481073	0.745593	Same	88.6385	90.4693
Tll2	15.8576	0.0778123	0.555059	0.140187	0.888512	NA	Same	2.08597	2.17719
Mir7005	0.671805	0.313938	2.05842	0.152514	0.878781	NA	Same	0.0860666	0.0948247
Mir6413	0	NA	NA	NA	NA	NA	Same	0	0
Cacna1c	215.611	0.241961	0.181884	1.3303	0.183419	0.468912	Same	26.4518	30.7107
Zdhhc23	142.291	0.108032	0.172826	0.625093	0.53191	0.778171	Same	18.5852	19.5212
Vdr	82.0682	-0.0676777	0.222887	-0.303642	0.761401	0.901737	Same	11.249	10.8311
Vcp	1767.73	-0.0273827	0.191171	-0.143237	0.886103	0.956109	Same	240.442	234.821
Hsd3b7	135.005	-0.0931032	0.145599	-0.639449	0.522531	0.77308	Same	19.076	17.5306
Fezf1	0.84867	2.04222	1.66311	1.22795	0.219466	NA	Same	0	0.189215
Ppp1r11	185.364	-0.149779	0.161006	-0.930269	0.352232	0.649872	Same	26.7053	23.6844
Brk1	607.096	-0.075881	0.107039	-0.708906	0.478383	0.74474	Same	84.1914	79.6127
Mir130b	0.123346	-0.510795	3.22593	-0.158341	0.874188	NA	Same	0	0.0276262
C9orf72	330.985	0.0902743	0.125253	0.720735	0.471072	0.739406	Same	43.3512	45.2609
Zfp202	129.263	0.19018	0.161595	1.17689	0.23924	0.532477	Same	16.1896	18.1472
Ube2w	332.559	0.112662	0.120176	0.937469	0.348517	0.646259	Same	42.702	45.8638
Mir7688	1.8396	-1.53123	1.34438	-1.13899	0.254708	NA	Same	0.418212	0.140022
Kif20a	752.399	-0.057378	0.0867455	-0.661453	0.508322	0.764428	Same	104.36	98.8431
Gm10471	19.0871	-0.548491	0.64825	-0.846111	0.397491	NA	Same	3.15906	2.16766
Gm45871	89.5757	0.201558	0.223273	0.902742	0.366663	0.660666	Same	11.1884	12.5919
Dph3	276.837	-0.040101	0.0993716	-0.403546	0.686546	0.865065	Same	38.1306	36.5471
Ankrd31	43.8688	-0.184827	0.278117	-0.664566	0.506328	0.762649	Same	6.31022	5.62004
Mir323	0.0803897	-0.991687	3.22593	-0.307412	0.75853	NA	Same	0	0.0176489
Mirlet7f-1	0.241048	-1.71303	3.22593	-0.531019	0.595406	NA	Same	0.0575068	0.0144499
Mir677	3.36085	0.931426	0.926245	1.00559	0.314611	NA	Same	0.297423	0.554843
Gm4961	3.94266	0.414271	0.982654	0.421583	0.673329	NA	Same	0.458939	0.579326
Stard8	303.708	-0.0654471	0.141688	-0.46191	0.644146	0.843674	Same	42.0479	39.8702
Tjp2	478.58	-0.132618	0.110077	-1.20478	0.228289	0.520369	Same	68.01	61.6427
Fchsd2	458.366	0.0629225	0.0988875	0.636304	0.524578	0.774187	Same	60.0574	62.4977
Mphosph6	180.317	0.0680749	0.130706	0.520826	0.602488	0.822005	Same	23.8187	24.5157
Hcrtr2	2.29131	-0.278454	1.1823	-0.235519	0.813806	NA	Same	0.332715	0.285815
Gabra4	91.5184	0.356976	0.212412	1.68058	0.0928441	0.329662	Same	10.668	13.4063
Fubp1	2607.44	0.41126	0.116239	3.53805	0.0004031	0.0126664	Same	295.232	387.042
Bdnf	47.7852	0.221562	0.235958	0.938986	0.347738	0.645984	Same	5.79803	6.82001
Hnrnpab	4275.81	-0.0165211	0.0513072	-0.322003	0.747451	0.894772	Same	581.627	569.048
Oprl1	12.7091	0.265013	0.515549	0.514041	0.607223	NA	Same	1.54685	1.81889
Rad1	117.548	0.309064	0.150421	2.05466	0.0399116	0.211971	Same	13.916	17.0085
Sox17	103.082	0.135736	0.172714	0.785903	0.431925	0.71178	Same	13.0913	14.321
Ovol3	0.506653	-1.3934	2.47543	-0.562892	0.573509	NA	Same	0.102688	0.0450243
Obsl1	4454.12	0.00831036	0.0845913	0.0982413	0.921741	0.970712	Same	600.171	596.904
Bmf	276.961	0.0418138	0.140417	0.297784	0.765868	0.903775	Same	36.933	37.4029
Mcts1	161.841	0.389489	0.151086	2.57792	0.0099396	0.0965546	Same	18.3932	23.9745
Ccpg1	633.802	0.0310432	0.090126	0.344442	0.730514	0.888778	Same	84.2721	85.5368
Dnajb2	232.282	0.0570181	0.146507	0.389184	0.69714	0.872485	Same	30.9131	31.447
Nthl1	72.7916	-0.149777	0.208203	-0.719381	0.471906	0.740097	Same	10.3611	9.39141
Mir8099-2	0	NA	NA	NA	NA	NA	Same	0	0
Kcnip4	25.4402	0.47454	0.319145	1.48691	0.137039	0.404995	Same	2.79058	3.83056
Pkm	4204.29	-0.223107	0.0971771	-2.29588	0.0216829	0.151332	Same	619.959	526.89
Tssk4	7.52616	1.46278	0.705568	2.07319	0.0381545	NA	Same	0.504119	1.34663
Apbb1	216.754	-0.188536	0.137301	-1.37316	0.169702	0.451099	Same	31.667	27.4954
Mphosph9	370.948	0.20825	0.131753	1.5806	0.113969	0.366088	Same	46.2348	52.2869
Immt	850.037	-0.0346896	0.0724728	-0.478656	0.632183	0.837695	Same	116.848	112.419
Prlr	1291.66	0.442278	0.146684	3.01518	0.0025683	0.0419011	Same	143.41	193.039
Enpp1	132.632	0.223497	0.182357	1.2256	0.220349	0.51166	Same	16.2664	18.8701
Pmepa1	647.517	0.175775	0.0879234	1.99918	0.0455889	0.228831	Same	81.1821	90.7425
Mtrr	238.189	-0.0133744	0.123028	-0.10871	0.913432	0.966663	Same	32.472	31.713
Csf3r	23.4192	0.335331	0.324936	1.03199	0.302077	0.600213	Same	2.80358	3.37301
Sumo3	1562.61	-0.0245274	0.0754877	-0.324919	0.745242	0.893371	Same	213.875	207.408
Hipk1	1356.8	0.160808	0.0949547	1.69352	0.0903566	0.32528	Same	170.615	189.567
Brd8	1019.85	0.211499	0.117323	1.80271	0.0714343	0.28754	Same	126.461	144.18
Tmem63c	20.2281	0.097958	0.521228	0.187937	0.850926	NA	Same	2.66785	2.7697
Apool	102.556	-0.189995	0.218844	-0.868176	0.385298	0.677185	Same	15.145	12.9045
Ppt2	232.916	-0.267341	0.119612	-2.23507	0.0254127	0.165882	Same	34.8769	28.8509
Pbx3	363.488	0.0577232	0.104752	0.551046	0.581602	0.810093	Same	47.7205	49.497
Plpp2	57.6923	0.159848	0.220065	0.726367	0.467614	0.736725	Same	7.26992	8.06132
Kmt2b	2139.76	0.12894	0.0780273	1.6525	0.0984337	0.340509	Same	274.32	296.141
Cma1	16.0174	0.710151	0.731314	0.971062	0.331517	NA	Same	1.58149	2.54252
Esp1	0	NA	NA	NA	NA	NA	Same	0	0
Fmo4	12.6859	-0.245873	0.427246	-0.575483	0.564965	NA	Same	1.87904	1.58565
Kctd9	490.84	0.215327	0.131569	1.63661	0.101712	0.347018	Same	60.3547	69.5805
Dusp28	56.7418	-0.381002	0.21702	-1.75561	0.0791554	0.304636	Same	8.90505	6.74937
Lax1	16.4298	0.440476	0.374746	1.1754	0.239835	NA	Same	1.81108	2.46337
Ikzf5	284.389	0.289571	0.114592	2.52697	0.0115051	0.104695	Same	34.1432	40.9385
Actn1	1023.44	0.125275	0.119803	1.04567	0.295712	0.594494	Same	131.799	141.533
Rps19bp1	94.737	-0.0544043	0.169578	-0.320823	0.748345	0.895266	Same	13.1519	12.422
Slc16a13	52.0414	-0.10063	0.265506	-0.37901	0.70468	0.876136	Same	7.24041	6.79265
Zranb1	905.583	0.147572	0.0603395	2.44569	0.0144575	0.1199	Same	114.921	126.062
Tom1l2	522.601	-0.0585089	0.116489	-0.502271	0.615477	0.829328	Same	72.206	68.8557
Pex10	124.084	-0.244775	0.136374	-1.79488	0.0726735	0.290375	Same	18.5374	15.4275
Rad52	98.5098	-0.0423864	0.20978	-0.202051	0.839877	0.936548	Same	13.5603	13.0412
Traf3	547.111	0.0222056	0.0924936	0.240078	0.81027	0.923568	Same	73.3714	73.6277
Hsp90b1	11006.8	0.0986616	0.105185	0.937981	0.348254	0.646155	Same	1425.86	1510.43
Nrg1	507.096	-0.0104539	0.0911856	-0.114645	0.908727	0.965889	Same	68.7206	67.677
Ralbp1	713.832	-0.171502	0.0763552	-2.24611	0.0246969	0.163315	Same	103.546	90.8297
Arhgef2	822.234	-0.123162	0.0854652	-1.44108	0.149562	0.422661	Same	117.042	106.106
Fip1l1	654.256	-0.045284	0.0717327	-0.631288	0.527852	0.776503	Same	90.0074	86.4906
Smco1	0.670399	-2.16322	2.69888	-0.801526	0.422827	NA	Same	0.172133	0.0392154
Tada2b	244.929	-0.187801	0.112014	-1.67659	0.0936219	0.331054	Same	35.8983	30.9047
Wbp2	777.508	-0.16448	0.0958659	-1.71573	0.0862119	0.317841	Same	112.4	99.0967
Matn3	3.24768	-0.24201	0.860155	-0.281357	0.778437	NA	Same	0.492158	0.403713
Gpr158	6.45633	-0.179761	0.603615	-0.297807	0.76585	NA	Same	0.939157	0.82233
Gm8363	1.75682	-1.52652	1.3168	-1.15927	0.246347	NA	Same	0.401796	0.127256
Apaf1	497.695	0.131817	0.106514	1.23755	0.215884	0.507195	Same	63.5542	68.9265
Grb7	53.2073	0.0542658	0.327765	0.165563	0.868501	0.948624	Same	7.12683	7.20582
Aqp4	1.13197	2.48018	1.5619	1.58792	0.112304	NA	Same	0	0.253923
Mon1b	271.181	0.208098	0.146867	1.41692	0.156507	0.432848	Same	33.3854	38.3409
Dipk2b	15.5309	0.140191	0.433615	0.323307	0.746463	NA	Same	1.98305	2.15017
Enox2	62.9725	-0.231606	0.215696	-1.07376	0.282931	0.581921	Same	9.24899	7.90588
Kcnma1	294.512	0.0602864	0.110629	0.544942	0.585793	0.81255	Same	38.7006	40.0646
Haghl	154.936	0.0959209	0.208604	0.459822	0.645644	0.843862	Same	20.3144	21.238
Orc6	283.284	-0.047305	0.106496	-0.444195	0.656902	0.848501	Same	39.0778	37.4241
Ube2dnl1	0.22693	0.222006	3.20771	0.0692101	0.944822	NA	Same	0	0.0510059
Camsap1	804.994	-0.0226298	0.0875489	-0.258482	0.796035	0.916955	Same	109.39	107.179
Dst	4323.66	0.449417	0.176971	2.5395	0.011101	0.102566	Same	477.145	646.929
Usp29	123.398	0.200408	0.187204	1.07053	0.284381	0.582918	Same	15.2616	17.4715
Slc30a4	689.353	0.392368	0.104531	3.75361	0.000174307	0.00774935	Same	78.14	101.943
Slc2a12	20.1928	-0.318308	0.347932	-0.914858	0.360266	NA	Same	3.09339	2.46303
Cdk10	284.413	-0.0460775	0.169384	-0.27203	0.785599	0.912718	Same	39.4835	37.5039
Hnrnpr	1175.49	0.0968974	0.0729307	1.32862	0.183973	0.469615	Same	152.463	161.53
Wdr37	420.029	0.204907	0.0899239	2.27867	0.0226867	0.155054	Same	51.7827	59.4312
Tfpt	120.175	0.0808141	0.162638	0.496895	0.619263	0.831622	Same	15.668	16.4629
Polg	833.484	-0.00961795	0.0915612	-0.105044	0.916341	0.967874	Same	113.062	111.201
1700010K23Rik	0	NA	NA	NA	NA	NA	Same	0	0
Cyba	136.49	-0.122768	0.150821	-0.814001	0.415644	0.700019	Same	19.5537	17.5578
Slc26a2	154.473	-0.153561	0.244027	-0.629278	0.529167	0.777497	Same	22.1124	19.7742
Epyc	2.09628	3.37531	1.33101	2.5359	0.0112158	NA	Same	0	0.468197
Dsg2	132.695	0.247001	0.229429	1.07659	0.281663	0.581226	Same	15.9806	18.9987
Htr7	18.3529	1.1242	0.441132	2.54844	0.0108205	NA	Same	1.38075	3.17244
Vldlr	266.923	0.244168	0.125511	1.9454	0.051727	0.243837	Same	32.4779	38.0678
Smarca2	726.538	-0.531866	0.196273	-2.70983	0.00673178	0.0759474	Same	120.603	82.3994
Ptprk	591.758	0.267822	0.107543	2.49037	0.0127611	0.111827	Same	71.2066	85.0309
Cpne9	5.23318	-1.04407	0.648357	-1.61034	0.107324	NA	Same	1.02522	0.491834
Gnas	9855.21	-0.0740741	0.0516518	-1.43411	0.151542	0.425507	Same	1373	1290.52
Rpusd4	158.429	-0.139182	0.125132	-1.11228	0.266018	0.563991	Same	22.5868	20.3876
Ppp6r2	307.847	-0.0796704	0.175585	-0.453744	0.650013	0.845875	Same	42.9963	40.3701
Irak2	74.8634	-0.139187	0.182933	-0.760865	0.446738	0.721863	Same	10.7508	9.5919
Msrb2	60.7351	-0.0830906	0.202494	-0.410335	0.68156	0.862497	Same	8.36533	8.01333
Knl1	811.109	0.205822	0.112808	1.82453	0.0680725	0.280163	Same	100.562	114.441
Clec4a3	2.9297	1.08853	1.10718	0.983162	0.325528	NA	Same	0.229299	0.502008
6030458C11Rik	416.657	0.378899	0.14745	2.56968	0.0101793	0.0980807	Same	47.8243	61.4436
Smim10l1	864.243	0.135475	0.106223	1.27538	0.202173	0.490855	Same	110.075	119.803
Rerg	259.46	-0.0138055	0.144095	-0.0958083	0.923673	0.97155	Same	35.2586	34.529
Rit1	179.882	-0.168771	0.161879	-1.04257	0.297145	0.595648	Same	25.9405	22.9252
Pcgf2	484.773	-0.011509	0.128706	-0.0894208	0.928748	0.973332	Same	65.8431	64.6927
Apol9b	0.598876	-1.04996	2.86853	-0.366027	0.714345	NA	Same	0.114649	0.0596716
Pum2	2234.59	0.245396	0.0840008	2.92136	0.0034851	0.0508701	Same	270.89	318.971
Pcdh11x	20.2493	0.868333	0.443435	1.9582	0.0502071	NA	Same	1.8458	3.29543
Gm8439	0	NA	NA	NA	NA	NA	Same	0	0
Gm7616	0.795016	0.881219	1.60124	0.550337	0.582088	NA	Same	0.0573247	0.139415
Scoc	140.472	-0.425056	0.25158	-1.68954	0.0911153	0.326979	Same	22.5148	16.4888
Ptger4	40.5747	0.358226	0.262203	1.36622	0.17187	0.453698	Same	4.67853	5.97212
Ptpn21	345.663	0.00915551	0.0971697	0.094222	0.924933	0.972084	Same	46.5646	46.3469
Serpinb9c	0.131589	-0.510795	3.22593	-0.158341	0.874188	NA	Same	0	0.0298358
Mir6983	0	NA	NA	NA	NA	NA	Same	0	0
Snrpa	483.696	-0.2352	0.0840442	-2.79853	0.00513364	0.0651286	Same	72.2244	60.244
Mro	1292.04	-0.031032	0.151945	-0.204232	0.838172	0.935598	Same	176.829	171.275
Hspbp1	138.474	-0.148011	0.15268	-0.969418	0.332337	0.630937	Same	19.9106	17.7618
Lrrn4cl	15.896	-0.365754	0.425737	-0.859108	0.390281	NA	Same	2.50118	1.89025
H2al1m	0	NA	NA	NA	NA	NA	Same	0	0
Ptprc	29.6118	0.000743488	0.29495	0.00252072	0.997989	0.998927	Same	4.01777	3.95464
Bdkrb1	0.383368	-2.42807	3.06007	-0.793469	0.427504	NA	Same	0.114649	0.010585
Opn1sw	3.37521	-1.37811	0.91652	-1.50364	0.132675	NA	Same	0.738236	0.269063
Bckdha	336.958	-0.257834	0.122753	-2.10042	0.0356916	0.20035	Same	50.2509	41.893
Bcat1	42.1116	0.393405	0.29385	1.33879	0.180638	0.465872	Same	4.79004	6.24537
Mmp23	330.881	-0.313172	0.132075	-2.37117	0.0177318	0.135523	Same	50.7589	40.2866
Fhod3	53.3881	0.162531	0.277318	0.58608	0.557822	0.795748	Same	6.73588	7.46593
Olfr476	0.161135	-0.148422	3.22103	-0.046079	0.963247	NA	Same	0	0.036088
Abi1	659.847	0.18523	0.0847324	2.18606	0.0288111	0.177173	Same	82.338	92.6681
Slc25a32	137.398	0.103056	0.155762	0.661624	0.508212	0.76435	Same	17.7748	18.8837
Mbnl3	185.652	-0.471019	0.206599	-2.27988	0.022615	0.154858	Same	30.205	21.4914
Mcoln3	13.5075	-0.159399	0.53855	-0.295977	0.767247	NA	Same	1.93396	1.7245
Cyp4f15	6.13336	-1.02196	0.667505	-1.53101	0.125768	NA	Same	1.18576	0.589275
Zfp809	160.785	0.463857	0.219801	2.11035	0.0348281	0.197055	Same	17.5017	24.228
4933406I18Rik	0.562632	1.48694	1.79457	0.828575	0.407345	NA	Same	0	0.125755
Nox1	0.161135	-0.148422	3.22103	-0.046079	0.963247	NA	Same	0	0.036088
Tmem108	48.3174	0.120471	0.275635	0.437067	0.662063	0.850661	Same	6.09614	6.7458
Zfp87	157.175	0.257244	0.13667	1.88223	0.0598048	0.262767	Same	18.7836	22.6013
Gm6637	1.14482	-3.42692	1.97113	-1.73855	0.0821134	NA	Same	0.360887	0.0211701
Dlg1	662.968	0.197422	0.0872095	2.26376	0.0235888	0.159399	Same	82.1891	93.5863
Tmem38a	299.011	-0.441467	0.11104	-3.97574	7.01599674545975e-05	0.00467683	Same	47.9481	34.9884
Ubxn4	691.966	0.0342709	0.0762454	0.449482	0.653084	0.847426	Same	91.9303	93.5504
Dsg1c	1.32883	-4.73639	2.11529	-2.23912	0.0251482	NA	Same	0.458916	0
C130026I21Rik	2.98446	0.762006	1.06923	0.712669	0.47605	NA	Same	0.274844	0.480059
Rnf181	1289.42	-0.170123	0.111738	-1.52251	0.127881	0.389765	Same	186.636	163.994
Ccdc59	204.172	0.0769015	0.121496	0.632954	0.526764	0.775508	Same	26.6523	27.925
Speer5-ps1	0.326543	0.656968	3.18598	0.206206	0.83663	NA	Same	0	0.0737411
Aldh9a1	458.594	0.0622949	0.0837974	0.743399	0.45724	0.729346	Same	60.1873	62.4894
Atxn7l2	334.221	0.0948238	0.194847	0.486658	0.626501	0.835211	Same	43.9079	45.7455
Atp9a	492.933	-0.25241	0.117896	-2.14096	0.0322769	0.189164	Same	73.7957	61.2106
E130008D07Rik	10.5311	-0.525425	0.541875	-0.969643	0.332225	NA	Same	1.73902	1.19912
AI197445	4.90393	-0.0447148	0.882663	-0.050659	0.959597	NA	Same	0.688419	0.643282
Acsm2	3.55002	0.204075	1.13295	0.180128	0.857052	NA	Same	0.446795	0.503786
Clcf1	51.3024	0.0696322	0.307479	0.226462	0.820842	0.92833	Same	6.82323	6.98521
Gm2061	4.10906	1.31812	0.863252	1.52692	0.12678	NA	Same	0.281007	0.729036
Mep1b	9.3441	0.133515	0.581487	0.22961	0.818395	NA	Same	1.26098	1.25711
Smurf2	762.109	0.117227	0.103776	1.12962	0.258638	0.555623	Same	97.6356	105.268
Dzip3	753.971	0.365427	0.0844643	4.32641	1.51557602709405e-05	0.00154683	Same	86.627	110.928
Bin3	78.2456	0.183618	0.200006	0.918061	0.358587	0.654686	Same	9.9054	10.933
Aggf1	1059.87	0.0298727	0.154592	0.193236	0.846774	0.940169	Same	142.209	142.789
0610030E20Rik	624.075	0.0637858	0.128198	0.497555	0.618797	0.831309	Same	82.4605	84.8818
Slc11a1	18.3486	0.155736	0.38231	0.407356	0.683746	NA	Same	2.33125	2.56006
D230017M19Rik	26.6337	0.946867	0.475664	1.99062	0.0465224	0.231386	Same	2.27754	4.44647
4930563J15Rik	0.348113	0.774285	2.68773	0.288082	0.773284	NA	Same	0	0.0769059
Adcy10	3.06189	1.66065	1.23209	1.34783	0.177715	NA	Same	0.172338	0.56503
Elovl4	66.0807	-0.0111789	0.196848	-0.0567891	0.954713	0.984512	Same	8.95439	8.82799
Pcsk2os1	6.33586	0.606922	0.663464	0.914778	0.360308	NA	Same	0.688943	0.958282
Mir376b	0.0476703	-0.991687	3.22593	-0.307412	0.75853	NA	Same	0	0.010585
Cdr1os	1.96782	0.0446331	1.04075	0.0428856	0.965793	NA	Same	0.280802	0.257392
Vash2	271.608	0.0958597	0.1304	0.735118	0.462268	0.733191	Same	35.3824	37.2917
Cahm	32.3241	0.194312	0.366147	0.530695	0.59563	0.818027	Same	4.07672	4.54263
Mir200a	0.0657947	-0.991687	3.22593	-0.307412	0.75853	NA	Same	0	0.0149179
Mir192	0.0869161	-0.991687	3.22593	-0.307412	0.75853	NA	Same	0	0.0196077
AY702103	0.20845	-0.0540337	3.21899	-0.0167859	0.986607	NA	Same	0	0.0458829
Gm11532	1.50161	0.379724	1.29152	0.294014	0.768747	NA	Same	0.165993	0.226595
Apobec3	223.323	-0.0078374	0.168667	-0.0464668	0.962938	0.98731	Same	30.2719	29.8409
Smox	132.075	-0.236658	0.136641	-1.73197	0.0832783	0.312599	Same	19.569	16.5336
Klra3	0	NA	NA	NA	NA	NA	Same	0	0
Uimc1	162.743	0.243713	0.158984	1.53295	0.125289	0.38541	Same	20.0811	23.1021
4930546K05Rik	0.486327	1.28029	2.4528	0.521972	0.60169	NA	Same	0	0.107301
Ica1l	24.9569	0.090392	0.310824	0.290814	0.771194	0.906265	Same	3.25246	3.42678
Irf8	82.1107	-0.14473	0.213048	-0.67933	0.496929	0.756104	Same	11.9147	10.4861
Icam5	5.39231	0.213358	0.64395	0.331327	0.740397	NA	Same	0.670113	0.765426
1700025N23Rik	0.115103	-0.510795	3.22593	-0.158341	0.874188	NA	Same	0	0.0254165
Dnase1l1	49.6883	-0.43371	0.255345	-1.69852	0.0894092	0.323485	Same	8.05145	5.79154
Smpx	86.355	-0.624512	0.265789	-2.34965	0.0187911	0.13939	Same	14.6755	9.48197
Tspan4	314.917	-0.135825	0.0972891	-1.39609	0.162686	0.441635	Same	44.8348	40.5509
Zfp410	332.278	0.0830989	0.115847	0.717319	0.473177	0.74112	Same	43.331	45.5247
Ldhb	730.084	-0.15972	0.0837533	-1.90703	0.0565168	0.254133	Same	105.149	93.2784
Nkiras1	81.3836	0.335533	0.26835	1.25036	0.21117	0.501081	Same	9.3362	11.9613
Mus81	172.751	0.116488	0.126842	0.918372	0.358424	0.654686	Same	22.4139	23.7559
Ldah	211.376	0.0798146	0.12857	0.620788	0.534739	0.780357	Same	27.4399	29.0172
Bspry	101.172	-0.0130258	0.250981	-0.0518996	0.958609	0.986096	Same	13.8914	13.4689
Tatdn1	51.4769	0.133117	0.222722	0.597682	0.550052	0.790136	Same	6.5523	7.15599
Drd2	21.2184	0.202826	0.452679	0.448056	0.654113	NA	Same	2.66938	2.97931
Chaf1a	472.338	-0.124832	0.0792772	-1.57463	0.115342	0.368592	Same	67.2632	60.9332
Vsig2	14.1571	0.672511	0.41935	1.6037	0.108781	NA	Same	1.40462	2.22977
Slc16a8	5.05374	-0.51808	0.732446	-0.707329	0.479362	NA	Same	0.824144	0.587817
Sgk2	2.89902	1.05041	0.96503	1.08848	0.276384	NA	Same	0.229663	0.493544
Ldoc1	4.2906	-1.40839	0.993555	-1.41752	0.15633	NA	Same	0.951438	0.335399
Prkg1	94.5586	0.0105295	0.194825	0.0540457	0.956899	0.985415	Same	12.7146	12.7023
Glrx3	50.42	-0.371723	0.227487	-1.63404	0.102251	0.348121	Same	7.90726	6.02003
Bloc1s2	56.8787	-0.15215	0.20646	-0.736944	0.461156	0.73231	Same	8.14561	7.3129
Ebf1	623.402	-0.20456	0.107361	-1.90535	0.0567341	0.254803	Same	91.521	78.5037
Gm6938	0.482086	-1.41016	2.49939	-0.564203	0.572616	NA	Same	0.102688	0.0394848
H2afy3	31.5944	-0.129821	0.277881	-0.467181	0.64037	0.841597	Same	4.52512	4.05744
Gm7367	0	NA	NA	NA	NA	NA	Same	0	0
Zfp229	310.198	0.160391	0.0990065	1.62	0.105231	0.35279	Same	38.9096	43.4111
Cox7a2l	703.306	-0.189726	0.104598	-1.81387	0.0696979	0.2841	Same	102.62	89.0747
Shcbp1	165.073	0.117802	0.12909	0.912554	0.361477	0.656443	Same	21.1957	22.8021
Srpx	84.2243	0.0551267	0.213604	0.258079	0.796346	0.916955	Same	11.2309	11.3974
Pigp	169.014	0.121507	0.126294	0.962096	0.336001	0.634934	Same	21.5407	23.4524
Pcdh9	341.171	0.241603	0.114924	2.10228	0.0355289	0.199733	Same	41.583	48.6058
Pik3r3	478.345	0.0221764	0.126465	0.175357	0.860799	0.945049	Same	64.252	64.3547
Cblif	0.781162	-0.101792	1.62465	-0.0626545	0.950042	NA	Same	0.102688	0.10593
Sytl4	509.022	0.0362111	0.122909	0.294617	0.768287	0.904933	Same	67.6846	68.7486
Atp5d	887.09	-0.230555	0.0925871	-2.49014	0.0127692	0.111827	Same	131.457	110.916
Rp9	209.447	-0.255968	0.146793	-1.74374	0.081205	0.308198	Same	31.221	26.0414
Nemf	495.677	0.116656	0.0939595	1.24156	0.214401	0.505143	Same	64.1001	68.2992
Gm2762	0.871098	1.10816	1.56193	0.70948	0.478027	NA	Same	0.0513438	0.161197
Kmt5b	879.621	0.170562	0.0744108	2.29217	0.0218957	0.151806	Same	110.782	123.091
Suv39h1	540.463	-0.0164169	0.0945337	-0.173662	0.862131	0.945114	Same	73.2614	72.0576
Stag2	1512.05	0.150222	0.090278	1.664	0.0961132	0.336192	Same	191.036	210.639
Mgat4e	3.97584	1.46994	1.01144	1.45331	0.146138	NA	Same	0.286783	0.699661
Nol4l	825.336	-0.037228	0.117693	-0.316315	0.751763	0.896095	Same	112.82	109.307
Tor1aip2	1797.41	-0.0193407	0.0676229	-0.286008	0.774872	0.907486	Same	244.537	239.035
Ktn1	728.375	0.0429724	0.0898278	0.478387	0.632375	0.837695	Same	96.2998	98.7021
Unc5d	18.2275	-0.657662	0.417651	-1.57467	0.115333	NA	Same	3.17307	1.9684
Mir669a-8	0	NA	NA	NA	NA	NA	Same	0	0
Vmn2r8	0.747115	0.866462	1.65078	0.524879	0.599667	NA	Same	0.0513438	0.132726
Vmn2r6	0.408475	0.988398	3.17173	0.311628	0.755323	NA	Same	0	0.0902035
Miga1	312.204	0.276478	0.100401	2.75373	0.00589205	0.0703945	Same	37.478	44.8784
Gm9125	0.335698	-2.9089	3.21476	-0.904859	0.36554	NA	Same	0.114649	0
Setd3	625.146	-0.152282	0.0920849	-1.65372	0.098185	0.340141	Same	89.7316	80.0962
Capn12	28.9543	0.324638	0.34452	0.94229	0.346044	0.644421	Same	3.34226	4.24634
Mrpl52	247.305	-0.238798	0.127682	-1.87026	0.0614478	0.266057	Same	36.8497	30.7933
Gpr180	229.149	0.0442542	0.125995	0.351238	0.72541	0.885677	Same	30.1671	31.1453
Dr1	729.379	0.109601	0.152065	0.720751	0.471063	0.739406	Same	93.9838	100.493
Zfand2b	102.469	-0.350641	0.178798	-1.9611	0.0498673	0.239747	Same	15.9931	12.3102
Lman2	1147.2	-0.126233	0.0781977	-1.61428	0.106467	0.354755	Same	162.912	148.047
Cmc2	78.3602	-0.183636	0.217901	-0.842748	0.399369	0.688413	Same	11.595	9.84872
Carhsp1	1412.32	-0.261833	0.11601	-2.25699	0.0240089	0.160458	Same	211.417	174.891
Prr32	0.836328	2.07295	1.63059	1.27129	0.203627	NA	Same	0	0.186878
Pdgfrl	43.6403	0.19882	0.269043	0.738988	0.459914	0.731662	Same	5.42865	6.15488
Zfp385a	522.032	-0.647179	0.103701	-6.24082	4.35293473783582e-10	8.18724839404948e-07	Down	90.3677	56.8616
BC039966	0.758044	0.846422	2.38353	0.355113	0.722505	NA	Same	0.0573247	0.130566
4930440C22Rik	0.529767	-1.53212	2.43843	-0.628323	0.529792	NA	Same	0.115014	0.0394848
Nde1	475.308	-0.0370237	0.0953609	-0.388249	0.697832	0.872854	Same	65.243	62.9701
Mir3101	6.93314	0.824923	0.619572	1.33144	0.183045	NA	Same	0.623428	1.13741
Mir3100	0.694557	0.728941	1.77864	0.409832	0.68193	NA	Same	0.0513438	0.120096
1700111N16Rik	0.0648909	-0.991687	3.22593	-0.307412	0.75853	NA	Same	0	0.0144499
Zmynd10	11.1527	-0.419547	0.509943	-0.822734	0.410659	NA	Same	1.7814	1.32394
Gm35978	0.173832	-0.510795	3.22593	-0.158341	0.874188	NA	Same	0	0.0392154
Cd46	17.5278	0.855703	0.412902	2.07241	0.038227	NA	Same	1.61541	2.84673
Eif3k	442.876	-0.0767981	0.0997289	-0.770068	0.441259	0.718176	Same	61.9065	57.8825
Fez2	214.458	-0.135896	0.114064	-1.1914	0.233497	0.525687	Same	30.6425	27.5628
1700009C05Rik	1.49534	-0.231478	1.37901	-0.167859	0.866695	NA	Same	0.217337	0.188804
Tdrd3	395.941	0.335963	0.0898355	3.73976	0.000184195	0.00793639	Same	46.0114	57.8948
Septin4	67.7028	-0.231955	0.251843	-0.921032	0.357034	0.653784	Same	10.0616	8.48059
Sh3bp5l	289.392	-0.280524	0.11549	-2.42899	0.015141	0.123434	Same	43.9767	35.509
Apba2	52.8086	-0.436085	0.227227	-1.91916	0.0549645	0.25057	Same	8.55004	6.15885
Cpsf4	191.201	-0.00479757	0.136318	-0.035194	0.971925	0.990015	Same	25.8965	25.5589
Nlrp5	3.52634	0.565879	0.850324	0.665486	0.50574	NA	Same	0.38947	0.533163
Abhd12	271.372	-0.0554256	0.10243	-0.541107	0.588434	0.813794	Same	37.4375	35.7729
Tbx6	13.8604	0.293247	0.437113	0.670873	0.502301	NA	Same	1.66266	1.99988
Gm10451	8.40617	-0.385696	0.495554	-0.778313	0.436384	NA	Same	1.33086	0.997233
Scarna10	0.459044	-1.94742	2.4925	-0.781314	0.434618	NA	Same	0.114649	0.0276262
Slc24a3	201.951	0.277813	0.131673	2.10987	0.0348695	0.197204	Same	24.3286	29.0183
Cdc123	210.608	-0.0764172	0.149585	-0.510862	0.609448	0.825509	Same	29.6665	27.465
Scml4	31.775	0.125975	0.282529	0.445883	0.655682	0.848173	Same	4.04539	4.41291
Chrdl1	110.722	-0.179806	0.228445	-0.787088	0.43123	0.711411	Same	16.1424	14.0351
Ppfia2	18.5282	0.108393	0.346816	0.312538	0.754632	NA	Same	2.39565	2.54999
Cpsf7	1183.66	0.129667	0.0968119	1.33937	0.180451	0.465482	Same	151.868	163.878
Rps21	2162.72	-0.132587	0.0642921	-2.06225	0.0391836	0.210654	Same	308.029	278.676
Cdk11b	633.447	-0.217694	0.0977045	-2.22809	0.0258746	0.167239	Same	94.0082	79.369
Hnrnpc	1931.91	-0.000686702	0.0860906	-0.00797651	0.993636	0.997265	Same	260.456	258.361
Stard13	176.034	0.136101	0.170212	0.799595	0.423946	0.706473	Same	22.3014	24.5399
Lysmd4	156.719	-0.109506	0.14246	-0.768679	0.442084	0.7184	Same	22.135	20.3175
Zkscan8	978.541	0.386798	0.101226	3.82112	0.000132845	0.00677922	Same	111.189	144.61
Prom1	38.736	0.40944	0.361704	1.13197	0.257645	0.554909	Same	4.36827	5.76793
Skor1	13.6829	0.455226	0.473604	0.961196	0.336453	NA	Same	1.53847	2.02682
Fyb2	2.98037	1.14624	1.24035	0.924126	0.355421	NA	Same	0.229299	0.513298
Nsfl1c	359.02	-0.0849944	0.103339	-0.822478	0.410805	0.696821	Same	50.2618	46.8417
Atp6v0e	180.461	-0.101431	0.144376	-0.702549	0.482337	0.74633	Same	25.2918	23.508
6330403K07Rik	602.024	-0.222543	0.143801	-1.54757	0.121726	0.380149	Same	88.9878	75.5245
Abcc2	9.31624	-0.506307	0.566745	-0.893358	0.371665	NA	Same	1.53624	1.06545
Adat1	110.883	0.0411056	0.20599	0.199551	0.841832	0.938013	Same	14.7731	14.9956
Slc25a13	275.518	0.00200094	0.154444	0.0129557	0.989663	0.995713	Same	36.8595	36.9616
Sema4a	149.716	-0.275175	0.159553	-1.72467	0.0845878	0.315156	Same	22.5549	18.4578
Chek2	123.292	-0.0301596	0.265041	-0.113792	0.909403	0.965889	Same	16.9422	16.3584
Keap1	597.307	-0.0734121	0.077443	-0.94795	0.343155	0.642217	Same	83.2439	78.1781
Klf13	1000.85	0.0258521	0.0947858	0.272743	0.785051	0.912589	Same	133.277	135.05
Reck	392.996	0.221166	0.110544	2.0007	0.0454247	0.228536	Same	48.1858	55.7544
Pld5	7.99839	-0.392364	0.661147	-0.593459	0.552874	NA	Same	1.31999	0.92368
1700027A15Rik	0.194673	0.0331412	3.21542	0.010307	0.991776	NA	Same	0	0.0433496
Myo18a	1781.73	-0.141058	0.0970307	-1.45375	0.146016	0.417196	Same	254.602	228.752
Prrg1	335.653	0.208277	0.113731	1.83131	0.0670545	0.27771	Same	41.2587	47.5412
Arhgap24	143.358	-0.0885332	0.150512	-0.588214	0.556389	0.794944	Same	20.0201	18.7286
Cd72	5.60239	0.279272	0.686948	0.406541	0.684345	NA	Same	0.692874	0.797755
Catsperg1	24.0565	0.978083	0.356487	2.74367	0.00607573	0.0714862	Same	2.13201	3.97161
Fh1	348.817	-0.144505	0.118335	-1.22116	0.222027	0.513596	Same	49.7877	44.8255
Asb17os	0.673626	-2.00288	1.79658	-1.11483	0.264924	NA	Same	0.165993	0.0409423
Fkbp7	131.081	-0.00715365	0.166091	-0.0430706	0.965645	0.98791	Same	17.882	17.4724
Cd300a	12.1433	0.0927623	0.432892	0.214285	0.830325	NA	Same	1.57116	1.66559
Hivep2	260.834	0.364086	0.209925	1.73436	0.0828536	0.311632	Same	29.6849	38.3976
Cgrrf1	76.294	-0.132802	0.217509	-0.610561	0.541491	0.785075	Same	10.7816	9.88417
2210408F21Rik	2.44322	0.679139	0.987127	0.687995	0.491456	NA	Same	0.25206	0.379633
Angptl8	3.62869	-0.0673958	0.930111	-0.0724599	0.942236	NA	Same	0.480401	0.490743
Gm25018	0	NA	NA	NA	NA	NA	Same	0	0
Akt1	2128.66	-0.071019	0.0618875	-1.14755	0.251155	0.547218	Same	296.442	279.002
Efna3	48.7776	-0.108703	0.276139	-0.393653	0.693837	0.86984	Same	6.86151	6.34699
Plpp1	145.947	-0.196971	0.134711	-1.46218	0.143692	0.413427	Same	21.402	18.4228
Dgcr2	1454.16	-0.138981	0.0541408	-2.56703	0.0102573	0.0984139	Same	208.023	186.863
Ptn	1700.93	-0.0178584	0.138654	-0.128798	0.897517	0.961568	Same	232.367	226.436
Twf1	689.616	0.173881	0.0771848	2.25279	0.0242723	0.161358	Same	86.8557	96.4278
Pthlh	2.70169	0.156105	1.104	0.1414	0.887554	NA	Same	0.320389	0.385225
Ptgs1	45.5713	0.237181	0.305868	0.775435	0.438083	0.716158	Same	5.64546	6.46073
Ptgis	280.242	-0.228266	0.106729	-2.13875	0.0324562	0.189721	Same	41.6844	35.014
Cst7	0.312487	0.64098	3.18674	0.201139	0.84059	NA	Same	0	0.0701703
Plxna2	244.582	0.425347	0.20419	2.08309	0.037243	0.205336	Same	27.5895	36.4451
Gm14023	3.08268	-0.0354729	0.869917	-0.0407774	0.967473	NA	Same	0.418053	0.414002
Etaa1os	5.94446	0.209869	0.652339	0.321717	0.747667	NA	Same	0.734147	0.83567
Trip10	281.916	-0.0405048	0.124375	-0.325667	0.744677	0.893105	Same	38.518	37.3355
Gusb	714.075	0.0482448	0.0984443	0.490072	0.624083	0.834265	Same	94.5096	96.6846
BC055324	241.032	-0.00714205	0.138565	-0.0515429	0.958893	0.986216	Same	32.6194	32.2443
Ces2g	19.0256	-0.0220649	0.375861	-0.0587049	0.953187	NA	Same	2.63796	2.50427
Sowahb	20.6745	-0.213121	0.461202	-0.4621	0.64401	NA	Same	3.12132	2.55822
Dmrt2	17.3012	0.48634	0.498247	0.976102	0.329014	NA	Same	1.89062	2.62746
Nlrp3	5.62604	-0.391696	0.658993	-0.594386	0.552254	NA	Same	0.881469	0.677145
Neu4	3.05378	-1.17281	1.27574	-0.919318	0.357929	NA	Same	0.63073	0.27268
Shisa4	138.765	0.129609	0.148769	0.871213	0.383638	0.675535	Same	17.962	19.095
Sgms1	449.591	0.0273936	0.142601	0.1921	0.847664	0.940294	Same	59.7605	60.6193
Odf4	1.71984	0.0541076	1.2745	0.0424539	0.966137	NA	Same	0.2582	0.21835
Gdf10	137.87	0.700312	0.209309	3.34582	0.000820386	0.0201515	Up	13.5806	21.8392
Ctnna2	206.817	-0.261188	0.12771	-2.04517	0.0408379	0.214897	Same	30.8898	25.6538
Map3k13	112.316	0.506561	0.222857	2.27304	0.023024	0.156739	Same	12.1565	17.0366
Dip2b	651.249	0.117296	0.0885009	1.32536	0.185051	0.471187	Same	83.4336	89.9768
Psapl1	0.433396	1.0898	3.08235	0.353561	0.723668	NA	Same	0	0.0970149
1700128A07Rik	0.450303	-0.757593	2.5082	-0.302046	0.762617	NA	Same	0.0860666	0.0450243
BC042761	0.190681	0.0572905	3.21438	0.0178232	0.98578	NA	Same	0	0.0423402
9630013K17Rik	3.23965	-0.0396891	0.86511	-0.0458775	0.963408	NA	Same	0.422712	0.442854
Fbxo44	20.6031	-0.503025	0.512299	-0.981897	0.32615	NA	Same	3.3882	2.34376
Ifi202b	6.55554	-0.22771	0.662482	-0.343723	0.731054	NA	Same	0.963445	0.828616
Clec9a	6.25633	0.344532	0.649336	0.530591	0.595702	NA	Same	0.744217	0.911688
Ap5z1	165.137	-0.067123	0.172765	-0.388523	0.697629	0.872765	Same	22.8695	21.7248
Fbxw8	740.45	-0.042592	0.0809699	-0.526023	0.598873	0.819598	Same	101.708	97.9028
Klhl33	4.8566	0.347878	0.791808	0.439346	0.660411	NA	Same	0.537361	0.730283
Pax2	31.2121	-0.269713	0.414403	-0.650847	0.515145	0.769067	Same	4.69482	3.87009
Defb34	0	NA	NA	NA	NA	NA	Same	0	0
Dna2	169.79	0.00467767	0.140874	0.0332046	0.973511	0.990015	Same	22.7609	22.8378
Kdm5b	2042.43	-0.0581655	0.089095	-0.652848	0.513854	0.768604	Same	281.864	268.813
Supt3	62.8843	-0.346544	0.222005	-1.56097	0.11853	0.374504	Same	9.61165	7.64089
Gm10591	0	NA	NA	NA	NA	NA	Same	0	0
Gm1987	0	NA	NA	NA	NA	NA	Same	0	0
S100g	0.386026	-2.40779	2.55218	-0.943422	0.345465	NA	Same	0.108851	0.0127083
Esrrb	19.1818	-0.214817	0.489842	-0.438543	0.660993	NA	Same	2.83531	2.3997
Mir103-2	1.11034	-1.21717	1.27181	-0.957035	0.338549	NA	Same	0.2235	0.099895
Chchd7	161.524	-0.153631	0.152574	-1.00692	0.313971	0.613292	Same	23.1152	20.7534
Rxrb	458.062	-0.0753616	0.0788211	-0.956109	0.339017	0.638043	Same	63.8687	59.9818
Cadps2	24.8604	-0.494895	0.364053	-1.3594	0.174019	0.456382	Same	4.03724	2.86647
Gabpb1	324.925	0.169476	0.119921	1.41324	0.157587	0.434563	Same	40.957	45.4052
Gm13544	16.5394	0.439836	0.475348	0.925292	0.354814	NA	Same	1.84171	2.45928
1700101I11Rik	2.02903	1.43359	1.45049	0.988353	0.32298	NA	Same	0.172133	0.34009
Dll3	7.24889	0.320786	0.623443	0.51454	0.606875	NA	Same	0.837563	1.05651
Fam57a	50.3232	-0.136997	0.234891	-0.583239	0.559733	0.796782	Same	7.13963	6.48571
Mettl7a1	122.336	0.0935832	0.141797	0.65998	0.509266	0.765149	Same	15.9615	16.7414
Ckmt1	29.4056	0.320676	0.37568	0.853588	0.393333	0.683556	Same	3.38615	4.30272
Gm4788	0.838634	-0.224312	1.97748	-0.113433	0.909687	NA	Same	0.115014	0.109386
Pate7	0.173832	-0.510795	3.22593	-0.158341	0.874188	NA	Same	0	0.0392154
Spag7	312.401	-0.304984	0.103017	-2.96053	0.00307114	0.0469663	Same	47.5268	38.2032
Gal3st1	6.35387	-0.308516	0.790247	-0.390404	0.696238	NA	Same	0.972718	0.77988
Gpr68	14.3026	-0.0138987	0.403461	-0.0344487	0.972519	NA	Same	1.91975	1.92414
Golph3l	386.963	0.101259	0.138678	0.730174	0.465284	0.735384	Same	49.7161	53.2855
Sptan1	6373.63	0.0534077	0.0621101	0.859888	0.389851	0.681161	Same	841.021	864.969
Slx1b	119.838	-0.137318	0.250034	-0.549198	0.58287	0.810783	Same	17.1843	15.4461
Mir6949	0	NA	NA	NA	NA	NA	Same	0	0
Sh2d1b2	0.0575516	-0.991687	3.22593	-0.307412	0.75853	NA	Same	0	0.0127083
Rprd2	984.889	0.0177086	0.0735412	0.240798	0.809712	0.923428	Same	131.769	132.45
Edem3	997.234	0.141058	0.103905	1.35757	0.174601	0.456926	Same	126.616	138.44
Kir3dl1	0.785503	-1.13182	2.30212	-0.491642	0.622973	NA	Same	0.172133	0.064632
Pcsk1n	41.3528	-0.280445	0.284411	-0.986055	0.324106	0.621844	Same	6.14926	5.13447
Gpr162	159.659	0.175287	0.154414	1.13518	0.256302	0.553002	Same	20.0663	22.4
Syk	250.338	0.0810699	0.219607	0.369158	0.71201	0.88148	Same	32.7079	34.2123
Frmd4b	564.353	0.192732	0.112621	1.71133	0.0870206	0.319014	Same	69.8993	79.5592
Pomt1	233.169	0.332882	0.164959	2.01797	0.0435947	0.223519	Same	27.076	34.0939
Mpp4	5.9258	-0.344744	0.76958	-0.447964	0.654179	NA	Same	0.898454	0.724977
Chst10	104.074	-0.508001	0.28859	-1.76029	0.0783591	0.3029	Same	17.0895	11.9279
Abcc10	138.022	0.0654695	0.256339	0.255402	0.798413	0.918168	Same	18.2284	18.7881
Chd6	1371.86	0.357734	0.0585353	6.11142	9.87480282447733e-10	1.44457393318965e-06	Same	158.275	201.325
Tyms	328.9	0.0276361	0.103735	0.266411	0.789923	0.914248	Same	44.0562	44.2952
Ppp1r2-ps7	0.335698	-2.9089	3.21476	-0.904859	0.36554	NA	Same	0.114649	0
4930447J18Rik	0	NA	NA	NA	NA	NA	Same	0	0
Fam131b	52.3694	-0.0918304	0.20725	-0.443089	0.657701	0.848699	Same	7.34403	6.82755
Gm8267	1.05312	2.37818	1.41708	1.67823	0.0933028	NA	Same	0	0.235088
Vmn2r56	0	NA	NA	NA	NA	NA	Same	0	0
Aicda	3.79398	-0.927342	0.822127	-1.12798	0.259329	NA	Same	0.733759	0.36876
Ahrr	30.606	0.644879	0.324828	1.9853	0.0471117	0.233163	Same	3.19847	4.73726
Zbtb17	321.875	-0.0820017	0.100238	-0.818074	0.413315	0.69864	Same	45.2271	41.949
Gm21992	12.5593	-0.013006	0.523947	-0.0248232	0.980196	NA	Same	1.6884	1.68348
Sergef	25.9559	-0.00762372	0.284563	-0.026791	0.978626	0.99158	Same	3.50696	3.47115
Armc3	8.33352	1.2462	0.621784	2.00423	0.0450455	NA	Same	0.631277	1.4396
Gm10790	1.39525	0.657754	1.4703	0.44736	0.654615	NA	Same	0.172133	0.199896
Misp	12.3839	0.253004	0.550185	0.459853	0.645622	NA	Same	1.53826	1.75266
Mir8101	0	NA	NA	NA	NA	NA	Same	0	0
Vmn1r254	0	NA	NA	NA	NA	NA	Same	0	0
Vmn1r244	0	NA	NA	NA	NA	NA	Same	0	0
1700065J18Rik	0.112561	-0.510795	3.22593	-0.158341	0.874188	NA	Same	0	0.0250349
A730082K24Rik	0.352315	-2.9566	3.21114	-0.920733	0.35719	NA	Same	0.115014	0
Mettl26	169.357	-0.133314	0.168456	-0.791388	0.428718	0.709375	Same	24.2038	21.7432
Tmem174	1.52624	-2.10346	1.75781	-1.19664	0.231448	NA	Same	0.38947	0.0866991
Acbd6	267.456	-0.0359478	0.107983	-0.332903	0.739208	0.891898	Same	36.5467	35.5239
Ccdc88c	257.269	0.162134	0.188158	0.861695	0.388855	0.680535	Same	32.2868	36.0327
Nudcd2	325.699	0.0265419	0.107733	0.246367	0.805398	0.921595	Same	43.7902	43.7302
Zmynd19	359.766	0.0243851	0.0906525	0.268995	0.787934	0.913729	Same	48.2822	48.3734
Tmprss13	602.01	-0.130134	0.164102	-0.793005	0.427775	0.708634	Same	85.7845	77.5017
Odr4	330.523	0.238426	0.0974471	2.44672	0.0144163	0.119826	Same	40.5313	46.9794
Elovl1	297.083	0.0141441	0.123965	0.114098	0.90916	0.965889	Same	39.9696	39.8655
Nfatc4	609.865	-0.0165607	0.116663	-0.141953	0.887117	0.956808	Same	83.4092	81.1067
Camta2	354.643	-0.101398	0.136282	-0.744031	0.456858	0.729178	Same	50.0576	46.0668
Ephx2	43.7194	-0.0200867	0.287362	-0.0699004	0.944273	0.979229	Same	6.03164	5.78399
Hdac9	140.768	0.162749	0.189227	0.860071	0.38975	0.681161	Same	17.6168	19.723
Styxl1	6.013	0.562477	0.668018	0.842009	0.399783	NA	Same	0.653856	0.913614
Pex5	589.913	-0.147051	0.0899841	-1.63419	0.10222	0.348118	Same	84.3998	75.8078
Cav2	128.49	0.0261412	0.161927	0.161438	0.871748	0.949989	Same	17.217	17.2691
Coq3	87.079	0.0187409	0.169019	0.11088	0.911711	0.966317	Same	11.7035	11.7084
Chrd	147.776	0.0769921	0.239083	0.322031	0.747429	0.894772	Same	19.3573	20.2549
Mir6984	0.34992	0.780778	2.68546	0.290743	0.771248	NA	Same	0	0.077842
Sbk3	4.10054	-1.36471	0.969854	-1.40713	0.159389	NA	Same	0.906234	0.326641
H2al1g	0	NA	NA	NA	NA	NA	Same	0	0
H2al1f	0	NA	NA	NA	NA	NA	Same	0	0
Dync1i2	889.191	0.0517178	0.075829	0.682031	0.495219	0.755089	Same	117.705	120.563
Dennd2d	18.2154	0.413414	0.409164	1.01039	0.31231	NA	Same	2.06857	2.70638
Gm15290	2.47048	-0.0172869	1.0015	-0.0172611	0.986228	NA	Same	0.320389	0.336033
Sh2d3c	182.996	-0.129268	0.150448	-0.859222	0.390218	0.68145	Same	26.2496	23.5235
Klk1b7-ps	0.0803897	-0.991687	3.22593	-0.307412	0.75853	NA	Same	0	0.0176489
Gm1673	64.6576	-0.117173	0.238191	-0.491929	0.622769	0.833355	Same	9.08459	8.41095
Pard6a	52.3181	-0.168372	0.255733	-0.658392	0.510286	0.766244	Same	7.47485	6.70977
Srgap2	753.399	-0.0549016	0.070946	-0.773851	0.439019	0.71687	Same	103.893	99.33
Nrip1	798.223	0.215724	0.108936	1.98027	0.0476728	0.234802	Same	97.9197	113.172
Olfr8	0	NA	NA	NA	NA	NA	Same	0	0
Tes	87.4586	0.136999	0.254163	0.539021	0.589872	0.814431	Same	11.2471	12.1016
Dnph1	56.1988	-0.183671	0.219978	-0.834951	0.403745	0.691321	Same	8.19291	7.12119
Fbh1	853.771	-0.150149	0.0672756	-2.23185	0.0256247	0.166687	Same	122.472	109.485
Rpl15	2114.12	-0.0503079	0.0598895	-0.840013	0.400901	0.69006	Same	291.296	278.822
Sh3tc1	104.737	-0.23137	0.156348	-1.47984	0.138915	0.407068	Same	15.6019	13.091
Slc7a4	60.4612	0.120346	0.230182	0.52283	0.601093	0.821123	Same	7.74312	8.37149
Ghitm	1422.77	0.0311772	0.084492	0.368996	0.712131	0.881526	Same	189.623	191.813
Atp2b1	1754	0.14477	0.102079	1.41822	0.156128	0.432845	Same	222.144	244.201
Lrriq1	7.53939	-0.621347	0.551846	-1.12594	0.26019	NA	Same	1.28961	0.831358
Sgtb	126.775	0.0820338	0.16979	0.483148	0.628991	0.835892	Same	16.5148	17.3464
Zfp532	901.458	0.0236217	0.103609	0.227988	0.819655	0.927841	Same	120.395	121.561
2310003N18Rik	0.304518	0.558375	2.80593	0.198998	0.842264	NA	Same	0	0.0685832
Tnks2	3052.87	0.198182	0.0627475	3.15841	0.00158631	0.0308499	Same	378.296	430.507
Mbtps1	2107.25	-0.0295849	0.0621206	-0.47625	0.633896	0.838576	Same	287.627	279.697
Cyp4f16	114.613	-0.149257	0.16224	-0.919976	0.357585	0.653976	Same	16.6135	14.6323
Toporsl	1.57286	-0.222953	1.41016	-0.158104	0.874375	NA	Same	0.217701	0.204279
Prpf38b	1075.68	0.0340126	0.11183	0.304144	0.761018	0.901441	Same	143.837	145.171
Flrt1	326.082	-0.395427	0.232282	-1.70235	0.0886892	0.322089	Same	51.2412	38.6974
B4gat1	363.822	-0.100759	0.106907	-0.942488	0.345943	0.644409	Same	50.9764	47.4287
Vmn1r57	0	NA	NA	NA	NA	NA	Same	0	0
Vmn1r61	0	NA	NA	NA	NA	NA	Same	0	0
Vmn1r60	0	NA	NA	NA	NA	NA	Same	0	0
Rcor3	300.442	0.15399	0.100469	1.53271	0.125347	0.385436	Same	37.9504	41.8825
Man2a2	2274.12	-0.0444994	0.170502	-0.26099	0.7941	0.916414	Same	312.281	300.178
Gm1715	0.0648909	-0.991687	3.22593	-0.307412	0.75853	NA	Same	0	0.0144499
St6gal1	906.223	-0.208481	0.117372	-1.77624	0.0756938	0.29712	Same	132.64	114.154
Fam227a	28.6838	0.395678	0.385029	1.02766	0.304111	0.60291	Same	3.33339	4.20705
Arap2	69.2178	0.268658	0.254785	1.05445	0.291676	0.58988	Same	8.37022	9.90367
Tmem158	53.919	-0.424813	0.261967	-1.62163	0.104883	0.352631	Same	8.49549	6.39351
Panx3	2.63949	-0.238874	1.27468	-0.187399	0.851348	NA	Same	0.40216	0.319805
2900057B20Rik	0.684408	0.668166	1.70913	0.390938	0.695843	NA	Same	0.0513438	0.118349
Dcaf8l	99.0604	-0.0994153	0.176209	-0.56419	0.572625	0.804093	Same	14.0319	12.8569
Diaph1	454.598	-0.0346165	0.0852477	-0.40607	0.684691	0.86411	Same	62.2799	60.2594
Pkp1	9.80509	-0.241741	0.586524	-0.412159	0.680223	NA	Same	1.49719	1.19621
Gcsam	1.97447	-0.674305	1.54278	-0.437071	0.66206	NA	Same	0.343948	0.214553
Gfra2	164.347	-1.28045	0.311855	-4.10592	4.02703181885529e-05	0.00321333	Down	34.4455	13.991
[truncated: 23,241 more rows]
