# Supplementary material for: In vitro fertilization induces reproductive changes in male mouse offspring and has multigenerational effects
Source: JCI Insight. 2025 Mar 4;10(8):e188931. doi: 10.1172/jci.insight.188931 (PMC12016927; doi:10.1172/jci.insight.188931)
Supplement: Supplemental table 6 [file jciinsight-10-188931-s194.xlsx]

## Sheet: IVF12_vs_Natural12
Supplemental Table 6: Differentially expressed genes (DEGs) using DeSeq2 for IVF vs Natural 12 weeks testis.
	baseMean	log2FoldChange	lfcSE	stat	pvalue	padj	DEG	Natural12	IVF12
Nbeal1	322.491	-0.626643	0.132466	-4.73061	2.23842868782158e-06	0.000539536	Down	23.8385	15.1178
Col4a3	229.484	-0.721844	0.168331	-4.28825	1.80086794228229e-05	0.00218858	Down	17.0797	10.0447
Gm39668	64.389	-0.939952	0.259327	-3.62459	0.000289422	0.0172861	Down	5.39473	2.4206
Per2	132.911	-0.600879	0.175675	-3.4204	0.000625282	0.0291812	Down	9.34293	6.67409
Zbed6	298.408	-0.958054	0.18457	-5.19073	2.09474963668391e-07	8.65550549877791e-05	Down	23.2829	12.7743
Nav1	83.5469	-0.715098	0.215211	-3.32277	0.000891279	0.0377996	Down	5.78131	3.38764
Uhmk1	115.322	-0.595268	0.182171	-3.26763	0.00108452	0.0429707	Down	8.12477	5.65179
Traf3ip2	114.343	-0.645955	0.179204	-3.60458	0.000312652	0.0180143	Down	8.58902	5.05426
Slfn5	197.504	-0.730637	0.21686	-3.36917	0.000753947	0.0334866	Down	14.1467	8.69902
Mpp3	89.0693	-0.668956	0.185393	-3.60832	0.000308191	0.0178282	Down	6.55568	4.28972
Efcab13	92.8063	-0.913386	0.255009	-3.58178	0.000341262	0.0192036	Down	7.38297	3.23268
LOC102634300	163.512	-0.609701	0.166946	-3.65208	0.000260123	0.0162151	Down	11.4308	8.1231
Gm6566	68.7511	-0.904836	0.243454	-3.71665	0.000201878	0.0136428	Down	5.31899	2.86403
Serpina3g	54.0211	-2.84116	0.742571	-3.82611	0.000130186	0.0100146	Down	6.78661	0.66359
LOC102631805	151.06	-0.86657	0.190909	-4.53917	5.64767464450657e-06	0.00106382	Down	12.0587	6.46621
Zfp85os	98.9975	-0.766661	0.227713	-3.36679	0.000760479	0.0335306	Down	7.09029	4.85104
Erich6b	67.6944	-0.833463	0.21917	-3.80282	0.000143057	0.0106576	Down	5.11352	2.72426
LOC102632231	68.9502	-0.887531	0.203903	-4.35271	1.3446682540092e-05	0.00181744	Down	5.30835	2.95209
Col14a1	169.826	-0.649859	0.163713	-3.96949	7.20262647288675e-05	0.00623739	Down	12.3282	7.53945
Alg10b	153.424	-0.672776	0.137269	-4.90116	9.52710247639869e-07	0.00025515	Down	11.0255	7.0043
4930565N06Rik	80.1672	-1.0249	0.228849	-4.47849	7.51711705275018e-06	0.00123537	Down	6.17714	3.05138
Usf3	497.793	-0.618455	0.119718	-5.16591	2.39266636784969e-07	9.35209216536276e-05	Down	35.5063	23.555
Gm34107	81.6796	-1.02416	0.314751	-3.25387	0.00113845	0.04414	Down	6.78406	3.04626
Lnpep	124.13	-0.815708	0.209182	-3.89951	9.63887388677767e-05	0.00783131	Down	10.1088	5.05685
Kcng3	61.7828	-0.945762	0.231634	-4.083	4.4458814993246e-05	0.00448067	Down	4.65423	2.44212
Gm32750	107.364	-1.20801	0.176318	-6.85134	7.31620599996327e-12	1.76344951952448e-08	Down	8.82006	3.98016
Fsip2	8806.84	-0.650786	0.0801384	-8.12078	4.63204229162271e-16	6.69885956214476e-12	Down	635.311	404.907
Gm14199	59.6924	-1.07551	0.248931	-4.3205	1.55676302218297e-05	0.00201017	Down	5.07903	2.03178
Myt1	84.3381	-0.891496	0.200594	-4.44429	8.81837609454588e-06	0.00133127	Down	6.42033	3.70572
Gm20557	63.3153	-1.15844	0.291707	-3.97124	7.14997412886123e-05	0.00622909	Down	5.19033	2.7781
Gm40073	201.47	-0.801459	0.178273	-4.49569	6.93457424261768e-06	0.00120829	Down	15.4106	8.73112
LOC108168936	149.914	-0.920953	0.1877	-4.90652	9.27052510468196e-07	0.000252963	Down	11.6087	6.30269
Megf9	168.331	-0.886631	0.195355	-4.53855	5.66410970207385e-06	0.00106382	Down	12.4299	7.21866
Ptch2	387.652	-0.618955	0.170365	-3.63312	0.000280017	0.0168734	Down	26.1415	19.9244
D830031N03Rik	128.35	-1.13405	0.227882	-4.97648	6.4751500613249e-07	0.000191109	Down	10.6511	5.39081
Gm31820	91.6463	-0.773127	0.217167	-3.56006	0.000370766	0.0202874	Down	7.22101	4.2388
Gm42338	64.6407	-1.56454	0.303555	-5.15406	2.54904860537188e-07	9.70114235023373e-05	Down	4.93455	1.55308
Slit2	61.8092	-1.2345	0.375863	-3.28444	0.00102187	0.0417116	Down	4.51406	1.72237
Gm42127	58.1873	-1.14911	0.267174	-4.30098	1.700408329501e-05	0.00210182	Down	4.48337	1.84463
Gm30028	273.323	-0.989142	0.148965	-6.64011	3.13441906101892e-11	6.47570978006509e-08	Down	21.9179	10.6752
Asb4	791.031	-0.607949	0.12694	-4.78927	1.6738690249807e-06	0.000424693	Down	56.6688	37.3913
1700009C05Rik	156.975	-0.637351	0.142086	-4.48566	7.2687777079705e-06	0.00122234	Down	11.381	7.14046
Gm35824	268.735	-0.704787	0.163603	-4.3079	1.64808572825441e-05	0.00210182	Down	20.3663	12.3636
Shisa7	194.722	-0.744395	0.166112	-4.48128	7.41960694557702e-06	0.00123336	Down	14.7756	8.34729
LOC108167413	97.2344	-0.654278	0.172101	-3.80171	0.000143703	0.0106576	Down	6.90419	4.59229
Gm5591	52.1586	-1.30811	0.388298	-3.36884	0.000754849	0.0334866	Down	4.99023	2.16912
Gm33989	138.028	-0.619009	0.169711	-3.64742	0.000264888	0.0162903	Down	10.1792	6.11933
1700010L04Rik	82.0492	-0.729322	0.181065	-4.02796	5.62633514297099e-05	0.00535316	Down	6.21315	3.54059
Gm26944	146.616	-0.835523	0.197038	-4.24041	2.23108935298453e-05	0.0026021	Down	10.8882	5.98013
Dchs1	505.331	-0.995893	0.144594	-6.88752	5.67732139814094e-12	1.76344951952448e-08	Down	40.3232	20.3726
Muc6	57.5556	-0.792758	0.237203	-3.34211	0.000831441	0.0358934	Down	4.52285	2.34926
LOC108167358	101.617	-0.700471	0.21723	-3.22456	0.00126167	0.0469629	Down	7.26397	4.41973
Nfat5	1274.39	-0.62995	0.123351	-5.10697	3.27372814697897e-07	0.000121267	Down	93.3633	60.9074
Gm1943	114.353	-0.77127	0.169637	-4.5466	5.45191116535126e-06	0.00106382	Down	8.47152	5.14856
Muc16	376.133	-0.685555	0.152427	-4.49759	6.87279763297397e-06	0.00120829	Down	25.6749	16.686
4932413F04Rik	107.083	-0.696198	0.216226	-3.21977	0.00128295	0.0473394	Down	7.32151	5.32269
Zbtb33	88.248	-0.635573	0.195699	-3.2477	0.00116341	0.0448673	Down	6.49693	4.37998
Xkr4	1.48447	1.43242	1.654	0.866036	0.386471	NA	Same	0.0599778	0.174817
Gm39585	0	NA	NA	NA	NA	NA	Same	0	0
Gm38717	136.704	0.109096	0.148019	0.737041	0.461097	0.777227	Same	7.66312	8.15946
Rp1	71.5077	0.115749	0.207403	0.558088	0.576784	0.839769	Same	4.1628	3.89743
Sox17	418.511	-0.161783	0.155071	-1.04328	0.296817	0.656343	Same	23.3874	23.4591
LOC108167609	52.0523	-0.00742568	0.243118	-0.0305435	0.975634	NA	Same	3.04317	2.82279
Gm39586	57.8096	-0.478809	0.299033	-1.60119	0.109335	0.438735	Same	3.79228	2.84504
LOC108167610	28.2504	0.0877067	0.371937	0.23581	0.81358	NA	Same	1.62362	1.36136
Gm29874	100.476	0.0306341	0.195793	0.156462	0.875669	0.965017	Same	6.13337	5.34691
Mrpl15	777.677	0.316429	0.0838782	3.77248	0.000161633	0.0115149	Same	40.9558	49.7721
Lypla1	963.537	0.145909	0.0747643	1.95159	0.0509868	0.313908	Same	54.9307	56.7227
Gm39587	11.1444	0.352767	0.625449	0.564022	0.572739	NA	Same	0.561061	0.3406
Tcea1	447.027	-0.00534939	0.11692	-0.0457524	0.963508	0.989796	Same	27.3172	23.9596
Rgs20	3.81019	0.118406	1.00942	0.117301	0.906621	NA	Same	0.191617	0.387171
Gm16041	0.205879	1.27482	3.16075	0.403328	0.686707	NA	Same	0	0
Atp6v1h	659.742	0.113163	0.104472	1.08319	0.278724	0.639623	Same	38.7607	41.369
Oprk1	0.390854	0.120672	3.16075	0.0381782	0.969546	NA	Same	0.0245731	0.0439246
Npbwr1	4.59434	1.16879	1.03342	1.13099	0.258059	NA	Same	0.20226	0.422062
LOC108167788	1.64672	-2.76918	1.57181	-1.76178	0.0781069	NA	Same	0.175762	0.0379786
4732440D04Rik	31.7739	-0.712174	0.331284	-2.14974	0.0315759	NA	Same	2.47327	1.6795
Rb1cc1	8135.65	-0.15162	0.0645112	-2.35028	0.018759	0.189981	Same	513.185	451.079
Fam150a	0	NA	NA	NA	NA	NA	Same	0	0
LOC108167611	91.2157	0.269636	0.187319	1.43945	0.150024	0.504061	Same	4.92476	6.15367
St18	4.87488	0.33466	0.793411	0.421799	0.673172	NA	Same	0.292789	0.377753
Pcmtd1	152.172	-0.204337	0.178212	-1.14659	0.25155	0.617667	Same	9.24041	7.67335
Gm26901	38.9212	0.27666	0.289466	0.955762	0.339193	NA	Same	2.01704	2.3891
Gm39589	1.97533	-0.915085	1.80963	-0.505677	0.613084	NA	Same	0.0122866	0.113936
Sntg1	42.4204	0.242979	0.365001	0.665694	0.505607	NA	Same	1.93684	2.91646
Gm30719	1.10249	-0.759227	2.19089	-0.346538	0.728939	NA	Same	0	0.0430427
Rrs1	284.44	0.0885307	0.11927	0.742272	0.457922	0.775647	Same	16.7118	16.5389
Adhfe1	40.1471	0.283165	0.347318	0.81529	0.414906	NA	Same	2.48116	2.25294
2610203C22Rik	3.38349	-1.02919	0.837998	-1.22815	0.219391	NA	Same	0.285145	0.0839943
3110035E14Rik	89.0794	-0.0503749	0.207665	-0.242578	0.808332	0.940702	Same	5.59248	5.07203
Mybl1	1095.62	-0.296715	0.0847491	-3.5011	0.000463347	0.023512	Same	71.8925	58.8721
Vcpip1	1290.85	-0.137036	0.0697688	-1.96414	0.0495135	0.310119	Same	80.5948	72.4676
1700034P13Rik	59.0166	-0.292693	0.214272	-1.36598	0.171944	0.527962	Same	3.771	3.09271
Gm39590	27.0095	0.588846	0.45529	1.29334	0.195892	NA	Same	1.10603	1.25161
Sgk3	354.491	0.00290762	0.12987	0.0223886	0.982138	0.994653	Same	22.179	21.0177
Mcmdc2	176.965	-0.211751	0.175132	-1.20909	0.226627	0.591488	Same	10.9134	9.39339
Snhg6	36.8236	-0.14234	0.362873	-0.39226	0.694866	NA	Same	2.02504	2.55159
Snord87	1.63773	0.486768	1.33135	0.36562	0.714648	NA	Same	0.0877746	0.143935
Tcf24	85.5647	-0.0761085	0.230338	-0.330422	0.741081	0.916105	Same	5.51779	4.961
Ppp1r42	867.442	0.0966408	0.0983264	0.982857	0.325678	0.681647	Same	51.0512	53.1013
Cops5	2789.89	0.014981	0.0620388	0.241478	0.809185	0.941452	Same	163.139	161.679
Cspp1	942.236	-0.0239062	0.0773987	-0.308871	0.757419	0.923495	Same	56.9905	54.5275
Arfgef1	2230.18	-0.23247	0.0707882	-3.28403	0.00102335	0.0417116	Same	143.475	116.28
Cpa6	53.5804	0.157355	0.264573	0.59475	0.552011	0.831657	Same	3.12944	2.92433
Prex2	24.9232	-0.313363	0.34441	-0.909857	0.362898	NA	Same	1.44859	1.12127
A830018L16Rik	5.41454	-1.80224	0.81442	-2.21292	0.0269035	NA	Same	0.536657	0.119441
Gm30898	2.08957	0.760657	1.40528	0.541285	0.588311	NA	Same	0.0636734	0.25672
Gm30974	0	NA	NA	NA	NA	NA	Same	0	0
Gm39591	4.37679	1.08121	0.902147	1.19849	0.230727	NA	Same	0.155354	0.285069
Mir6341	0.556717	0.0579104	2.18037	0.0265598	0.978811	NA	Same	0.0278395	0.0189893
Gm17644	17.6692	-0.149873	0.43546	-0.344172	0.730717	NA	Same	1.03156	0.877536
Sulf1	284.297	0.0527415	0.132976	0.396623	0.691645	0.895864	Same	16.7335	16.1287
Slco5a1	22.242	0.576669	0.464266	1.24211	0.214197	NA	Same	1.04707	1.59138
Gm39592	0.105077	-0.456395	3.16075	-0.144395	0.885189	NA	Same	0.015553	0
Prdm14	0.868679	0.014863	2.12092	0.0070078	0.994409	NA	Same	0.0651348	0.0434836
Ncoa2	2372.84	-0.244136	0.0662254	-3.68645	0.000227408	0.0147219	Same	153.631	127.455
Gm39595	1.40901	0.596302	1.42851	0.417428	0.676365	NA	Same	0.0817137	0.105516
Tram1	3152.72	0.0403871	0.0755221	0.534773	0.592807	0.848459	Same	184.9	176.577
Lactb2	23.2883	0.391624	0.352291	1.11165	0.26629	NA	Same	1.21602	1.46291
Xkr9	8.94903	0.205864	0.698939	0.294537	0.768347	NA	Same	0.532829	0.592084
Gm5523	2.59489	1.18388	1.10302	1.07331	0.283131	NA	Same	0.0628515	0.105957
Gm31195	15.9722	-0.270985	0.457059	-0.592889	0.553256	NA	Same	1.10832	0.91496
Gm39596	14.802	0.33581	0.516819	0.649764	0.515845	NA	Same	0.763691	0.738282
Eya1	18.5898	0.0425715	0.428669	0.099311	0.920891	NA	Same	1.04112	1.1631
Msc	1.76862	-1.775	1.95693	-0.907034	0.364389	NA	Same	0.202187	0.0759572
LOC105243866	0	NA	NA	NA	NA	NA	Same	0	0
Trpa1	0.420306	-2.12796	3.10419	-0.685511	0.493022	NA	Same	0.0622119	0
Kcnb2	47.2071	-0.0838704	0.315411	-0.265909	0.79031	NA	Same	2.57369	2.8886
Terf1	552.322	0.105633	0.124152	0.850833	0.394862	0.730825	Same	31.5237	30.0513
Sbspon	7.83274	-0.169567	0.719999	-0.23551	0.813813	NA	Same	0.518824	0.626551
Gm31523	0.589184	-2.6251	2.80408	-0.93617	0.349186	NA	Same	0.086785	0
Gm7634	0	NA	NA	NA	NA	NA	Same	0	0
4930444P10Rik	553.441	0.0309858	0.108631	0.28524	0.775461	0.929447	Same	31.7247	32.1042
Rpl7	3297.65	0.18661	0.0798431	2.33721	0.0194283	0.194444	Same	180.102	203.767
Rdh10	283.397	-0.00626058	0.130906	-0.0478249	0.961856	0.989796	Same	16.9757	16.9185
Stau2	101.074	0.0919727	0.169257	0.543391	0.586861	0.845481	Same	5.94658	5.79584
LOC102634042	103.615	0.086302	0.201627	0.428027	0.668631	0.887295	Same	6.1318	6.64194
Ube2w	812.183	-0.0871978	0.0717005	-1.21614	0.223932	0.588132	Same	49.1495	44.8411
LOC108167614	29.2435	-0.438934	0.334606	-1.31179	0.18959	NA	Same	2.04437	1.29267
Tceb1	934.137	0.0368516	0.0882743	0.417467	0.676337	0.890209	Same	54.9117	52.9093
D030040B21Rik	53.9864	-0.0334929	0.252398	-0.132699	0.894432	0.971427	Same	3.32054	3.31784
Tmem70	233.573	-0.0745073	0.126836	-0.587429	0.556916	0.832583	Same	14.3151	12.4622
Ly96	3.23566	-1.1386	0.870462	-1.30804	0.19086	NA	Same	0.276765	0.102984
Jph1	29.0131	-0.277567	0.337534	-0.822338	0.410885	NA	Same	1.758	1.56342
LOC108167615	5.02086	-0.693843	0.789019	-0.879374	0.379199	NA	Same	0.392385	0.260902
Gm31982	7.22845	-0.443046	0.650753	-0.68082	0.495985	NA	Same	0.558728	0.338509
Gm28783	3.30328	-1.83718	0.995155	-1.84612	0.0648745	NA	Same	0.33224	0.0439246
Gdap1	68.5202	-0.387371	0.282652	-1.37049	0.170535	0.52716	Same	4.37138	3.30277
Gm28784	26.5395	-0.200152	0.365518	-0.547585	0.583977	NA	Same	1.69271	1.30577
Gm39597	5.34691	-0.427053	0.798799	-0.534619	0.592913	NA	Same	0.413052	0.357498
Pi15	6.73561	-1.19998	0.688351	-1.74327	0.0812863	NA	Same	0.670227	0.244828
Gm28154	0.78981	-1.50864	2.3591	-0.639496	0.5225	NA	Same	0.0896223	0
Gm16070	0.715605	-0.224454	2.21977	-0.101116	0.919458	NA	Same	0.0436941	0.0658869
Crispld1	30.8787	0.783341	0.301179	2.60092	0.00929749	NA	Same	1.36176	2.16618
Gm28153	0.218196	-1.03347	3.16075	-0.326969	0.743691	NA	Same	0.0325674	0
Crisp4	11.8982	0.116737	0.448315	0.260391	0.794562	NA	Same	0.677701	0.774553
Defb44-ps	0	NA	NA	NA	NA	NA	Same	0	0
Defb18	0.168878	-1.03347	3.16075	-0.326969	0.743691	NA	Same	0.0245731	0
Defb41	5.36104	-0.52492	0.939843	-0.558519	0.57649	NA	Same	0.391224	0.277742
Gm15825	0	NA	NA	NA	NA	NA	Same	0	0
Tfap2d	0	NA	NA	NA	NA	NA	Same	0	0
Tfap2b	3.11302	-0.803782	1.04446	-0.769564	0.441558	NA	Same	0.242918	0.103866
Gm32651	20.7214	-0.371634	0.510977	-0.727302	0.467041	NA	Same	1.55638	0.904848
Pkhd1	21.847	-0.404851	0.354377	-1.14243	0.253274	NA	Same	1.37736	0.943808
4930486I03Rik	134.09	0.177578	0.187824	0.94545	0.344429	0.697721	Same	7.40262	7.49953
Linc-md1	0	NA	NA	NA	NA	NA	Same	0	0
Mir206	0	NA	NA	NA	NA	NA	Same	0	0
Mir133b	0	NA	NA	NA	NA	NA	Same	0	0
Il17a	0.0988633	0.697747	3.16075	0.220754	0.825284	NA	Same	0	0.0189893
Il17f	3.70562	-1.33135	1.06114	-1.25464	0.209609	NA	Same	0.291082	0.102984
Mcm3	434.068	0.0656274	0.122133	0.537344	0.59103	0.847339	Same	24.4706	26.7755
6720483E21Rik	2.37463	1.16854	1.3093	0.892496	0.372127	NA	Same	0.106287	0.211913
Paqr8	1340	-0.391126	0.148104	-2.64089	0.00826888	0.127988	Same	92.1835	71.1534
Efhc1	4276.89	0.103879	0.0705452	1.47252	0.140881	0.489357	Same	243.638	256.876
Tram2	76.8042	-0.299404	0.277225	-1.08001	0.280139	0.64104	Same	5.53824	4.31019
Tmem14a	7.18206	-0.752196	0.701427	-1.07238	0.283549	NA	Same	0.560835	0.365591
Gm32947	0.51227	0.725422	2.68345	0.270331	0.786905	NA	Same	0.0274104	0.0439246
Gm28836	0.218196	-1.03347	3.16075	-0.326969	0.743691	NA	Same	0.0325674	0
Gsta3	384.049	-0.0410377	0.404942	-0.101342	0.919279	0.976028	Same	19.6506	16.4277
Gm4956	0.205879	1.27482	3.16075	0.403328	0.686707	NA	Same	0	0
Khdc1a	1.04955	0.99341	1.78818	0.555544	0.578523	NA	Same	0	0.0819032
Khdc1c	0	NA	NA	NA	NA	NA	Same	0	0
Gm33147	0	NA	NA	NA	NA	NA	Same	0	0
Khdc1b	0.172376	-1.03347	3.16075	-0.326969	0.743691	NA	Same	0	0
Kcnq5	19.2247	-0.253604	0.450617	-0.562793	0.573576	NA	Same	1.24077	1.08301
Rims1	9.6184	0.223224	0.578514	0.385857	0.699602	NA	Same	0.567587	0.679337
Gm7759	0.210153	-1.03347	3.16075	-0.326969	0.743691	NA	Same	0.0311059	0
4933415F23Rik	8063.61	0.038637	0.0627853	0.615382	0.538303	0.822844	Same	471.959	475.069
Gm30442	9.75542	-0.042261	0.533958	-0.0791468	0.936916	NA	Same	0.53712	0.588343
Gm29506	0.40933	0.120672	3.16075	0.0381782	0.969546	NA	Same	0.0274104	0.0439246
Mir30a	0	NA	NA	NA	NA	NA	Same	0	0
Mir30c-2	0	NA	NA	NA	NA	NA	Same	0	0
Ogfrl1	30.7984	0.201789	0.311603	0.647583	0.517255	NA	Same	1.65485	1.81154
Gm19673	0.452243	-1.28964	2.73595	-0.471368	0.637378	NA	Same	0.0245731	0.0219623
Gm28822	0	NA	NA	NA	NA	NA	Same	0	0
B3gat2	26.8611	0.123891	0.327317	0.378503	0.705057	NA	Same	1.43096	1.68232
Smap1	1849.6	0.110585	0.0711861	1.55347	0.120311	0.456191	Same	104.963	108.274
Gm26524	0.900594	-0.157347	1.8851	-0.0834687	0.933479	NA	Same	0.0318367	0.0439246
Sdhaf4	172.735	-0.111382	0.16611	-0.670528	0.502521	0.79885	Same	9.90314	9.54724
Fam135a	2716.72	-0.409627	0.080835	-5.06745	4.03180399995714e-07	0.00013063	Same	183.637	136.949
Col9a1	54.6526	0.16631	0.250923	0.662792	0.507464	0.802958	Same	3.29098	3.033
Col19a1	72.6695	-0.48591	0.346628	-1.40182	0.160969	0.515445	Same	5.03264	2.96461
Lmbrd1	718.479	-0.0475922	0.0795656	-0.598151	0.549739	0.83046	Same	42.6536	41.1752
Gm29414	50.1961	0.220723	0.341444	0.64644	0.517994	NA	Same	2.40862	3.25265
Adgrb3	22.9206	-0.424595	0.430223	-0.986917	0.323683	NA	Same	1.45739	0.798548
Gm20172	0.61365	1.03073	2.84368	0.362465	0.717004	NA	Same	0.0325674	0.0759572
LOC108167844	1.52018	-2.6113	1.79268	-1.45664	0.145216	NA	Same	0.113337	0.0430427
Gm39614	0	NA	NA	NA	NA	NA	Same	0	0
Gm31076	3.33001	0.183793	0.859497	0.213838	0.830673	NA	Same	0.205581	0.231784
Gm31136	51.0955	-0.0855356	0.265287	-0.322427	0.74713	NA	Same	3.10408	2.94073
4931408C20Rik	1093.96	0.0620919	0.0953229	0.651385	0.514798	0.807471	Same	63.7006	61.4437
Gm5524	0	NA	NA	NA	NA	NA	Same	0	0
Gm7846	4.71518	0.410292	0.972712	0.421802	0.67317	NA	Same	0.275952	0.331737
Gm597	963.889	-0.0287163	0.119511	-0.240281	0.810112	0.941661	Same	58.1543	57.8161
LOC108167331	20.0091	-0.608641	0.502723	-1.21069	0.226015	NA	Same	1.27916	1.25067
Mir6342	0	NA	NA	NA	NA	NA	Same	0	0
Gm31465	3.33327	-0.817888	1.08832	-0.751512	0.452345	NA	Same	0.283334	0.19116
Gm31525	17.5734	-0.755683	0.542525	-1.3929	0.16365	NA	Same	1.41436	0.955912
Gm39615	0.172376	-1.03347	3.16075	-0.326969	0.743691	NA	Same	0	0
Gm31581	18.2313	-0.116462	0.470977	-0.247277	0.804694	NA	Same	1.21231	1.30858
Phf3	962.184	-0.163685	0.0970036	-1.68741	0.091524	0.406691	Same	57.4776	52.3144
Ptp4a1	540.924	0.0859033	0.0865958	0.992003	0.321196	0.678028	Same	30.2985	33.2976
Gm28644	17.1246	-0.569944	0.39428	-1.44553	0.148308	NA	Same	1.30574	0.929057
Gm29669	13.475	0.404858	0.439841	0.920466	0.35733	NA	Same	0.629714	0.868789
4931428L18Rik	49.5593	-0.0974154	0.276901	-0.351806	0.724984	NA	Same	2.96501	2.98317
Lgsn	28.482	-0.28385	0.305361	-0.929556	0.352601	NA	Same	1.85266	1.55852
Pih1d3	208.04	0.0706254	0.132617	0.532551	0.594345	0.849174	Same	12.3555	12.0485
Gm4850	0	NA	NA	NA	NA	NA	Same	0	0
Khdrbs2	1.65827	-0.564277	1.5927	-0.35429	0.723121	NA	Same	0.119956	0.130892
Gm9839	103.47	-0.597322	0.211081	-2.82982	0.00465747	0.093126	Same	6.94957	5.04422
Gm5415	256.794	-0.504163	0.175331	-2.8755	0.00403389	0.0874871	Same	17.7203	13.4684
LOC108167822	0	NA	NA	NA	NA	NA	Same	0	0
Gm39616	0	NA	NA	NA	NA	NA	Same	0	0
Gm39617	0	NA	NA	NA	NA	NA	Same	0	0
Prim2	313.341	-0.0162573	0.116009	-0.140139	0.88855	0.96895	Same	17.9391	18.4247
Gm39618	1.03074	-0.385163	1.78755	-0.21547	0.829401	NA	Same	0.0599778	0.0869673
1700001G17Rik	91.5836	-0.10826	0.212016	-0.510623	0.609615	0.856182	Same	5.81458	5.72232
Gm32229	27.8819	-0.0123994	0.312944	-0.0396217	0.968395	NA	Same	1.64603	1.5605
Rab23	706.584	-0.0972723	0.099565	-0.976973	0.328583	0.683539	Same	43.3618	40.6676
Bag2	146.166	-0.109812	0.141016	-0.778722	0.436144	0.759301	Same	8.98586	7.54083
Zfp451	8643.88	0.0112082	0.0473861	0.23653	0.813021	0.942412	Same	508.491	493.021
Gm15455	27.7583	0.30702	0.372029	0.825258	0.409225	NA	Same	1.29009	1.7085
Bend6	25.6601	-0.051555	0.408517	-0.1262	0.899573	NA	Same	1.55207	1.77391
Gm38471	0.102939	0.697747	3.16075	0.220754	0.825284	NA	Same	0	0
Dst	3651.17	-0.349204	0.0815543	-4.28185	1.85344685431618e-05	0.00223371	Same	245.024	189.758
Mir6896	0	NA	NA	NA	NA	NA	Same	0	0
LOC108167617	0.498309	-0.458804	2.7056	-0.169575	0.865344	NA	Same	0.0429634	0
Mir5103	0.333777	1.91619	3.13231	0.611748	0.540705	NA	Same	0	0.0430427
Ccdc115	285.517	0.00126867	0.137783	0.00920772	0.992653	0.998244	Same	16.9012	16.887
Imp4	479.79	0.0764154	0.110023	0.694541	0.487343	0.790579	Same	27.3084	29.9793
Gm32504	0	NA	NA	NA	NA	NA	Same	0	0
Ptpn18	16.0246	-0.307585	0.505001	-0.609077	0.542473	NA	Same	0.903821	0.932355
Gm32566	0.724691	-2.91443	2.34645	-1.24206	0.214215	NA	Same	0.0947793	0
4930568A12Rik	37.0326	-0.348007	0.411657	-0.845381	0.397898	NA	Same	2.10101	2.22209
Prss39	6206.42	0.0174713	0.0885387	0.19733	0.843569	0.952674	Same	365.258	356.838
Cfc1	2.61879	0.00803931	0.967065	0.0083131	0.993367	NA	Same	0.141649	0.166338
Prss40	803.364	0.0236208	0.0965765	0.244581	0.806781	0.940118	Same	46.7496	46.185
Amer3	5.83054	-0.725376	1.16123	-0.624662	0.532193	NA	Same	0.337573	0.151914
AA619741	0.0988633	0.697747	3.16075	0.220754	0.825284	NA	Same	0	0.0189893
Gm38647	11.7956	0.25111	0.490094	0.512372	0.608391	NA	Same	0.69252	0.631058
Gm32920	27.49	-0.363245	0.398652	-0.911183	0.362199	NA	Same	1.60642	0.84044
LOC108167618	1.44331	1.41342	1.65889	0.852029	0.394198	NA	Same	0.0585164	0.169752
Gm32790	0.554906	-2.54673	2.8544	-0.892212	0.372279	NA	Same	0.0311059	0
Arhgef4	40.1226	-0.691478	0.33616	-2.05699	0.0396873	NA	Same	2.77278	2.11748
Fam168b	533.109	-0.0462966	0.0952229	-0.486191	0.626831	0.866385	Same	32.8214	29.6138
Plekhb2	357.057	-0.0355375	0.114177	-0.311248	0.755612	0.9231	Same	21.1292	19.5373
1110002O04Rik	9.85491	0.954482	0.715741	1.33356	0.182349	NA	Same	0.413896	0.685494
Gm33176	0.172376	-1.03347	3.16075	-0.326969	0.743691	NA	Same	0	0
Gm39622	1.15396	0.603945	1.67071	0.361489	0.717734	NA	Same	0.0545621	0.113936
Gm33222	94.1078	0.444554	0.258446	1.7201	0.0854138	0.392393	Same	4.71163	6.46316
Gm39623	0	NA	NA	NA	NA	NA	Same	0	0
Gm39624	1.31054	-1.2547	1.66716	-0.752597	0.451692	NA	Same	0.136535	0.0379786
Hs6st1	198.385	0.297789	0.149266	1.99502	0.0460404	0.297883	Same	9.64782	12.5151
Gm33280	15.69	0.0248001	0.476795	0.0520142	0.958517	NA	Same	0.94941	0.805933
Uggt1	591.501	-0.0300734	0.0794245	-0.378641	0.704954	0.90181	Same	35.2852	34.1898
Mir6897	0.18215	1.27482	3.16075	0.403328	0.686707	NA	Same	0	0
Gm39625	3.98001	1.14451	0.877767	1.30389	0.192272	NA	Same	0.131167	0.364767
Neurl3	2.62398	0.829593	1.28197	0.647122	0.517553	NA	Same	0.138854	0.28787
Arid5a	75.8624	0.284819	0.200522	1.42039	0.155494	0.509293	Same	3.78818	5.04642
Kansl3	4649.42	-0.0495574	0.0624749	-0.793237	0.42764	0.752999	Same	282.764	255.295
Mir6898	0.528407	2.58908	2.89725	0.89363	0.37152	NA	Same	0	0.064564
Fer1l5	2083.03	-0.317858	0.104863	-3.03117	0.0024361	0.0671297	Same	136.385	95.7673
Lman2l	276.645	-0.204088	0.126773	-1.60988	0.107425	0.4359	Same	17.4818	16.0429
Gm33401	0.395453	2.18328	3.11464	0.700973	0.48332	NA	Same	0	0.0759572
Gm33454	1.68407	-0.664577	1.50966	-0.440215	0.659781	NA	Same	0.153381	0.109371
Cnnm4	890.578	0.0182674	0.0802668	0.227584	0.81997	0.944342	Same	51.4386	53.8317
Cnnm3	182.953	0.0780013	0.138693	0.562402	0.573842	0.838355	Same	10.6456	10.5489
Ankrd23	153.065	0.15729	0.141554	1.11116	0.266498	0.631199	Same	8.73767	9.86263
Ankrd39	116.494	-0.178911	0.171567	-1.04281	0.297038	0.656343	Same	7.52679	5.64165
Sema4c	262.907	-0.156699	0.192382	-0.81452	0.415347	0.745161	Same	16.5737	15.5344
Fam178b	4697.06	0.0446848	0.0626362	0.713402	0.475597	0.784409	Same	269.813	278.455
Cox5b	1961.63	0.268567	0.0919711	2.92012	0.00349898	0.0807053	Same	102.27	123.792
Actr1b	532.691	0.0526193	0.0804789	0.653827	0.513223	0.806872	Same	30.6965	31.6146
4933424G06Rik	115.094	0.284857	0.185428	1.53621	0.124486	0.462908	Same	6.44756	6.90873
Gm33533	10.7075	-0.092972	0.469176	-0.19816	0.84292	NA	Same	0.649517	0.631998
Zap70	65.7592	-0.119738	0.237949	-0.50321	0.614817	0.859409	Same	4.32259	3.93211
Tmem131	989.242	-0.057243	0.0898298	-0.637238	0.52397	0.813227	Same	60.5595	57.5307
Vwa3b	3403.15	0.00836696	0.062816	0.133198	0.894037	0.971198	Same	198.468	196.813
Gm39626	0.508676	1.69435	2.66495	0.635792	0.524912	NA	Same	0.0122866	0.0215213
Gm37020	4.33101	-1.89329	0.84502	-2.24052	0.025057	NA	Same	0.452399	0.065005
Cnga3	94.1241	-0.421772	0.295878	-1.42549	0.154014	0.507486	Same	5.46355	5.84476
Inpp4a	883.285	-0.113476	0.0992447	-1.1434	0.252872	0.618684	Same	52.578	48.6483
4930439A04Rik	101.911	-0.42221	0.232506	-1.81591	0.069384	0.356592	Same	6.37363	5.17049
Coa5	1125.18	-0.163753	0.0818842	-1.99981	0.0455205	0.296419	Same	70.883	59.9015
Unc50	477.762	0.00242085	0.0932273	0.0259672	0.979284	0.993853	Same	27.9938	27.4416
Mgat4a	227.82	0.112134	0.13808	0.812095	0.416737	0.746267	Same	12.9274	12.4629
4930594C11Rik	265.544	0.0210109	0.16184	0.129825	0.896705	0.971595	Same	15.5433	17.6847
Gm39627	1.79729	-0.986432	1.61433	-0.611047	0.541169	NA	Same	0.137052	0.0219623
2010300C02Rik	134.919	0.0553762	0.173539	0.319099	0.749651	0.919781	Same	7.38567	6.98441
LOC102637491	123.784	0.362938	0.205328	1.7676	0.0771274	0.375499	Same	5.78433	7.36261
LOC102637336	109.268	0.157211	0.250764	0.626927	0.530707	0.817744	Same	6.20213	7.38081
Gm39628	102.959	-0.164065	0.223838	-0.732964	0.46358	0.778393	Same	6.43112	5.97901
Tsga10	3022.1	-0.0679996	0.0646548	-1.05173	0.292922	0.65374	Same	184.214	169.937
Lipt1	156.412	0.108219	0.156543	0.691306	0.489373	0.791469	Same	8.71108	10.0923
Mitd1	30.2465	0.532604	0.349263	1.52494	0.127274	NA	Same	1.69355	1.99374
Mrpl30	542.387	0.103374	0.0939639	1.10015	0.271267	0.634451	Same	30.9158	33.3196
Lyg2	0.420306	-2.12796	3.10419	-0.685511	0.493022	NA	Same	0.0622119	0
Lyg1	1.01451	-1.08372	1.59402	-0.67987	0.496587	NA	Same	0.0759599	0.0434836
Txndc9	1078.72	0.105558	0.0773539	1.36461	0.172374	0.528072	Same	61.0077	65.5174
Eif5b	4558.91	0.116778	0.0864767	1.3504	0.176888	0.533652	Same	256.556	257.682
Gm34448	8.20527	0.0230049	0.542871	0.0423763	0.966199	NA	Same	0.472034	0.528402
Rev1	579.612	-0.0570698	0.102412	-0.557257	0.577352	0.839769	Same	35.5446	31.4138
Gm5099	21.5012	-0.143971	0.394135	-0.365284	0.7149	NA	Same	1.46922	1.32244
Aff3	150.291	0.0862358	0.152696	0.564756	0.57224	0.838006	Same	8.37444	8.80406
Gm16150	102.935	0.352286	0.247345	1.42427	0.154368	0.507854	Same	5.53599	6.22853
LOC108167619	0.510132	-2.43729	2.92819	-0.832355	0.405208	NA	Same	0.0491463	0
Gm34596	2.50556	0.104906	1.29957	0.0807234	0.935662	NA	Same	0.177391	0.124064
Lonrf2	26.6296	-1.42744	0.440403	-3.24122	0.00119019	NA	Same	1.89286	0.984375
Chst10	19.3262	0.341743	0.545584	0.62638	0.531066	NA	Same	0.933421	0.986677
Nms	1.1589	-1.47356	1.62377	-0.907496	0.364145	NA	Same	0.113121	0.0189893
Gm35171	4.26878	1.17294	0.855982	1.37028	0.170598	NA	Same	0.17765	0.423826
Pdcl3	91.1253	0.283339	0.17177	1.64952	0.0990409	0.418687	Same	4.76366	5.68415
Gm35222	0.168878	-1.03347	3.16075	-0.326969	0.743691	NA	Same	0.0245731	0
Mir6349	0	NA	NA	NA	NA	NA	Same	0	0
Npas2	24.4052	-0.353951	0.343909	-1.0292	0.303386	NA	Same	1.63019	1.34182
Rpl31	867.819	0.229138	0.0771158	2.97135	0.00296492	0.0737487	Same	48.5901	54.4531
Tbc1d8	337.393	-0.336575	0.120425	-2.7949	0.00519155	0.0990475	Same	22.8142	18.4898
Cnot11	526.049	0.13744	0.0914946	1.50216	0.133055	0.475942	Same	28.9497	32.7281
Snord89	3.08457	0.807485	0.877285	0.920436	0.357345	NA	Same	0.138382	0.193365
Rnf149	275.264	0.185246	0.132085	1.40247	0.160775	0.515445	Same	15.0157	16.6421
Creg2	28.4264	0.664435	0.44914	1.47935	0.139047	NA	Same	1.06876	1.5267
D930019O06Rik	2.22566	-0.563225	1.20593	-0.467046	0.640467	NA	Same	0.145905	0.0569679
Rfx8	1014.46	-0.00150786	0.0953248	-0.0158181	0.98738	0.996393	Same	58.8352	61.475
Gm3646	0.102939	0.697747	3.16075	0.220754	0.825284	NA	Same	0	0
1700066B17Rik	113.32	-0.0181245	0.17506	-0.103533	0.91754	0.975696	Same	6.68506	6.24794
Gm35600	59.1896	-0.069906	0.281097	-0.24869	0.803601	0.938667	Same	3.66097	3.07565
Map4k4	709.921	-0.00537131	0.0867759	-0.0618986	0.950644	0.986383	Same	41.6252	40.0214
Gm16894	0.904904	-1.13843	2.31784	-0.49116	0.623313	NA	Same	0.0814185	0
Il1r2	1.02125	-0.470637	1.98621	-0.236953	0.812694	NA	Same	0.0622119	0.0810213
Gm35741	20.5334	-0.572927	0.435619	-1.3152	0.188442	NA	Same	1.50089	1.1894
Il1r1	195.636	0.0379796	0.179706	0.211343	0.83262	0.948628	Same	11.5743	12.7651
Il1rl2	3.59947	-0.353914	1.26769	-0.279181	0.780106	NA	Same	0.171083	0.174817
Il1rl1	7.48902	-1.55451	0.715487	-2.17267	0.0298054	NA	Same	0.488491	0.254956
Il18r1	2.15632	-2.0988	1.39584	-1.50361	0.132681	NA	Same	0.257866	0.0439246
Il18rap	1.48059	0.580523	2.05458	0.282551	0.777521	NA	Same	0.0622119	0.175698
Gm35801	0.419703	2.25901	3.11018	0.726325	0.467639	NA	Same	0	0.0819032
Slc9a4	41.8441	0.0339658	0.274743	0.123628	0.90161	NA	Same	2.6	2.39775
Slc9a2	175.807	-0.00253767	0.165655	-0.015319	0.987778	0.996598	Same	10.2196	10.2444
Gm37915	3.25772	-0.65577	0.990589	-0.662	0.507971	NA	Same	0.216104	0.210263
Mfsd9	272.169	-0.00971908	0.126088	-0.0770816	0.938559	0.982384	Same	16.2865	14.9118
Tmem182	6.38998	1.67474	0.798449	2.09749	0.0359499	NA	Same	0.174173	0.503311
4930448I06Rik	12.3602	0.0325555	0.585607	0.0555927	0.955666	NA	Same	0.638229	0.81232
Gm39631	36.8325	0.109487	0.346947	0.315572	0.752327	NA	Same	1.96802	2.43644
Gm35935	0	NA	NA	NA	NA	NA	Same	0	0
Gm29260	1.02058	-1.92522	2.24253	-0.858504	0.390614	NA	Same	0.0162837	0.0439246
Gm28175	1.7941	-1.78802	1.61032	-1.11036	0.266845	NA	Same	0.0519836	0.0379786
LOC108167620	0	NA	NA	NA	NA	NA	Same	0	0
Gm36678	0	NA	NA	NA	NA	NA	Same	0	0
LOC108167621	0.299556	0.697744	3.16075	0.220753	0.825285	NA	Same	0.0137052	0
Gm36822	2.56602	2.4783	1.31909	1.8788	0.0602715	NA	Same	0.0585164	0.145585
Gm30248	6.19235	0.24819	0.660162	0.375954	0.706951	NA	Same	0.371979	0.300914
Pantr1	5.90226	-0.699565	0.688344	-1.0163	0.309486	NA	Same	0.464692	0.243946
Gm42411	0.172376	-1.03347	3.16075	-0.326969	0.743691	NA	Same	0	0
Pou3f3	9.73522	0.364691	0.597365	0.610499	0.541531	NA	Same	0.422152	0.459159
2900092D14Rik	0.412988	2.23681	3.11147	0.718892	0.472207	NA	Same	0	0.0430427
Pantr2	0.170627	-1.03347	3.16075	-0.326969	0.743691	NA	Same	0.0122866	0
LOC108167622	0.288801	1.73748	3.14603	0.552278	0.580758	NA	Same	0	0.0379786
Dalir	0	NA	NA	NA	NA	NA	Same	0	0
LOC108167623	0	NA	NA	NA	NA	NA	Same	0	0
Mrps9	390.806	0.00644235	0.144309	0.0446427	0.964392	0.989969	Same	23.7574	20.1918
Gm39633	0.642272	-1.01792	2.81928	-0.361056	0.718058	NA	Same	0.0651348	0
Gpr45	2.50699	0.132637	1.24773	0.106302	0.915343	NA	Same	0.0726935	0.255838
Tgfbrap1	281.803	0.0731428	0.104753	0.698242	0.485026	0.789888	Same	15.9644	17.1659
Gm28782	0.518971	0.666257	2.99369	0.222554	0.823883	NA	Same	0.0311059	0
LOC108167597	4.43001	0.170062	0.921684	0.184512	0.853612	NA	Same	0.292318	0.240262
AI597479	529.306	-0.133344	0.0837552	-1.59206	0.11137	0.441807	Same	32.6061	28.8371
Fhl2	79.5771	-0.194407	0.222486	-0.873792	0.382231	0.724581	Same	4.88752	4.32858
Gm8210	198.834	0.234252	0.234268	0.999932	0.317343	0.675113	Same	10.4321	12.9872
Gm29040	8.99423	-0.396037	0.637319	-0.621411	0.534329	NA	Same	0.473581	0.583279
Nck2	462.306	0.120717	0.0997914	1.2097	0.226395	0.591317	Same	26.5055	26.0941
Gm38628	4.06999	-1.95189	1.00527	-1.94166	0.0521782	NA	Same	0.349205	0.0439246
Gm30634	0	NA	NA	NA	NA	NA	Same	0	0
1500015O10Rik	2.29615	-1.1568	1.27337	-0.908452	0.36364	NA	Same	0.220482	0.135457
Uxs1	283.313	0.212291	0.141138	1.50414	0.132545	0.475259	Same	15.2874	18.5286
LOC102632770	5.89183	0.367033	0.754127	0.486699	0.626472	NA	Same	0.29816	0.455859
Tpp2	4157.6	-0.136537	0.0632183	-2.15978	0.03079	0.245568	Same	257.48	237.656
Mettl21c	2.62261	1.08828	1.22823	0.88606	0.375585	NA	Same	0.10951	0.286106
Ccdc168	2719.9	-0.547773	0.136346	-4.01752	5.88135287283822e-05	0.00548749	Same	197.081	128.53
Tex30	1399	0.0285796	0.0780233	0.366296	0.714144	0.905545	Same	83.77	80.163
Kdelc1	40.4429	-0.0783036	0.318947	-0.245507	0.806064	NA	Same	2.67628	2.08595
Bivm	79.5191	0.19253	0.188837	1.01955	0.30794	0.666449	Same	4.45022	5.14541
Ercc5	365.537	0.0294451	0.126732	0.232341	0.816273	0.943185	Same	20.7738	19.2517
Mettl21e	0	NA	NA	NA	NA	NA	Same	0	0
Gm28893	85.9379	0.0943257	0.210783	0.4475	0.654514	0.880261	Same	4.75931	4.74848
Gm39635	0	NA	NA	NA	NA	NA	Same	0	0
Gulp1	3.88828	-0.541074	0.86576	-0.62497	0.531991	NA	Same	0.292753	0.119
4930521E06Rik	0.775762	-1.42776	2.11333	-0.675598	0.499296	NA	Same	0.0585164	0
Col3a1	406.823	-0.0353293	0.131849	-0.267952	0.788736	0.93452	Same	24.9947	20.8869
Col5a2	19.5689	-0.76333	0.397072	-1.9224	0.0545557	NA	Same	1.46053	1.01553
Gm39637	0	NA	NA	NA	NA	NA	Same	0	0
Wdr75	460.531	-0.0854237	0.108948	-0.78408	0.432993	0.756894	Same	27.9433	26.8382
Gm30900	0	NA	NA	NA	NA	NA	Same	0	0
Slc40a1	53.1371	0.0851521	0.28507	0.298706	0.765164	0.925544	Same	3.30569	3.13565
Stk-ps2	345.412	0.0676767	0.155904	0.434093	0.664221	0.884554	Same	20.3702	17.6294
Dnah7b	2035.3	-0.338516	0.0756609	-4.47412	7.67266541858784e-06	0.00124382	Same	135.465	102.612
Gm31046	5.32885	-0.454374	0.832767	-0.545619	0.585328	NA	Same	0.279913	0.298822
Dnah7c	1876.04	-0.314942	0.0609042	-5.17111	2.32705767946917e-07	9.34830782235644e-05	Same	122.506	97.8157
Slc39a10	1280.01	-0.348657	0.076191	-4.57609	4.73745280682564e-06	0.000992943	Same	85.7584	66.9752
Gm39638	0.840917	-0.293282	1.90914	-0.15362	0.87791	NA	Same	0.0436941	0.0189893
Gm39639	0.400346	0.120672	3.16075	0.0381782	0.969546	NA	Same	0.0325674	0
Mir6350	0	NA	NA	NA	NA	NA	Same	0	0
C230029F24Rik	0	NA	NA	NA	NA	NA	Same	0	0
Gm39640	0.759382	-0.538633	1.96954	-0.273481	0.784483	NA	Same	0.0401261	0.0439246
Gm28321	2.34777	-2.22815	1.48428	-1.50117	0.133312	NA	Same	0.234065	0.0430427
LOC108167624	12.1112	0.201314	0.482405	0.417314	0.676449	NA	Same	0.642434	0.725622
Tmeff2	3.85568	-1.06433	1.01719	-1.04634	0.295402	NA	Same	0.180706	0.124064
9330175M20Rik	6.35528	-0.323461	0.810747	-0.398967	0.689918	NA	Same	0.440401	0.218741
Sdpr	63.1817	-0.179842	0.21525	-0.835503	0.403434	0.736118	Same	4.12947	3.51885
Nabp1	1762.43	0.0365429	0.0785832	0.465022	0.641915	0.874388	Same	102.478	98.9453
Gm17767	1.64713	-0.157298	1.45265	-0.108284	0.91377	NA	Same	0.129834	0.0379786
Gm31636	1.50766	-0.435207	1.61913	-0.26879	0.788091	NA	Same	0.089708	0.0860854
Myo1b	72.9193	-0.137359	0.199386	-0.68891	0.49088	0.792322	Same	4.64694	3.92331
Gm33795	0.616329	1.17552	2.85004	0.412459	0.680003	NA	Same	0	0.0878492
Stat4	5809.97	-0.060182	0.0614707	-0.979035	0.327563	0.682899	Same	358.415	326.726
Gm31812	3.30892	-1.41105	1.06528	-1.32459	0.185308	NA	Same	0.278354	0.0878492
Stat1	311.756	0.192612	0.0993689	1.93835	0.0525804	0.317901	Same	17.0017	18.1561
Gls	408.23	-0.279749	0.0937841	-2.98291	0.00285525	0.0732555	Same	26.4596	20.9579
Gm31867	0	NA	NA	NA	NA	NA	Same	0	0
Gm31955	0	NA	NA	NA	NA	NA	Same	0	0
Nab1	186.514	-0.177999	0.146304	-1.21664	0.22374	0.587888	Same	11.6204	10.5257
Gm553	0.68035	0.567243	2.04932	0.276795	0.781937	NA	Same	0.039697	0.0434836
Tmem194b	329.413	0.0193501	0.110162	0.175652	0.860568	0.959185	Same	18.865	18.8396
Gm28178	5.23394	-1.04794	0.731175	-1.43323	0.151791	NA	Same	0.430916	0.19793
Mfsd6	116.592	-0.0623471	0.178094	-0.35008	0.726278	0.910808	Same	7.01166	6.66321
Inpp1	509.776	0.223146	0.124331	1.79478	0.0726892	0.365288	Same	27.41	27.3912
Hibch	56.8155	0.162841	0.233586	0.697138	0.485717	0.790332	Same	3.34794	3.37387
1700019D03Rik	3882.81	0.1104	0.0597058	1.84906	0.0644492	0.345148	Same	221.15	234.81
Mstn	1.28071	-0.554803	1.55387	-0.357046	0.721057	NA	Same	0.111961	0.0439246
1700019A02Rik	698.937	0.00228304	0.0912955	0.0250071	0.980049	0.994077	Same	41.1672	38.94
Pms1	34.4973	-0.155135	0.311433	-0.498132	0.618391	NA	Same	2.25046	1.62969
Ormdl1	58.4864	-0.0199961	0.236411	-0.0845819	0.932594	0.980416	Same	3.58189	3.27886
Osgepl1	556.56	-0.0304781	0.0883558	-0.344948	0.730133	0.912399	Same	33.6247	32.2336
Asnsd1	6404.41	0.0306608	0.0612854	0.500294	0.616868	0.860077	Same	377.403	381.912
Dnah7a	1506.53	-0.255737	0.0783643	-3.26343	0.00110071	0.0432568	Same	95.0464	81.814
Gm32311	40.5115	-0.0630629	0.286423	-0.220174	0.825735	NA	Same	2.45485	1.82152
Stk17b	750.536	-0.00132686	0.0821469	-0.0161523	0.987113	0.996379	Same	44.898	42.1728
Hecw2	63.6368	-0.305781	0.232999	-1.31237	0.189395	0.548794	Same	4.30984	3.24244
Mir7681	0	NA	NA	NA	NA	NA	Same	0	0
Ccdc150	2345.86	-0.0924064	0.0855325	-1.08037	0.279979	0.640889	Same	144.064	129.965
Gtf3c3	440.862	0.141865	0.121214	1.17037	0.241851	0.607467	Same	24.9793	28.8705
Gm34066	8.97378	-0.0123678	0.714952	-0.0172987	0.986198	NA	Same	0.531145	0.333886
LOC108167366	6.58324	-0.233774	0.63394	-0.368763	0.712304	NA	Same	0.472896	0.360912
Pgap1	199.516	-0.351164	0.131996	-2.66041	0.00780448	0.123353	Same	12.528	10.6309
Ankrd44	179.624	-0.299783	0.143412	-2.09036	0.0365855	0.266818	Same	11.5969	8.94095
4930444A19Rik	63.5127	0.223779	0.257275	0.869804	0.384408	0.725408	Same	3.14484	3.42022
Sf3b1	4059.27	-0.0606783	0.0641958	-0.945206	0.344554	0.697721	Same	241.238	237.013
Coq10b	478.132	0.0445542	0.111461	0.399728	0.689357	0.894365	Same	29.0303	26.9908
Hspd1	570.889	0.0754776	0.083973	0.898831	0.368743	0.717206	Same	33.5969	33.9817
Hspe1	194.74	0.246108	0.16051	1.53329	0.125204	0.464199	Same	9.84316	11.429
Mob4	170.676	0.112393	0.13354	0.841643	0.399988	0.733192	Same	9.66648	10.4416
Rftn2	305.576	0.0757095	0.142469	0.531412	0.595133	0.849589	Same	18.0279	18.5553
Gm10561	9.00117	-0.074855	0.586464	-0.127638	0.898436	NA	Same	0.448963	0.443698
Mars2	282.344	0.206506	0.169052	1.22155	0.221878	0.58619	Same	14.2124	17.9988
Boll	1284.28	-0.216899	0.077478	-2.79949	0.00511834	0.0979793	Same	83.2802	71.0544
LOC108167625	8.69386	-0.0661692	0.578793	-0.114323	0.908982	NA	Same	0.530551	0.339774
Plcl1	58.2225	-0.133985	0.248686	-0.538772	0.590044	0.846801	Same	3.64418	3.37661
Gm6644	265.852	0.142354	0.151843	0.937509	0.348497	0.700384	Same	14.2798	17.1077
Gm39642	0	NA	NA	NA	NA	NA	Same	0	0
Gm32949	6.79328	-0.632087	1.03996	-0.6078	0.54332	NA	Same	0.606032	0.383429
9130227L01Rik	2.30062	-1.72725	1.18149	-1.46193	0.14376	NA	Same	0.209791	0.0844352
1700003I22Rik	156.504	-0.0637241	0.187402	-0.340039	0.733827	0.913285	Same	9.76559	8.11636
Hsfy2	2006.58	0.194769	0.0963205	2.02209	0.0431671	0.288814	Same	111.526	114.499
Satb2	47.651	0.198905	0.251769	0.790028	0.429511	NA	Same	2.49063	3.13807
9130024F11Rik	4.89125	-1.23084	0.816195	-1.50803	0.131548	NA	Same	0.428038	0.174817
Gm38484	0	NA	NA	NA	NA	NA	Same	0	0
LOC105243927	188.662	0.126533	0.178633	0.708343	0.478732	0.786642	Same	11.2179	11.5174
BC055402	1.64412	-3.43614	1.55364	-2.21167	0.0269895	NA	Same	0.189383	0
4930558J18Rik	253.117	-0.13049	0.159182	-0.819755	0.412356	0.74237	Same	14.984	15.9936
1700066M21Rik	798.686	0.049298	0.0960284	0.513369	0.607693	0.854908	Same	47.5159	48.1443
Tyw5	57.4368	0.393426	0.234542	1.67742	0.0934605	0.408094	Same	2.99226	3.72355
9430016H08Rik	227.316	0.0729801	0.146314	0.498791	0.617927	0.860599	Same	13.0648	14.7183
Spats2l	14.9266	0.426295	0.432253	0.986216	0.324027	NA	Same	0.652522	0.97348
Kctd18	255.654	0.0301554	0.142273	0.211955	0.832142	0.948628	Same	15.3274	14.0249
Sgol2a	1081.03	-0.236944	0.076482	-3.09803	0.0019481	0.0584834	Same	69.768	56.5547
Aox1	187.835	-0.174455	0.193993	-0.899285	0.368501	0.717206	Same	11.4273	9.2675
Aox3	493.06	-0.266697	0.113945	-2.34057	0.0192542	0.193481	Same	33.0778	27.3828
Gm39643	8.87607	-0.015725	0.595832	-0.0263917	0.978945	NA	Same	0.586413	0.553836
Aox4	38.1019	-0.445023	0.355665	-1.25124	0.210847	NA	Same	2.34697	1.40952
Aox2	14.6113	0.0432167	0.481308	0.0897901	0.928454	NA	Same	0.898448	0.685283
Gm15759	0.197727	1.27482	3.16075	0.403328	0.686707	NA	Same	0	0.0379786
Bzw1	3634.75	-0.0129771	0.0666622	-0.194669	0.845652	0.953369	Same	216.209	218.013
Clk1	462.397	-0.20644	0.10668	-1.93513	0.0529741	0.31905	Same	28.9348	24.845
Ppil3	115.029	0.143	0.177388	0.806142	0.420161	0.748561	Same	6.14362	6.3928
Nif3l1	137.601	0.189709	0.143868	1.31863	0.187292	0.546459	Same	7.45362	8.85645
Orc2	618.917	0.00695754	0.0785984	0.08852	0.929463	0.979302	Same	36.1635	36.2468
Gm15834	68.6237	-0.054627	0.235335	-0.232125	0.816441	0.943185	Same	4.20593	3.51224
Fam126b	371.808	-0.296541	0.0978988	-3.02905	0.00245322	0.0673981	Same	24.1738	19.4556
Ndufb3	253.96	0.179269	0.113208	1.58354	0.113299	0.444611	Same	13.8091	15.7975
Gm20257	9.57501	0.00652466	0.745512	0.00875192	0.993017	NA	Same	0.572883	0.479527
Als2cr12	1239.01	0.0474577	0.261429	0.181532	0.85595	0.957366	Same	69.2691	65.6188
Cflar	151.796	-0.034198	0.165333	-0.206844	0.836132	0.949899	Same	9.13946	8.52186
Gm39646	0.356232	-1.91523	3.11639	-0.614568	0.53884	NA	Same	0.0519836	0
Casp8	33.3709	-0.25657	0.339128	-0.756558	0.449315	NA	Same	2.312	1.7909
Gm28802	249.072	-0.0881641	0.190013	-0.463991	0.642654	0.87463	Same	14.6698	13.7691
Trak2	206.826	-0.151454	0.120791	-1.25385	0.209896	0.571369	Same	12.6715	11.1015
Stradb	298.535	0.122692	0.147222	0.833386	0.404627	0.737107	Same	17.4216	16.6726
Als2cr11b	7105.53	-0.354587	0.103698	-3.41943	0.000627532	0.0291812	Same	480.406	357.083
Gm29018	35.0851	0.08881	0.379985	0.23372	0.815203	NA	Same	2.20267	1.41795
Als2cr11	3977.1	-0.129653	0.0667711	-1.94175	0.0521671	0.317186	Same	243.67	223.91
Tmem237	726.436	-0.0150126	0.0940291	-0.15966	0.873149	0.964152	Same	42.0849	44.4821
Mpp4	20.4024	0.0735873	0.399915	0.184007	0.854008	NA	Same	0.960131	1.28535
Als2	439.429	-0.216205	0.117373	-1.84204	0.0654697	0.347326	Same	27.734	24.4716
Gm33667	88.6066	-0.147927	0.197754	-0.748037	0.454438	0.772822	Same	5.74903	4.89727
Cdk15	13.6097	0.5836	0.535815	1.08918	0.276074	NA	Same	0.590054	0.690616
Gm33724	5.95476	0.524764	0.796284	0.659015	0.509886	NA	Same	0.337737	0.30686
Gm33774	20.4257	0.246751	0.487811	0.505834	0.612973	NA	Same	1.10651	1.06287
Fzd7	64.8035	-0.353225	0.264309	-1.33641	0.181415	0.538665	Same	4.48611	3.18552
Gm973	1656.66	0.171924	0.0887676	1.93679	0.0527715	0.318371	Same	90.8738	99.2181
Gm39649	12.0994	-0.570969	0.791922	-0.720992	0.470915	NA	Same	0.768934	0.475403
Gm28411	130.879	0.13921	0.16481	0.844671	0.398295	0.732284	Same	7.62656	8.23058
Gm39648	362.841	-0.0999929	0.118504	-0.843794	0.398785	0.732532	Same	21.8692	20.9926
Gm33833	11.5124	-0.283743	0.547202	-0.518535	0.604085	NA	Same	0.683427	0.73316
Sumo1	557.996	0.0343891	0.102967	0.33398	0.738394	0.91466	Same	31.4565	32.0537
Nop58	1194.76	0.0369786	0.0891779	0.414661	0.67839	0.891192	Same	69.9403	70.1055
Snord70	0	NA	NA	NA	NA	NA	Same	0	0
Snord11	0	NA	NA	NA	NA	NA	Same	0	0
Bmpr2	272.112	-0.571491	0.154695	-3.69431	0.000220483	0.0144938	Same	19.6812	11.7386
Fam117b	1223.06	0.00857906	0.0699308	0.122679	0.902361	0.972366	Same	71.6085	69.692
Ica1l	1619.86	-0.00316575	0.103048	-0.0307211	0.975492	0.992093	Same	97.2252	98.1328
Wdr12	2109.73	0.148639	0.0858558	1.73127	0.0834042	0.388342	Same	116.699	131.416
Carf	486.374	-0.308156	0.110809	-2.78096	0.00541978	0.100876	Same	32.3814	24.8477
Cyp20a1	31.9123	0.128732	0.345961	0.372099	0.709819	NA	Same	1.79624	1.93142
Abi2	522.696	-0.134284	0.12036	-1.11568	0.264558	0.629922	Same	32.0503	29.5892
Raph1	151.53	-0.519824	0.156412	-3.32343	0.000889175	0.0377996	Same	10.1479	7.50225
LOC102637269	2.03607	2.20939	1.34681	1.64046	0.100909	NA	Same	0.0382783	0.232666
Gm11578	4.27266	-0.0815949	0.814221	-0.100212	0.920176	NA	Same	0.218163	0.211031
Gm38388	1.93466	-3.00761	1.7255	-1.74304	0.0813267	NA	Same	0.125113	0.0430427
Cd28	3.57031	-0.918574	0.965255	-0.951638	0.341281	NA	Same	0.269556	0.0869673
2310016D23Rik	0	NA	NA	NA	NA	NA	Same	0	0
Gm38137	0.942139	0.242554	2.25232	0.107691	0.914241	NA	Same	0.0245731	0
Gm39650	0	NA	NA	NA	NA	NA	Same	0	0
Ctla4	0.172376	-1.03347	3.16075	-0.326969	0.743691	NA	Same	0	0
Gm34649	42.1972	-0.948494	1.80965	-0.52413	0.600188	NA	Same	2.43628	1.22544
Icos	1.55648	0.0130607	1.79181	0.00728909	0.994184	NA	Same	0.0651348	0.113936
LOC105243939	0.288801	1.73748	3.14603	0.552278	0.580758	NA	Same	0	0.0379786
9530026F06Rik	0	NA	NA	NA	NA	NA	Same	0	0
Pard3b	157.044	-0.382346	0.146654	-2.60714	0.00913031	0.134053	Same	10.0151	8.16111
Pard3bos1	43.7364	-0.0925546	0.288448	-0.320871	0.748309	NA	Same	2.83409	2.02472
Pard3bos2	0.690361	-1.14813	2.75506	-0.416737	0.67687	NA	Same	0.0685261	0.0439246
Gm34881	0	NA	NA	NA	NA	NA	Same	0	0
Nrp2	114.981	-0.347804	0.200382	-1.7357	0.0826166	0.386292	Same	7.6875	6.21869
Gm29083	0.197727	1.27482	3.16075	0.403328	0.686707	NA	Same	0	0.0379786
4930487H11Rik	25.6223	-0.234729	0.33367	-0.703475	0.48176	NA	Same	1.6586	1.20162
Gm4208	0	NA	NA	NA	NA	NA	Same	0	0
Gm35120	0	NA	NA	NA	NA	NA	Same	0	0
Gm39652	0	NA	NA	NA	NA	NA	Same	0	0
Gm35252	1.5664	-1.56964	1.80915	-0.867611	0.385607	NA	Same	0.17357	0
Gm38513	1.92519	1.56858	1.32835	1.18085	0.237661	NA	Same	0.0473896	0.242296
Ino80d	388.878	-0.380311	0.111833	-3.40071	0.000672113	0.0305403	Same	25.8669	19.9358
Ino80dos	17.0775	-0.294159	0.480855	-0.611742	0.540708	NA	Same	1.16977	0.619665
Ndufs1	1270.23	0.0081578	0.0903704	0.0902707	0.928072	0.978763	Same	73.2153	76.8039
Eef1b2	1342.5	0.119245	0.0778662	1.53141	0.125669	0.464372	Same	75.8308	79.9588
Snora41	2.84567	-0.0374425	1.08965	-0.034362	0.972588	NA	Same	0.185173	0.192042
Gpr1	3.35682	0.444055	1.15225	0.385379	0.699956	NA	Same	0.205955	0.174817
Zdbf2	1578.14	-0.159511	0.0977856	-1.63123	0.102841	0.42726	Same	99.9895	84.2805
1700039I01Rik	77.4409	-0.149832	0.223991	-0.668921	0.503546	0.799109	Same	4.80527	3.87052
Gm11608	292.988	0.0764645	0.166649	0.458835	0.646353	0.875809	Same	18.2521	16.7405
Gm35393	19.8104	0.479025	0.403	1.18865	0.234577	NA	Same	1.02999	0.869557
Adam23	55.0936	-0.144974	0.257231	-0.563595	0.57303	0.838006	Same	3.52432	2.66785
Gm39653	0.199858	0.120675	3.16075	0.0381792	0.969545	NA	Same	0.0122866	0.0215213
Dytn	7.92411	0.100297	0.705407	0.142183	0.886935	NA	Same	0.508796	0.397682
Mdh1b	1711.38	0.0486763	0.0746323	0.652216	0.514262	0.807196	Same	100.912	102.928
Fastkd2	573.928	0.0914462	0.0999544	0.914879	0.360255	0.709424	Same	33.0844	36.1961
4933402D24Rik	120.904	0.156235	0.196587	0.794737	0.426767	0.752304	Same	7.1054	7.47159
Cpo	0	NA	NA	NA	NA	NA	Same	0	0
Gm13749	0	NA	NA	NA	NA	NA	Same	0	0
Klf7	71.4732	-0.149111	0.221644	-0.672749	0.501107	0.798373	Same	4.39514	3.78106
Mir6899	0	NA	NA	NA	NA	NA	Same	0	0
Gm35880	0	NA	NA	NA	NA	NA	Same	0	0
Gm39654	0	NA	NA	NA	NA	NA	Same	0	0
Gm35803	0	NA	NA	NA	NA	NA	Same	0	0
Gm36148	12.2769	-0.238863	0.497167	-0.480448	0.630909	NA	Same	0.815056	0.68231
Creb1	332.643	-0.0714409	0.119178	-0.599447	0.548875	0.830083	Same	20.1987	17.7788
Mettl21a	64.2009	0.190359	0.197926	0.961769	0.336166	0.690376	Same	3.54551	3.74584
Gm29152	0.650541	2.88454	2.38955	1.20715	0.227376	NA	Same	0	0.124946
2810408I11Rik	773.383	0.090837	0.0936177	0.970298	0.331898	0.686085	Same	43.5949	42.4739
Ccnyl1	1757.7	-0.00966051	0.0656719	-0.147103	0.883051	0.967761	Same	102.769	98.7792
Fzd5	86.0205	-0.335946	0.194391	-1.72819	0.0839534	0.389602	Same	5.95962	4.67782
Plekhm3	172.431	-0.157271	0.182365	-0.862393	0.388471	0.728107	Same	11.2581	9.26064
Akr1cl	1364.8	0.343208	0.120487	2.8485	0.00439257	0.0910106	Same	68.8858	75.6719
Cryge	7.09127	0.454023	0.697162	0.651244	0.514889	NA	Same	0.4255	0.46472
Crygd	0	NA	NA	NA	NA	NA	Same	0	0
Crygc	2.08045	0.283383	1.12363	0.252204	0.800883	NA	Same	0.111961	0.143053
Crygb	0	NA	NA	NA	NA	NA	Same	0	0
Cryga	0.172376	-1.03347	3.16075	-0.326969	0.743691	NA	Same	0	0
D630023F18Rik	1.98897	-0.90844	1.36837	-0.663887	0.506763	NA	Same	0.166265	0.0430427
Gm36358	0.903884	-0.929316	1.89521	-0.490349	0.623887	NA	Same	0.0878174	0
Idh1	921.047	0.00663897	0.140067	0.0473986	0.962196	0.989796	Same	53.4028	45.0279
Pikfyve	487.055	-0.443943	0.125049	-3.55015	0.000385013	0.0207424	Same	33.7882	25.4748
Pth2r	64.5445	0.0369086	0.290105	0.127225	0.898762	0.971826	Same	4.18601	2.89654
Crygf	2.01345	-0.48199	1.52177	-0.31673	0.751449	NA	Same	0.172712	0.163806
Map2	880.01	-0.151412	0.105815	-1.43091	0.152455	0.505585	Same	55.6736	49.933
Unc80	63.3421	-0.100445	0.322256	-0.311692	0.755274	0.923	Same	3.45309	4.18231
Gm39655	0.292067	0.697744	3.16075	0.220753	0.825285	NA	Same	0	0
Rpe	164.992	-0.0450931	0.154328	-0.292189	0.770142	0.927531	Same	10.1557	9.96112
Kansl1l	1217.05	-0.168044	0.0848808	-1.97977	0.0477293	0.303905	Same	76.0766	64.4466
LOC108167626	88.1569	-0.080635	0.232398	-0.34697	0.728614	0.911744	Same	5.23336	5.46973
Gm39656	24.832	-0.920298	0.409148	-2.2493	0.0244934	NA	Same	1.94135	0.746433
Acadl	256.974	0.185787	0.122971	1.51082	0.130834	0.472474	Same	14.1615	14.863
Myl1	4.3748	1.06839	0.87988	1.21425	0.224654	NA	Same	0.187325	0.473639
Lancl1	5879.67	0.054833	0.0703798	0.779102	0.43592	0.759277	Same	345.338	350.294
Cps1	69.4974	-0.520078	0.743631	-0.699377	0.484316	0.789471	Same	3.42254	1.59936
Gm39658	0	NA	NA	NA	NA	NA	Same	0	0
Gm15669	3.73266	-0.428652	2.68289	-0.159772	0.87306	NA	Same	0.113986	0.26585
Erbb4	32.0237	-0.0522201	0.287976	-0.181335	0.856105	NA	Same	1.89158	1.66976
Gm28497	0.486892	2.48701	2.62961	0.945771	0.344265	NA	Same	0	0.0189893
Ikzf2	20.016	-0.191138	0.49167	-0.388753	0.697459	NA	Same	1.21371	1.4087
Gm29822	0.671011	1.19442	2.46229	0.485085	0.627616	NA	Same	0.0325674	0.0869673
Spag16	1087.29	-0.0260202	0.0877132	-0.29665	0.766734	0.926259	Same	66.4489	61.1133
Vwc2l	1.56471	-1.50001	1.50561	-0.996277	0.319116	NA	Same	0.143104	0.0430427
Gm29906	0	NA	NA	NA	NA	NA	Same	0	0
Bard1	288.397	0.108829	0.132269	0.822784	0.410631	0.740493	Same	15.8886	18.0678
Abca12	31.5059	-0.153829	0.297071	-0.517818	0.604585	NA	Same	2.04343	1.72342
Gm39659	18.7346	0.310975	0.459065	0.677409	0.498146	NA	Same	1.04824	1.24296
Atic	325.94	0.194466	0.129119	1.5061	0.132042	0.474488	Same	17.8433	19.8301
Fn1	357.094	-0.0605709	0.131116	-0.461965	0.644106	0.874832	Same	22.1486	20.9911
Apol7d	1.0892	0.752325	1.96152	0.383543	0.701317	NA	Same	0.0599778	0.13001
LOC108167627	0.891244	-0.00753236	2.07261	-0.00363425	0.9971	NA	Same	0.0137052	0.0869673
Gm39660	0.0861882	-0.456395	3.16075	-0.144395	0.885189	NA	Same	0	0
Gm30160	12.0717	0.0111417	0.44906	0.0248111	0.980206	NA	Same	0.707038	0.761068
Gm30308	0	NA	NA	NA	NA	NA	Same	0	0
LOC108167354	0.0844389	-0.456395	3.16075	-0.144395	0.885189	NA	Same	0.0122866	0
Gm8883	1.54782	1.67824	1.40686	1.19289	0.232911	NA	Same	0.039697	0.14944
Gm28818	2.04476	0.0431084	1.13615	0.0379426	0.969733	NA	Same	0.0830895	0.124064
4933417E11Rik	23.5094	-0.269186	0.375763	-0.716372	0.473761	NA	Same	1.5555	1.18969
Gm4319	0	NA	NA	NA	NA	NA	Same	0	0
Mreg	318.212	0.121861	0.144629	0.842572	0.399468	0.73285	Same	18.9871	17.1032
D230017M19Rik	30.513	-0.36798	0.318218	-1.15638	0.247527	NA	Same	2.15384	1.35762
Pecr	14.707	-0.194562	0.466324	-0.417224	0.676515	NA	Same	1.00516	0.640305
Tmem169	5.65193	-0.767776	0.804436	-0.954427	0.339868	NA	Same	0.320164	0.330031
Xrcc5	154.468	-0.127421	0.191863	-0.664126	0.506609	0.802122	Same	8.89649	7.95115
Gm39661	0.739056	1.56602	2.38613	0.656302	0.51163	NA	Same	0.0245731	0
March4	13.7233	0.476273	0.537316	0.886394	0.375405	NA	Same	0.651547	0.830311
Smarcal1	391.291	-0.147291	0.118905	-1.23873	0.215445	0.57871	Same	24.8889	22.0758
Gm39662	44.779	-0.0361197	0.294317	-0.122724	0.902326	NA	Same	2.93574	2.66025
Ankar	1803.78	-0.162458	0.103859	-1.56422	0.117766	0.450941	Same	111.621	108.374
Rpl37a	2770.49	0.176603	0.0934595	1.88962	0.0588089	0.33392	Same	151.222	178.704
Gm39663	1.39165	-2.5021	1.84094	-1.35914	0.174102	NA	Same	0.128808	0
Gm30788	4.20241	0.524682	0.869705	0.603288	0.546317	NA	Same	0.163342	0.246919
Gm30847	1.47218	1.42308	1.50928	0.94289	0.345737	NA	Same	0.0599778	0.10893
Igfbp2	183.482	0.349967	0.1542	2.26957	0.0232337	0.212931	Same	9.34681	11.502
Igfbp5	19.6331	-0.152876	0.509758	-0.299899	0.764254	NA	Same	1.21432	1.17416
Gm31047	0.335914	0.697744	3.16075	0.220753	0.825285	NA	Same	0.015553	0.0430427
Gm31137	0.300116	0.697744	3.15337	0.221269	0.824883	NA	Same	0	0.0219623
Tnp1	49519.7	0.155139	0.0846071	1.83364	0.0667071	0.351028	Same	2754.79	3161.54
1700027A15Rik	6492.33	0.232815	0.102382	2.27398	0.022967	0.211425	Same	338.035	427.389
Gm31254	142.573	0.135026	0.151754	0.88977	0.373589	0.718875	Same	7.87525	8.36535
Gm29185	41.5813	0.153552	0.401665	0.382288	0.702247	NA	Same	2.62758	2.57461
Gm31197	4.94416	0.329852	0.688408	0.479151	0.631831	NA	Same	0.274018	0.320344
Gm31344	10.0455	-0.0545363	0.612766	-0.0890002	0.929082	NA	Same	0.707344	0.491305
Pinc	1.42936	-0.900542	1.47632	-0.60999	0.541869	NA	Same	0.111961	0.0439246
D530049I02Rik	0.344753	-1.87393	3.11897	-0.600816	0.547963	NA	Same	0	0
LOC102633705	8.23071	0.317256	0.763929	0.415295	0.677926	NA	Same	0.386753	0.51233
6030407O03Rik	0.360266	0.120671	2.994	0.0403044	0.96785	NA	Same	0.0259918	0
Gm29183	0.874648	2.58175	2.26513	1.13978	0.254378	NA	Same	0.0122866	0.152413
Mir6351	0	NA	NA	NA	NA	NA	Same	0	0
Tns1	7554.1	0.0410162	0.0795943	0.515316	0.606332	0.854064	Same	435.378	417.022
Gm39664	0.218196	-1.03347	3.16075	-0.326969	0.743691	NA	Same	0.0325674	0
Gm31637	0	NA	NA	NA	NA	NA	Same	0	0
Rufy4	10.3602	0.440924	0.503456	0.875796	0.381141	NA	Same	0.563891	0.53688
Cxcr2	0	NA	NA	NA	NA	NA	Same	0	0
Cxcr1	4.77708	-1.45872	0.816061	-1.78751	0.0738553	NA	Same	0.426626	0.231784
Mir1928	0	NA	NA	NA	NA	NA	Same	0	0
Gm31691	0	NA	NA	NA	NA	NA	Same	0	0
Arpc2	1902.89	0.00383783	0.0704584	0.0544695	0.956561	0.988533	Same	110.037	110.471
Gpbar1	1.51206	1.03562	1.36451	0.758968	0.447872	NA	Same	0.0748001	0.119882
Aamp	8880.39	0.00444578	0.0593709	0.0748815	0.940309	0.983234	Same	518.549	531.154
LOC108167628	58.2916	-0.131486	0.223643	-0.587928	0.556581	0.832583	Same	3.5712	3.00915
Pnkd	1047.31	0.0669006	0.066198	1.01061	0.312201	0.670444	Same	60.6077	62.5404
Tmbim1	95.9152	-0.0815371	0.172898	-0.471589	0.63722	0.871515	Same	5.80916	4.91346
Catip	427.095	-0.126026	0.112228	-1.12294	0.261463	0.626717	Same	27.1496	24.2245
Slc11a1	14.6574	-0.0311353	0.460998	-0.0675388	0.946153	NA	Same	0.758254	0.9754
Ctdsp1	277.76	0.179921	0.106121	1.69543	0.0899944	0.403566	Same	15.1891	17.5132
Mir26b	1.08733	0.792691	1.80823	0.43838	0.661111	NA	Same	0.0599778	0.0434836
Vil1	9.74989	-0.136963	0.495703	-0.2763	0.782318	NA	Same	0.549498	0.581246
Usp37	1914.15	-0.043402	0.0571781	-0.759068	0.447812	0.766896	Same	113.777	108.28
Cnot9	914.378	-0.0232679	0.0781539	-0.297718	0.765918	0.925933	Same	53.0649	54.0383
Plcd4	3299.32	-0.00890408	0.0539661	-0.164994	0.868949	0.963264	Same	194.814	186.017
Zfp142	360.16	-0.0305779	0.118117	-0.258878	0.79573	0.936632	Same	21.1348	20.6159
Bcs1l	116.759	0.0186433	0.188353	0.0989809	0.921153	0.976523	Same	6.60565	7.44295
Rnf25	1641.99	0.148238	0.0970669	1.52717	0.126718	0.466274	Same	92.8265	100.361
Stk36	3352.9	0.0584889	0.0734888	0.795889	0.426097	0.751634	Same	196.76	185.023
Ttll4	3086.04	-0.100003	0.0835049	-1.19758	0.231082	0.596237	Same	188.435	171.057
Cyp27a1	144.517	0.0204949	0.20581	0.0995818	0.920676	0.976446	Same	8.11464	7.50504
Prkag3	8.36057	0.624468	0.60178	1.0377	0.299409	NA	Same	0.385206	0.528075
Wnt6	367.984	0.228269	0.160114	1.42567	0.153963	0.507433	Same	18.7026	21.3637
Gm29539	10.8285	-0.209265	0.610611	-0.342713	0.731814	NA	Same	0.708041	0.757596
Gm32099	0.490127	-1.4033	3.0366	-0.462128	0.64399	NA	Same	0.0548209	0.0215213
Wnt10a	5.17963	-1.07864	0.723872	-1.4901	0.136197	NA	Same	0.337172	0.167989
Gm32275	3.04196	-0.358064	1.31513	-0.272264	0.785419	NA	Same	0.163427	0.0439246
Gm16582	0.743841	2.32413	2.37078	0.980322	0.326927	NA	Same	0.0122866	0.124064
Cdk5r2	0.831846	-0.104007	2.62845	-0.0395696	0.968436	NA	Same	0.0651348	0.0759572
Fev	98.7736	-0.0185746	0.192966	-0.0962583	0.923315	0.976979	Same	5.75894	5.30508
Cryba2	11.1097	0.175598	0.567652	0.309341	0.757062	NA	Same	0.4863	0.889428
Mir375	0	NA	NA	NA	NA	NA	Same	0	0
Ccdc108	8197.54	-0.331556	0.0601021	-5.51655	3.45726697048428e-08	2.38090452034017e-05	Same	541.011	431.106
Ihh	9.73828	0.555911	0.560587	0.991658	0.321364	NA	Same	0.418203	0.482558
Nhej1	134.103	0.0183616	0.16425	0.11179	0.91099	0.974156	Same	7.85962	7.57881
Slc23a3	3.08111	-0.753883	1.00021	-0.753725	0.451015	NA	Same	0.218766	0.105957
Cnppd1	1500.22	0.0986982	0.088547	1.11464	0.265004	0.630239	Same	82.4548	94.0135
Fam134a	4296.94	-0.00604753	0.0855218	-0.0707133	0.943626	0.9844	Same	247.437	265.094
Zfand2b	50.0153	0.287799	0.257645	1.11704	0.263979	NA	Same	2.58291	3.37154
Abcb6	1750.13	0.264916	0.104377	2.53808	0.0111463	0.147453	Same	91.2471	113.468
Atg9a	7995.89	-0.020343	0.0703024	-0.289364	0.772303	0.928565	Same	463.491	458.621
Ankzf1	194.655	-0.163848	0.1445	-1.13389	0.256839	0.622734	Same	12.0361	10.8892
Glb1l	2107.31	-0.312794	0.0703884	-4.44383	8.83709924147199e-06	0.00133127	Same	138.717	113.811
Stk16	1309.94	0.0492117	0.0726165	0.677694	0.497966	0.796283	Same	76.7849	78.2545
Tuba4a	4700.84	0.131028	0.110524	1.18551	0.235815	0.601194	Same	260.192	289.99
A630095N17Rik	99.7207	-0.0435479	0.189819	-0.229418	0.818544	0.943804	Same	6.02705	6.03008
Dnajb2	4862.33	0.0202125	0.0568489	0.355548	0.722179	0.909136	Same	281.474	285.729
Ptprn	62.7228	-0.297685	0.242404	-1.22805	0.219427	0.582712	Same	4.21367	2.71936
Resp18	3.64428	-0.0535006	1.15759	-0.0462171	0.963137	NA	Same	0.248243	0.263548
Dnpep	2659.42	0.227794	0.122023	1.86682	0.0619272	0.340788	Same	141.277	170.954
Des	139.072	0.20608	0.161927	1.27267	0.203134	0.564856	Same	7.65162	8.82958
Gm15179	6.47253	2.19499	0.798684	2.74826	0.00599122	NA	Same	0.173141	0.501434
Speg	157.175	1.65568	0.602492	2.74804	0.0059952	0.106908	Same	5.10154	9.38987
Gmppa	826.399	0.144349	0.107508	1.34268	0.179375	0.536561	Same	45.0549	50.3277
Asic4	14.6028	-0.421938	0.562503	-0.750109	0.453189	NA	Same	1.01666	1.00793
Gm32506	0.901848	1.7916	2.27438	0.787733	0.430853	NA	Same	0.0325674	0.13001
Chpf	655.996	0.202272	0.0941668	2.14802	0.0317124	0.248712	Same	36.1619	40.7308
Tmem198	109.59	0.413905	0.211139	1.96034	0.0499562	0.311747	Same	5.80076	5.863
Obsl1	725.186	-0.121366	0.0978617	-1.24018	0.21491	0.578022	Same	43.663	40.5141
Inha	954.129	0.172883	0.108965	1.58659	0.112606	0.443919	Same	51.6943	53.1375
Stk11ip	460.977	-0.0739017	0.104914	-0.704401	0.481183	0.787737	Same	27.7339	24.6723
Slc4a3	204.661	-0.327428	0.193288	-1.69399	0.0902677	0.40404	Same	13.1987	10.5304
Gm32622	0.266053	-1.50119	3.14545	-0.477258	0.633179	NA	Same	0.0137052	0
Gm29065	0.605271	-2.65984	2.78226	-0.956	0.339072	NA	Same	0.089708	0
Gm32737	0.110988	0.697747	3.16075	0.220754	0.825284	NA	Same	0	0.0219623
Gm17751	0.983153	0.552996	1.99588	0.277069	0.781727	NA	Same	0.0599778	0.0759572
Mir6343	0	NA	NA	NA	NA	NA	Same	0	0
Epha4	5.53211	0.292078	0.685405	0.426138	0.670007	NA	Same	0.293611	0.324967
Mir6352	0.197727	1.27482	3.16075	0.403328	0.686707	NA	Same	0	0.0379786
Gm32793	0.792851	-2.30433	2.32953	-0.989183	0.322574	NA	Same	0.10113	0.0189893
Gm32974	0	NA	NA	NA	NA	NA	Same	0	0
Gm33083	3.17684	0.643117	0.973972	0.660304	0.509059	NA	Same	0.143067	0.259138
Gm33030	9.55951	0.35793	0.559864	0.639315	0.522618	NA	Same	0.480723	0.737514
Pax3	11.3139	0.717119	0.528237	1.35757	0.1746	NA	Same	0.484546	0.909299
Gm33152	0	NA	NA	NA	NA	NA	Same	0	0
Gm2102	0	NA	NA	NA	NA	NA	Same	0	0
Sgpp2	263.303	0.0358694	0.149403	0.240084	0.810265	0.941661	Same	14.9217	15.679
Farsb	601.89	0.134955	0.0984001	1.37149	0.170222	0.526804	Same	34.1344	38.5202
Mogat1	12.8173	0.215986	0.646295	0.334191	0.738235	NA	Same	0.747316	0.744228
Gm39665	1.33666	-0.287101	1.85926	-0.154416	0.877281	NA	Same	0.0325674	0.0759572
LOC108167629	0.869887	-2.45115	2.25407	-1.08743	0.276847	NA	Same	0.0614328	0
Utp14b	419.679	-0.0374404	0.114272	-0.327642	0.743182	0.916785	Same	24.0053	24.5899
Acsl3	456.108	-0.0121744	0.117068	-0.103994	0.917174	0.975594	Same	27.8034	26.7383
Gm38631	83.547	0.346499	0.255088	1.35835	0.174352	0.530838	Same	4.03964	4.3207
Gm33693	51.2512	0.0909127	0.295508	0.307649	0.758349	NA	Same	3.18843	2.60982
Gm29536	1.12941	1.05247	1.74177	0.604253	0.545676	NA	Same	0.0274104	0.10893
Kcne4	25.5603	-0.253085	0.358215	-0.706518	0.479866	NA	Same	1.54914	1.04261
Scg2	2.50313	0.319155	1.06178	0.300584	0.763732	NA	Same	0.138769	0.15786
Ap1s3	8.05386	-0.370039	0.672979	-0.549852	0.582421	NA	Same	0.437491	0.432418
Wdfy1	2077.65	0.212977	0.138733	1.53515	0.124747	0.463419	Same	118.782	120.338
Mrpl44	268.638	0.197623	0.125595	1.5735	0.115604	0.447621	Same	14.0572	15.8901
Gm39666	31.3903	0.180702	0.312221	0.578763	0.562749	NA	Same	1.88581	1.80176
Serpine2	27.9703	0.0928434	0.351807	0.263904	0.791854	NA	Same	1.51712	1.8204
Gm33970	2.39142	0.474799	1.16458	0.407699	0.683494	NA	Same	0.148611	0.148117
Fam124b	127.477	-0.0188996	0.172613	-0.109491	0.912813	0.974495	Same	7.24436	6.91081
LOC108167342	141.661	-0.0491491	0.148513	-0.330942	0.740689	0.916067	Same	8.66588	7.79519
2310015K22Rik	4.06218	-0.539044	0.851624	-0.63296	0.52676	NA	Same	0.263446	0.124064
Gm34098	1.19061	0.0238152	1.73702	0.0137104	0.989061	NA	Same	0.0629426	0
Cul3	6028.4	-0.0567691	0.0698256	-0.813013	0.416211	0.746156	Same	361.511	337.744
Gm39667	12.4029	-0.491216	0.504898	-0.972902	0.330602	NA	Same	0.953989	0.574589
Gm38673	32.4617	0.0821052	0.371306	0.221126	0.824995	NA	Same	2.019	2.08403
1700016L21Rik	26.8901	-0.418682	0.32398	-1.29231	0.19625	NA	Same	1.79161	1.07629
Dock10	16.1618	-0.334355	0.448423	-0.745624	0.455895	NA	Same	0.935655	0.862787
Nyap2	3.37465	0.347407	0.909805	0.381848	0.702574	NA	Same	0.143067	0.222865
Mir6344	0	NA	NA	NA	NA	NA	Same	0	0
Irs1	38.6462	-0.121757	0.324239	-0.375516	0.707277	NA	Same	2.20066	2.13576
Rhbdd1	1439.1	0.20788	0.0871433	2.38549	0.0170562	0.182446	Same	80.2469	86.8411
LOC108167630	4.58389	0.0685856	0.784881	0.0873835	0.930367	NA	Same	0.252106	0.206849
Col4a4	487.844	-0.326179	0.145475	-2.24217	0.0249504	0.220289	Same	32.4124	24.5217
LOC105243964	5.1506	0.0377384	0.832256	0.0453447	0.963833	NA	Same	0.295323	0.167989
Mff	2766.56	-0.00745938	0.0526173	-0.141767	0.887264	0.96851	Same	165.02	160.325
Tm4sf20	1.05722	-3.48519	2.03945	-1.70889	0.087471	NA	Same	0.103967	0
Gm34286	128.662	1.62434	1.23217	1.31827	0.187413	0.546459	Same	4.57513	7.46455
Gm17764	3.72134	-0.45311	1.07412	-0.421841	0.673141	NA	Same	0.219892	0.113936
Gm34450	1.49918	1.25847	1.5367	0.818946	0.412817	NA	Same	0.0122866	0.12836
LOC108167631	20.988	-0.518477	0.584657	-0.886805	0.375184	NA	Same	1.25401	1.1337
Agfg1	2648.86	-0.0272528	0.0594892	-0.458114	0.646871	0.875879	Same	158.614	148.282
Slc19a3	5.12887	-0.031774	0.930808	-0.034136	0.972769	NA	Same	0.356073	0.194957
Krtap28-13	0.168878	-1.03347	3.16075	-0.326969	0.743691	NA	Same	0.0245731	0
Ccl20	0	NA	NA	NA	NA	NA	Same	0	0
Daw1	487.799	-0.121739	0.10662	-1.1418	0.253536	0.619156	Same	30.6793	26.7008
Sphkap	3077.35	-0.20388	0.0892508	-2.28435	0.0223507	0.207782	Same	192.767	176.419
Pid1	27.0377	0.214031	0.314586	0.680357	0.496278	NA	Same	1.48772	1.75277
Mir6353	0.105077	-0.456395	3.16075	-0.144395	0.885189	NA	Same	0.015553	0
Dner	19.8599	0.0759399	0.45803	0.165797	0.868317	NA	Same	1.15167	1.03639
Mir5126	0	NA	NA	NA	NA	NA	Same	0	0
Trip12	18280	-0.22298	0.0552112	-4.03867	5.37543640331457e-05	0.00518264	Same	1167.83	997.551
Fbxo36	1279.4	0.149638	0.0666463	2.24525	0.0247519	0.219973	Same	70.9796	78.034
Slc16a14	35.061	-0.0317391	0.391549	-0.0810604	0.935394	NA	Same	1.78174	2.28927
Gm39669	0.736179	1.51467	2.39974	0.631182	0.527921	NA	Same	0	0.10893
Gm15433	0.963283	2.02765	2.52503	0.803019	0.421964	NA	Same	0	0.151914
A530032D15Rik	2.69197	0.91229	1.35637	0.672599	0.501202	NA	Same	0.0622119	0.0405106
A530040E14Rik	0.800698	-2.27236	2.31758	-0.980491	0.326844	NA	Same	0.101995	0.0219623
Gm35498	0.093677	-0.456395	3.16075	-0.144395	0.885189	NA	Same	0.0137052	0
Gm38510	0.31157	0.697744	3.11288	0.224147	0.822643	NA	Same	0.015553	0.0215213
LOC102638435	0.0988633	0.697747	3.16075	0.220754	0.825284	NA	Same	0	0.0189893
Gm7609	0.67587	2.14263	2.45186	0.873879	0.382184	NA	Same	0.015553	0.0215213
C130026I21Rik	0.296953	1.77138	3.1433	0.563543	0.573065	NA	Same	0	0
LOC108167347	0	NA	NA	NA	NA	NA	Same	0	0
LOC101055758	0.210153	-1.03347	3.16075	-0.326969	0.743691	NA	Same	0.0311059	0
LOC105243968	0	NA	NA	NA	NA	NA	Same	0	0
Gm2666	0	NA	NA	NA	NA	NA	Same	0	0
Gm2427	3.26369	1.28683	1.02965	1.24977	0.211383	NA	Same	0.114799	0.211913
Sp110	2.72172	0.0357502	1.19981	0.0297966	0.976229	NA	Same	0.149686	0.0219623
Sp140	7.58448	0.301672	0.648214	0.46539	0.641652	NA	Same	0.438313	0.409019
LOC102634459	0	NA	NA	NA	NA	NA	Same	0	0
Sp100	18.0151	-0.0170038	0.410771	-0.0413949	0.966981	NA	Same	1.13865	1.20179
A630001G21Rik	3.67766	0.269984	1.05321	0.256342	0.797686	NA	Same	0.221304	0.129128
Mir8096	0.210153	-1.03347	3.16075	-0.326969	0.743691	NA	Same	0.0311059	0
9930111H07Rik	20.075	0.00526431	0.36985	0.0142336	0.988644	NA	Same	1.06402	1.14086
Cab39	1995.1	-0.0314507	0.0566314	-0.555357	0.57865	0.840542	Same	118.401	114.682
Itm2c	1442.56	0.184288	0.11092	1.66145	0.096623	0.413615	Same	75.9557	87.2326
Gm32302	4.27561	1.1459	0.798502	1.43506	0.15127	NA	Same	0.119654	0.352875
4933407L21Rik	24.1625	-0.122221	0.351809	-0.347408	0.728285	NA	Same	1.52033	1.45443
Gpr55	182.816	-0.320544	0.18319	-1.74979	0.0801546	0.382576	Same	11.6436	8.77627
Gm41905	1.04764	-0.13759	1.66884	-0.0824466	0.934292	NA	Same	0.05525	0.0759572
Spata3	6564.28	0.0698877	0.0544483	1.28356	0.199296	0.561122	Same	377.209	393.672
2810459M11Rik	7.35304	0.218614	0.596149	0.36671	0.713836	NA	Same	0.434782	0.574859
Psmd1	1439.48	0.0972697	0.0812839	1.19667	0.231437	0.596514	Same	82.3434	88.1991
Htr2b	8.57029	-1.47753	0.632618	-2.33558	0.0195134	NA	Same	0.768273	0.293816
Armc9	1153.31	0.114763	0.100195	1.14539	0.252047	0.617815	Same	64.2009	72.7017
LOC108167633	8.3897	-0.0896793	0.734507	-0.122095	0.902824	NA	Same	0.583603	0.537166
Gm16341	2.22506	1.29868	1.19367	1.08797	0.276607	NA	Same	0.0422755	0.16887
Gm28626	0.327295	-1.75558	3.12676	-0.561469	0.574478	NA	Same	0.0488511	0
B3gnt7	3.67602	-0.35001	0.970751	-0.360556	0.718431	NA	Same	0.243607	0.156978
Ncl	2085.98	0.0838513	0.0890032	0.942115	0.346134	0.698756	Same	119.467	120.932
Snora75	2.4198	0.850792	1.08303	0.785565	0.432123	NA	Same	0.114497	0.129569
Gm24148	2.15074	0.781896	1.14965	0.680115	0.496432	NA	Same	0.0929315	0.225838
Snord82	0.230838	1.27482	3.16075	0.403328	0.686707	NA	Same	0	0.0430427
C130036L24Rik	10.3453	-0.403993	0.550512	-0.73385	0.46304	NA	Same	0.681782	0.340983
Nmur1	84.4792	0.550328	0.307521	1.78956	0.0735242	0.367418	Same	3.50371	4.5002
1700019O17Rik	2355.43	0.153305	0.0695672	2.2037	0.0275452	0.230661	Same	129.595	139.658
Gm32700	4.81365	0.749544	0.771313	0.971777	0.331162	NA	Same	0.21503	0.419145
Gm32758	6.95557	-0.252419	0.659646	-0.382658	0.701974	NA	Same	0.389112	0.344569
Gm41907	46.8565	0.657344	0.264203	2.48802	0.0128455	NA	Same	1.92001	3.41725
Ptma	965.92	0.0878513	0.0833302	1.05426	0.291766	0.652469	Same	55.632	57.8748
Pde6d	1478.36	0.0447176	0.0993369	0.450161	0.652594	0.879	Same	83.2995	88.7364
Cops7b	299.662	0.144626	0.107245	1.34857	0.177476	0.534177	Same	16.6382	18.057
Gm41908	1.61319	-1.09927	1.58194	-0.694887	0.487126	NA	Same	0.1105	0
Nppc	0.715489	-0.272536	2.20067	-0.123842	0.90144	NA	Same	0.0325674	0.0439246
Dis3l2	558.965	0.141808	0.0990273	1.43201	0.152141	0.505454	Same	30.9845	34.0898
Gm41909	16.6443	0.393615	0.405543	0.970588	0.331753	NA	Same	0.937499	1.01025
Gm28375	22.8319	-0.632881	0.347638	-1.82052	0.0686803	NA	Same	1.77785	1.03457
Gm41910	63.0413	0.089103	0.248098	0.359145	0.719487	0.907484	Same	3.27511	3.41625
Gm29371	39.8246	0.0146482	0.324307	0.0451675	0.963974	NA	Same	2.20672	2.30287
Alppl2	54.937	0.0310934	0.26158	0.118868	0.90538	0.9731	Same	2.90551	3.33452
Alpi	36.5925	-0.124488	0.317068	-0.392623	0.694598	NA	Same	2.35654	2.27626
Akp3	18.3855	0.137035	0.420623	0.32579	0.744583	NA	Same	1.13137	1.13057
Ecel1	54.1816	-0.211072	0.257286	-0.820378	0.412001	0.742116	Same	3.34869	2.9964
Gm33292	7.61603	0.231226	0.612251	0.377665	0.705679	NA	Same	0.478826	0.498902
Prss56	441.005	0.0373498	0.130005	0.287295	0.773886	0.928997	Same	26.4407	26.6433
Chrnd	4.22784	0.871455	1.01313	0.860164	0.389699	NA	Same	0.184402	0.296235
Chrng	0.833547	-1.51625	2.3523	-0.644583	0.519197	NA	Same	0.0777649	0.0439246
Eif4e2	3613.33	0.0122353	0.0736898	0.166037	0.868128	0.962896	Same	206.037	203.405
Efhd1	6549.47	-0.0474929	0.0538472	-0.881994	0.37778	0.721915	Same	391.454	384.714
Gm41911	12.5805	-0.684768	0.57904	-1.18259	0.236971	NA	Same	0.982832	0.38414
Gigyf2	1739.07	-0.0563289	0.0880672	-0.639612	0.522425	0.812285	Same	105.033	95.3363
Kcnj13	6.39517	-1.63912	0.649812	-2.52246	0.0116537	NA	Same	0.523077	0.16887
3110079O15Rik	0	NA	NA	NA	NA	NA	Same	0	0
Ngef	21.141	0.0809773	0.415933	0.194688	0.845637	NA	Same	1.19532	1.13949
LOC108167634	21.1121	0.0242114	0.376829	0.0642503	0.948771	NA	Same	1.1725	1.10608
Neu2	7.13629	0.303402	0.711739	0.426283	0.669902	NA	Same	0.379706	0.434836
Inpp5d	336.429	-0.197796	0.107054	-1.84763	0.0646556	0.345802	Same	21.4317	18.8333
Gm33470	1.37577	-2.45646	1.57143	-1.5632	0.118006	NA	Same	0.147192	0.0215213
Gm33517	1.51923	-0.0682728	1.49557	-0.04565	0.963589	NA	Same	0.114195	0.105075
Atg16l1	170.587	0.123456	0.16427	0.751548	0.452323	0.7706	Same	9.90301	9.69909
Scarna6	0.501843	0.758578	3.03403	0.250023	0.80257	NA	Same	0.0245731	0.0658869
Sag	130.651	0.111687	0.211521	0.528017	0.597487	0.85073	Same	7.53919	7.0062
Gm38609	40.5146	0.0748083	0.295304	0.253327	0.800016	NA	Same	2.23151	2.85323
Dgkd	4430.35	-0.0282641	0.070027	-0.403617	0.686494	0.893295	Same	267.171	263.475
Gm19582	1.5085	0.774644	1.38325	0.560018	0.575467	NA	Same	0.05525	0.184887
Usp40	444.892	0.0225373	0.0965345	0.233464	0.815401	0.943185	Same	26.4797	24.6126
Ugt1a10	0	NA	NA	NA	NA	NA	Same	0	0
Ugt1a9	0	NA	NA	NA	NA	NA	Same	0	0
Ugt1a7c	92.0169	0.112355	0.242834	0.462682	0.643592	0.874832	Same	4.70186	4.32521
Ugt1a6b	40.9434	0.466454	0.437839	1.06535	0.286716	NA	Same	2.34883	3.08995
Ugt1a6a	193.398	-0.101401	0.213942	-0.473967	0.635523	0.870684	Same	10.9123	8.08251
Ugt1a5	1.68876	-0.740749	1.49561	-0.495282	0.620401	NA	Same	0.142209	0.0869673
Ugt1a2	3.70243	1.02453	0.871849	1.17512	0.239945	NA	Same	0.127901	0.326731
Dnajb3	14401.6	0.0632529	0.062025	1.0198	0.307825	0.666402	Same	823.094	864.868
Ugt1a1	8.60892	-0.47424	0.647283	-0.732662	0.463764	NA	Same	0.729087	0.31622
Mroh2a	5421.86	-0.21239	0.070025	-3.03305	0.00242092	0.0670276	Same	342.981	303.606
Hjurp	1558.69	-0.159486	0.11958	-1.33371	0.182298	0.539349	Same	93.3667	94.1633
Trpm8	166.922	0.0606455	0.165813	0.365745	0.714555	0.905545	Same	10.3418	10.4522
Spp2	1.38316	0.642362	1.50912	0.425653	0.67036	NA	Same	0.039697	0.102543
Gm29538	3.84847	-1.69027	0.911121	-1.85515	0.0635749	NA	Same	0.386071	0.0569679
Gm28888	42.9291	-0.0222606	0.343131	-0.0648749	0.948274	NA	Same	2.77812	2.87385
Glrp1	57.5937	0.113457	0.261099	0.434537	0.663899	0.884554	Same	3.4929	3.03426
Gm19589	219.654	-0.202226	0.747156	-0.270661	0.786651	0.933882	Same	9.72327	7.86866
Gm41912	0.887569	0.615113	2.31318	0.265917	0.790303	NA	Same	0	0.106839
Arl4c	269.125	0.221171	0.169767	1.30279	0.192645	0.551795	Same	15.4828	16.6641
Platr5	1.79517	-0.00758394	1.4112	-0.00537411	0.995712	NA	Same	0.134905	0.0379786
Gm34194	83.9599	-0.0160041	0.250136	-0.0639815	0.948985	0.985838	Same	5.24771	4.73112
1700067G17Rik	190.06	0.133114	0.23031	0.577978	0.563279	0.835073	Same	10.7593	12.9109
Sh3bp4	163.837	0.0870836	0.175565	0.496019	0.619881	0.861855	Same	8.79214	9.74288
Gm34331	0.658867	-2.79204	2.37411	-1.17604	0.239579	NA	Same	0.0968375	0
C030007H22Rik	0.605497	-1.85221	2.84789	-0.65038	0.515447	NA	Same	0.0737194	0.0189893
Gm41913	48.621	0.452441	0.326222	1.38691	0.165469	NA	Same	2.49128	3.36728
Agap1	573.703	-0.0782114	0.113843	-0.687014	0.492074	0.792524	Same	33.8216	30.1762
Gm28499	1.48595	0.407772	1.81544	0.224613	0.82228	NA	Same	0.0962408	0.163806
Gm41914	0.868315	-0.334075	1.89874	-0.175946	0.860337	NA	Same	0.0726935	0
4933400F21Rik	694.222	-0.161143	0.102759	-1.56816	0.116843	0.44929	Same	42.5103	35.2035
Gbx2	0.809156	0.0238333	2.10457	0.0113245	0.990965	NA	Same	0.0599778	0.0379786
LOC102637806	0	NA	NA	NA	NA	NA	Same	0	0
Asb18	16.5979	0.53226	0.507007	1.04981	0.293807	NA	Same	0.708717	1.1768
Gm41915	0.76815	-0.668437	1.96799	-0.339655	0.734116	NA	Same	0.044854	0.0219623
Gm34616	0.892951	1.88803	2.57429	0.733416	0.463305	NA	Same	0	0
Iqca	317.163	-0.0987621	0.142328	-0.693904	0.487743	0.790579	Same	19.2782	18.557
4930434B07Rik	75.6051	-0.127054	0.242641	-0.523632	0.600534	0.852634	Same	4.98155	4.30936
Ackr3	87.4085	0.123128	0.228322	0.539274	0.589698	0.846669	Same	4.87182	4.05661
Gm34930	0	NA	NA	NA	NA	NA	Same	0	0
LOC102638195	12.79	-0.750287	0.530944	-1.41312	0.157621	NA	Same	0.852468	0.346929
Gm34992	0.467239	2.43066	3.03577	0.800676	0.423319	NA	Same	0	0
Gm28722	0.18215	1.27482	3.16075	0.403328	0.686707	NA	Same	0	0
Gm35048	5.0304	0.0592834	0.841538	0.0704466	0.943838	NA	Same	0.208196	0.395591
LOC108167648	2.8831	1.49277	1.07752	1.38538	0.165937	NA	Same	0.0473896	0.274827
Gm41917	8.07315	-0.293461	0.658144	-0.445891	0.655676	NA	Same	0.463657	0.404338
Gm35192	10.6143	0.542532	0.572467	0.94771	0.343277	NA	Same	0.36811	0.911718
Cops8	1005.85	0.0295196	0.0975249	0.302688	0.762128	0.92484	Same	60.1165	60.5947
Gm35242	5.72989	-0.15965	0.802332	-0.198983	0.842276	NA	Same	0.349297	0.303446
Gm9991	0	NA	NA	NA	NA	NA	Same	0	0
Gm35332	0	NA	NA	NA	NA	NA	Same	0	0
Gm41918	85.9384	0.607452	0.254186	2.38979	0.0168581	0.18137	Same	3.73578	6.20014
Col6a3	146.748	-0.367809	0.167484	-2.19609	0.0280853	0.233159	Same	10.1511	7.2904
Gm35381	0.324515	0.697744	3.16075	0.220753	0.825285	NA	Same	0.0137052	0.0430427
Mlph	32.5672	-0.0441312	0.352278	-0.125274	0.900307	NA	Same	1.83684	2.34403
Prlh	1.62719	-0.142916	1.77993	-0.080293	0.936004	NA	Same	0.127347	0.0860854
Rab17	3.36978	-0.747432	0.920972	-0.811569	0.417039	NA	Same	0.281915	0.167548
Lrrfip1	22.386	-0.130228	0.382421	-0.340537	0.733452	NA	Same	1.41971	0.871321
Rbm44	2520.05	-0.137186	0.0659634	-2.07974	0.0375497	0.270292	Same	154.703	143.505
Ramp1	18.4135	-0.307559	0.368341	-0.834983	0.403727	NA	Same	1.26656	0.979638
Ube2f	999.251	0.0425143	0.0851976	0.499008	0.617774	0.860581	Same	56.1885	60.4547
Scly	754.259	0.232138	0.121686	1.90768	0.0564332	0.327599	Same	42.7149	48.067
Espnl	31.1821	0.0352156	0.312481	0.112697	0.910271	NA	Same	1.8237	2.03596
Klhl30	7.17588	-1.03349	0.753502	-1.37159	0.170192	NA	Same	0.506971	0.419644
Fam132b	16.6946	-0.540925	0.531418	-1.01789	0.30873	NA	Same	1.21579	0.90836
Ilkap	186.515	0.100033	0.164006	0.609934	0.541906	0.824499	Same	10.8521	9.76072
1700020N18Rik	668.864	0.00206937	0.276748	0.00747745	0.994034	0.998857	Same	40.9808	38.9208
Hes6	81.4099	0.292523	0.234489	1.24749	0.212217	0.574518	Same	4.1099	5.01774
Gm35591	11.7888	-0.616424	0.526006	-1.1719	0.241239	NA	Same	0.732819	0.605854
Gm28382	2.11466	-1.20406	1.29922	-0.926756	0.354053	NA	Same	0.21468	0.124946
Traf3ip1	1270.35	-0.02912	0.0863056	-0.337406	0.735811	0.913887	Same	75.7858	70.1019
Asb1	1954.64	-0.0411466	0.0888953	-0.462866	0.64346	0.874832	Same	114.448	116.06
Gm28380	1.65777	-1.20961	1.58593	-0.762714	0.445634	NA	Same	0.120728	0.0439246
Twist2	4.72484	-0.532953	0.935337	-0.569798	0.568815	NA	Same	0.415546	0.179382
LOC108167658	18.0296	0.207112	0.495133	0.418297	0.67573	NA	Same	1.175	0.851833
LOC108167833	0.369504	0.120672	3.16075	0.0381782	0.969546	NA	Same	0.0274104	0
Hdac4	450.437	0.141661	0.118265	1.19783	0.230984	0.59616	Same	25.0324	25.4673
LOC108167659	10.338	-0.413208	0.512731	-0.805898	0.420302	NA	Same	0.679597	0.553836
Gm35992	0.991514	-0.408785	1.9958	-0.204823	0.837711	NA	Same	0.0325674	0.0810213
Ndufa10	462.596	0.157427	0.106311	1.48082	0.138655	0.485118	Same	25.4273	29.3312
Mir6900	0	NA	NA	NA	NA	NA	Same	0	0
Olfr1416	0	NA	NA	NA	NA	NA	Same	0	0
Olfr1415	0	NA	NA	NA	NA	NA	Same	0	0
Olfr1414	0.187354	-1.03347	3.16075	-0.326969	0.743691	NA	Same	0.0274104	0
Olfr1413	23.5011	-0.114427	0.372737	-0.306992	0.75885	NA	Same	1.50241	1.44426
Olfr1412	0	NA	NA	NA	NA	NA	Same	0	0
Olfr1411	0	NA	NA	NA	NA	NA	Same	0	0
Olfr1410	0	NA	NA	NA	NA	NA	Same	0	0
Olfr12	0	NA	NA	NA	NA	NA	Same	0	0
Myeov2	567.642	0.166046	0.108468	1.53082	0.125813	0.464372	Same	30.9223	35.7704
Otos	0.539854	0.74103	2.64054	0.280636	0.77899	NA	Same	0.0311059	0.062032
Gm29483	5.2868	2.83026	1.00318	2.82129	0.00478307	NA	Same	0.0689552	0.683844
Gm36102	76.9017	0.41225	0.240181	1.71641	0.0860873	0.393612	Same	3.56833	4.31487
Gpc1	364.582	0.130244	0.110227	1.18159	0.237367	0.603381	Same	20.1529	22.1493
Mir149	0	NA	NA	NA	NA	NA	Same	0	0
Ankmy1	1379.03	-0.0473963	0.0722651	-0.655867	0.51191	0.80613	Same	83.7519	74.738
Gm36184	908.25	0.00629317	0.110109	0.0571541	0.954422	0.987682	Same	53.648	48.3557
Dusp28	95.3145	0.510012	0.197942	2.57657	0.00997868	0.139566	Same	4.55085	5.37768
5033417F24Rik	82.9818	-0.141147	0.227881	-0.619386	0.535662	0.819935	Same	5.2753	4.34493
Rnpepl1	1830.3	0.165403	0.090579	1.82607	0.06784	0.353567	Same	102.106	106.086
9430060I03Rik	9.29749	0.250012	0.607959	0.411232	0.680902	NA	Same	0.472722	0.802289
Capn10	721.653	0.266731	0.10769	2.47685	0.0132547	0.16018	Same	38.9106	43.6402
Gpr35	36.8207	0.0814247	0.289394	0.281363	0.778432	NA	Same	2.0783	2.30947
Gm36424	19.5443	0.162018	0.44892	0.360907	0.718169	NA	Same	1.0022	1.43908
Aqp12	4.50414	0.275523	0.865766	0.318242	0.750301	NA	Same	0.212193	0.106839
Kif1a	701.53	0.0218814	0.108271	0.202098	0.83984	0.951341	Same	41.7353	41.4947
Gm36472	9.16615	0.306665	0.620688	0.494072	0.621255	NA	Same	0.472418	0.676805
Agxt	0.422103	0.120671	2.84259	0.0424511	0.966139	NA	Same	0.015553	0.0430427
2310007B03Rik	0.401281	0.120671	2.88938	0.0417636	0.966687	NA	Same	0.0274104	0.0219623
Crocc2	14.0666	-0.565479	0.555752	-1.0175	0.308914	NA	Same	1.01554	0.591047
Sned1	302.514	-0.363573	0.151652	-2.39742	0.0165109	0.178931	Same	19.8176	15.8676
Mir6901	0.105077	-0.456395	3.16075	-0.144395	0.885189	NA	Same	0.015553	0
Mterf4	410.424	0.10967	0.113797	0.963728	0.335182	0.689531	Same	22.303	25.0699
Gm28535	44.292	-0.011792	0.245026	-0.0481254	0.961616	NA	Same	2.76323	2.6264
Pask	3618.86	-0.106567	0.118718	-0.897649	0.369373	0.717318	Same	219.655	215.412
Ppp1r7	1032.46	0.0446467	0.0651189	0.685619	0.492953	0.792914	Same	59.5057	60.1079
Mir6902	0	NA	NA	NA	NA	NA	Same	0	0
Mir6345	0.324916	1.883	3.13474	0.600687	0.548048	NA	Same	0	0.0439246
Ano7	12.6471	0.588767	0.429824	1.36979	0.170754	NA	Same	0.587902	0.878476
Hdlbp	13791.3	-0.0929015	0.0586826	-1.58312	0.113394	0.444611	Same	833.469	784.06
Sept2	2764.43	-0.121344	0.0540015	-2.24705	0.0246369	0.219396	Same	169.165	154.368
Farp2	49.6076	0.368618	0.224333	1.64318	0.100346	NA	Same	2.62057	3.06271
Gm41920	0.723451	-2.93449	2.33755	-1.25537	0.209345	NA	Same	0.0930992	0
Stk25	3962.55	0.0698375	0.0805727	0.866764	0.386071	0.726594	Same	220.563	238.774
Bok	87.8163	0.424281	0.222661	1.9055	0.0567151	0.328078	Same	4.30512	6.01125
Thap4	2793.18	0.128151	0.0661111	1.93841	0.0525732	0.317901	Same	158.019	167.531
Atg4b	621.91	0.116141	0.0900936	1.28912	0.197357	0.559424	Same	35.2659	38.1656
Dtymk	812.329	0.213765	0.11457	1.86581	0.0620681	0.341023	Same	44.6166	51.8766
Ing5	347.914	0.147897	0.106339	1.39081	0.164284	0.519537	Same	19.5174	21.3245
D2hgdh	133.751	-0.175204	0.238336	-0.735115	0.462269	0.777636	Same	9.03192	8.01379
Gal3st2	5.42541	-0.727455	0.995706	-0.730592	0.465028	NA	Same	0.46211	0.390796
Gm30204	0.105077	-0.456395	3.16075	-0.144395	0.885189	NA	Same	0.015553	0
Gm9994	0.731943	-0.629957	2.20237	-0.286036	0.77485	NA	Same	0.06543	0
Gm7889	1.31447	-0.691638	1.57419	-0.439361	0.6604	NA	Same	0.106287	0.0215213
Gm6086	0	NA	NA	NA	NA	NA	Same	0	0
Neu4	0	NA	NA	NA	NA	NA	Same	0	0
Pdcd1	0.875119	1.79155	2.05953	0.869883	0.384364	NA	Same	0.0311059	0.0379786
4930440C22Rik	120.857	0.155433	0.173263	0.897093	0.369669	0.717532	Same	6.85995	6.76309
Fam174a	529.124	0.0527661	0.107043	0.492945	0.622052	0.863474	Same	31.046	29.453
St8sia4	6.45633	-1.5031	0.767711	-1.95789	0.0502424	NA	Same	0.551266	0.206849
Gm30431	0	NA	NA	NA	NA	NA	Same	0	0
4930598F16Rik	18.0277	0.331173	0.419543	0.789364	0.429899	NA	Same	1.00517	1.38536
1700063A18Rik	0.630459	-2.71751	3.07826	-0.882805	0.377341	NA	Same	0.0933178	0
Gm29601	106.182	0.100624	0.19355	0.519886	0.603143	0.853493	Same	6.13682	6.41088
Gm30490	3.37916	-1.13766	0.956074	-1.18993	0.234073	NA	Same	0.238057	0.131333
4930533P14Rik	0.883845	3.343	2.20823	1.51388	0.130056	NA	Same	0	0.065446
Slco4c1	2.52018	1.1819	1.45548	0.812034	0.416772	NA	Same	0.114625	0.195839
Panct2	0.187354	-1.03347	3.16075	-0.326969	0.743691	NA	Same	0.0274104	0
Slco6b1	613.439	-0.16528	0.113057	-1.46192	0.143764	0.494437	Same	39.1776	35.282
Slco6c1	1391.31	-0.25775	0.108029	-2.38593	0.0170361	0.182408	Same	89.2178	70.4442
Gm7133	235.837	-0.0916734	0.163669	-0.560115	0.575401	0.839457	Same	15.1733	14.2178
Gm7135	385.449	-0.323236	0.149166	-2.16695	0.0302385	0.242724	Same	25.1478	22.038
LOC105246668	6.8705	0.0582709	0.609641	0.0955824	0.923852	NA	Same	0.434788	0.271854
D1Ertd622e	233.606	-0.0527378	0.129374	-0.407639	0.683539	0.892472	Same	13.5526	13.5274
Ppip5k2	814.813	-0.32481	0.0905812	-3.58584	0.000335992	0.0189809	Same	53.1468	42.128
Gin1	298.174	-0.00751238	0.104127	-0.0721463	0.942485	0.98399	Same	17.2535	17.8509
Pam	389.579	0.172261	0.0899102	1.91592	0.0553751	0.325542	Same	21.4718	23.2848
Gm31771	2.71704	-0.0887414	1.34241	-0.0661061	0.947293	NA	Same	0.208504	0.0439246
B230216N24Rik	0.490175	0.712229	2.7204	0.26181	0.793468	NA	Same	0.0245731	0.0215213
1810006J02Rik	1.60007	2.31363	1.49663	1.54589	0.122131	NA	Same	0.0245731	0.145585
Gm29461	0.552253	0.984188	2.59686	0.378992	0.704694	NA	Same	0	0.0379786
Slco6d1	809.398	-0.173247	0.102812	-1.68509	0.0919716	0.406757	Same	51.5175	47.2391
Gm7967	4.04378	-0.348824	0.948482	-0.36777	0.713044	NA	Same	0.28747	0.163365
Cntnap5b	469.087	-0.112693	0.155899	-0.722861	0.469765	0.781802	Same	27.0131	23.0029
Gm41923	19.3434	-0.122977	0.421455	-0.291791	0.770447	NA	Same	1.07335	0.822987
Gm20268	166.854	0.0683267	0.196467	0.347776	0.728008	0.911744	Same	10.0223	10.3088
Gm31973	36.2455	-0.269773	0.327112	-0.824713	0.409535	NA	Same	2.20781	2.01141
Gm41924	0	NA	NA	NA	NA	NA	Same	0	0
Cdh20	46.9217	0.46596	0.271716	1.71488	0.0863673	NA	Same	2.5914	2.86098
Gm41925	0.29243	-1.61467	3.13689	-0.514736	0.606737	NA	Same	0.0429634	0
Gm29012	0	NA	NA	NA	NA	NA	Same	0	0
Rnf152	25.8918	-0.25948	0.3624	-0.716007	0.473987	NA	Same	1.55433	1.20465
Gm17634	0.976664	0.684838	2.01783	0.339394	0.734313	NA	Same	0.0548209	0.0219623
Gm28403	11.7529	-0.245626	0.504329	-0.487035	0.626233	NA	Same	0.799117	0.837524
Pign	390.926	-0.18608	0.110178	-1.68891	0.0912375	0.405993	Same	24.5563	19.9732
2310035C23Rik	323.284	-0.233309	0.121933	-1.91342	0.0556937	0.326302	Same	21.5619	17.4003
Tnfrsf11a	12.576	0.0826548	0.545947	0.151397	0.879662	NA	Same	0.622974	0.730359
Gm41926	26.4699	-0.194185	0.345001	-0.562854	0.573534	NA	Same	1.70714	1.15864
Gm41927	17.7329	0.490132	0.416733	1.17613	0.239543	NA	Same	0.891263	1.09743
Gm7160	6.00926	-0.0624785	0.763596	-0.0818214	0.934789	NA	Same	0.409645	0.363558
Zcchc2	3783.64	-0.170513	0.0674509	-2.52796	0.0114728	0.148773	Same	232.292	207.841
Gm26509	0.909039	2.64523	2.24852	1.17643	0.239422	NA	Same	0.0137052	0.0379786
Gm20753	43.5184	0.0329848	0.238436	0.138338	0.889973	NA	Same	2.50424	2.37765
Phlpp1	4479.37	-0.090543	0.0646187	-1.40119	0.161158	0.51557	Same	270.755	246.474
Gm41928	1.22482	-0.449343	1.46969	-0.305739	0.759803	NA	Same	0.0765567	0.0844352
Bcl2	15.9648	-0.520704	0.397984	-1.30835	0.190753	NA	Same	1.10002	0.732777
Mir3473f	0	NA	NA	NA	NA	NA	Same	0	0
Gm37053	0.860468	-1.60776	2.60704	-0.616698	0.537434	NA	Same	0.0977022	0
Kdsr	98.4916	-0.0268147	0.191854	-0.139766	0.888845	0.969037	Same	6.19817	5.69653
Vps4b	482.512	-0.176887	0.102547	-1.72493	0.0845401	0.390738	Same	30.1151	27.8633
Serpinb5	0	NA	NA	NA	NA	NA	Same	0	0
Serpinb12	0	NA	NA	NA	NA	NA	Same	0	0
Serpinb13	0	NA	NA	NA	NA	NA	Same	0	0
Serpinb3a	0.218196	-1.03347	3.16075	-0.326969	0.743691	NA	Same	0.0325674	0
Serpinb3d	0	NA	NA	NA	NA	NA	Same	0	0
Serpinb3b	0	NA	NA	NA	NA	NA	Same	0	0
Serpinb3c	0	NA	NA	NA	NA	NA	Same	0	0
Serpinb11	0.351028	0.120672	3.16075	0.0381782	0.969546	NA	Same	0.0245731	0
Serpinb7	1.33463	-1.16877	1.68177	-0.694962	0.487079	NA	Same	0.135073	0.0784892
Serpinb2	7.60674	0.0588842	0.578193	0.101842	0.918882	NA	Same	0.495356	0.429273
Serpinb10	3.23337	-0.381457	1.1207	-0.340374	0.733575	NA	Same	0.220918	0
Serpinb8	5.06409	-0.281713	0.791016	-0.35614	0.721735	NA	Same	0.358393	0.22672
Gm15389	12.6006	0.495742	0.756402	0.655395	0.512214	NA	Same	0.495155	0.411665
D830032E09Rik	3.13855	-1.04453	1.17858	-0.886265	0.375475	NA	Same	0.310924	0.163806
Gm28282	5.0273	-0.45282	1.05665	-0.428541	0.668257	NA	Same	0.411969	0.41458
Gm41929	14.4147	0.345391	0.477377	0.723517	0.469362	NA	Same	0.831246	1.03528
Cdh7	0	NA	NA	NA	NA	NA	Same	0	0
Gm41930	101.798	0.196281	0.197193	0.995377	0.319553	0.676926	Same	5.79014	6.73281
Cdh19	0.218196	-1.03347	3.16075	-0.326969	0.743691	NA	Same	0.0325674	0
LOC102635409	5.2999	-0.625048	0.901539	-0.693312	0.488113	NA	Same	0.336961	0.325791
Dsel	56.2177	-0.375961	0.24259	-1.54978	0.121194	0.457388	Same	3.71832	2.27952
Gm32810	1.51072	-1.46299	1.78816	-0.818152	0.41327	NA	Same	0.127347	0.0759572
Gm41931	0.0861882	-0.456395	3.16075	-0.144395	0.885189	NA	Same	0	0
Gm41932	0	NA	NA	NA	NA	NA	Same	0	0
LOC108167836	0	NA	NA	NA	NA	NA	Same	0	0
Gm32985	0.889381	0.924243	2.09332	0.441521	0.658836	NA	Same	0.0466589	0.0409516
Gm41933	1.19049	2.30981	1.92184	1.20187	0.229412	NA	Same	0.0325674	0.105075
Gm33042	1.439	0.57982	1.49374	0.388167	0.697892	NA	Same	0.084551	0.0869673
LOC108167704	0	NA	NA	NA	NA	NA	Same	0	0
Cntnap5a	33.9521	0.292792	0.316148	0.926124	0.354381	NA	Same	1.82151	1.87457
LOC108167601	0	NA	NA	NA	NA	NA	Same	0	0
B020011L13Rik	0.172376	-1.03347	3.16075	-0.326969	0.743691	NA	Same	0	0
Tsn	749.861	0.193365	0.0794966	2.43236	0.0150006	0.171348	Same	41.2647	46.7258
Nifk	405.097	0.180564	0.115953	1.55722	0.119419	0.454686	Same	23.3257	25.2245
Gm28867	1.00086	0.0762351	1.84016	0.0414285	0.966954	NA	Same	0.0722644	0.0974785
Clasp1	1679.99	-0.116585	0.0663174	-1.75799	0.0787492	0.380563	Same	104.015	94.7969
2900060B14Rik	0.899866	-1.7281	2.27324	-0.760194	0.447139	NA	Same	0.10113	0
Tfcp2l1	288.011	-0.113751	0.136535	-0.833126	0.404774	0.737193	Same	17.5015	14.6166
Gli2	38.2401	0.23329	0.353803	0.65938	0.509652	NA	Same	2.33311	2.33401
Mir6346	0	NA	NA	NA	NA	NA	Same	0	0
Gm41934	31.2758	-0.510429	0.393801	-1.29616	0.194921	NA	Same	2.21065	1.0485
LOC108167707	13.6679	-1.2584	0.66313	-1.89766	0.0577405	NA	Same	1.28465	0.559666
Gm33388	41.583	-0.140022	0.455572	-0.307355	0.758573	NA	Same	2.24191	2.32437
Inhbb	600.746	0.0672637	0.0930297	0.723035	0.469658	0.781802	Same	35.2002	37.3519
Gm41935	0.221976	1.27482	3.16075	0.403328	0.686707	NA	Same	0	0.0439246
Gm33490	17.1393	0.166835	0.437201	0.381599	0.702759	NA	Same	0.80676	0.99082
Gm33575	7.76736	0.370886	0.642593	0.57717	0.563824	NA	Same	0.347357	0.352107
LOC108167708	120.306	0.524303	0.189375	2.7686	0.00562981	0.102308	Same	5.91207	7.15698
Ralb	383.038	-0.0717806	0.151758	-0.472993	0.636218	0.870833	Same	24.1533	20.0716
Tmem185b	287.526	0.0372559	0.104938	0.355028	0.722569	0.90931	Same	16.8354	16.3857
3830432H09Rik	3.88002	-0.0216462	0.825007	-0.0262376	0.979068	NA	Same	0.223923	0.206849
Epb41l5	885.866	-0.0920559	0.086128	-1.06883	0.285148	0.647295	Same	52.3621	50.2498
Ptpn4	1237.79	-0.132223	0.0775489	-1.70503	0.088189	0.399006	Same	75.8842	66.4137
Gm28209	27.2904	-0.343886	0.322681	-1.06572	0.286552	NA	Same	1.8227	1.24301
Tmem177	453.992	-0.0417486	0.122415	-0.341041	0.733073	0.913285	Same	26.6143	25.7736
Cfap221	490.498	-0.135423	0.091145	-1.48579	0.137334	0.483005	Same	30.3887	28.0188
Gm33817	13.4458	-1.34395	0.569731	-2.35891	0.0183287	NA	Same	0.982214	0.654402
Sctr	13.7784	0.322486	0.413501	0.779891	0.435455	NA	Same	0.68294	0.97981
Gm33764	82.9228	0.0718245	0.239488	0.299909	0.764247	0.925267	Same	5.05064	5.79402
Gm41936	0	NA	NA	NA	NA	NA	Same	0	0
Tmem37	149.324	0.231827	0.187404	1.23705	0.21607	0.579241	Same	8.48993	8.25297
Gm41937	70.0789	-0.152264	0.214313	-0.710475	0.47741	0.785461	Same	4.23298	3.77667
Gm41938	3.47008	-1.68318	1.1004	-1.5296	0.126116	NA	Same	0.21116	0.119441
Dbi	355.293	0.324869	0.120657	2.69251	0.00709174	0.116546	Same	19.096	21.3582
3110009E18Rik	41.4677	-0.215314	0.259684	-0.829139	0.407026	NA	Same	2.55913	2.48731
Steap3	74.5054	0.217662	0.224077	0.971373	0.331363	0.685967	Same	4.23857	4.35322
C1ql2	2.3232	1.90208	1.24742	1.52482	0.127305	NA	Same	0.0481204	0.234316
LOC108167722	35.4435	0.0375773	0.313621	0.119818	0.904628	NA	Same	2.30806	2.14846
Marco	6.33241	-0.194559	0.692975	-0.280758	0.778896	NA	Same	0.396123	0.379134
Gm41939	0	NA	NA	NA	NA	NA	Same	0	0
En1	0.915159	1.17985	1.88673	0.625343	0.531746	NA	Same	0.015553	0.0848762
Gm34352	10.7864	-0.546843	0.751267	-0.727895	0.466678	NA	Same	0.384355	0.552128
2610027F03Rik	0.999761	2.08659	1.97008	1.05914	0.289536	NA	Same	0	0.100892
Gm29345	0	NA	NA	NA	NA	NA	Same	0	0
Gm34584	0	NA	NA	NA	NA	NA	Same	0	0
Gm34641	6.47265	-1.00019	0.920816	-1.0862	0.27739	NA	Same	0.542916	0.426913
Gm34698	13.1888	-1.11028	1.21386	-0.914667	0.360366	NA	Same	0.81598	0.812204
Celrr	14.2704	-0.00425429	0.519882	-0.00818319	0.993471	NA	Same	1.01827	0.726831
LOC108167723	0.193537	-1.03347	3.16075	-0.326969	0.743691	NA	Same	0.0285703	0
Gm41940	14.6982	0.425289	0.446088	0.953374	0.340401	NA	Same	0.725694	0.87418
Insig2	1012.32	-0.0925603	0.0653457	-1.41647	0.156637	0.510545	Same	62.0153	57.8123
LOC108167603	0	NA	NA	NA	NA	NA	Same	0	0
2210011K15Rik	1.377	-0.758415	2.08465	-0.36381	0.716	NA	Same	0	0.0658869
Gm35243	25.7497	-0.623373	0.334649	-1.86277	0.0624953	NA	Same	1.7688	1.23741
Ccdc93	380.573	0.11309	0.144921	0.780355	0.435182	0.758374	Same	22.1035	19.8289
Htr5b	90.1074	-0.0262081	0.197383	-0.132778	0.894369	0.971427	Same	5.23297	4.84953
Ddx18	1056.98	0.117751	0.105572	1.11536	0.264696	0.629922	Same	60.2243	63.5189
Gm28590	2.19457	0.892171	1.18113	0.755353	0.450037	NA	Same	0.0871295	0.236848
Dpp10	81.0105	0.0767125	0.25492	0.300928	0.763469	0.925267	Same	4.34221	4.90095
Gm41941	0.420306	-2.12796	3.10419	-0.685511	0.493022	NA	Same	0.0622119	0
Gm35355	0	NA	NA	NA	NA	NA	Same	0	0
Actr3	415.813	-0.140637	0.12512	-1.12402	0.261006	0.62619	Same	24.0254	24.0685
Slc35f5	271.849	0.0513183	0.109542	0.46848	0.639441	0.872909	Same	15.7356	16.3344
Gpr39	7.49111	-1.11604	0.645282	-1.72954	0.0837122	NA	Same	0.563499	0.379844
Gm41943	70.1866	-0.209017	0.294724	-0.709197	0.478202	0.786239	Same	4.61	3.83573
Lypd1	7.63797	-1.34293	0.670955	-2.00153	0.0453357	NA	Same	0.70993	0.289634
Nckap5	70.6893	-0.0518327	0.207414	-0.2499	0.802665	0.938479	Same	4.14139	3.90487
Gm35562	5.56969	-1.18618	0.754695	-1.57173	0.116013	NA	Same	0.492272	0.212795
LOC102639337	1.63642	0.277317	1.25996	0.220101	0.825793	NA	Same	0.0833911	0.0810213
Gm41945	0.200173	0.120675	3.16075	0.0381792	0.969545	NA	Same	0.0162837	0
Mgat5	1450.71	-0.0597146	0.0839894	-0.710978	0.477098	0.785378	Same	87.0528	82.5592
Gm8451	4.18221	-0.216066	1.0247	-0.210857	0.832999	NA	Same	0.32072	0.337683
Gm41947	3.51593	-1.72976	1.12503	-1.53753	0.124164	NA	Same	0.397883	0.0405106
Tmem163	3.88485	-0.311368	0.989287	-0.31474	0.752959	NA	Same	0.174813	0.0869673
Gm35993	0	NA	NA	NA	NA	NA	Same	0	0
Acmsd	5.29762	0.307563	0.8498	0.361924	0.717409	NA	Same	0.282518	0.275595
2900009J06Rik	4.4221	0.333626	0.789206	0.422736	0.672488	NA	Same	0.210731	0.330145
Ccnt2	296.335	-0.224719	0.107599	-2.08849	0.0367535	0.267638	Same	19.0685	14.6501
Map3k19	1.38209	1.5468	1.8408	0.840286	0.400748	NA	Same	0	0.0819032
Rab3gap1	482.236	-0.15164	0.0922704	-1.64343	0.100295	0.421523	Same	29.4571	26.7425
Zranb3	287.411	-0.144804	0.121889	-1.188	0.234833	0.600345	Same	17.3665	16.0775
Gm28800	10.4895	-0.658776	0.562241	-1.1717	0.241318	NA	Same	0.779899	0.341596
R3hdm1	2787.9	-0.175684	0.0893497	-1.96625	0.04927	0.308861	Same	176.389	149.027
Mir128-1	0	NA	NA	NA	NA	NA	Same	0	0
Ubxn4	2300.26	0.0216918	0.0689001	0.31483	0.752891	0.921741	Same	131.525	134.897
Gm41949	156.021	0.220951	0.163475	1.35159	0.176506	0.533319	Same	7.87234	9.11792
Lct	36.7029	0.254095	0.283561	0.896088	0.370206	NA	Same	2.00582	2.09149
Mcm6	399.049	0.109932	0.138494	0.793763	0.427333	0.752786	Same	23.4386	24.9115
Dars	1298.16	0.0279944	0.0897036	0.312077	0.754982	0.922798	Same	74.2768	76.7238
Gm41950	0.59318	2.76584	3.08555	0.896385	0.370047	NA	Same	0	0.113936
Cxcr4	83.7062	-0.410951	0.252193	-1.62951	0.103205	0.427938	Same	5.75361	4.75906
Thsd7b	474.09	-0.197384	0.127857	-1.54378	0.122642	0.45976	Same	29.3117	27.0168
Gm36347	0.168878	-1.03347	3.16075	-0.326969	0.743691	NA	Same	0.0245731	0
Gm41951	2.37647	0.711892	1.22436	0.581438	0.560946	NA	Same	0.111063	0.135898
Cd55b	1615.66	-0.0102824	0.0841286	-0.122222	0.902723	0.972366	Same	95.1265	88.4933
Gm15674	175.468	-0.141462	0.129281	-1.09422	0.273859	0.636028	Same	10.6974	9.77589
Cd55	811.052	0.187447	0.242833	0.771919	0.440163	0.762351	Same	43.5366	44.5265
Gm16083	46.4957	0.280729	0.37802	0.742629	0.457707	NA	Same	2.37211	2.3981
Zp3r	1515.32	0.0725758	0.0833252	0.870995	0.383757	0.724813	Same	88.8883	85.5472
C4bp	5.7347	0.274145	0.781205	0.350926	0.725644	NA	Same	0.318489	0.362235
C4bp-ps1	31.5207	-0.543844	0.307972	-1.76589	0.0774143	NA	Same	2.17273	1.4349
Pfkfb2	803.101	-0.263125	0.0826328	-3.18427	0.00145122	0.0499702	Same	51.8436	42.3563
Yod1	1211.29	0.0929355	0.0651858	1.4257	0.153955	0.507433	Same	68.5379	71.7954
AA986860	101.511	-0.0239009	0.244183	-0.0978814	0.922026	0.976732	Same	5.94118	4.49057
Gm28857	3.91094	-1.12008	0.780524	-1.43503	0.151278	NA	Same	0.332578	0.124505
Gm28856	1.05188	2.88706	2.14637	1.34509	0.178595	NA	Same	0.0137052	0
Fcamr	31.8161	0.131725	0.468856	0.28095	0.778749	NA	Same	1.85315	1.65226
LOC102640771	0.285089	1.72127	3.14735	0.546895	0.584451	NA	Same	0	0
Pigr	3.34275	-0.474814	1.25283	-0.378994	0.704693	NA	Same	0.285531	0.175698
Fcmr	30.5558	0.475313	0.561746	0.846135	0.397478	NA	Same	0.846257	1.44062
Il24	0	NA	NA	NA	NA	NA	Same	0	0
Il20	0.218196	-1.03347	3.16075	-0.326969	0.743691	NA	Same	0.0325674	0
Il19	0	NA	NA	NA	NA	NA	Same	0	0
Gm41952	0	NA	NA	NA	NA	NA	Same	0	0
Il10	0	NA	NA	NA	NA	NA	Same	0	0
Mapkapk2	648.369	0.0331268	0.130623	0.253607	0.799799	0.937258	Same	39.2989	40.9025
Dyrk3	4951.45	0.0273178	0.0766885	0.356218	0.721677	0.908827	Same	286.964	295.051
Eif2d	289.779	0.00676417	0.121078	0.0558664	0.955448	0.988001	Same	17.6787	18.043
Rassf5	44.0751	0.0371634	0.253977	0.146326	0.883664	NA	Same	2.52106	2.60426
Gm29953	19.9777	0.0501421	0.461441	0.108664	0.913469	NA	Same	1.17173	1.15054
Ikbke	48.4029	-0.494939	0.316285	-1.56485	0.117618	NA	Same	3.69624	2.70247
Srgap2	741.478	-0.122837	0.105207	-1.16757	0.242979	0.608616	Same	46.6138	44.5635
Fam72a	70.8779	-0.226773	0.250959	-0.903623	0.366195	0.715568	Same	4.50146	3.81113
Avpr1b	0.449034	0.120672	3.11822	0.0386989	0.96913	NA	Same	0.0325674	0.0430427
Ctse	3.43703	-0.546726	1.26736	-0.431391	0.666184	NA	Same	0.199605	0.227871
LOC108167725	0	NA	NA	NA	NA	NA	Same	0	0
Rab7b	18.0919	-0.194649	0.490498	-0.396841	0.691485	NA	Same	0.922772	0.92944
Gm30104	2.23185	-0.400033	1.4859	-0.269218	0.787762	NA	Same	0.0859268	0.113936
Slc26a9	11.8867	0.2693	0.560435	0.48052	0.630858	NA	Same	0.700977	0.90583
Pm20d1	55.438	-0.0250078	0.250094	-0.0999936	0.920349	0.976446	Same	3.5427	3.5123
Slc41a1	509.243	-0.0622403	0.112389	-0.553794	0.57972	0.841352	Same	31.4532	29.1578
Rab29	22.5362	0.272002	0.428642	0.634566	0.525711	NA	Same	1.14398	1.15946
Nucks1	565.478	-0.185337	0.115522	-1.60435	0.108637	0.437499	Same	35.0117	30.7132
Slc45a3	120.537	0.120504	0.169502	0.710931	0.477127	0.785378	Same	6.64761	6.54237
Elk4	82.0879	-0.638267	0.255364	-2.49945	0.0124388	0.154279	Same	5.38907	3.85654
Mfsd4a	43.7747	-0.520962	0.267422	-1.94809	0.0514043	NA	Same	3.0271	2.38345
LOC105246707	0.197727	1.27482	3.16075	0.403328	0.686707	NA	Same	0	0.0379786
LOC108167726	2.74218	-0.661909	1.19072	-0.555888	0.578287	NA	Same	0.248623	0.0629139
Cdk18	372.988	-0.0336629	0.127687	-0.263637	0.79206	0.935488	Same	22.8285	23.3336
Gm30153	10.7899	0.193037	0.517858	0.37276	0.709327	NA	Same	0.611655	0.721326
Gm30242	29.3315	-0.162086	0.411534	-0.393858	0.693686	NA	Same	1.94022	1.95549
Gm29695	17.4863	-0.494149	0.682888	-0.723616	0.469301	NA	Same	1.15911	0.997803
Lemd1	737.002	0.0710759	0.0902002	0.787979	0.430709	0.755451	Same	42.4002	43.4446
Mir135b	0.488882	-1.45061	2.42191	-0.598955	0.549203	NA	Same	0.0448112	0.0189893
Gm29630	0	NA	NA	NA	NA	NA	Same	0	0
Gm38446	0	NA	NA	NA	NA	NA	Same	0	0
Klhdc8a	60.2433	0.157397	0.233946	0.672791	0.50108	0.798373	Same	3.02544	3.59821
Nuak2	143.622	-0.0192737	0.171444	-0.11242	0.910491	0.974022	Same	8.8724	8.88721
Gm30744	103.398	0.369394	0.25668	1.43912	0.150115	0.504061	Same	6.05841	7.09588
F730311O21Rik	0.936271	1.13041	2.05594	0.549828	0.582437	NA	Same	0.0433925	0.125828
Tmcc2	97.3303	-0.367038	0.237691	-1.54418	0.122545	0.459607	Same	6.64441	5.53365
Dstyk	410.69	-0.168002	0.103102	-1.62948	0.103212	0.427938	Same	25.6648	23.1592
Rbbp5	281.758	-0.0950098	0.114142	-0.832381	0.405194	0.737375	Same	17.223	15.1583
Tmem81	0	NA	NA	NA	NA	NA	Same	0	0
Cntn2	6.13307	-0.749426	0.737181	-1.01661	0.309339	NA	Same	0.479465	0.280274
Nfasc	18.0608	-0.61915	0.453403	-1.36556	0.172076	NA	Same	1.22287	0.620816
LOC108167727	1.14697	-1.5786	2.21075	-0.714054	0.475194	NA	Same	0	0
Gm10538	44.6598	-0.542264	0.867553	-0.62505	0.531938	NA	Same	2.35541	1.9245
Gm31101	0.187354	-1.03347	3.16075	-0.326969	0.743691	NA	Same	0.0274104	0
Lrrn2	8.6116	-0.0227768	0.610758	-0.0372927	0.970252	NA	Same	0.388391	0.407752
Gm31159	9.39016	-0.667471	0.688467	-0.969503	0.332294	NA	Same	0.546672	0.512059
Gm38687	14.1229	-0.276185	0.497163	-0.555521	0.578538	NA	Same	0.814886	0.565612
Mdm4	2089.24	-0.204027	0.0820755	-2.48585	0.0129243	0.157353	Same	132.913	115.285
Gm41953	3.18169	0.185524	1.22159	0.15187	0.879289	NA	Same	0.216446	0.192924
Pik3c2b	43.6912	-0.328428	0.317057	-1.03586	0.300265	NA	Same	3.0855	1.74732
Gm28609	1.72839	0.556836	1.31383	0.423827	0.671692	NA	Same	0.0799571	0.0874083
Ppp1r15b	1326.43	0.0843422	0.0946541	0.891058	0.372898	0.718701	Same	75.3983	72.7205
Plekha6	2810.54	-0.0176237	0.0836727	-0.210626	0.833179	0.948741	Same	166.495	150.495
Gm19461	329.655	-0.156617	0.120175	-1.30324	0.192492	0.55158	Same	21.209	17.557
Golt1a	4.9129	-0.363744	0.805927	-0.451337	0.651747	NA	Same	0.237792	0.212795
Kiss1	26.5551	0.454087	0.345471	1.3144	0.188712	NA	Same	1.42844	1.74291
Ren1	128.167	0.968401	0.51071	1.89619	0.0579352	0.330705	Same	5.55522	4.66138
Etnk2	487.252	0.0770024	0.131466	0.585721	0.558063	0.833214	Same	27.7726	30.0685
Sox13	87.8846	-0.145561	0.236957	-0.614292	0.539022	0.823049	Same	5.47842	4.17658
Snrpe	234.953	0.270543	0.141772	1.9083	0.0563523	0.327599	Same	12.663	14.1899
Zc3h11a	1437.26	0.0790988	0.0642374	1.23135	0.218191	0.581335	Same	83.8096	86.3579
Lax1	15.0216	0.730397	0.454688	1.60637	0.108193	NA	Same	0.731185	0.947278
Atp2b4	2594.7	-0.309089	0.0739306	-4.1808	2.90479346622602e-05	0.0032068	Same	169.035	137.651
Mir6903	0.110988	0.697747	3.16075	0.220754	0.825284	NA	Same	0	0.0219623
Gm41954	4.55411	-0.443452	0.732878	-0.605083	0.545124	NA	Same	0.335583	0.225397
Gm28441	13.8963	-0.419891	0.466055	-0.900947	0.367617	NA	Same	0.977147	0.764482
Gm31515	3.18144	-1.46855	0.990684	-1.48236	0.138245	NA	Same	0.268609	0.162924
Optc	12.4051	0.687227	0.526173	1.30609	0.191523	NA	Same	0.453346	0.932202
Prelp	148.144	0.119063	0.180619	0.659198	0.509768	0.804394	Same	8.216	8.90708
Gm31629	1.36796	-2.47964	2.06389	-1.20144	0.22958	NA	Same	0.174777	0
Fmod	13.5715	-0.664256	0.522905	-1.27032	0.203971	NA	Same	1.09426	0.681428
LOC105246710	0.547909	-2.52986	2.86528	-0.882935	0.377271	NA	Same	0.0802522	0
Btg2	118.61	0.220805	0.210232	1.05029	0.293583	0.654306	Same	6.78123	7.794
Gm31974	6.42388	0.380555	0.623941	0.609922	0.541913	NA	Same	0.321104	0.309392
Gm32039	1.10427	3.6489	2.31688	1.57492	0.115276	NA	Same	0	0.129128
Chit1	178.112	0.137772	0.207282	0.664657	0.50627	0.80176	Same	10.0777	10.1996
LOC108167728	0.537206	-0.552229	2.9679	-0.186067	0.852392	NA	Same	0.0466589	0.0439246
Chil1	2.12705	-0.626662	1.16113	-0.539699	0.589405	NA	Same	0.175199	0.121973
Mybph	3.85254	1.06246	1.11777	0.950515	0.34185	NA	Same	0.0962408	0.468134
Adora1	790.554	0.11002	0.115533	0.952286	0.340952	0.695367	Same	45.2723	49.2566
Gm32221	0.226407	1.27482	3.16075	0.403328	0.686707	NA	Same	0	0.0434836
Myog	0.992567	-0.130515	2.04086	-0.063951	0.949009	NA	Same	0.0784956	0.0189893
Ppfia4	183.807	-0.151678	0.167453	-0.905792	0.365046	0.714611	Same	11.5027	9.99969
Gm32267	3.42725	-1.04154	1.00074	-1.04076	0.297986	NA	Same	0.302975	0.109812
Tmem183a	1052.37	0.0834391	0.0792948	1.05226	0.292678	0.653568	Same	58.9987	61.5532
4933406M09Rik	821.151	0.171745	0.123077	1.39543	0.162887	0.517745	Same	47.5285	46.852
Cyb5r1	447.966	0.0850136	0.102355	0.830575	0.406214	0.737811	Same	26.205	26.3191
Adipor1	1479.75	0.0900165	0.0975019	0.923228	0.355888	0.705972	Same	85.1624	86.8148
Klhl12	801.493	-0.0239432	0.0903202	-0.265092	0.790939	0.935337	Same	46.5011	46.8618
Rabif	397.849	0.27873	0.0935925	2.97813	0.00290017	0.073302	Same	20.848	24.472
Gm29376	5.88729	-0.0819578	0.82897	-0.0988671	0.921244	NA	Same	0.361759	0.335977
LOC108167729	0.911433	-1.0714	2.06527	-0.518771	0.603921	NA	Same	0.0274104	0.0219623
Mgat4e	623.98	0.137851	0.134353	1.02603	0.304876	0.664293	Same	36.1685	35.4377
LOC108167730	2.95259	-0.649282	0.993574	-0.653481	0.513446	NA	Same	0.17645	0.203435
Kdm5b	6966.74	-0.0333099	0.0676031	-0.492727	0.622206	0.863474	Same	418.112	402.139
Syt2	9.77535	-0.0796262	0.714587	-0.11143	0.911276	NA	Same	0.565441	0.421408
Ppp1r12b	857.597	-0.150632	0.0859588	-1.75238	0.0797091	0.381923	Same	54.3897	45.2372
Gm32670	8.54967	-0.422051	0.550516	-0.766647	0.443291	NA	Same	0.532743	0.318752
Ube2t	731.805	0.0566224	0.092844	0.609866	0.541951	0.824499	Same	41.8024	44.3105
Lgr6	236.35	-0.141742	0.147413	-0.961526	0.336288	0.690529	Same	14.9008	12.0237
Ptprv	689.237	0.711497	0.331186	2.14833	0.0316874	0.248651	Same	33.9041	52.4924
Ptpn7	47.3955	0.414262	0.719998	0.575365	0.565044	NA	Same	2.91139	3.24864
Arl8a	225.545	0.0603552	0.141804	0.425623	0.670383	0.887999	Same	13.5736	11.8666
Gpr37l1	0.735326	-2.9531	2.61849	-1.12779	0.25941	NA	Same	0.0325674	0
Gm41955	0.374708	-1.98021	3.11248	-0.636216	0.524636	NA	Same	0.0548209	0
Elf3	48.7142	-0.0960318	0.371243	-0.258676	0.795885	NA	Same	3.40697	2.73185
Rnpep	585.482	0.20188	0.0938211	2.15175	0.0314167	0.248142	Same	31.2709	34.282
Timm17a	620.663	0.0596068	0.0905388	0.658357	0.510309	0.805016	Same	36.1689	36.3399
Gm41956	0.168878	-1.03347	3.16075	-0.326969	0.743691	NA	Same	0.0245731	0
Lmod1	105.033	0.0697536	0.172886	0.403467	0.686605	0.893344	Same	6.20362	5.51799
Shisa4	7.00431	0.147356	0.593862	0.248132	0.804032	NA	Same	0.39002	0.373956
Ipo9	1036.96	-0.135292	0.0744888	-1.81628	0.0693275	0.356592	Same	63.2743	56.2779
Mir1231	0	NA	NA	NA	NA	NA	Same	0	0
Gm32940	1.4664	-2.58772	1.51022	-1.71348	0.0866245	NA	Same	0.164508	0
Gm4793	1.44249	-1.88749	1.8792	-1.00441	0.31518	NA	Same	0.039697	0
Gm32835	0.187354	-1.03347	3.16075	-0.326969	0.743691	NA	Same	0.0274104	0
Csrp1	423.721	0.143725	0.10963	1.311	0.189857	0.549168	Same	24.243	25.5052
Phlda3	35.4942	-0.422765	0.385105	-1.09779	0.272296	NA	Same	1.97707	1.38277
Tnni1	4.02926	0.110947	0.925058	0.119935	0.904535	NA	Same	0.231953	0.344838
Lad1	4.43703	-1.05651	0.890818	-1.186	0.23562	NA	Same	0.314489	0.131774
Tnnt2	66.628	-0.0129628	0.24943	-0.0519696	0.958553	0.98894	Same	4.15501	4.47939
Pkp1	132.097	0.332616	0.215986	1.53998	0.123564	0.46092	Same	7.29933	7.40219
Igfn1	52.0466	-0.025159	0.417806	-0.0602169	0.951983	NA	Same	2.84016	1.84519
Tmem9	163.357	0.351354	0.188689	1.86208	0.0625917	0.341685	Same	8.24657	9.17436
Ascl5	0	NA	NA	NA	NA	NA	Same	0	0
Cacna1s	269.547	0.198789	0.168784	1.17777	0.238886	0.604593	Same	15.4805	14.8453
Gm15850	9.89458	-0.00281902	0.522386	-0.00539643	0.995694	NA	Same	0.605269	0.621315
Kif21b	1970.65	-0.0446341	0.0837186	-0.533145	0.593933	0.848761	Same	116.21	103.67
Mroh3	188.885	-0.0439249	0.198916	-0.220821	0.825232	0.94603	Same	11.6103	10.9088
5730559C18Rik	701.243	-0.0768763	0.110565	-0.695301	0.486867	0.790332	Same	40.5479	39.5962
Gpr25	10.6257	-0.545396	0.578327	-0.943058	0.345651	NA	Same	0.680522	0.550536
Camsap2	1800.29	-0.107089	0.0663928	-1.61296	0.106754	0.435067	Same	110.058	100.684
9230116N13Rik	7.18511	-0.465533	0.640321	-0.727031	0.467207	NA	Same	0.431647	0.401537
Ddx59	176.359	0.0353404	0.156948	0.225173	0.821845	0.94487	Same	9.98857	10.9566
Kif14	254.317	-0.264656	0.113614	-2.32944	0.0198356	0.195012	Same	16.1876	14.1545
Gm29485	1.65165	-0.373317	1.42496	-0.261984	0.793334	NA	Same	0.136535	0.0658869
Zfp281	493.698	-0.14482	0.100602	-1.43953	0.15	0.504061	Same	30.8894	28.5869
Gm34056	0.331075	0.697744	3.16075	0.220753	0.825285	NA	Same	0.0162837	0.0439246
Gm41958	51.0462	0.256173	0.331763	0.772156	0.440022	NA	Same	2.97038	3.60363
Gm19705	9.69401	0.328522	0.668472	0.491453	0.623106	NA	Same	0.549159	0.804494
Platr22	9.96209	0.181455	0.683248	0.265577	0.790565	NA	Same	0.355047	0.642452
Nr5a2	3.91192	0.863476	1.06393	0.811592	0.417026	NA	Same	0.156991	0.259521
Gm34244	9.37096	-0.426977	0.709749	-0.601589	0.547448	NA	Same	0.438272	0.282806
Gm34306	0	NA	NA	NA	NA	NA	Same	0	0
Gm4258	4.60978	-0.0498009	0.944704	-0.0527159	0.957958	NA	Same	0.242657	0.207617
Mir181a-1	0.602056	-1.79826	2.0812	-0.864049	0.387561	NA	Same	0.0610949	0
Mir181b-1	0.296341	-1.63022	3.13572	-0.519886	0.603143	NA	Same	0.0311059	0
Gm34353	6.15333	0.773884	0.667618	1.15917	0.246386	NA	Same	0.306838	0.481235
Ptprc	18.5158	-0.0157109	0.406944	-0.0386071	0.969204	NA	Same	1.24898	1.03425
Atp6v1g3	0	NA	NA	NA	NA	NA	Same	0	0
Gm28500	5.66466	0.915234	0.921419	0.993287	0.32057	NA	Same	0.186074	0.312692
Nek7	153.88	-0.0519407	0.160631	-0.323355	0.746427	0.918317	Same	9.61683	8.05404
Gm5833	0.846756	1.74636	2.31011	0.755962	0.449672	NA	Same	0.0274104	0.124064
Lhx9	37.4025	-0.118082	0.303757	-0.388738	0.69747	NA	Same	2.28065	2.20533
2310009B15Rik	37.171	0.391291	0.292594	1.33732	0.181119	NA	Same	1.84767	2.33534
1700019P21Rik	60.8427	-0.210539	0.294033	-0.716036	0.473969	0.784029	Same	3.50264	2.76003
Dennd1b	301.13	-0.000460693	0.178824	-0.00257624	0.997944	0.999406	Same	18.3195	19.1797
4930596I21Rik	27.3956	0.0247413	0.428181	0.0577824	0.953922	NA	Same	1.24095	1.08218
Gm41960	5.1297	-1.38842	0.970214	-1.43105	0.152416	NA	Same	0.407414	0.271355
Crb1	80.3263	-0.300621	0.26019	-1.15539	0.24793	0.614638	Same	5.44695	4.9168
4933436E23Rik	6.33569	-1.08037	0.876964	-1.23194	0.217971	NA	Same	0.484719	0.240532
Gm34816	0.109098	-0.456395	3.16075	-0.144395	0.885189	NA	Same	0.0162837	0
Zbtb41	203.416	-0.217347	0.121492	-1.78898	0.0736176	0.367584	Same	13.1061	10.436
Gm41962	80.3602	-0.181448	0.207009	-0.876523	0.380746	0.723865	Same	5.18719	4.0304
Aspm	436.413	-0.292719	0.142155	-2.05915	0.03948	0.276494	Same	28.6687	23.4266
F13b	3.20259	0.0596	1.22964	0.0484695	0.961342	NA	Same	0.205319	0.119
Cfhr1	21.3228	-1.37914	2.46577	-0.559313	0.575948	NA	Same	1.58941	0.64564
Cfhr3	54.7831	-1.22711	2.31174	-0.530817	0.595545	0.849589	Same	3.30245	1.59258
Gm4788	2.96298	-0.56937	1.14962	-0.495267	0.620411	NA	Same	0.210522	0.152854
Gm41963	0	NA	NA	NA	NA	NA	Same	0	0
Cfhr2	6.54833	-0.26183	0.867982	-0.301653	0.762916	NA	Same	0.492163	0.423826
Cfh	41.3874	-0.245869	0.292275	-0.841225	0.400222	NA	Same	2.62012	2.38189
Kcnt2	10.1101	0.607459	0.612039	0.992518	0.320945	NA	Same	0.502066	0.609326
4930590L20Rik	0.999726	-0.391962	1.83491	-0.213614	0.830848	NA	Same	0.0448112	0.064564
Gm35244	25.2858	0.53231	0.454556	1.17106	0.241576	NA	Same	1.37765	1.42608
Gm35303	0	NA	NA	NA	NA	NA	Same	0	0
Cdc73	667.917	-0.211578	0.0912245	-2.31931	0.0203781	0.198189	Same	42.0635	35.0606
B3galt2	7.15359	-0.260417	0.730186	-0.356645	0.721358	NA	Same	0.472083	0.451735
Gm38658	2.44142	-1.96385	1.31908	-1.4888	0.136539	NA	Same	0.237719	0.0759572
LOC108167731	154.071	-0.0378424	0.152407	-0.248298	0.803904	0.938667	Same	9.14738	8.5028
Glrx2	1013.69	0.0588188	0.0880686	0.667875	0.504214	0.799764	Same	59.1827	57.0739
Trove2	75.706	0.00670982	0.199645	0.0336088	0.973189	0.991527	Same	4.63271	4.4495
Uchl5	436.243	-0.0263901	0.131427	-0.200796	0.840858	0.951897	Same	25.1047	24.0429
Gm41964	0.271817	-0.456398	3.16075	-0.144395	0.885188	NA	Same	0.0245731	0
Rgs2	144.787	0.149538	0.16708	0.895009	0.370782	0.717839	Same	8.04705	9.86543
Gm35356	0.221976	1.27482	3.16075	0.403328	0.686707	NA	Same	0	0.0439246
Rgs13	0	NA	NA	NA	NA	NA	Same	0	0
Gm35415	0.388028	2.15857	3.11615	0.692704	0.488495	NA	Same	0	0
Rgs1	0.230838	1.27482	3.16075	0.403328	0.686707	NA	Same	0	0.0430427
Rgs21	0	NA	NA	NA	NA	NA	Same	0	0
Rgs18	3.19787	-1.8175	1.26688	-1.43463	0.151394	NA	Same	0.269129	0.0658869
Gm41965	0	NA	NA	NA	NA	NA	Same	0	0
Gm29514	0	NA	NA	NA	NA	NA	Same	0	0
Brinp3	42.9912	-0.308463	0.378351	-0.815283	0.41491	NA	Same	2.76234	2.19034
Gm41966	2.54894	0.748381	1.42554	0.52498	0.599597	NA	Same	0.141347	0.0439246
Gm29398	0	NA	NA	NA	NA	NA	Same	0	0
Pla2g4a	24.5941	-0.419802	0.370612	-1.13273	0.25733	NA	Same	1.77952	1.0916
Ptgs2os	0.461676	2.38233	3.10339	0.767654	0.442693	NA	Same	0	0.0860854
Ptgs2	0.519906	-0.69552	2.99662	-0.232101	0.816459	NA	Same	0.0491463	0
Ptgs2os2	0.273954	-1.53262	3.14324	-0.487594	0.625838	NA	Same	0.0401261	0
Gm15453	2.82099	1.45266	1.33713	1.0864	0.2773	NA	Same	0.1105	0.0878492
Pdc	1.96573	-3.07073	1.72678	-1.7783	0.0753542	NA	Same	0.220863	0.0379786
2310030A07Rik	4.00615	0.892614	0.869401	1.0267	0.304562	NA	Same	0.116817	0.322166
BC003331	196.154	0.0135124	0.140695	0.0960406	0.923488	0.976979	Same	11.5458	11.3458
Tpr	2113.65	-0.20865	0.0941943	-2.21511	0.0267528	0.228372	Same	135.074	107.945
Prg4	15.5463	0.0563363	0.574712	0.0980254	0.921912	NA	Same	0.987387	0.896641
Gm41967	51.5947	-0.0729886	0.249156	-0.292943	0.769565	NA	Same	3.19042	3.0588
Hmcn1	19.7589	0.351722	0.424093	0.829352	0.406905	NA	Same	1.04481	1.3624
Gm36297	18.6266	-0.727958	0.480371	-1.51541	0.129669	NA	Same	1.14931	0.983609
Gm36139	3.20418	-0.303076	0.992765	-0.305285	0.760149	NA	Same	0.238234	0.19793
Gm36077	3.35576	0.262405	0.975067	0.269115	0.787841	NA	Same	0.158699	0.279833
C730036E19Rik	0.724054	1.48408	2.1799	0.680803	0.495996	NA	Same	0	0.105957
3110040M04Rik	0.913771	1.07797	2.06487	0.522053	0.601633	NA	Same	0.0311059	0.119882
LOC108167732	4.00851	-0.58404	0.900569	-0.648523	0.516647	NA	Same	0.330392	0.167989
LOC108167733	495.261	0.219591	0.10828	2.02799	0.0425616	0.287166	Same	26.5935	30.4144
Ivns1abp	3343.47	-0.106244	0.0630346	-1.68548	0.0918958	0.406757	Same	209.117	185.183
Swt1	798.568	-0.0727739	0.0891939	-0.815907	0.414553	0.744584	Same	49.1837	45.3375
Trmt1l	484.649	0.0708398	0.102843	0.688812	0.490942	0.792322	Same	28.7822	28.5426
Mir7682	0	NA	NA	NA	NA	NA	Same	0	0
Rnf2	833.719	0.0350551	0.109471	0.320224	0.748799	0.919438	Same	48.3555	48.0956
Gm36527	20.7478	0.370356	0.545941	0.67838	0.497531	NA	Same	0.897583	1.42396
Fam129a	494.083	-0.56876	0.281826	-2.01813	0.0435779	0.289891	Same	32.5283	19.8707
Gm41969	0	NA	NA	NA	NA	NA	Same	0	0
LOC102640772	30.4755	-0.203278	0.309622	-0.656537	0.511479	NA	Same	1.87113	1.82608
Edem3	319.954	-0.316723	0.144516	-2.19162	0.0284071	0.234124	Same	21.1627	16.1284
Gm25279	0.570178	2.71512	2.8194	0.963013	0.335541	NA	Same	0	0
1700025G04Rik	255.984	-0.0969453	0.155625	-0.622943	0.533322	0.818578	Same	14.8759	15.9228
Gm36920	28.7628	-0.668405	0.354069	-1.88778	0.0590552	NA	Same	2.10959	1.35409
Gm41970	1.47954	-0.101953	1.34283	-0.0759241	0.93948	NA	Same	0.0882465	0.0430427
Tsen15	78.8019	0.152669	0.223749	0.682322	0.495035	0.794186	Same	4.44292	5.02576
Colgalt2	7.98386	-0.0103796	0.811296	-0.0127938	0.989792	NA	Same	0.309545	0.484649
Rgl1	1319.57	0.038114	0.104623	0.364299	0.715635	0.906076	Same	75.3679	83.2312
LOC108167734	3.26039	0.772716	1.02002	0.757549	0.448721	NA	Same	0.101952	0.065005
Apobec4	937.955	0.173008	0.115534	1.49746	0.134273	0.478054	Same	53.0837	52.8198
Arpc5	422.378	0.0211977	0.119506	0.177378	0.859212	0.958716	Same	24.6484	24.9752
Ncf2	10.3376	0.145887	0.534579	0.272901	0.784929	NA	Same	0.647541	0.773671
Smg7	3368.34	-0.120869	0.0720362	-1.67789	0.0933677	0.408094	Same	205.711	185.35
Gm29954	135.895	0.210788	0.251958	0.836598	0.402819	0.735632	Same	7.68721	9.26956
Nmnat2	33.0442	-0.535354	0.364771	-1.46764	0.142201	NA	Same	2.35147	1.89786
Lamc2	22.379	-0.617644	0.386606	-1.59761	0.110131	NA	Same	1.34736	1.07635
Lamc1	280.897	-0.0888601	0.126548	-0.702186	0.482563	0.78828	Same	16.885	14.2543
LOC108167838	22.7772	-0.693518	1.05633	-0.656533	0.511481	NA	Same	1.607	0.607657
E330020D12Rik	4.84148	-0.0310472	0.952702	-0.0325885	0.974003	NA	Same	0.331756	0.349633
Shcbp1l	6303.28	0.188342	0.097138	1.93892	0.0525115	0.317901	Same	338.826	411.875
Dhx9	1761.85	-0.162959	0.0691012	-2.35827	0.0183605	0.188786	Same	109.959	94.218
Npl	104.643	0.0629685	0.224138	0.280936	0.778759	0.930722	Same	5.91606	6.59747
LOC108167735	9.49079	-0.155546	0.587029	-0.264971	0.791032	NA	Same	0.484242	0.534462
Rgs8	4.23056	0.02446	0.852831	0.0286809	0.977119	NA	Same	0.235095	0.190833
C230024C17Rik	19.0122	0.11591	0.513139	0.225883	0.821292	NA	Same	1.13645	1.14427
Rgs16	16.2831	-0.816933	0.593383	-1.37674	0.168593	NA	Same	1.17607	0.45701
Rnasel	49.578	-0.487932	0.29247	-1.66831	0.0952534	NA	Same	3.30488	1.87363
Rgsl1	577.401	-0.211596	0.11585	-1.82645	0.0677819	0.353567	Same	36.7474	32.6804
Gm41974	3.48422	-0.255001	0.913736	-0.279075	0.780187	NA	Same	0.277194	0.234316
Teddm2	12.219	0.0198384	0.605232	0.0327781	0.973852	NA	Same	0.732308	0.535499
Teddm1b	10.7572	0.744779	0.834475	0.892512	0.372118	NA	Same	0.286825	0.947777
Teddm1a	4.62405	-0.0456548	0.887513	-0.0514412	0.958974	NA	Same	0.295459	0.279891
Gm38440	169.892	0.390667	0.257982	1.51431	0.129946	0.471997	Same	8.44498	13.7904
Mir8114	0	NA	NA	NA	NA	NA	Same	0	0
Glul	8835.8	0.0949584	0.0655876	1.44781	0.14767	0.499907	Same	494.009	507.194
Gm30327	0.447331	-0.30191	2.81061	-0.107418	0.914458	NA	Same	0.0368597	0
LOC108167736	28.2239	-0.429287	0.33105	-1.29674	0.19472	NA	Same	1.93201	1.07508
LOC108167737	0.3643	2.07887	3.12118	0.666055	0.505376	NA	Same	0	0
Gm30388	1.33488	-1.21154	1.70128	-0.712131	0.476384	NA	Same	0.137393	0
Zfp648	0.110988	0.697747	3.16075	0.220754	0.825284	NA	Same	0	0.0219623
4930452N14Rik	4.43116	-0.306906	1.25249	-0.245036	0.806428	NA	Same	0.221603	0
4930532M18Rik	4.09997	-1.49311	0.949587	-1.57238	0.115862	NA	Same	0.270153	0.0759572
Gm30465	0.469694	-1.41617	2.44844	-0.578394	0.562998	NA	Same	0.0429634	0
Cacna1e	147.05	0.621358	0.509724	1.21901	0.222841	0.587318	Same	7.93539	12.0249
Gm30521	43.0212	0.0663597	0.296173	0.224057	0.822713	NA	Same	2.72993	2.14495
Gm41976	7.48585	0.00903653	0.851873	0.0106078	0.991536	NA	Same	0.323557	0.341807
Gm30602	1.15468	0.120525	1.75549	0.0686562	0.945263	NA	Same	0.0808126	0.0819032
Gm41977	0.502584	-2.39304	2.95348	-0.810245	0.417799	NA	Same	0.0740693	0
Gm41980	1.50959	-0.615414	1.45486	-0.423007	0.672291	NA	Same	0.109124	0
Gm41979	0.840107	-0.0244877	2.33442	-0.0104899	0.99163	NA	Same	0.0636734	0
Gm9530	114.329	0.160933	0.19378	0.830492	0.406261	0.737811	Same	6.41978	6.42142
Ier5	344.312	-0.0873778	0.10141	-0.861628	0.388892	0.72838	Same	20.2984	19.9743
Gm41981	0.210153	-1.03347	3.16075	-0.326969	0.743691	NA	Same	0.0311059	0
Gm30922	1.65706	-1.59875	1.49421	-1.06996	0.284638	NA	Same	0.155951	0.0439246
Mr1	50.1455	0.0604333	0.261274	0.231302	0.81708	NA	Same	2.66118	2.70665
Stx6	299.133	0.117149	0.131998	0.887503	0.374808	0.719087	Same	16.7672	19.3183
LOC108167738	6.48092	-3.20846	0.920102	-3.48707	0.000488347	NA	Same	0.810807	0.0860854
BC034090	152.938	0.483778	0.232549	2.08032	0.0374959	0.270292	Same	7.85074	10.6341
Gm31102	1.08237	1.08791	1.9704	0.552129	0.58086	NA	Same	0.0491463	0.125828
Xpr1	1529.99	-0.223372	0.0785544	-2.84353	0.00446165	0.0917844	Same	96.3736	81.6738
Gm31713	0.373415	0.120671	2.95862	0.0407863	0.967466	NA	Same	0.015553	0
Gm31772	38.532	0.194656	0.381622	0.510075	0.609999	NA	Same	2.35342	2.99159
Gm5532	4.09207	-0.263407	0.956768	-0.275309	0.783079	NA	Same	0.30504	0.239764
Acbd6	2542.61	0.0810007	0.0751385	1.07802	0.281025	0.642154	Same	140.881	146.838
Lhx4	2.7402	0.599959	1.19647	0.50144	0.616062	NA	Same	0.110332	0.254074
Qsox1	2100.91	0.0373174	0.104211	0.358094	0.720273	0.907948	Same	122.739	127.754
Cep350	5083.43	-0.245727	0.0562628	-4.36748	1.25689103583914e-05	0.00171483	Same	328.645	271.533
Tor1aip1	4069.95	0.176886	0.0831039	2.12849	0.0332968	0.254917	Same	231.445	241.371
Tor1aip2	1564.43	-0.10083	0.0640307	-1.57471	0.115323	0.447132	Same	94.2117	88.2544
Fam163a	3.56971	0.266324	0.989022	0.269281	0.787714	NA	Same	0.174259	0.299762
Gm30472	10.2671	-0.310538	0.606256	-0.512223	0.608495	NA	Same	0.610803	0.321667
Tdrd5	3368.21	0.106117	0.0807626	1.31394	0.188867	0.547922	Same	191.716	196.487
Nphs2	14.3238	0.837656	0.486939	1.72025	0.085387	NA	Same	0.505332	0.715821
Axdnd1	2699.25	-0.161834	0.108627	-1.48982	0.136273	0.480911	Same	166.294	141.782
Soat1	925.475	-0.1388	0.072469	-1.9153	0.055454	0.325874	Same	57.6302	49.407
Gm39682	13.1862	-0.512017	0.476069	-1.07551	0.282146	NA	Same	0.898908	0.569084
Abl2	766.82	-0.364397	0.0800544	-4.55186	5.31732878679301e-06	0.00106382	Same	50.2544	36.6335
Tor3a	40.7867	0.0868555	0.293012	0.296423	0.766907	NA	Same	2.47694	2.11031
Fam20b	1533.71	-0.150783	0.108757	-1.38643	0.165616	0.520401	Same	91.7471	90.284
Gm39683	0.631125	-2.71181	2.44248	-1.11027	0.266883	NA	Same	0.0936623	0
Ralgps2	4033.9	-0.0305615	0.0659684	-0.463275	0.643167	0.874832	Same	242.646	226.54
Angptl1	10.1144	0.60015	0.662844	0.905417	0.365244	NA	Same	0.427318	0.70531
4930439D14Rik	32.065	0.0697342	0.304519	0.228998	0.818871	NA	Same	1.88992	1.80032
Gm39685	0	NA	NA	NA	NA	NA	Same	0	0
Gm30568	0.109098	-0.456395	3.16075	-0.144395	0.885189	NA	Same	0.0162837	0
Tex35	3699.85	0.141459	0.0840819	1.6824	0.0924923	0.407507	Same	203.203	231.292
Gm30694	3.88748	-0.951347	1.01257	-0.939534	0.347456	NA	Same	0.261555	0.064564
Rasal2	1277.54	-0.172309	0.0818797	-2.10442	0.0353417	0.262243	Same	82.4295	69.9109
2810025M15Rik	2300.17	0.107491	0.0931736	1.15366	0.24864	0.614928	Same	127.791	147.252
BC026585	63.377	-0.0183208	0.26027	-0.0703918	0.943882	0.98449	Same	3.3019	3.69707
Gm15486	33.6117	0.119776	0.299684	0.399674	0.689397	NA	Same	1.94714	2.13971
Sec16b	48.3546	0.00577315	0.259427	0.0222535	0.982246	NA	Same	2.63084	2.50415
Gm30903	0	NA	NA	NA	NA	NA	Same	0	0
Gm39686	0.651614	2.88632	2.43668	1.18453	0.236204	NA	Same	0	0.105075
Brinp2	0.977944	1.08356	1.8443	0.587519	0.556855	NA	Same	0.0473896	0.0869673
Astn1	7.7445	-0.379628	0.698631	-0.543389	0.586862	NA	Same	0.29099	0.282806
Mir488	0	NA	NA	NA	NA	NA	Same	0	0
Pappa2	29.0476	0.201683	0.320895	0.628501	0.529676	NA	Same	1.55934	1.69249
Gm39687	0	NA	NA	NA	NA	NA	Same	0	0
4930562F17Rik	17.3598	-0.528775	0.716536	-0.73796	0.460539	NA	Same	1.3685	1.32536
Rfwd2	826.995	0.0424924	0.0815671	0.520951	0.602401	0.853493	Same	47.3448	49.9427
Scarna3a	0.199858	0.120675	3.16075	0.0381792	0.969545	NA	Same	0.0122866	0.0215213
Mir1843b	0	NA	NA	NA	NA	NA	Same	0	0
Tnr	3.94361	0.798317	0.970889	0.822253	0.410933	NA	Same	0.183361	0.162924
Gm31348	8.48319	1.06148	0.636735	1.66707	0.0954996	NA	Same	0.372107	0.662381
Gm31493	5.00183	-0.0780037	0.937838	-0.0831739	0.933713	NA	Same	0.173099	0.413698
Gm31667	0.168878	-1.03347	3.16075	-0.326969	0.743691	NA	Same	0.0245731	0
Gm37294	84.1055	0.229374	0.190852	1.20184	0.229424	0.594392	Same	4.59849	4.85434
4930523C07Rik	426.95	0.0667287	0.107581	0.620266	0.535082	0.819711	Same	24.8739	24.0462
4930562F07Rik	29.2494	-0.108807	0.333223	-0.326529	0.744024	NA	Same	1.66662	1.63007
Tnn	51.4145	0.256572	1.64004	0.156443	0.875684	NA	Same	1.46268	1.85209
Mrps14	321.539	0.151922	0.10638	1.42811	0.153261	0.505697	Same	18.0738	20.4929
Cacybp	816.035	0.0513904	0.0975015	0.527072	0.598143	0.851256	Same	47.795	47.3042
Rabgap1l	961.467	-0.251585	0.0916906	-2.74384	0.00607244	0.107622	Same	60.4029	52.6712
Mir1927	0	NA	NA	NA	NA	NA	Same	0	0
Gpr52	2.66275	0.51889	1.32284	0.392255	0.69487	NA	Same	0.0599778	0.0379786
Rc3h1	1773.83	-0.0794265	0.0685216	-1.15915	0.246397	0.612534	Same	108.749	98.6675
Serpinc1	9.58638	0.257498	0.570009	0.451743	0.651454	NA	Same	0.423311	0.764369
Zbtb37	230.126	-0.329561	0.125712	-2.62155	0.00875317	0.130997	Same	15.6723	12.3187
Gas5	379.769	0.0215682	0.145051	0.148694	0.881795	0.96764	Same	22.5795	19.4965
Snord47	2.34747	-0.160035	1.1069	-0.144579	0.885043	NA	Same	0.183665	0.100892
Dars2	171.56	0.138693	0.151465	0.915673	0.359839	0.709322	Same	9.55362	10.6505
Cenpl	327.47	-0.058911	0.132016	-0.446241	0.655424	0.880351	Same	19.2243	18.8428
Klhl20	223.234	-0.0932357	0.13795	-0.675865	0.499126	0.796993	Same	13.9543	12.5251
Ankrd45	960.406	-0.111002	0.0964784	-1.15054	0.249923	0.616369	Same	60.2816	54.2935
4930469G21Rik	1599.05	0.417413	0.0913726	4.56825	4.91813738012857e-06	0.00101609	Same	81.9619	109.072
Prdx6	1853.95	0.103185	0.06389	1.61504	0.106302	0.434438	Same	104.628	114.874
Tnfsf4	0	NA	NA	NA	NA	NA	Same	0	0
Tnfsf18	1.58848	2.82331	1.77645	1.5893	0.111993	NA	Same	0.0325674	0.125828
Gm31815	3.36446	0.0425283	1.24635	0.0341224	0.97278	NA	Same	0.142464	0.0439246
Gm31869	0.32084	1.86703	3.13592	0.59537	0.551596	NA	Same	0	0.0629139
Fasl	19.748	0.204985	0.41428	0.494798	0.620742	NA	Same	1.08872	1.44685
Suco	4693.99	-0.220112	0.076709	-2.86944	0.004112	0.0883529	Same	292.339	254.327
Gm31925	45.9332	0.495861	0.297793	1.66512	0.0958892	NA	Same	2.24492	2.58022
4930558K02Rik	149.237	0.192401	0.177093	1.08644	0.277284	0.638281	Same	8.58793	9.14187
Pigc	701.119	-0.0159651	0.0995257	-0.160412	0.872557	0.963859	Same	42.0964	40.3954
Dnm3	541.245	-0.103509	0.0894454	-1.15723	0.247177	0.613678	Same	33.4975	30.7948
2810442N19Rik	3.93145	-1.7078	0.895951	-1.90613	0.0566333	NA	Same	0.404364	0.105516
Dnm3os	52.4815	0.435807	0.297411	1.46534	0.142829	0.492488	Same	2.69617	3.1279
Mir199a-2	0	NA	NA	NA	NA	NA	Same	0	0
Mir214	0	NA	NA	NA	NA	NA	Same	0	0
Gm39688	0.291404	0.697744	3.16075	0.220753	0.825285	NA	Same	0.0137052	0.0379786
Gm31985	70.1922	0.0825172	0.222282	0.371227	0.710468	0.903994	Same	4.13587	4.59927
Mettl13	119.478	0.159747	0.159406	1.00213	0.316278	0.67405	Same	6.40183	7.1901
Vamp4	742.857	0.102598	0.0716539	1.43185	0.152187	0.505454	Same	42.7449	43.8342
Myoc	42.5357	-0.144969	0.277448	-0.522507	0.601317	NA	Same	2.7784	2.3989
7420461P10Rik	8.12285	-0.106223	0.636623	-0.166855	0.867484	NA	Same	0.541114	0.312806
Prrc2c	1684.74	-0.465019	0.101595	-4.57717	4.71307583822643e-06	0.000992943	Same	116.722	80.946
Fmo4	5.31266	-0.657554	0.896744	-0.733268	0.463395	NA	Same	0.363036	0.27009
Fmo1	27.9298	-0.280085	0.407942	-0.68658	0.492348	NA	Same	2.1149	1.60168
Gm32197	0.199858	0.120675	3.16075	0.0381792	0.969545	NA	Same	0.0122866	0.0215213
Fmo2	27.45	0.0520523	0.348434	0.149389	0.881247	NA	Same	1.60905	1.23053
Fmo6	0.749464	-1.36967	2.38097	-0.575258	0.565117	NA	Same	0.079394	0
Gm32279	0	NA	NA	NA	NA	NA	Same	0	0
Fmo3	2.43832	-0.0866008	1.30266	-0.0664799	0.946996	NA	Same	0.134562	0.22837
Mroh9	813.043	-0.119659	0.141923	-0.843123	0.39916	0.73285	Same	48.9201	44.3458
Prrx1	47.7341	0.129945	0.345759	0.375826	0.707047	NA	Same	2.84509	2.29279
LOC108167739	0	NA	NA	NA	NA	NA	Same	0	0
LOC108167740	0	NA	NA	NA	NA	NA	Same	0	0
Gm20471	0	NA	NA	NA	NA	NA	Same	0	0
Gorab	119.536	0.103885	0.193118	0.537933	0.590623	0.847137	Same	6.76142	6.85575
Gm32333	0.904837	-1.6821	2.05733	-0.817614	0.413578	NA	Same	0.10049	0.0439246
Gm39689	8.70965	-0.584562	0.586657	-0.996429	0.319042	NA	Same	0.622499	0.437253
Mettl11b	3.29582	0.235371	0.900326	0.261429	0.793762	NA	Same	0.171336	0.262935
Kifap3	4345.93	-0.0362788	0.0732908	-0.494998	0.620602	0.862497	Same	262.175	252.906
Scyl3	593.606	-0.0882174	0.094591	-0.932619	0.351017	0.702324	Same	35.3708	34.2542
BC055324	174.975	-0.244231	0.149766	-1.63075	0.102942	0.427388	Same	11.1727	9.19787
Mettl18	59.07	0.320265	0.251537	1.27323	0.202935	0.564856	Same	2.80122	3.98198
Sele	65.5858	0.0821003	0.260772	0.314836	0.752886	0.921741	Same	3.60716	3.27468
Sell	45.0451	0.0630158	0.330232	0.190823	0.848664	NA	Same	2.09808	2.32895
Selp	13.2267	0.543059	0.496238	1.09435	0.273801	NA	Same	0.665238	0.772079
Gm16548	0.187354	-1.03347	3.16075	-0.326969	0.743691	NA	Same	0.0274104	0
F5	500.422	-0.0797607	0.130192	-0.612637	0.540116	0.823627	Same	30.7017	28.5691
Slc19a2	421.952	-0.107752	0.103796	-1.03811	0.299219	0.658767	Same	25.2595	22.6896
Ccdc181	6481.39	0.0317428	0.0574885	0.55216	0.580839	0.84203	Same	378.491	376.135
Blzf1	668.442	0.0312117	0.099224	0.314558	0.753097	0.921741	Same	39.3013	39.1989
Nme7	568.784	-0.06488	0.111193	-0.583488	0.559565	0.834357	Same	33.9238	34.0251
Gm39690	1.12648	-2.1169	1.83174	-1.15568	0.247813	NA	Same	0.108223	0.0219623
Atp1b1	514.247	0.114441	0.0898376	1.27387	0.202711	0.564856	Same	29.1092	29.8266
Gm32391	152.227	0.0942216	0.24465	0.385128	0.700143	0.899402	Same	7.64662	10.3685
LOC108167741	15.9278	-0.166448	0.554806	-0.300012	0.764168	NA	Same	0.823167	0.877977
Gm32459	2.97225	0.746091	0.994615	0.750131	0.453176	NA	Same	0.136233	0.218741
Gm39691	124.469	-0.0159228	0.201371	-0.079072	0.936975	0.981925	Same	7.36346	7.65568
Gm26685	0.102939	0.697747	3.16075	0.220754	0.825284	NA	Same	0	0
Dpt	8.63511	-0.313417	0.565406	-0.554322	0.579358	NA	Same	0.607031	0.419971
Gm32569	15.0486	-0.426677	0.483408	-0.882644	0.377429	NA	Same	0.923212	0.684171
Gm32652	1.18275	-3.6296	2.0126	-1.80344	0.0713193	NA	Same	0.174518	0
Gm20743	1.82118	-1.30291	1.39597	-0.933339	0.350645	NA	Same	0.163945	0.0439246
Xcl1	3.86765	-0.815847	0.956607	-0.852855	0.39374	NA	Same	0.335022	0.151531
Gm39692	27.9006	0.20732	0.327217	0.633585	0.526352	NA	Same	1.66572	1.69001
1700029M03Rik	244.141	0.21218	0.16923	1.25379	0.209917	0.571369	Same	13.2685	13.2769
4930568G15Rik	8.3599	-2.27581	0.89121	-2.55362	0.0106611	NA	Same	0.638221	0.171844
Tbx19	99.4262	-0.467534	0.254263	-1.83878	0.0659472	0.348707	Same	7.3295	3.6925
Sft2d2	362.447	-0.130938	0.10997	-1.19067	0.233782	0.599566	Same	21.9897	20.2799
Tiprl	1080.34	-0.0151441	0.0739493	-0.20479	0.837736	0.950388	Same	65.2737	61.3122
Gpr161	26.3988	-0.335914	0.349801	-0.960302	0.336903	NA	Same	1.57931	1.50265
Dcaf6	3818.61	-0.0381804	0.0566956	-0.673427	0.500676	0.79824	Same	226.158	214.559
Mpc2	3321.74	0.0988928	0.0611133	1.61819	0.105622	0.433288	Same	191.7	201.601
Adcy10	5143.69	-0.134167	0.0757502	-1.77118	0.0765313	0.374033	Same	323.601	293.328
Mpzl1	480.423	0.0413076	0.126895	0.325525	0.744784	0.917858	Same	27.2082	28.5032
Rcsd1	37.1066	0.0201793	0.336148	0.0600311	0.952131	NA	Same	2.33713	1.74715
LOC108167742	3.55891	-0.0173976	1.02821	-0.0169203	0.9865	NA	Same	0.22676	0.125828
Creg1	741.722	-0.0427423	0.099531	-0.429437	0.667605	0.886795	Same	43.8908	44.4635
Cd247	6.11295	-0.224124	0.876524	-0.255697	0.798185	NA	Same	0.335635	0.440397
Gm32999	36.6676	0.24135	0.316421	0.762749	0.445613	NA	Same	2.0425	1.7226
Pou2f1	572.038	-0.24648	0.105437	-2.3377	0.0194026	0.194322	Same	36.2475	30.5619
Gm33224	0.851387	-3.17419	2.48488	-1.2774	0.201461	NA	Same	0.0737194	0
Gm39693	0	NA	NA	NA	NA	NA	Same	0	0
Dusp27	9.06324	-1.02246	0.821812	-1.24415	0.213445	NA	Same	0.773263	0.381608
Gpa33	6.47471	-0.81064	0.675786	-1.19955	0.230313	NA	Same	0.52123	0.275709
Mael	17031	0.0506846	0.05853	0.865959	0.386513	0.72681	Same	991.08	1015.73
Ildr2	20.963	0.385708	0.484428	0.796212	0.425909	NA	Same	0.992591	1.4977
Tada1	460.322	-0.0674171	0.106733	-0.631645	0.527619	0.815391	Same	27.1955	26.5424
Pogk	745.915	-0.162684	0.0872625	-1.86431	0.0622779	0.341031	Same	46.8076	40.4347
Gm39694	4.1935	-2.24699	0.893526	-2.51474	0.011912	NA	Same	0.433241	0.0844352
Gm33354	1.78234	-1.68986	1.32889	-1.27163	0.203503	NA	Same	0.159646	0.0434836
Gm4846	6.56903	-1.0296	0.694785	-1.4819	0.138368	NA	Same	0.549497	0.219892
Gm4847	0	NA	NA	NA	NA	NA	Same	0	0
Fmo9	0	NA	NA	NA	NA	NA	Same	0	0
Gm33404	0	NA	NA	NA	NA	NA	Same	0	0
LOC108167743	2.05014	-0.0871066	1.58008	-0.0551281	0.956036	NA	Same	0.105906	0.189893
Gm16701	2.47702	0.475899	1.16731	0.40769	0.683501	NA	Same	0.0766478	0.191715
Fam78b	6.58487	0.663407	0.648553	1.0229	0.306354	NA	Same	0.329789	0.466811
Gm33610	0.379876	2.13182	3.11781	0.683755	0.49413	NA	Same	0	0.0379786
Gm33668	0.210153	-1.03347	3.16075	-0.326969	0.743691	NA	Same	0.0311059	0
Uck2	1272.24	-0.0306558	0.113871	-0.269215	0.787765	0.934423	Same	75.0895	76.3539
LOC108167744	72.8963	-0.380687	0.29246	-1.30167	0.193029	0.552171	Same	4.57032	4.74311
LOC102636733	172.564	-0.132461	0.152265	-0.869941	0.384332	0.725408	Same	10.4523	10.0545
Mir6347	0.273225	1.67698	3.15026	0.532329	0.594498	NA	Same	0	0
Tmco1	436.74	0.166347	0.109449	1.51987	0.128544	0.469564	Same	24.5772	27.4935
Aldh9a1	1337.56	-0.0548744	0.0912014	-0.601683	0.547385	0.828756	Same	78.868	74.5772
Mgst3	126.654	-0.00836874	0.189179	-0.044237	0.964715	0.990115	Same	7.45044	7.41391
Gm34207	3.3767	-0.801311	1.05443	-0.759949	0.447285	NA	Same	0.277666	0.198812
Lrrc52	396.847	0.116118	0.0960897	1.20843	0.22688	0.591488	Same	23.187	23.8089
Rxrg	18.5535	0.545169	0.455494	1.19687	0.231355	NA	Same	0.635117	1.19844
Lmx1a	1.20136	2.3446	1.89552	1.23692	0.216118	NA	Same	0.0325674	0.0430427
Pbx1	156.209	-0.28023	0.182141	-1.53853	0.123919	0.46129	Same	9.91688	7.09333
Gm39696	0.781146	-3.03258	2.5598	-1.1847	0.236138	NA	Same	0.0651348	0
Mir6348	0	NA	NA	NA	NA	NA	Same	0	0
Gm34320	3.84907	-1.69046	0.943541	-1.79161	0.0731955	NA	Same	0.305636	0.0810213
Mir6354	0	NA	NA	NA	NA	NA	Same	0	0
Gm39697	15.047	-0.535389	0.583482	-0.917576	0.358841	NA	Same	1.04752	0.899612
Gm34421	1.58253	-0.550672	1.88017	-0.292883	0.769611	NA	Same	0.137052	0.106839
Gm34477	0	NA	NA	NA	NA	NA	Same	0	0
Gm34535	0	NA	NA	NA	NA	NA	Same	0	0
Nuf2	990.387	-0.0677472	0.0909512	-0.744874	0.456348	0.773896	Same	58.5225	57.6448
Gm34624	2.21406	-1.38941	1.47041	-0.944911	0.344705	NA	Same	0.159996	0.0379786
Rgs5	179.761	-0.10084	0.205591	-0.49049	0.623787	0.8641	Same	11.1721	9.62216
Rgs4	48.0466	-0.183436	0.241351	-0.76004	0.44723	NA	Same	3.09189	2.53083
Gm39698	0	NA	NA	NA	NA	NA	Same	0	0
Gm39699	0.7191	-2.15539	2.38085	-0.905303	0.365305	NA	Same	0.0916806	0
Ccdc190	18.0718	-0.701372	0.495288	-1.41609	0.156749	NA	Same	1.31346	0.843413
Hsd17b7	124.52	0.0706104	0.226388	0.3119	0.755117	0.922885	Same	6.57968	6.68466
3110045C21Rik	1.90734	-1.52913	1.42685	-1.07168	0.283862	NA	Same	0.106804	0.0189893
Ddr2	118.901	-0.46105	0.162242	-2.84175	0.00448669	0.0919072	Same	7.99446	5.73715
Uap1	223.555	-0.0359641	0.138548	-0.25958	0.795188	0.936632	Same	13.1307	12.7523
Sh2d1b2	0	NA	NA	NA	NA	NA	Same	0	0
Gm6345	3.30116	-1.27953	1.10488	-1.15807	0.246836	NA	Same	0.243339	0.0379786
Sh2d1b1	0.513983	-2.4225	2.95844	-0.818844	0.412875	NA	Same	0.0759171	0
Gm7694	131.832	-0.50124	0.425104	-1.1791	0.238358	0.604119	Same	8.52558	6.94208
1700015E13Rik	1729.3	0.147826	0.0919887	1.607	0.108053	0.436134	Same	95.8431	99.6989
Nos1ap	26.8541	-0.174159	0.373266	-0.466583	0.640798	NA	Same	1.72073	1.64747
LOC108167745	0.608769	-2.66761	2.77764	-0.960389	0.336859	NA	Same	0.0651348	0
Olfml2b	209.31	0.229585	0.140439	1.63476	0.102099	0.425766	Same	11.8802	12.2987
Atf6	418.32	0.119537	0.096508	1.23862	0.215485	0.57871	Same	23.7795	25.8025
Gm29733	1.50061	0.711301	1.27534	0.557734	0.577026	NA	Same	0.0585592	0.0869673
Dusp12	57.6771	-0.0923348	0.307896	-0.299889	0.764261	0.925267	Same	3.12694	2.64401
Fcrlb	3.86735	-1.21655	0.989079	-1.22998	0.218704	NA	Same	0.374643	0.181032
Fcrla	107.936	0.59005	0.208989	2.82335	0.00475242	0.0940401	Same	5.52722	6.57233
Gm39701	5.76538	0.527794	1.05127	0.502055	0.615629	NA	Same	0.323512	0.0439246
Fcgr2b	101.466	0.251367	0.300386	0.836815	0.402697	0.735607	Same	6.27234	8.0015
Gm34968	26.256	-0.775219	0.536768	-1.44423	0.148673	NA	Same	1.60156	1.62038
LOC102638466	2.2767	-0.869808	1.24499	-0.698645	0.484774	NA	Same	0.165321	0.0379786
Fcgr4	2.67836	0.719575	1.07848	0.667211	0.504637	NA	Same	0.108652	0.13001
Gm35090	3.40055	-2.19943	1.0316	-2.13205	0.0330024	NA	Same	0.235009	0.0219623
Fcgr3	694.477	0.24553	0.291552	0.842148	0.399705	0.73285	Same	41.99	51.8163
Mir6546	2.80994	0.655629	1.0056	0.651975	0.514417	NA	Same	0.124382	0.271413
Cfap126	2992.17	0.131674	0.0753972	1.74641	0.0807397	0.383303	Same	167.254	179.711
Sdhc	693.368	-0.0010432	0.124466	-0.00838142	0.993313	0.998484	Same	38.2186	38.415
LOC108167746	16.8394	0.112147	0.525592	0.213374	0.831036	NA	Same	1.10434	0.969298
Mpz	43.9868	0.247939	0.285477	0.868508	0.385116	NA	Same	2.10793	2.72905
Pcp4l1	105.486	0.0717664	0.202854	0.353783	0.723501	0.909692	Same	6.63686	5.74498
Nr1i3	1.27442	0.467175	1.59608	0.292702	0.76975	NA	Same	0.0765567	0.12836
Tomm40l	93.7507	0.089386	0.236199	0.378436	0.705107	0.90181	Same	5.29507	5.06507
Apoa2	25.778	0.485245	0.50159	0.967415	0.333337	NA	Same	1.34829	1.85365
Fcer1g	27.1236	0.307365	0.350589	0.876711	0.380644	NA	Same	1.35024	1.87447
Ndufs2	2165.16	0.0262431	0.0799941	0.328063	0.742864	0.916629	Same	123.898	132.011
Adamts4	15.4996	-0.39276	0.662151	-0.593158	0.553075	NA	Same	1.06418	0.961646
B4galt3	270.61	0.094007	0.120173	0.782263	0.43406	0.75768	Same	15.9353	15.9533
Ppox	70.0733	0.173861	0.264217	0.658025	0.510522	0.805056	Same	3.93781	3.1155
Usp21	726.135	0.122959	0.0885448	1.38867	0.164934	0.520214	Same	41.1861	44.2209
Ufc1	515.514	0.0455237	0.117148	0.3886	0.697572	0.898414	Same	29.8374	28.5618
LOC105244007	67.6166	0.0651828	0.222445	0.293029	0.7695	0.927066	Same	3.95901	4.20375
Dedd	2897.8	0.00488005	0.0694843	0.0702324	0.944009	0.984514	Same	169.527	168.566
Nit1	926.85	0.0262946	0.0879908	0.298833	0.765067	0.925544	Same	54.0956	56.9224
Pfdn2	350.203	0.141458	0.112607	1.25621	0.209041	0.570789	Same	19.4371	19.731
Klhdc9	262.016	0.410083	0.130069	3.15282	0.001617	0.0530971	Same	13.8127	18.1904
Nectin4	300.782	0.195727	0.205182	0.95392	0.340124	0.694855	Same	17.2234	13.6687
Arhgap30	451.302	0.218535	0.264977	0.824731	0.409525	0.739856	Same	24.8543	21.3935
Usf1	346.953	0.0765409	0.106236	0.720477	0.471231	0.782608	Same	19.627	21.7514
Tstd1	4.32522	0.402812	0.803543	0.501295	0.616164	NA	Same	0.22233	0.367682
Gm26641	4.7014	-1.16839	1.07244	-1.08947	0.275947	NA	Same	0.429628	0.100892
F11r	403.602	0.183598	0.122399	1.5	0.133616	0.476532	Same	22.3172	24.1925
Alyref2	47.0639	0.346547	0.268185	1.29219	0.19629	NA	Same	2.62509	3.13343
Itln1	3.47998	-0.320423	0.932884	-0.343476	0.731241	NA	Same	0.260742	0.223306
Gm35200	0	NA	NA	NA	NA	NA	Same	0	0
Gm39703	0.197727	1.27482	3.16075	0.403328	0.686707	NA	Same	0	0.0379786
Cd244	1.8563	1.16422	1.41356	0.82361	0.410161	NA	Same	0.0585164	0.129128
Ly9	33.5013	0.256077	0.412206	0.621234	0.534445	NA	Same	1.96111	1.36119
Slamf7	619.938	-0.26739	0.133172	-2.00786	0.044658	0.29418	Same	37.4037	34.7119
Mir7683	0.844286	-0.729174	1.91332	-0.381103	0.703127	NA	Same	0.0505649	0.0439246
Cd48	18.3928	0.323049	0.442581	0.72992	0.465439	NA	Same	1.01478	1.16028
Slamf1	19.898	0.47679	0.395997	1.20402	0.22858	NA	Same	0.95426	1.19568
Cd84	10.7768	0.3014	0.642181	0.469338	0.638828	NA	Same	0.576184	0.700687
Gm37065	0.411757	2.23497	3.11157	0.718275	0.472588	NA	Same	0	0
Slamf6	0.710622	-1.1781	2.44266	-0.482301	0.629592	NA	Same	0.0703738	0.0430427
Vangl2	91.1772	-0.370263	0.285588	-1.29649	0.194806	0.55491	Same	5.68892	4.40377
Nhlh1	7.35884	0.122949	0.649507	0.189296	0.849861	NA	Same	0.415835	0.430042
Ncstn	1137.02	0.0247355	0.0814984	0.303509	0.761502	0.92484	Same	66.4272	62.299
Copa	3093.14	0.0538268	0.0871836	0.617395	0.536974	0.821114	Same	175.181	185.399
Pex19	765.874	0.0924485	0.0946228	0.977021	0.328559	0.683539	Same	44.1496	45.1865
Dcaf8	2790.37	-0.0258759	0.0814477	-0.317699	0.750713	0.920293	Same	161.279	162.81
Pea15a	540.348	0.0916972	0.146676	0.625168	0.531861	0.817808	Same	31.7922	32.9633
Gm17224	36.2559	-0.363398	0.301179	-1.20659	0.227592	NA	Same	2.28788	1.66162
Casq1	122.128	-0.0983022	0.16785	-0.585656	0.558107	0.833214	Same	7.21829	6.44033
Atp1a4	12679.7	0.00259032	0.0746252	0.034711	0.97231	0.991527	Same	763.868	733.439
Atp1a2	882.846	0.1053	0.157225	0.669744	0.503021	0.79885	Same	46.4428	50.986
Gm39704	1.23139	-1.58336	1.74912	-0.90523	0.365344	NA	Same	0.0599778	0.0599409
Igsf8	413.516	0.260254	0.133209	1.95372	0.0507346	0.313328	Same	22.6628	25.7672
Kcnj9	1475.17	-0.0180425	0.248754	-0.0725317	0.942179	0.983883	Same	82.1252	83.1157
Kcnj10	5.38316	1.42723	0.800435	1.78306	0.074576	NA	Same	0.135931	0.412816
Pigm	1140.39	0.0227848	0.105037	0.216921	0.82827	0.946987	Same	64.3064	65.3133
Slamf9	115.242	0.23056	0.204487	1.12751	0.259528	0.625112	Same	5.85476	6.60904
Gm35522	291.858	0.234567	0.153444	1.52868	0.126344	0.465509	Same	15.707	15.788
Igsf9	867.147	0.1556	0.0852753	1.82467	0.0680503	0.353582	Same	48.6987	49.9536
Tagln2	96.9968	-0.0148478	0.290405	-0.0511279	0.959224	0.98894	Same	5.12934	4.24836
Gm37125	3.35622	0.147297	1.27073	0.115915	0.90772	NA	Same	0.122275	0.233818
Cfap45	3157.97	0.0196945	0.0723136	0.272349	0.785354	0.933261	Same	183.53	175.598
4933439K11Rik	26.8501	-0.0135456	0.375727	-0.0360519	0.971241	NA	Same	1.68759	1.79796
Vsig8	124.897	0.415104	0.23853	1.74026	0.0818134	0.385429	Same	6.2657	8.12512
Slamf8	0.671829	1.22382	2.77542	0.440948	0.659251	NA	Same	0.0311059	0.0860854
Fcrl6	1.30347	-1.12948	1.6822	-0.671433	0.501945	NA	Same	0.1331	0.0379786
Dusp23	64.355	0.399634	0.257832	1.54998	0.121146	0.457388	Same	2.90651	4.07533
Gm35601	135.01	-0.002818	0.292102	-0.00964731	0.992303	0.998076	Same	7.69971	7.24079
Crp	7.55572	-0.350208	0.660686	-0.530067	0.596065	NA	Same	0.544557	0.586751
Apcs	0.374708	-1.98021	3.11248	-0.636216	0.524636	NA	Same	0.0548209	0
Gm35686	22.0906	-0.544278	0.987833	-0.550982	0.581646	NA	Same	1.93015	1.05141
Olfr16	1.13098	-0.678085	1.94559	-0.348525	0.727446	NA	Same	0.102338	0.0430427
Gm35742	32.0004	-0.13573	0.994003	-0.136549	0.891387	NA	Same	2.43792	2.11863
Olfr1408	0.617636	2.81955	3.0834	0.914427	0.360493	NA	Same	0	0
Olfr1406	0	NA	NA	NA	NA	NA	Same	0	0
Olfr218	0	NA	NA	NA	NA	NA	Same	0	0
Olfr1404	0	NA	NA	NA	NA	NA	Same	0	0
Fcer1a	0	NA	NA	NA	NA	NA	Same	0	0
Olfr418	0	NA	NA	NA	NA	NA	Same	0	0
Mptx2	0	NA	NA	NA	NA	NA	Same	0	0
Ackr1	0	NA	NA	NA	NA	NA	Same	0	0
Cadm3	1.98281	-1.08912	1.10512	-0.985527	0.324365	NA	Same	0.172797	0.065005
Aim2	5.83162	-0.577603	0.797927	-0.72388	0.46914	NA	Same	0.41399	0.376871
LOC102639543	1.34816	-1.06217	1.8545	-0.572752	0.566813	NA	Same	0.0571405	0.0878492
BC094916	0.376481	-0.956828	2.92666	-0.326935	0.743717	NA	Same	0.0274104	0
Pydc4	2.67109	-0.339286	1.16434	-0.291398	0.770747	NA	Same	0.194579	0.0759572
Pyhin1	201.911	0.0366537	0.16359	0.224058	0.822712	0.945266	Same	11.8561	10.1399
Pydc3	1.49887	1.52719	1.62896	0.937524	0.348489	NA	Same	0.0325674	0.179823
AI607873	18.5834	-0.103957	0.419948	-0.247546	0.804485	NA	Same	1.13414	1.00578
Ifi204	7.91413	-1.42529	0.592723	-2.40465	0.0161879	NA	Same	0.62004	0.281924
Mndal	6.31775	-0.300343	0.666947	-0.450325	0.652476	NA	Same	0.438095	0.28787
Mnda	2.20657	0.171218	1.10865	0.154439	0.877264	NA	Same	0.129362	0.0379786
Ifi203	29.8044	-0.323692	0.35926	-0.900995	0.367591	NA	Same	1.87839	1.58985
Ifi202b	7.4339	-0.154666	0.968315	-0.159727	0.873096	NA	Same	0.551904	0.589169
Ifi205	1.33178	-1.84944	2.15598	-0.857819	0.390993	NA	Same	0.15553	0.0189893
Olfr433	0	NA	NA	NA	NA	NA	Same	0	0
Olfr432	0	NA	NA	NA	NA	NA	Same	0	0
Olfr430	0	NA	NA	NA	NA	NA	Same	0	0
Olfr429	0	NA	NA	NA	NA	NA	Same	0	0
Olfr427	0	NA	NA	NA	NA	NA	Same	0	0
Olfr231	0.281031	-1.56603	3.14061	-0.498638	0.618035	NA	Same	0.0411156	0
Olfr424	2.87122	0.80096	1.26829	0.631526	0.527697	NA	Same	0.154194	0.0379786
Olfr421-ps1	2.46131	-0.376144	1.51545	-0.248205	0.803976	NA	Same	0.202482	0.131774
Olfr420	0.983262	0.59765	1.79745	0.332498	0.739513	NA	Same	0.0585164	0.0379786
Gm36196	0.197176	0.120675	3.16075	0.0381792	0.969545	NA	Same	0	0.0219623
Spta1	511.324	-0.0441272	0.139718	-0.31583	0.752131	0.921338	Same	31.0696	32.2065
Olfr419	0.87311	-0.13137	2.05429	-0.0639488	0.949011	NA	Same	0.0411156	0.0819032
Mptx1	0.168878	-1.03347	3.16075	-0.326969	0.743691	NA	Same	0.0245731	0
Olfr417	0	NA	NA	NA	NA	NA	Same	0	0
Olfr248	0	NA	NA	NA	NA	NA	Same	0	0
Olfr414	0	NA	NA	NA	NA	NA	Same	0	0
Olfr220	0.168878	-1.03347	3.16075	-0.326969	0.743691	NA	Same	0.0245731	0
Fmn2	60.9299	-0.132664	0.279093	-0.47534	0.634545	0.870159	Same	4.0164	3.08881
Grem2	1.72142	-0.525025	1.30221	-0.403181	0.686815	NA	Same	0.111358	0.0819032
Rgs7	7.8507	0.639736	0.820816	0.779389	0.43575	NA	Same	0.383395	0.774114
Fh1	337.449	0.175788	0.151167	1.16287	0.244881	0.6104	Same	18.7384	18.7619
Kmo	8.53914	-0.0967437	0.585191	-0.16532	0.868692	NA	Same	0.517113	0.411934
Opn3	247.835	0.323368	0.131553	2.45807	0.0139685	0.165992	Same	13.1546	15.249
Chml	275.465	-0.0798426	0.125951	-0.63392	0.526133	0.81491	Same	17.1815	15.6157
Gm39707	12.2876	0.800153	0.459329	1.742	0.0815078	NA	Same	0.486175	0.799546
Wdr64	2375.51	-0.0562031	0.069358	-0.810333	0.417749	0.746721	Same	145.583	136.004
Gm36360	4.90089	-0.0769551	0.85254	-0.0902656	0.928076	NA	Same	0.312437	0.25672
Exo1	234.827	0.212588	0.158962	1.33735	0.181108	0.538665	Same	12.7963	16.7068
Becn2	3.71826	1.52811	1.23238	1.23996	0.21499	NA	Same	0.141606	0.391678
Pld5	0.572483	1.05725	2.57339	0.410838	0.681191	NA	Same	0.0245731	0.0379786
LOC108167747	0	NA	NA	NA	NA	NA	Same	0	0
Gm36536	1.09298	2.20116	2.16096	1.01861	0.30839	NA	Same	0.0274104	0.173935
Gm36586	25.3843	-0.123331	0.42488	-0.290272	0.771608	NA	Same	1.60784	1.01426
Cep170	1860.21	-0.132038	0.082038	-1.60948	0.107512	0.4359	Same	115.613	98.9655
Mir350	0.784923	-2.27983	2.11288	-1.07901	0.280582	NA	Same	0.0896223	0
Sdccag8	344.459	-0.0569637	0.111215	-0.512195	0.608514	0.855524	Same	21.1361	18.6872
Hmga2-ps1	9.018	0.237564	0.619262	0.383624	0.701257	NA	Same	0.511256	0.440667
Gm15423	8.10892	-0.704699	0.690488	-1.02058	0.307453	NA	Same	0.627486	0.299649
Akt3	556.979	-0.0133114	0.0929868	-0.143153	0.886169	0.968398	Same	33.0568	33.4377
Gm36904	5.9549	0.0866732	0.676471	0.128126	0.89805	NA	Same	0.402522	0.263376
Zbtb18	1411.93	-0.134548	0.0677425	-1.98617	0.0470148	0.301387	Same	87.4055	75.6338
Gm29856	0.853283	1.7627	2.60446	0.676802	0.498532	NA	Same	0.0274104	0.131774
Gm30013	4.55441	1.52371	0.991641	1.53655	0.124402	NA	Same	0.144565	0.405392
2310043L19Rik	0.0910749	0.697747	3.16075	0.220754	0.825284	NA	Same	0	0
Gm30115	17.4586	0.364319	0.427058	0.853089	0.39361	NA	Same	0.885341	0.997207
1700016C15Rik	498.246	0.1797	0.107894	1.66552	0.0958083	0.412611	Same	28.1831	32.0124
Adss	1432.71	-0.0752859	0.0697047	-1.08007	0.280111	0.64104	Same	84.9423	79.1684
Gm7068	723.573	-0.352176	0.134011	-2.62797	0.00858956	0.130003	Same	48.6005	39.0744
Gm16432	628.778	-0.418747	0.152824	-2.74005	0.00614292	0.10834	Same	43.8621	32.68
Desi2	470.673	0.0765208	0.121396	0.630343	0.52847	0.816038	Same	27.823	29.362
LOC108167748	56.4559	-0.0279182	0.240196	-0.116231	0.907469	0.973199	Same	3.56853	3.13147
B230369F24Rik	32.2705	-0.528204	0.313129	-1.68686	0.0916302	NA	Same	2.21293	1.53094
Cox20	59.3885	0.227287	0.216586	1.04941	0.293989	0.654778	Same	3.15599	3.60153
Hnrnpu	11520.1	-0.0632927	0.0825974	-0.76628	0.44351	0.763394	Same	692.229	636.203
Efcab2	754.802	0.0522108	0.0914884	0.570682	0.568215	0.83639	Same	44.0263	46.6337
Gm31289	1.69949	-0.411606	1.59662	-0.257798	0.796563	NA	Same	0.142595	0.0819032
Gm39709	3.04064	-0.678269	1.05508	-0.64286	0.520315	NA	Same	0.221989	0.16887
Kif26b	177.457	-0.0360983	0.169309	-0.21321	0.831163	0.94813	Same	10.397	9.03137
Gm39710	0	NA	NA	NA	NA	NA	Same	0	0
LOC108167845	1.16645	-2.20793	1.9062	-1.15829	0.246746	NA	Same	0.145387	0
Smyd3	60.8442	-0.600863	0.215661	-2.78615	0.00533383	0.0999195	Same	4.50268	2.8377
LOC108167846	2.81246	-3.60328	1.42027	-2.53704	0.0111796	NA	Same	0.30728	0.0439246
Gm31349	2.07336	-0.0822811	1.25689	-0.0654642	0.947804	NA	Same	0.133402	0.0869673
Tfb2m	78.1603	-0.132546	0.193147	-0.686241	0.492561	0.792725	Same	4.80895	3.80381
Cnst	1086.14	-0.215894	0.0995525	-2.16864	0.0301098	0.242268	Same	70.4851	63.4455
Sccpdh	6527.94	0.0298237	0.0529487	0.563256	0.573261	0.838101	Same	384.516	380.044
Gm1305	3.57399	-2.08923	0.997923	-2.09358	0.0362976	NA	Same	0.328538	0.0379786
Ahctf1	7178.13	-0.156797	0.0516465	-3.03596	0.00239772	0.0668128	Same	446.498	396.33
Gm31668	0.221976	1.27482	3.16075	0.403328	0.686707	NA	Same	0	0.0439246
Cdc42bpa	611.193	-0.0641263	0.0876913	-0.731274	0.464612	0.779187	Same	37.2966	34.7397
LOC108167749	2.39379	1.70563	1.70828	0.998448	0.318062	NA	Same	0.0817137	0.345223
Gm38331	0.210153	-1.03347	3.16075	-0.326969	0.743691	NA	Same	0.0311059	0
Adck3	308.561	0.243625	0.17761	1.37169	0.170161	0.526804	Same	15.218	18.8168
LOC108167750	0	NA	NA	NA	NA	NA	Same	0	0
Gm37336	0.796028	-1.41648	2.1172	-0.669037	0.503472	NA	Same	0.0831323	0.0430427
Psen2	87.0434	0.043576	0.207958	0.209542	0.834025	0.948878	Same	4.66533	4.41218
Gm31728	1.46465	-3.2608	1.79518	-1.81642	0.0693066	NA	Same	0.125885	0.0189893
Gm39713	2.31909	-1.81704	1.36296	-1.33316	0.182481	NA	Same	0.177397	0.062032
Gm5069	11.8487	-0.473427	0.520703	-0.909207	0.363241	NA	Same	0.914254	0.462687
Itpkb	1209.94	-0.0212039	0.079965	-0.265165	0.790883	0.935337	Same	70.2181	70.0745
Gm39712	2.21691	-0.348388	1.38466	-0.251606	0.801345	NA	Same	0.181382	0.0810213
Stum	7.96414	-0.238351	0.642336	-0.371069	0.710586	NA	Same	0.540225	0.438903
Gm31986	2.71836	-0.311714	1.12177	-0.277877	0.781107	NA	Same	0.175081	0.124946
Parp1	2296.87	0.045241	0.0776463	0.582655	0.560125	0.834934	Same	132.87	138.407
Mir6904	0.093677	-0.456395	3.16075	-0.144395	0.885189	NA	Same	0.0137052	0
Lin9	355.744	-0.0989475	0.113077	-0.875041	0.381551	0.723865	Same	21.0463	21.4585
Mixl1	2.01211	-1.12024	1.37826	-0.812793	0.416337	NA	Same	0.153381	0.0439246
Acbd3	946.027	0.0935174	0.0857915	1.09005	0.275689	0.637496	Same	53.291	55.2941
Gm38293	1.25499	-1.08895	1.87395	-0.581098	0.561175	NA	Same	0.0737194	0.0379786
LOC102634584	0.275827	0.697744	3.16075	0.220753	0.825285	NA	Same	0.0137052	0
H3f3a	1838.86	0.119842	0.0838288	1.4296	0.152831	0.505585	Same	105.52	110.464
G370120E05Rik	260.542	-0.112715	0.120775	-0.933263	0.350684	0.702243	Same	16.0999	14.4218
Sde2	510.153	0.0131889	0.103501	0.127428	0.898601	0.971826	Same	29.3116	28.6349
Gm39714	0.564628	1.86986	2.55121	0.73293	0.463601	NA	Same	0.0137052	0.0379786
Lefty2	7.86816	0.648205	0.689665	0.939885	0.347276	NA	Same	0.298333	0.40687
Pycr2	315.339	0.153066	0.123227	1.24214	0.214184	0.576821	Same	17.9819	18.0961
Gm32199	31.634	-0.196079	0.303031	-0.647058	0.517594	NA	Same	2.16638	1.65721
Gm39715	3.75613	1.05637	1.08525	0.973395	0.330357	NA	Same	0.183026	0.344397
Lefty1	9.17336	0.187178	0.553998	0.337867	0.735463	NA	Same	0.518265	0.461805
Tmem63a	66.7648	0.185542	0.234591	0.790917	0.428992	0.753931	Same	3.58655	4.19543
Ephx1	2169.73	0.320389	0.135762	2.35994	0.018278	0.188786	Same	104.341	131.192
9130409I23Rik	0.741604	-0.37476	2.43976	-0.153605	0.877921	NA	Same	0.0622119	0.0215213
Gm39716	2.14085	-3.19053	1.37816	-2.31506	0.0206095	NA	Same	0.261346	0.0379786
Gm37406	113.181	0.244584	0.178582	1.36959	0.170815	0.527264	Same	6.47987	6.93934
Nvl	487.958	-0.154914	0.0994079	-1.55837	0.119146	0.454523	Same	31.4071	27.3531
Cnih4	131.482	0.0612477	0.160094	0.382574	0.702036	0.900176	Same	7.78586	8.36123
Wdr26	2919.57	-0.0450907	0.057587	-0.783002	0.433626	0.757288	Same	176.13	164.574
Gm38664	5.74303	0.566953	0.735907	0.770414	0.441054	NA	Same	0.293398	0.346047
A430110L20Rik	12.878	0.723464	0.659198	1.09749	0.272427	NA	Same	0.511901	0.676422
Gm39718	0	NA	NA	NA	NA	NA	Same	0	0
Gm39717	0.400092	0.120671	2.89219	0.0417231	0.966719	NA	Same	0.0259918	0.0439246
Cnih3	1.53402	0.121038	1.62176	0.0746336	0.940506	NA	Same	0.0822313	0.119882
Ccdc121	0	NA	NA	NA	NA	NA	Same	0	0
Gm32767	5.51554	0.872049	0.882144	0.988556	0.322881	NA	Same	0.146763	0.408251
LOC108167841	49.5513	-0.690437	0.286801	-2.40737	0.0160678	NA	Same	3.47186	2.32168
Dnah14	2703.49	-0.435277	0.0905701	-4.80596	1.54009599886175e-06	0.00039773	Same	184.926	141.055
Gm33612	0.941987	-1.04669	2.04035	-0.512993	0.607956	NA	Same	0.0548209	0.0599409
Lbr	642.468	-0.0842373	0.0829125	-1.01598	0.309639	0.66816	Same	38.7444	35.8882
Gm33669	0	NA	NA	NA	NA	NA	Same	0	0
Enah	1990.9	0.028417	0.0992088	0.286436	0.774544	0.929196	Same	115.042	107.551
Gm38648	13.3166	-0.213153	0.481207	-0.442956	0.657798	NA	Same	0.832485	0.709548
Gm39719	3.30522	-0.732604	0.921604	-0.794923	0.426658	NA	Same	0.255247	0.165016
Gm33725	91.0779	-0.280932	0.265204	-1.05931	0.28946	0.650839	Same	6.15311	4.98588
Srp9	789.616	-0.276226	0.232151	-1.18986	0.234103	0.599806	Same	51.6192	51.0608
Vmn1r1	0	NA	NA	NA	NA	NA	Same	0	0
LOC105244034	0.547133	-0.715201	2.60252	-0.274811	0.783462	NA	Same	0.0245731	0
Degs1	206.453	0.0208799	0.145243	0.143758	0.885691	0.968244	Same	12.342	12.922
1700047M11Rik	114.892	-0.0401144	0.249282	-0.16092	0.872157	0.963859	Same	5.82651	6.07362
Fbxo28	518.991	-0.0067749	0.099292	-0.068232	0.945601	0.984858	Same	30.4713	30.7773
Trp53bp2	164.019	0.0746022	0.156642	0.476259	0.63389	0.869935	Same	9.5618	8.87106
Capn2	126.814	-0.10425	0.168212	-0.619753	0.53542	0.819711	Same	7.66956	7.14251
LOC108167751	386.771	-0.0241173	0.111945	-0.215439	0.829425	0.947334	Same	22.416	20.2587
LOC108167842	4.81659	1.53848	0.791582	1.94355	0.0519496	NA	Same	0.16764	0.554987
Capn8	29.5074	-0.233428	0.378572	-0.6166	0.537499	NA	Same	1.8006	1.26713
Ccdc185	4627.42	0.0837238	0.0709209	1.18052	0.237792	0.603514	Same	270.162	273.681
Susd4	73.0401	0.149064	0.326418	0.456667	0.64791	0.876363	Same	4.13213	4.21624
Tlr5	11.1971	-0.45239	0.549508	-0.823263	0.410359	NA	Same	0.705422	0.40687
Gm33747	1.01034	-0.377046	1.98929	-0.189539	0.849671	NA	Same	0.0830895	0.0878492
Disp1	111.264	0.231149	0.175829	1.31462	0.188638	0.547922	Same	6.14109	6.4876
Gm34287	0.28059	-0.456398	3.16075	-0.144395	0.885188	NA	Same	0.0278395	0
Brox	306.708	-0.125646	0.129141	-0.972936	0.330585	0.68524	Same	19.3649	17.2875
Aida	378.598	0.0774426	0.113175	0.684275	0.493802	0.793661	Same	21.6229	22.8204
Mia3	2302.75	-0.156562	0.0695406	-2.25137	0.0243619	0.218648	Same	146.18	127.022
Gm34102	53.5281	0.0272912	0.223706	0.121995	0.902903	0.972366	Same	3.1469	3.48565
Taf1a	276.236	0.0129577	0.12655	0.102391	0.918446	0.975759	Same	15.6983	15.9414
Hhipl2	199.727	-0.0708248	0.228558	-0.309877	0.756655	0.923162	Same	12.3792	12.1596
Gm33973	0	NA	NA	NA	NA	NA	Same	0	0
Gm39724	0.218196	-1.03347	3.16075	-0.326969	0.743691	NA	Same	0.0325674	0
Gm34068	0	NA	NA	NA	NA	NA	Same	0	0
Gm34130	45.2721	-0.262183	0.720425	-0.363929	0.715911	NA	Same	2.88596	2.20408
Gm39725	10.1028	-0.279934	0.600511	-0.466159	0.641101	NA	Same	0.560848	0.513767
1700056E22Rik	1214.8	0.316479	0.131952	2.39843	0.0164655	0.178931	Same	66.6819	73.3711
Dusp10	429.958	-0.0333541	0.132348	-0.252019	0.801027	0.937708	Same	25.8509	25.4291
Gm34177	1.33157	-2.43781	1.69013	-1.44238	0.149195	NA	Same	0.131167	0
Gm34229	78.8703	-0.395473	0.249539	-1.58482	0.113008	0.444593	Same	4.96298	4.21867
1700112H15Rik	7.11416	-0.00956242	0.618029	-0.0154724	0.987655	NA	Same	0.386582	0.325408
4930488B22Rik	8.93439	0.279098	0.580258	0.48099	0.630524	NA	Same	0.467778	0.559666
Hlx	12.9272	-0.329491	0.620806	-0.530747	0.595594	NA	Same	0.932298	0.749063
Gm34342	0	NA	NA	NA	NA	NA	Same	0	0
Marc1	3.21459	-0.217715	1.00018	-0.217676	0.827681	NA	Same	0.178213	0.217859
Mir1981	0	NA	NA	NA	NA	NA	Same	0	0
Gm34451	9.29845	-0.0724815	0.508836	-0.142446	0.886728	NA	Same	0.596922	0.553337
Gm39727	4.83683	1.50189	0.942048	1.59428	0.110873	NA	Same	0.132236	0.465602
C130074G19Rik	356.649	0.221353	0.150579	1.47001	0.141559	0.49048	Same	19.3839	23.199
Gm34602	5.53952	-0.384374	0.889572	-0.432089	0.665677	NA	Same	0.41542	0.322607
Mark1	89.4353	-0.0371306	0.193302	-0.192086	0.847675	0.953494	Same	5.40708	4.85445
Gm39728	3.01287	-0.88169	0.99149	-0.889258	0.373865	NA	Same	0.183452	0.127919
Gm34732	70.0081	0.195481	0.272396	0.717636	0.472982	0.78323	Same	3.42323	4.59093
Gm37662	8.1483	-0.153897	0.528513	-0.291189	0.770907	NA	Same	0.529905	0.45795
Gm34797	5.07565	-0.308466	0.825151	-0.37383	0.708531	NA	Same	0.351868	0.249892
Rab3gap2	788.565	-0.0728965	0.0941842	-0.773978	0.438944	0.76106	Same	47.4387	46.0307
Snora36b	0	NA	NA	NA	NA	NA	Same	0	0
Mir664	0	NA	NA	NA	NA	NA	Same	0	0
Gm34882	0.263451	-0.456398	3.16075	-0.144395	0.885188	NA	Same	0	0
[truncated: 33,978 more rows]
