# Supplementary material for: In vitro fertilization induces reproductive changes in male mouse offspring and has multigenerational effects
Source: JCI Insight. 2025 Mar 4;10(8):e188931. doi: 10.1172/jci.insight.188931 (PMC12016927; doi:10.1172/jci.insight.188931)
Supplement: Supplemental table 7 [file jciinsight-10-188931-s195.xlsx]

## Sheet: SupplementalTable7_DEGs_39wks_t
Supplemental Table 7: Differentially expressed genes (DEGs) using DeSeq2 for IVF vs Natural 39 weeks testis.
	baseMean	log2FoldChange	lfcSE	stat	pvalue	padj	DEG	Natural39	IVF39
Rpl27	494.983	-0.719952	0.169312	-4.25222	2.1166408526156e-05	0.00733166	Down	41.3277	26.2172
Gm9222	45.531	-1.14868	0.29873	-3.84522	0.000120443	0.0231773	Down	4.39583	2.04969
Kcnk10	347.146	-0.693088	0.196453	-3.52801	0.000418696	0.0458424	Down	29.017	18.6154
Zbtb42	1711.34	-0.628747	0.165808	-3.79203	0.00014942	0.0254161	Down	139.128	93.7252
Pcdh8	157.653	-0.685586	0.177153	-3.87001	0.00010883	0.021597	Down	13.0599	8.4695
Cldn5	142.192	-0.936105	0.265544	-3.52524	0.0004231	0.0460598	Down	12.7149	6.96583
2510002D24Rik	55.7302	-1.0072	0.263908	-3.81646	0.000135379	0.0247142	Down	5.12175	2.64376
Gm15564	104.389	-0.970397	0.272515	-3.5609	0.000369586	0.0424155	Down	9.44118	5.02175
Pgp	13471.9	-0.662369	0.18204	-3.63859	0.000274136	0.0370395	Down	1098.69	729.369
1700022N22Rik	102.115	-0.777481	0.208477	-3.72934	0.000191981	0.0287987	Down	8.69883	5.3091
LOC101056014	45476	-0.672861	0.159883	-4.20845	2.57124362345145e-05	0.00842602	Down	3755.62	2447.47
Drap1	5549.31	-0.680116	0.176819	-3.84639	0.00011987	0.0231773	Down	455.851	298.643
Commd9	272.447	-0.722531	0.16743	-4.31543	1.59293731214457e-05	0.00619327	Down	22.7355	14.4199
Tgif2	201.84	-0.590008	0.161226	-3.6595	0.000252704	0.0348859	Down	16.1478	11.1856
Phgdh	168.606	-0.652605	0.17023	-3.83367	0.000126247	0.0238132	Down	13.817	9.14456
Focad	125.311	-0.978225	0.183072	-5.34338	9.12277191399576e-08	0.000217247	Down	11.3813	6.01343
Ttc22	110.342	-1.00846	0.219583	-4.59259	4.37768981494313e-06	0.00254548	Down	10.1004	5.25085
Gpatch3	266.297	-0.640573	0.142947	-4.48119	7.42263238341734e-06	0.00362586	Down	21.681	14.5297
Aunip	125.732	-0.882088	0.239982	-3.67564	0.000237257	0.0332351	Down	11.1136	6.29207
LOC108169016	111.317	-1.1668	0.306223	-3.81028	0.000138808	0.0247142	Down	10.5853	4.95574
Pex14	614.582	-0.690707	0.140211	-4.92619	8.38463658532426e-07	0.000887421	Down	50.7204	32.9051
Ppp1r35	596.488	-0.682091	0.188773	-3.61329	0.00030234	0.0391828	Down	49.0863	32.0873
Ptcd1	522.64	-0.781671	0.21116	-3.70178	0.000214088	0.0311343	Down	44.9563	27.0943
Arf5	770.577	-0.748445	0.201077	-3.72217	0.000197518	0.0293978	Down	64.716	40.4495
Bc1	13892.1	-1.04086	0.22433	-4.63985	3.48653951754373e-06	0.00220699	Down	1275.92	652.777
Fuk	205.302	-0.624893	0.159753	-3.91161	9.16826327962031e-05	0.0199664	Down	16.6769	11.278
C2cd4b	338.276	-0.698691	0.194867	-3.58547	0.000336474	0.0413559	Down	28.074	18.066
Mir6236	271.764	-1.67876	0.317331	-5.29026	1.22141164091649e-07	0.000258546	Down	29.3011	9.65453
Elp6	53.8753	-1.17129	0.272098	-4.30466	1.67240547786566e-05	0.00624725	Down	5.15647	2.38041
Xkr4	0.188548	0.292425	3.22593	0.0906483	0.927772	NA	Same	0	0.0212165
Gm39585	0	NA	NA	NA	NA	NA	Same	0	0
Gm38717	106.025	-0.0998977	0.210311	-0.475	0.634787	0.921537	Same	7.09249	6.85609
Rp1	59.3506	-0.0279886	0.382251	-0.0732205	0.941631	0.989302	Same	3.87864	3.93334
Sox17	375.821	-0.0328206	0.181573	-0.180757	0.856558	0.972404	Same	24.363	24.8381
LOC108167609	50.8609	-0.0113895	0.308973	-0.0368624	0.970595	0.994415	Same	3.27555	3.39109
Gm39586	66.5221	-0.105209	0.393093	-0.267644	0.788974	0.962624	Same	4.55267	4.30962
LOC108167610	22.6912	-0.708575	0.327596	-2.16295	0.0305447	0.359399	Same	1.90166	1.20585
Gm29874	84.2639	0.413743	0.234543	1.76404	0.0777257	0.496624	Same	4.54569	6.25086
Mrpl15	657.263	-0.185441	0.154614	-1.19938	0.230379	0.705957	Same	45.1207	41.562
Lypla1	819.312	0.0865666	0.123629	0.700215	0.483793	0.866767	Same	50.572	55.9916
Gm39587	5.85144	-1.17177	0.792871	-1.47788	0.139439	NA	Same	0.550783	0.259754
Tcea1	378.344	0.219091	0.1258	1.74157	0.0815829	0.50683	Same	22.1056	26.7198
Rgs20	3.43929	-0.383717	0.962459	-0.398684	0.690126	NA	Same	0.252634	0.206541
Gm16041	0.171149	0.292425	3.22593	0.0906483	0.927772	NA	Same	0	0.0187097
Atp6v1h	522.937	-0.365776	0.13764	-2.65748	0.00787279	0.200742	Same	38.5851	31.2611
Oprk1	0.360932	1.30125	3.19361	0.407454	0.683674	NA	Same	0	0.0401713
Npbwr1	2.98082	0.958697	1.25811	0.762015	0.446051	NA	Same	0.125027	0.249896
LOC108167788	1.62337	0.0946422	1.49729	0.0632088	0.9496	NA	Same	0.103608	0.112643
4732440D04Rik	24.6599	-0.0358101	0.4723	-0.0758208	0.939562	0.989267	Same	1.62299	1.63901
Rb1cc1	6004.51	0.480788	0.192484	2.4978	0.0124966	0.248901	Same	313.114	450.71
Fam150a	0	NA	NA	NA	NA	NA	Same	0	0
LOC108167611	81.7241	0.12561	0.266377	0.47155	0.637248	0.92233	Same	4.9424	5.63579
St18	6.47829	-0.953172	0.666884	-1.42929	0.15292	NA	Same	0.591885	0.311466
Pcmtd1	102.799	0.450153	0.269763	1.6687	0.0951773	0.54032	Same	5.40994	7.68462
Gm26901	35.6138	0.170522	0.387905	0.439597	0.660229	0.929571	Same	2.12	2.48694
Gm39589	0.842521	2.5376	2.08072	1.21958	0.222625	NA	Same	0	0.0946357
Sntg1	37.6849	-0.123448	0.342416	-0.360522	0.718457	0.943355	Same	2.51051	2.4211
Gm30719	0.26411	0.950095	3.21148	0.295844	0.76735	NA	Same	0	0.0285897
Rrs1	286.678	-0.0603527	0.121761	-0.495664	0.620132	0.916641	Same	18.8399	18.8166
Adhfe1	28.2695	-0.124026	0.539843	-0.229744	0.818291	0.967124	Same	1.87855	1.8294
2610203C22Rik	2.53419	2.52173	1.30485	1.93258	0.0532875	NA	Same	0.0415334	0.253029
3110035E14Rik	69.415	0.0563626	0.226128	0.249252	0.803166	0.965622	Same	4.34945	4.70922
Mybl1	758.824	0.422946	0.272792	1.55044	0.121037	0.582731	Same	40.7826	56.2058
Vcpip1	899.055	0.0535815	0.211101	0.253819	0.799635	0.964961	Same	56.5852	60.7458
1700034P13Rik	49.4878	-0.253372	0.25233	-1.00413	0.315316	0.776345	Same	3.49524	3.07685
Gm39590	29.4655	0.296433	0.470086	0.630594	0.528306	0.884855	Same	1.65063	2.12812
Sgk3	261.613	0.0796871	0.201842	0.3948	0.69299	0.938639	Same	16.2562	17.8229
Mcmdc2	127.938	0.0682972	0.219226	0.311538	0.755392	0.952739	Same	7.96844	8.69106
Snhg6	37.2665	-0.0558371	0.48139	-0.115991	0.907659	0.98334	Same	2.41755	2.45167
Snord87	0.526411	-0.413304	2.70378	-0.152861	0.878508	NA	Same	0.0428366	0.030713
Tcf24	57.6377	0.622543	0.330574	1.88322	0.0596709	0.452235	Same	2.80177	4.47529
Ppp1r42	765.411	0.164826	0.123926	1.33004	0.183506	0.659363	Same	45.5452	53.3241
Cops5	2357.3	0.0249112	0.117413	0.212168	0.831976	0.968884	Same	148.849	158.2
Cspp1	894.712	0.0994246	0.110271	0.90164	0.367248	0.808951	Same	55.0549	61.3363
Arfgef1	1716.81	0.204077	0.233571	0.873727	0.382267	0.817269	Same	101.871	120.582
Cpa6	48.6202	-0.447867	0.305761	-1.46476	0.142986	0.61129	Same	3.72874	2.83371
Prex2	18.1735	0.520061	0.451775	1.15115	0.24967	0.724629	Same	0.928123	1.37614
A830018L16Rik	5.89557	-0.867485	0.750201	-1.15634	0.247544	NA	Same	0.530237	0.29129
Gm30898	1.11329	-0.515876	2.05963	-0.250469	0.802224	NA	Same	0.0833258	0.0641304
Gm30974	0.0855747	-0.188467	3.22593	-0.0584226	0.953412	NA	Same	0	0.00935483
Gm39591	4.55068	0.377599	0.898978	0.420031	0.674463	NA	Same	0.251807	0.332254
Mir6341	0	NA	NA	NA	NA	NA	Same	0	0
Gm17644	16.5748	0.364312	0.515749	0.706374	0.479956	0.865301	Same	0.907372	1.21424
Sulf1	183.392	0.183915	0.216048	0.851266	0.394622	0.826238	Same	10.9422	12.8339
Slco5a1	10.6216	-0.213727	0.732373	-0.291828	0.770418	NA	Same	0.741737	0.663822
Gm39592	0.692204	2.23064	2.51716	0.886173	0.375524	NA	Same	0	0.0768094
Prdm14	0.719494	2.32261	2.48962	0.932915	0.350864	NA	Same	0	0.0788387
Ncoa2	1866.47	-0.0781292	0.275767	-0.283316	0.776935	0.958479	Same	125.292	121.554
Gm39595	1.29619	1.41248	1.46807	0.962132	0.335983	NA	Same	0.0422498	0.115764
Tram1	2454.47	0.26171	0.134664	1.94343	0.0519638	0.433951	Same	140.608	175.26
Lactb2	16.1835	0.26007	0.4933	0.527204	0.598052	0.91028	Same	0.928102	1.16441
Xkr9	10.1112	-0.0700809	0.54149	-0.129422	0.897023	NA	Same	0.661508	0.658707
Gm5523	3.38042	-0.758234	1.07252	-0.706966	0.479588	NA	Same	0.285905	0.177244
Gm31195	14.0039	0.595466	0.573455	1.03838	0.299091	0.766058	Same	0.692937	1.0766
Gm39596	13.2534	0.3	0.575401	0.521375	0.602105	0.911718	Same	0.75558	0.958842
Eya1	14.5517	-0.609624	0.588163	-1.03649	0.299975	0.766058	Same	1.14805	0.802062
Msc	1.10703	-3.03867	2.17529	-1.39691	0.162442	NA	Same	0.151971	0.0142949
LOC105243866	0.505146	0.669787	2.42164	0.276584	0.782099	NA	Same	0.0208315	0.0413212
Trpa1	0	NA	NA	NA	NA	NA	Same	0	0
Kcnb2	37.6596	-0.208852	0.40061	-0.521335	0.602133	0.911718	Same	2.62776	2.35589
Terf1	511.373	-0.0377056	0.131924	-0.285814	0.775021	0.95794	Same	33.3461	33.7349
Sbspon	6.9724	-0.896576	0.683774	-1.31122	0.189785	NA	Same	0.623972	0.349374
Gm31523	0.468953	-1.2061	3.16693	-0.380842	0.70332	NA	Same	0.0437131	0.0212165
Gm7634	0	NA	NA	NA	NA	NA	Same	0	0
4930444P10Rik	506.397	-0.0789631	0.144931	-0.544833	0.585868	0.906858	Same	33.4735	33.0304
Rpl7	2812.25	0.0396606	0.152773	0.259605	0.795168	0.964275	Same	176.155	189.81
Rdh10	256.621	0.158195	0.165299	0.957021	0.338557	0.79094	Same	15.3055	17.849
Stau2	69.7302	0.241204	0.262478	0.918949	0.358122	0.804304	Same	4.00476	4.96565
LOC102634042	105.5	0.0405824	0.202722	0.200188	0.841334	0.970411	Same	6.68269	7.12037
Ube2w	707.168	0.057391	0.129111	0.444508	0.656675	0.928844	Same	44.0205	47.9221
LOC108167614	16.348	-0.0401281	0.659513	-0.0608451	0.951483	0.991364	Same	1.09509	1.08158
Tceb1	818.634	0.109674	0.197037	0.556614	0.577791	0.903949	Same	49.8624	56.3416
D030040B21Rik	44.789	0.00101629	0.358677	0.00283344	0.997739	0.999418	Same	2.90446	2.9848
Tmem70	195.888	-0.00733719	0.170344	-0.0430728	0.965644	0.993384	Same	12.5777	13.0489
Ly96	2.76484	-0.366935	1.08921	-0.336883	0.736205	NA	Same	0.209526	0.166278
Jph1	24.8824	-0.634371	0.478257	-1.32642	0.1847	0.659687	Same	2.04018	1.35506
LOC108167615	3.69367	0.237541	1.11699	0.212661	0.831591	NA	Same	0.216813	0.25935
Gm31982	5.82657	-0.151407	0.718632	-0.210688	0.83313	NA	Same	0.393119	0.374444
Gm28783	5.62194	-0.821331	0.906374	-0.906173	0.364844	NA	Same	0.508517	0.28741
Gdap1	46.833	0.278948	0.30203	0.923578	0.355706	0.80329	Same	2.66772	3.35877
Gm28784	22.1315	0.502967	0.393761	1.27734	0.201482	0.678719	Same	1.13249	1.66815
Gm39597	3.86514	0.825712	0.959941	0.860169	0.389696	NA	Same	0.173099	0.313195
Pi15	1.42745	3.312	1.82037	1.81941	0.0688493	NA	Same	0	0.158931
Gm28154	0.526018	1.83109	3.11611	0.587621	0.556786	NA	Same	0	0.0581147
Gm16070	0.0739907	-0.188467	3.22593	-0.0584226	0.953412	NA	Same	0	0.0084149
Crispld1	16.3859	-0.011961	0.435921	-0.0274385	0.97811	0.996145	Same	1.05206	1.09106
Gm28153	0.43518	1.61153	3.17888	0.506948	0.612191	NA	Same	0	0.0492543
Crisp4	13.3849	0.250069	0.451425	0.553955	0.57961	0.904797	Same	0.771953	0.954615
Defb44-ps	0	NA	NA	NA	NA	NA	Same	0	0
Defb18	0	NA	NA	NA	NA	NA	Same	0	0
Defb41	5.54	0.278623	0.820437	0.339603	0.734156	NA	Same	0.314023	0.395651
Gm15825	0	NA	NA	NA	NA	NA	Same	0	0
Tfap2d	0	NA	NA	NA	NA	NA	Same	0	0
Tfap2b	5.32865	-0.505579	0.735056	-0.687811	0.491572	NA	Same	0.424289	0.304739
Gm32651	21.5622	-0.472409	0.421653	-1.12037	0.262554	0.736334	Same	1.67865	1.24439
Pkhd1	22.5072	-0.216548	0.414492	-0.522443	0.601362	0.911618	Same	1.56237	1.40188
4930486I03Rik	121.291	0.0789931	0.219569	0.359765	0.719023	0.943384	Same	7.54163	8.25985
Linc-md1	0	NA	NA	NA	NA	NA	Same	0	0
Mir206	0	NA	NA	NA	NA	NA	Same	0	0
Mir133b	0	NA	NA	NA	NA	NA	Same	0	0
Il17a	0.14506	0.292425	3.22593	0.0906483	0.927772	NA	Same	0	0.0164181
Il17f	3.21049	-0.987299	0.960821	-1.02756	0.304158	NA	Same	0.292555	0.152253
Mcm3	339.957	-0.237103	0.144374	-1.64228	0.100532	0.550673	Same	23.9036	21.1262
6720483E21Rik	1.79645	0.69598	1.32479	0.525352	0.599339	NA	Same	0.0844995	0.141711
Paqr8	1038.66	-0.165834	0.256026	-0.647723	0.517164	0.881121	Same	71.6758	65.9812
Efhc1	3656.92	0.0150049	0.130878	0.114648	0.908724	0.98334	Same	231.957	244.644
Tram2	84.2274	0.121398	0.248537	0.488451	0.62523	0.918237	Same	5.13352	5.80579
Tmem14a	6.94042	0.471636	0.720845	0.654282	0.51293	NA	Same	0.353357	0.52176
Gm32947	0.26411	0.950095	3.21148	0.295844	0.76735	NA	Same	0	0.0285897
Gm28836	0	NA	NA	NA	NA	NA	Same	0	0
Gsta3	374.617	0.283268	0.27158	1.04303	0.296932	0.765069	Same	21.3289	27.0069
Gm4956	0.282821	0.965349	3.21086	0.300652	0.76368	NA	Same	0	0.0318248
Khdc1a	0.609589	1.06932	2.31596	0.461716	0.644285	NA	Same	0.0196768	0.0536286
Khdc1c	0.07253	-0.188467	3.22593	-0.0584226	0.953412	NA	Same	0	0.00820905
Gm33147	0	NA	NA	NA	NA	NA	Same	0	0
Khdc1b	0	NA	NA	NA	NA	NA	Same	0	0
Kcnq5	17.2188	-0.69688	0.723889	-0.962689	0.335704	0.789469	Same	1.4899	0.92648
Rims1	7.32305	-1.1226	0.616978	-1.81951	0.0688334	NA	Same	0.693554	0.333415
Gm7759	0.133757	-1.3907	3.22593	-0.431101	0.666395	NA	Same	0.0208315	0
4933415F23Rik	6930.96	0.309592	0.0940965	3.29015	0.00100133	0.0732934	Same	387.377	500.761
Gm30442	7.60658	1.07442	0.68961	1.558	0.119232	NA	Same	0.297798	0.643497
Gm29506	0.198082	0.65648	3.22237	0.203726	0.838568	NA	Same	0	0.0214423
Mir30a	0	NA	NA	NA	NA	NA	Same	0	0
Mir30c-2	0.0855747	-0.188467	3.22593	-0.0584226	0.953412	NA	Same	0	0.00935483
Ogfrl1	17.9998	1.02334	0.425769	2.4035	0.0162391	0.276712	Same	0.704085	1.50904
Gm19673	0	NA	NA	NA	NA	NA	Same	0	0
Gm28822	0.215872	0.292425	3.22593	0.0906483	0.927772	NA	Same	0	0.0237532
B3gat2	22.047	0.642927	0.399578	1.60901	0.107613	0.563451	Same	1.05846	1.72098
Smap1	1879.49	-0.102197	0.156458	-0.653194	0.513631	0.879648	Same	125.145	121.775
Gm26524	0.140018	0.292425	3.22593	0.0906483	0.927772	NA	Same	0	0.0155623
Sdhaf4	160.108	-0.466526	0.240696	-1.93824	0.0525938	0.435539	Same	12.237	9.25984
Fam135a	1785.62	0.277055	0.428237	0.646967	0.517653	0.881227	Same	103.155	127.506
Col9a1	54.3614	0.017577	0.322954	0.0544256	0.956596	0.992504	Same	3.46473	3.64169
Col19a1	71.0024	0.0472842	0.220581	0.214362	0.830264	0.968532	Same	4.46704	4.79343
Lmbrd1	591.716	0.0229708	0.105828	0.217057	0.828164	0.968455	Same	37.4972	39.6931
Gm29414	54.416	0.923959	0.272383	3.39213	0.000693513	0.0633889	Same	2.28143	4.48222
Adgrb3	12.8315	0.273855	0.488702	0.560372	0.575226	0.903168	Same	0.730012	0.920714
Gm20172	0.593324	2.05749	2.56126	0.803314	0.421793	NA	Same	0	0.0658407
LOC108167844	1.1799	-2.18386	1.88727	-1.15716	0.247208	NA	Same	0.148168	0.0311247
Gm39614	0.14506	0.292425	3.22593	0.0906483	0.927772	NA	Same	0	0.0164181
Gm31076	2.14572	0.206512	1.4034	0.147151	0.883012	NA	Same	0.125316	0.152887
Gm31136	48.2314	0.662273	0.429061	1.54354	0.1227	0.585363	Same	2.30212	3.78588
4931408C20Rik	852.385	-0.103462	0.234786	-0.440664	0.659456	0.929238	Same	57.3134	55.1834
Gm5524	0	NA	NA	NA	NA	NA	Same	0	0
Gm7846	3.05145	-1.13483	0.953791	-1.18981	0.234121	NA	Same	0.293729	0.136723
Gm597	805.84	-0.0283463	0.164012	-0.17283	0.862785	0.973809	Same	52.2195	53.2953
LOC108167331	19.0586	0.248482	0.434241	0.57222	0.567173	0.899804	Same	1.10825	1.36216
Mir6342	0	NA	NA	NA	NA	NA	Same	0	0
Gm31465	0.944821	-0.0780686	1.90132	-0.0410602	0.967248	NA	Same	0.0630812	0.0624676
Gm31525	10.6887	2.40485	0.771337	3.11777	0.00182225	NA	Same	0.19012	1.05858
Gm39615	0.340044	-1.67148	3.2199	-0.519107	0.603686	NA	Same	0.0416629	0.00820905
Gm31581	15.7193	0.303332	0.498685	0.608263	0.543013	0.889734	Same	0.892283	1.12837
Phf3	805.608	-0.0541931	0.142605	-0.380023	0.703928	0.941843	Same	53.0874	52.8835
Ptp4a1	512.652	0.0526625	0.169048	0.311524	0.755403	0.952739	Same	31.9518	34.6912
Gm28644	9.84907	0.321676	0.720931	0.446195	0.655456	NA	Same	0.563627	0.719379
Gm29669	13.6169	0.100782	0.462676	0.217825	0.827565	0.968455	Same	0.84205	0.940053
4931428L18Rik	53.2613	-0.174592	0.278965	-0.625857	0.531409	0.885807	Same	3.66329	3.37119
Lgsn	29.3012	-0.279566	0.307872	-0.908061	0.363846	0.807318	Same	2.10418	1.79913
Pih1d3	134.232	0.577775	0.214812	2.68968	0.00715213	0.193508	Same	6.62767	10.3102
Gm4850	0	NA	NA	NA	NA	NA	Same	0	0
Khdrbs2	1.5012	3.38594	1.67196	2.02513	0.042854	NA	Same	0	0.16762
Gm9839	97.2133	-0.114069	0.261682	-0.435905	0.662905	0.9311	Same	6.55039	6.2975
Gm5415	237.001	0.322066	0.247862	1.29938	0.193815	0.670242	Same	13.3275	17.1891
LOC108167822	0	NA	NA	NA	NA	NA	Same	0	0
Gm39616	0	NA	NA	NA	NA	NA	Same	0	0
Gm39617	0	NA	NA	NA	NA	NA	Same	0	0
Prim2	298.04	-0.182334	0.128164	-1.42267	0.154833	0.626172	Same	20.5746	18.8618
Gm39618	0.992219	-0.632548	1.80668	-0.350117	0.726251	NA	Same	0.0821902	0.0544662
1700001G17Rik	73.9204	-0.369489	0.270095	-1.368	0.171312	0.647263	Same	5.48183	4.41528
Gm32229	30.4383	-0.582533	0.35811	-1.62669	0.103804	0.557073	Same	2.42999	1.68734
Rab23	620.737	-0.217328	0.112233	-1.93639	0.0528197	0.435906	Same	43.3488	38.8832
Bag2	119.753	-0.244948	0.183638	-1.33386	0.182249	0.658008	Same	8.48443	7.44435
Zfp451	7464.46	0.159132	0.121307	1.31181	0.189584	0.666376	Same	446.605	518.903
Gm15455	22.3897	0.22945	0.402107	0.570618	0.568259	0.899804	Same	1.30297	1.58453
Bend6	17.4204	0.00534029	0.45028	0.0118599	0.990537	0.998325	Same	1.1285	1.1651
Gm38471	0	NA	NA	NA	NA	NA	Same	0	0
Dst	3451.84	-0.149511	0.23184	-0.644891	0.518998	0.881547	Same	237.978	220.06
Mir6896	0.0660274	-0.188467	3.22593	-0.0584226	0.953412	NA	Same	0	0.00714743
LOC108167617	0.513448	1.8276	3.17031	0.576474	0.564295	NA	Same	0	0.056129
Mir5103	0.515108	-1.70687	2.67613	-0.637813	0.523596	NA	Same	0.063668	0.0142949
Ccdc115	283.868	0.0556413	0.154875	0.359267	0.719396	0.943384	Same	17.7767	19.2183
Imp4	389.013	-0.0616626	0.162049	-0.380519	0.70356	0.941664	Same	25.507	25.4793
Gm32504	0	NA	NA	NA	NA	NA	Same	0	0
Ptpn18	23.096	0.109968	0.391974	0.28055	0.779056	0.959246	Same	1.39591	1.59055
Gm32566	0.502292	-0.654773	2.75373	-0.237777	0.812054	NA	Same	0.0428366	0.0282947
4930568A12Rik	50.8902	0.426951	0.563491	0.75769	0.448637	0.851809	Same	2.65932	3.80079
Prss39	6057.58	0.0376384	0.153582	0.245071	0.806402	0.965693	Same	379.628	408.536
Cfc1	2.64868	0.989038	1.09593	0.90246	0.366812	NA	Same	0.108406	0.220687
Prss40	743.26	0.388537	0.137973	2.81603	0.00486208	0.163077	Same	40.0169	54.734
Amer3	7.49417	0.119603	1.09354	0.109372	0.912907	NA	Same	0.443611	0.515861
AA619741	0.188548	0.292425	3.22593	0.0906483	0.927772	NA	Same	0	0.0212165
Gm38647	10.3088	0.597334	0.586287	1.01884	0.308278	NA	Same	0.498172	0.79792
Gm32920	26.661	-0.095678	0.408025	-0.23449	0.814604	0.967116	Same	1.7691	1.73833
LOC108167618	1.70319	-1.40003	1.81751	-0.770303	0.44112	NA	Same	0.170493	0.0666378
Gm32790	0	NA	NA	NA	NA	NA	Same	0	0
Arhgef4	32.3828	-0.300496	0.392144	-0.76629	0.443504	0.848745	Same	2.35387	1.98289
Fam168b	452.478	0.0265613	0.151069	0.175822	0.860433	0.973624	Same	28.8603	30.4385
Plekhb2	268.617	-0.057697	0.168525	-0.342364	0.732077	0.947265	Same	17.6784	17.6277
1110002O04Rik	10.6264	-0.736309	0.660868	-1.11415	0.265213	NA	Same	0.89902	0.561971
Gm33176	0	NA	NA	NA	NA	NA	Same	0	0
Gm39622	1.04481	-4.11042	2.00346	-2.05166	0.040203	NA	Same	0.167437	0
Gm33222	84.2031	-0.0144019	0.230666	-0.0624361	0.950216	0.990967	Same	5.38954	5.59264
Gm39623	0.14506	0.292425	3.22593	0.0906483	0.927772	NA	Same	0	0.0164181
Gm39624	1.22907	1.27602	1.67712	0.760838	0.446754	NA	Same	0.0416629	0.107041
Hs6st1	148.991	-0.119111	0.193255	-0.616342	0.537669	0.88832	Same	10.0502	9.60437
Gm33280	12.8889	-0.0303125	0.519795	-0.0583163	0.953497	0.991589	Same	0.825591	0.849864
Uggt1	444.852	-0.23164	0.180626	-1.28243	0.199692	0.67705	Same	31.5053	27.7008
Mir6897	0	NA	NA	NA	NA	NA	Same	0	0
Gm39625	2.32944	-0.343513	1.25498	-0.27372	0.7843	NA	Same	0.168443	0.141321
Neurl3	5.28039	-1.14577	0.772857	-1.48252	0.138202	NA	Same	0.495115	0.241076
Arid5a	70.9064	-0.0388485	0.262119	-0.14821	0.882177	0.977542	Same	4.57345	4.67852
Kansl3	3857.99	-0.116916	0.142275	-0.821757	0.411215	0.835366	Same	260.724	248.682
Mir6898	0.625049	2.09488	2.31992	0.902997	0.366528	NA	Same	0	0.069872
Fer1l5	1710.67	0.0180856	0.193838	0.0933028	0.925663	0.986292	Same	109.955	114.438
Lman2l	244.955	0.0372545	0.171119	0.217711	0.827654	0.968455	Same	15.3765	16.531
Gm33401	0.07253	-0.188467	3.22593	-0.0584226	0.953412	NA	Same	0	0.00820905
Gm33454	2.1914	-1.3157	1.56265	-0.841965	0.399807	NA	Same	0.216445	0.0912913
Cnnm4	703.742	-0.116381	0.173691	-0.670044	0.50283	0.874523	Same	47.2226	45.369
Cnnm3	151.924	-0.160635	0.192477	-0.834566	0.403962	0.831804	Same	10.435	9.67891
Ankrd23	153.263	-0.254988	0.199067	-1.28091	0.200224	0.677363	Same	10.9112	9.49874
Ankrd39	107.995	-0.401682	0.19184	-2.09384	0.0362745	0.377426	Same	8.10602	6.38801
Sema4c	275.294	-0.324886	0.173509	-1.87244	0.0611454	0.455855	Same	20.1946	16.6751
Fam178b	4631.8	-0.385867	0.0868059	-4.44517	8.78215568178898e-06	0.0040807	Same	344.749	275.076
Cox5b	1893.28	-0.0238566	0.157606	-0.151368	0.879685	0.97737	Same	121.672	125.613
Actr1b	438.069	0.00225873	0.12551	0.0179964	0.985642	0.997604	Same	27.9714	29.2245
4933424G06Rik	133.162	-0.325147	0.344794	-0.943017	0.345672	0.795963	Same	9.62283	8.05552
Gm33533	9.67885	-0.454609	0.748588	-0.607289	0.543659	NA	Same	0.741078	0.561785
Zap70	59.9179	0.224922	0.296297	0.759111	0.447786	0.851186	Same	3.51477	4.23685
Tmem131	850.484	-0.0615149	0.195538	-0.314594	0.75307	0.952739	Same	56.4215	55.7178
Vwa3b	3591.05	-0.116722	0.198698	-0.587435	0.556911	0.89625	Same	240.086	231.907
Gm39626	1.42896	0.28196	1.57837	0.17864	0.85822	NA	Same	0.0856732	0.103554
Gm37020	4.64056	-0.578714	0.834602	-0.693402	0.488057	NA	Same	0.374783	0.258883
Cnga3	82.7109	0.694334	0.23723	2.92684	0.00342429	0.134855	Same	3.84816	6.49372
Inpp4a	862.81	-0.0586486	0.11337	-0.517321	0.604932	0.912658	Same	56.771	56.6009
4930439A04Rik	96.5125	0.196052	0.218127	0.898795	0.368762	0.809178	Same	5.69846	6.79445
Coa5	842.647	0.112975	0.165041	0.684527	0.493642	0.871129	Same	51.8188	57.8666
Unc50	398.077	0.0207312	0.152358	0.136068	0.891767	0.97915	Same	25.2007	26.6763
Mgat4a	185.27	0.197424	0.156497	1.26152	0.207121	0.684008	Same	10.9216	13.0387
4930594C11Rik	241.713	0.444761	0.157257	2.82825	0.00468029	0.159908	Same	12.7348	18.0323
Gm39627	0.602893	2.03504	2.97279	0.684553	0.493626	NA	Same	0	0.0662161
2010300C02Rik	128.798	-0.0366025	0.17454	-0.209708	0.833895	0.969453	Same	8.38818	8.51068
LOC102637491	89.3983	0.155932	0.234559	0.664789	0.506185	0.876189	Same	5.35899	6.22058
LOC102637336	125.316	0.0941767	0.224136	0.420177	0.674356	0.933423	Same	7.75502	8.56494
Gm39628	99.0078	0.247305	0.216116	1.14431	0.252494	0.726278	Same	5.73289	7.04914
Tsga10	2764.68	0.248592	0.10816	2.29837	0.0215407	0.31821	Same	159.796	196.707
Lipt1	138.69	-0.0766654	0.180432	-0.4249	0.67091	0.933025	Same	9.16503	9.06297
Mitd1	22.0409	0.737535	0.409223	1.80228	0.0715014	0.483764	Same	1.00656	1.74175
Mrpl30	519.764	-0.111546	0.194107	-0.574662	0.56552	0.899804	Same	34.7708	33.6004
Lyg2	0	NA	NA	NA	NA	NA	Same	0	0
Lyg1	1.07383	0.26962	1.83968	0.146558	0.883481	NA	Same	0.0590304	0.0784235
Txndc9	949.508	0.133933	0.132083	1.014	0.310581	0.772908	Same	57.2076	65.6561
Eif5b	4877.16	-0.00250177	0.209722	-0.011929	0.990482	0.998325	Same	311.239	325.567
Gm34448	7.08833	-0.492201	0.724178	-0.679669	0.496714	NA	Same	0.544948	0.412563
Rev1	448.837	0.161576	0.207317	0.779367	0.435764	0.846561	Same	26.9919	31.2257
Gm5099	22.8119	0.420341	0.388571	1.08176	0.27936	0.752353	Same	1.2219	1.68611
Aff3	139.961	-0.205751	0.20528	-1.0023	0.3162	0.777121	Same	9.77843	8.8019
Gm16150	81.8663	0.692207	0.298292	2.32057	0.0203101	0.311155	Same	3.81809	6.45499
LOC108167619	0.97726	-0.649216	2.30623	-0.281505	0.778323	NA	Same	0.0856732	0.0540527
Gm34596	3.71461	-1.16744	1.06652	-1.09463	0.273681	NA	Same	0.364104	0.167097
Lonrf2	26.5408	-0.613139	0.695765	-0.881244	0.378186	0.815882	Same	2.23165	1.47463
Chst10	19.5361	0.0190793	0.634019	0.0300926	0.975993	0.995434	Same	1.21891	1.31083
Nms	1.31255	-1.01083	1.63112	-0.619717	0.535444	NA	Same	0.118061	0.063086
Gm35171	3.51334	0.17647	1.11776	0.157878	0.874553	NA	Same	0.210403	0.24797
Pdcl3	85.2487	0.668673	0.260852	2.56342	0.0103646	0.228536	Same	4.03579	6.68296
Gm35222	0	NA	NA	NA	NA	NA	Same	0	0
Mir6349	0	NA	NA	NA	NA	NA	Same	0	0
Npas2	19.4595	0.057195	0.478963	0.119414	0.904947	0.982457	Same	1.2403	1.30978
Rpl31	934.709	-0.31723	0.202427	-1.56713	0.117085	0.576584	Same	67.7264	56.8782
Tbc1d8	295	-0.10441	0.183968	-0.567544	0.570344	0.901069	Same	19.9059	19.121
Cnot11	455.433	-0.148043	0.133997	-1.10482	0.269237	0.742413	Same	30.9326	29.1281
Snord89	2.28735	-0.345986	1.034	-0.334609	0.73792	NA	Same	0.171049	0.138332
Rnf149	222.813	0.161627	0.16762	0.964244	0.334924	0.789231	Same	13.3769	15.5288
Creg2	17.902	0.120332	0.493249	0.243957	0.807264	0.965693	Same	1.10954	1.23459
D930019O06Rik	2.68913	-3.34417	1.42231	-2.35123	0.0187115	NA	Same	0.382885	0.0399262
Rfx8	834.743	-0.250749	0.110834	-2.26238	0.0236739	0.330779	Same	59.0927	51.7112
Gm3646	0.188548	0.292425	3.22593	0.0906483	0.927772	NA	Same	0	0.0212165
1700066B17Rik	98.6093	0.0280271	0.348848	0.0803419	0.935965	0.988692	Same	6.22192	6.61476
Gm35600	66.6022	0.353591	0.307768	1.14889	0.250601	0.725359	Same	3.65576	4.87168
Map4k4	603.476	-0.120571	0.173982	-0.693008	0.488304	0.868396	Same	40.9695	38.858
Gm16894	0.769225	0.285632	2.25705	0.126551	0.899296	NA	Same	0.0437131	0.0540433
Il1r2	2.34947	1.18588	1.31928	0.898886	0.368713	NA	Same	0.0865497	0.199905
Gm35741	22.0267	-0.177701	0.36682	-0.484436	0.628077	0.91832	Same	1.51885	1.39185
Il1r1	156.651	0.482101	0.328115	1.4693	0.141751	0.609445	Same	8.17637	11.7818
Il1rl2	6.11873	0.368983	0.917448	0.402184	0.687549	NA	Same	0.336565	0.447334
Il1rl1	4.60864	0.701862	0.95644	0.733827	0.463054	NA	Same	0.21333	0.361259
Il18r1	2.24067	2.31373	1.45819	1.58672	0.112576	NA	Same	0.0437131	0.218156
Il18rap	0.852829	0.59443	2.45636	0.241997	0.808783	NA	Same	0.0393536	0.0662161
Gm35801	2.18256	1.02665	1.46048	0.702956	0.482083	NA	Same	0.085376	0.184075
Slc9a4	42.5109	0.406414	0.314105	1.29388	0.195708	0.672287	Same	2.27712	3.145
Slc9a2	128.267	-0.0252982	0.172557	-0.146608	0.883442	0.977587	Same	8.30182	8.48354
Gm37915	1.89558	0.390121	1.27501	0.305975	0.759624	NA	Same	0.104047	0.137931
Mfsd9	210.974	0.222517	0.148467	1.49877	0.133934	0.60023	Same	12.2939	14.8974
Tmem182	4.12898	0.131092	1.01332	0.129369	0.897065	NA	Same	0.246533	0.284829
4930448I06Rik	9.50202	0.200329	0.726929	0.275583	0.782868	NA	Same	0.549301	0.66977
Gm39631	35.4575	-0.649225	0.317028	-2.04785	0.0405748	0.394987	Same	2.91988	1.93272
Gm35935	0	NA	NA	NA	NA	NA	Same	0	0
Gm29260	0.319131	1.15372	3.20163	0.360354	0.718583	NA	Same	0	0.0355395
Gm28175	0.82536	2.51391	2.08687	1.20463	0.228346	NA	Same	0	0.0918556
LOC108167620	0.07253	-0.188467	3.22593	-0.0584226	0.953412	NA	Same	0	0.00820905
Gm36678	0	NA	NA	NA	NA	NA	Same	0	0
LOC108167621	0.0739907	-0.188467	3.22593	-0.0584226	0.953412	NA	Same	0	0.0084149
Gm36822	2.07104	-1.29885	1.38795	-0.935805	0.349374	NA	Same	0.211249	0.0866272
Gm30248	8.42964	0.457366	0.66251	0.690353	0.489972	NA	Same	0.441081	0.635116
Pantr1	3.3917	1.78686	1.2734	1.40322	0.160553	NA	Same	0.0874262	0.316417
Gm42411	0	NA	NA	NA	NA	NA	Same	0	0
Pou3f3	12.5979	-0.293404	0.605495	-0.48457	0.627982	0.91832	Same	0.916256	0.779791
2900092D14Rik	1.67738	-0.625358	2.11936	-0.29507	0.767941	NA	Same	0.131139	0.0924762
Pantr2	0	NA	NA	NA	NA	NA	Same	0	0
LOC108167622	0.96734	2.74551	2.00254	1.37101	0.170371	NA	Same	0	0.10618
Dalir	0	NA	NA	NA	NA	NA	Same	0	0
LOC108167623	0.147981	0.292425	3.22593	0.0906483	0.927772	NA	Same	0	0.0168298
Mrps9	316.235	-0.0276011	0.227141	-0.121516	0.903283	0.982206	Same	20.3917	20.8781
Gm39633	0	NA	NA	NA	NA	NA	Same	0	0
Gpr45	1.66787	1.80828	1.99011	0.908631	0.363545	NA	Same	0.0437131	0.155393
Tgfbrap1	232.279	-0.162222	0.163043	-0.994964	0.319754	0.778782	Same	15.9768	14.8089
Gm28782	0.190676	-0.909807	3.22593	-0.28203	0.777921	NA	Same	0.0214183	0.00714743
LOC108167597	4.57589	-0.122652	0.822905	-0.149047	0.881517	NA	Same	0.306607	0.296472
AI597479	348.844	0.158557	0.20389	0.777661	0.436769	0.846774	Same	20.9143	24.2381
Fhl2	63.4772	-0.0286615	0.280447	-0.102199	0.918598	0.985122	Same	4.10802	4.2166
Gm8210	228.465	-0.801873	0.509848	-1.57277	0.115772	0.575033	Same	19.4605	11.7638
Gm29040	7.3522	0.383876	0.768754	0.499349	0.617534	NA	Same	0.397596	0.544148
Nck2	471.05	0.130295	0.162891	0.799896	0.423771	0.840597	Same	28.5726	32.6077
Gm38628	1.95061	3.75612	1.55765	2.4114	0.0158915	NA	Same	0	0.214896
Gm30634	0	NA	NA	NA	NA	NA	Same	0	0
1500015O10Rik	1.36956	-0.422495	1.5871	-0.266206	0.790081	NA	Same	0.106505	0.0817776
Uxs1	238.452	0.529978	0.178606	2.9673	0.0030043	0.126761	Same	12.1262	18.1528
LOC102632770	8.2966	0.979414	0.88104	1.11166	0.266286	NA	Same	0.329599	0.69578
Tpp2	3050.77	0.188538	0.210633	0.895099	0.370734	0.810746	Same	180.912	213.575
Mettl21c	2.97844	1.63298	1.08983	1.49838	0.134034	NA	Same	0.0855246	0.274818
Ccdc168	2079.73	0.113731	0.552553	0.205829	0.836925	0.969453	Same	130.063	142.536
Tex30	1235.99	0.176644	0.130771	1.35079	0.176763	0.654139	Same	73.3879	86.4663
Kdelc1	41.4563	0.403671	0.308565	1.30822	0.190799	0.667078	Same	2.25732	3.0702
Bivm	64.3418	0.170919	0.370725	0.461041	0.644769	0.925032	Same	3.85653	4.50915
Ercc5	343.353	0.205487	0.181531	1.13197	0.257648	0.732386	Same	20.1689	24.2172
Mettl21e	0.295963	1.07162	3.20554	0.334302	0.738151	NA	Same	0	0.0336596
Gm28893	70.295	0.541443	0.345323	1.56793	0.116897	0.576497	Same	3.48064	5.36074
Gm39635	0	NA	NA	NA	NA	NA	Same	0	0
Gulp1	2.67643	1.94314	1.20772	1.60894	0.10763	NA	Same	0.0613397	0.255268
4930521E06Rik	1.11816	2.95773	1.95051	1.51639	0.129422	NA	Same	0	0.125377
Col3a1	225.15	0.234928	0.305725	0.768431	0.442231	0.848057	Same	13.2879	15.9965
Col5a2	13.951	0.249434	0.699028	0.35683	0.721219	0.943651	Same	0.808888	0.991689
Gm39637	0	NA	NA	NA	NA	NA	Same	0	0
Wdr75	381.209	-0.307856	0.13457	-2.28771	0.0221546	0.321943	Same	27.6161	23.2016
Gm30900	0	NA	NA	NA	NA	NA	Same	0	0
Slc40a1	32.318	0.707528	0.430997	1.64161	0.100672	0.551119	Same	1.47822	2.54685
Stk-ps2	293.875	0.228292	0.170526	1.33875	0.180651	0.657276	Same	17.1505	20.8432
Dnah7b	1524.48	-0.165455	0.26175	-0.632113	0.527313	0.884628	Same	105.387	96.6525
Gm31046	5.2716	-0.125758	0.778526	-0.161534	0.871673	NA	Same	0.358731	0.336583
Dnah7c	1522.99	-0.342458	0.26613	-1.28681	0.198161	0.674742	Same	112.788	91.4556
Slc39a10	970.215	0.293602	0.219894	1.3352	0.181812	0.657747	Same	55.2542	69.6831
Gm39638	0.221972	0.750391	3.21915	0.233102	0.815682	NA	Same	0	0.0252447
Gm39639	0.499872	-3.0531	3.14778	-0.969923	0.332085	NA	Same	0.0787072	0
Mir6350	0	NA	NA	NA	NA	NA	Same	0	0
C230029F24Rik	0	NA	NA	NA	NA	NA	Same	0	0
Gm39640	0.330878	-1.6309	3.06978	-0.531276	0.595227	NA	Same	0.0432749	0.00714743
Gm28321	1.04841	1.04407	1.85968	0.561424	0.574509	NA	Same	0.0428366	0.0878824
LOC108167624	7.29295	0.479584	0.612991	0.782366	0.433999	NA	Same	0.375183	0.545778
Tmeff2	2.86552	-1.2955	1.27958	-1.01244	0.311326	NA	Same	0.279029	0.122914
9330175M20Rik	3.33306	0.144235	1.17021	0.123256	0.901905	NA	Same	0.2107	0.233691
Sdpr	40.5402	-0.00657696	0.333997	-0.0196916	0.984289	0.997596	Same	2.59747	2.70184
Nabp1	1575.33	0.312339	0.113361	2.75525	0.00586481	0.176492	Same	88.3219	113.967
Gm17767	0.467267	0.519481	3.19686	0.162497	0.870914	NA	Same	0.0196768	0.0374193
Gm31636	2.46978	-1.05478	1.01805	-1.03608	0.300166	NA	Same	0.228925	0.118144
Myo1b	62.5831	0.0388507	0.334831	0.116031	0.907628	0.98334	Same	4.00821	4.23338
Gm33795	1.0889	1.10744	2.081	0.532168	0.59461	NA	Same	0.0428366	0.094224
Stat4	5312.08	0.338412	0.111982	3.02203	0.00251084	0.115821	Same	293.957	386.355
Gm31812	1.92793	3.73051	1.56512	2.38353	0.0171477	NA	Same	0	0.213802
Stat1	236.275	-0.167307	0.206587	-0.809861	0.41802	0.839178	Same	16.2073	15.0126
Gls	282.696	0.311854	0.21785	1.4315	0.152286	0.623189	Same	15.9785	20.4306
Gm31867	0	NA	NA	NA	NA	NA	Same	0	0
Gm31955	0	NA	NA	NA	NA	NA	Same	0	0
Nab1	123.181	0.108746	0.275345	0.394946	0.692883	0.938575	Same	7.6098	8.46987
Gm553	1.40909	-0.823201	1.51801	-0.542288	0.58762	NA	Same	0.122698	0.0710526
Tmem194b	329.524	-0.0577218	0.217388	-0.265524	0.790605	0.962964	Same	21.527	21.6051
Gm28178	3.54169	1.56092	1.00749	1.54932	0.121306	NA	Same	0.106227	0.320102
Mfsd6	105.669	0.390305	0.270923	1.44065	0.149685	0.620193	Same	5.72606	7.80035
Inpp1	494.651	0.248855	0.151639	1.6411	0.100776	0.551375	Same	28.4738	35.22
Hibch	41.4518	0.480747	0.334294	1.4381	0.150407	0.62082	Same	2.15845	3.12786
1700019D03Rik	3572.77	0.0753786	0.15517	0.485782	0.627122	0.918237	Same	220.712	243.286
Mstn	1.54503	1.02457	1.70041	0.602544	0.546812	NA	Same	0.0590304	0.129765
1700019A02Rik	735.148	-0.0353179	0.15702	-0.224926	0.822037	0.967862	Same	47.6818	48.5993
Pms1	33.0534	0.454401	0.311787	1.45741	0.145004	0.61444	Same	1.73844	2.48075
Ormdl1	39.0045	0.102905	0.280064	0.367434	0.713295	0.942738	Same	2.38753	2.67049
Osgepl1	426.359	0.00571667	0.200445	0.0285199	0.977248	0.99598	Same	27.2415	28.45
Asnsd1	4988.32	0.286522	0.119023	2.40728	0.016072	0.27547	Same	281.742	358.212
Dnah7a	1236.8	-0.0454702	0.23031	-0.197431	0.84349	0.970767	Same	81.5241	81.2582
Gm32311	35.4843	-0.130787	0.41188	-0.317538	0.750836	0.951932	Same	2.38454	2.28331
Stk17b	561.375	0.327162	0.162487	2.01346	0.0440664	0.40884	Same	31.1906	40.7348
Hecw2	45.1682	-0.0842939	0.254305	-0.331468	0.740291	0.949823	Same	2.98987	2.94702
Mir7681	0.132055	0.292425	3.22593	0.0906483	0.927772	NA	Same	0	0.0142949
Ccdc150	2268.87	0.00631986	0.125718	0.0502702	0.959907	0.992713	Same	145.462	151.5
Gtf3c3	296.127	-0.0665218	0.227671	-0.292183	0.770146	0.956359	Same	19.505	19.3858
Gm34066	7.17333	0.678014	0.672019	1.00892	0.313013	NA	Same	0.332804	0.562598
LOC108167366	5.07195	0.0466672	0.713413	0.0654139	0.947844	NA	Same	0.311973	0.345387
Pgap1	131.944	0.239331	0.262142	0.912981	0.361253	0.805692	Same	7.66746	9.36495
Ankrd44	141.306	-0.0512979	0.278557	-0.184156	0.853891	0.971831	Same	9.35413	9.27689
4930444A19Rik	53.818	-0.363386	0.351667	-1.03333	0.301452	0.766808	Same	3.94484	3.21124
Sf3b1	3113.65	-0.0196455	0.195017	-0.100737	0.919759	0.985201	Same	201.417	206.192
Coq10b	428.662	-0.0408613	0.146618	-0.278692	0.780481	0.959658	Same	27.9663	28.2587
Hspd1	511.098	0.223968	0.123754	1.80978	0.0703297	0.481681	Same	29.8768	36.1971
Hspe1	187.614	0.359346	0.187445	1.91707	0.0552288	0.441301	Same	10.263	13.7303
Mob4	121.358	0.233888	0.179765	1.30108	0.193233	0.66908	Same	7.01827	8.61361
Rftn2	301.956	-0.0548876	0.133699	-0.41053	0.681417	0.936156	Same	19.7447	19.8204
Gm10561	7.58317	0.191537	0.603533	0.317359	0.750971	NA	Same	0.443828	0.529635
Mars2	211.224	-0.152488	0.216743	-0.70354	0.481719	0.866216	Same	14.3676	13.4779
Boll	1003.6	0.0822618	0.233882	0.351723	0.725046	0.945022	Same	62.5819	68.3068
LOC108167625	6.60903	-0.227583	0.696503	-0.32675	0.743857	NA	Same	0.456817	0.414284
Plcl1	46.4292	-0.231719	0.437761	-0.529328	0.596578	0.909803	Same	3.24855	2.89062
Gm6644	229.109	-0.134233	0.229156	-0.585772	0.558029	0.896634	Same	15.48	14.7093
Gm39642	0	NA	NA	NA	NA	NA	Same	0	0
Gm32949	1.33648	0.012902	1.7521	0.0073637	0.994125	NA	Same	0.0839127	0.0908134
9130227L01Rik	1.66236	1.07489	1.36635	0.78669	0.431463	NA	Same	0.0641063	0.139901
1700003I22Rik	181.907	-0.27833	0.268138	-1.03801	0.299264	0.766058	Same	12.9826	11.1498
Hsfy2	1591.59	0.421339	0.107552	3.91753	8.94608097965487e-05	0.0199664	Same	84.629	118.045
Satb2	43.0556	-0.369386	0.3165	-1.1671	0.243171	0.718045	Same	3.22977	2.56877
9130024F11Rik	3.4909	-0.661789	0.917634	-0.721191	0.470792	NA	Same	0.288233	0.191703
Gm38484	0	NA	NA	NA	NA	NA	Same	0	0
LOC105243927	129.422	0.312746	0.27207	1.14951	0.250348	0.725359	Same	7.2349	9.35407
BC055402	0.422159	0.100882	2.89183	0.0348852	0.972171	NA	Same	0.0208315	0.0319623
4930558J18Rik	202.285	-0.114716	0.212978	-0.538632	0.590141	0.907495	Same	13.5307	13.0386
1700066M21Rik	531.765	0.281445	0.216687	1.29886	0.193993	0.670372	Same	30.1984	38.1459
Tyw5	44.6629	0.643983	0.320073	2.01199	0.0442211	0.40884	Same	2.14577	3.48104
9430016H08Rik	196.027	-0.20993	0.176994	-1.18609	0.235589	0.709114	Same	13.5984	12.3023
Spats2l	11.8059	1.05707	0.554889	1.90502	0.056778	NA	Same	0.453452	0.997816
Kctd18	225.745	0.331071	0.142461	2.32393	0.0201291	0.310762	Same	12.5554	16.4044
Sgol2a	825.624	0.170137	0.177431	0.958891	0.337614	0.790373	Same	49.4066	57.5982
Aox1	152.089	0.193382	0.36872	0.52447	0.599952	0.911195	Same	9.08968	10.6945
Aox3	457.789	0.111782	0.23593	0.473795	0.635646	0.921872	Same	28.1844	31.4463
Gm39643	10.0772	0.200809	0.620631	0.323556	0.746274	NA	Same	0.584481	0.713805
Aox4	34.1658	0.348755	0.405672	0.859698	0.389956	0.822612	Same	1.91359	2.49852
Aox2	14.5401	0.643813	0.560359	1.14893	0.250585	0.725359	Same	0.705396	1.13969
Gm15759	0.0942738	-0.188467	3.22593	-0.0584226	0.953412	NA	Same	0	0.0106083
Bzw1	3548.78	0.153478	0.115237	1.33185	0.182911	0.658594	Same	212.456	246.647
Clk1	347.775	0.392798	0.146113	2.68832	0.00718124	0.193508	Same	18.8337	25.6582
Ppil3	90.7992	-0.00315591	0.199503	-0.0158189	0.987379	0.997706	Same	5.79119	6.05817
Nif3l1	108.1	-0.00409779	0.238329	-0.0171939	0.986282	0.997642	Same	6.91366	7.21224
Orc2	455.673	0.000580749	0.194373	0.00298781	0.997616	0.9994	Same	29.1128	30.3595
Gm15834	52.9621	-0.060963	0.327197	-0.186319	0.852195	0.971543	Same	3.49995	3.48796
Fam126b	240.467	0.428418	0.270458	1.58405	0.113183	0.573414	Same	12.8214	17.85
Ndufb3	250.234	0.0162215	0.220529	0.0735573	0.941363	0.989302	Same	15.8771	16.7913
Gm20257	14.2147	0.182208	0.433073	0.420732	0.673951	0.93337	Same	0.835373	0.998886
Als2cr12	1160.13	0.458469	0.177468	2.5834	0.00978326	0.222944	Same	60.3467	86.8903
Cflar	129.055	0.118974	0.269147	0.442043	0.658458	0.928931	Same	7.92247	8.8986
Gm39646	0.446474	-2.15571	3.17648	-0.678647	0.497361	NA	Same	0.0642549	0.00820905
Casp8	28.4884	0.167004	0.422622	0.395162	0.692723	0.938575	Same	1.7021	1.98598
Gm28802	290.589	0.187769	0.300793	0.624246	0.532466	0.886017	Same	16.9787	20.3952
Trak2	154.277	0.0925194	0.271759	0.340447	0.73352	0.947346	Same	9.57895	10.5413
Stradb	228.005	-0.337189	0.139842	-2.41122	0.0158994	0.27547	Same	16.7351	13.7473
Als2cr11b	5646.84	0.439834	0.270154	1.62808	0.103507	0.55688	Same	302.549	420.023
Gm29018	25.3472	0.270687	0.429252	0.630603	0.5283	0.884855	Same	1.45832	1.81589
Als2cr11	3313.7	0.148187	0.154324	0.960234	0.336937	0.790094	Same	200.405	229.661
Tmem237	621.791	-0.0930802	0.147105	-0.632747	0.526899	0.884551	Same	41.2114	40.3766
Mpp4	17.7864	-0.4038	0.392772	-1.02808	0.303913	0.768088	Same	1.34372	1.0467
Als2	374.357	0.0475318	0.199624	0.238107	0.811798	0.966683	Same	23.5578	25.2721
Gm33667	75.5739	0.159486	0.221137	0.721206	0.470783	0.861653	Same	4.53663	5.26143
Cdk15	13.6739	-0.0430844	0.501522	-0.0859072	0.93154	0.987358	Same	0.890522	0.902743
Gm33724	5.86902	0.524948	0.707007	0.742494	0.457788	NA	Same	0.295779	0.446269
Gm33774	18.6342	0.531933	0.450635	1.18041	0.237838	0.711799	Same	0.947819	1.4188
Fzd7	57.5109	0.114176	0.354577	0.322007	0.747448	0.950987	Same	3.49387	3.95951
Gm973	1837.28	-0.014984	0.223899	-0.0669229	0.946643	0.99031	Same	117.685	122.132
Gm39649	17.832	1.06748	0.663696	1.60839	0.10775	0.56346	Same	0.679643	1.50681
Gm28411	134.475	0.161011	0.312758	0.514811	0.606685	0.912696	Same	8.01118	9.3806
Gm39648	310.171	0.00978546	0.169033	0.0578908	0.953836	0.991733	Same	19.7806	20.756
Gm33833	11.6515	0.0144126	0.577064	0.0249758	0.980074	NA	Same	0.755161	0.782539
Sumo1	519.909	0.423074	0.149888	2.82261	0.00476347	0.160675	Same	27.542	38.6506
Nop58	1061.66	-0.0561877	0.107537	-0.522498	0.601324	0.911618	Same	69.4044	69.7119
Snord70	0.24514	0.833135	3.21643	0.259025	0.795616	NA	Same	0	0.0271246
Snord11	0.107936	-0.188467	3.22593	-0.0584226	0.953412	NA	Same	0	0.0118766
Bmpr2	179.672	0.39408	0.520384	0.757287	0.448878	0.851809	Same	9.91079	13.2115
Fam117b	1020.81	-0.06783	0.12618	-0.537565	0.590877	0.907495	Same	67.4685	66.8051
Ica1l	1351.61	-0.0423921	0.130887	-0.323884	0.746026	0.950737	Same	88.1858	88.9905
Wdr12	1898.88	-0.143032	0.115409	-1.23935	0.215217	0.693559	Same	128.523	121.541
Carf	356.374	0.196056	0.189952	1.03214	0.302009	0.767036	Same	21.1533	24.9993
Nbeal1	195.867	0.196648	0.518094	0.37956	0.704272	0.941843	Same	11.8148	13.7062
Cyp20a1	23.9298	-0.0579564	0.371903	-0.155838	0.876161	0.976321	Same	1.58287	1.57436
Abi2	380.289	0.337858	0.191987	1.7598	0.0784422	0.498799	Same	21.149	27.6449
Raph1	102.184	0.110639	0.273608	0.404371	0.68594	0.937585	Same	6.30122	7.02635
LOC102637269	0.510492	1.81105	2.39729	0.755457	0.449975	NA	Same	0	0.0570704
Gm11578	1.90819	2.06017	1.69845	1.21297	0.225141	NA	Same	0.0416629	0.183882
Gm38388	0.816653	2.50192	2.74792	0.910477	0.362571	NA	Same	0	0.0891335
Cd28	1.3679	-1.05564	1.65882	-0.636381	0.524528	NA	Same	0.12678	0.0618376
2310016D23Rik	0	NA	NA	NA	NA	NA	Same	0	0
Gm38137	0.778994	1.48557	2.19728	0.676095	0.49898	NA	Same	0.0214183	0.0728576
Gm39650	0	NA	NA	NA	NA	NA	Same	0	0
Ctla4	0.443944	1.63743	3.17779	0.515274	0.606362	NA	Same	0	0.0504894
Gm34649	53.6886	1.12305	1.52223	0.737763	0.460659	0.856407	Same	1.96321	4.56443
Icos	1.69024	-0.382201	1.33996	-0.285234	0.775465	NA	Same	0.123853	0.101728
LOC105243939	1.32351	-2.47614	2.07371	-1.19406	0.232453	NA	Same	0.173099	0.0285897
9530026F06Rik	0	NA	NA	NA	NA	NA	Same	0	0
Pard3b	101.565	-0.221075	0.344888	-0.641005	0.521519	0.882459	Same	7.23448	6.35005
Pard3bos1	28.8925	0.79818	0.366875	2.17562	0.0295838	0.353941	Same	1.2806	2.3182
Pard3bos2	0.864262	-2.08024	2.10328	-0.989044	0.322642	NA	Same	0.104744	0.0225039
Gm34881	0.997185	-4.04752	2.79704	-1.44707	0.147877	NA	Same	0.171346	0
Nrp2	101.887	-0.0824868	0.224524	-0.367386	0.713331	0.942738	Same	6.79837	6.65223
Gm29083	0.14506	0.292425	3.22593	0.0906483	0.927772	NA	Same	0	0.0164181
4930487H11Rik	26.2007	-0.258255	0.371776	-0.694651	0.487274	0.868023	Same	1.85715	1.62396
Gm4208	0.293041	1.06075	3.20608	0.330855	0.740754	NA	Same	0	0.0332479
Gm35120	0	NA	NA	NA	NA	NA	Same	0	0
Gm39652	0.132055	0.292425	3.22593	0.0906483	0.927772	NA	Same	0	0.0142949
Gm35252	1.11873	1.07975	1.84956	0.583788	0.559363	NA	Same	0.0416629	0.0944204
Gm38513	1.32601	2.34145	1.82348	1.28406	0.199123	NA	Same	0.0196768	0.132578
Ino80d	288.999	-0.0885689	0.302257	-0.293025	0.769503	0.956282	Same	19.5262	18.7653
Ino80dos	16.0516	0.221542	0.42109	0.526116	0.598807	0.91059	Same	0.940841	1.1363
Ndufs1	1007.69	-0.202182	0.187756	-1.07683	0.281554	0.753255	Same	69.8924	63.2816
Eef1b2	1129.7	-0.167277	0.157496	-1.06211	0.288188	0.758848	Same	77.0446	71.8189
Snora41	1.26253	1.39845	1.68655	0.829176	0.407005	NA	Same	0.0428366	0.11305
Gpr1	2.99884	-0.203758	1.06914	-0.190581	0.848854	NA	Same	0.210841	0.186846
Zdbf2	1419.92	0.0353366	0.157102	0.224927	0.822036	0.967862	Same	89.9642	95.6212
1700039I01Rik	73.4895	-0.00444488	0.206604	-0.0215141	0.982836	0.997468	Same	4.74621	4.8964
Gm11608	274.791	-0.0976951	0.216614	-0.45101	0.651982	0.928086	Same	18.4268	17.8188
Gm35393	17.4868	-0.235914	0.743749	-0.317196	0.751095	0.951932	Same	1.22585	1.08228
Adam23	46.3269	0.0623929	0.425115	0.146767	0.883316	0.977587	Same	2.9477	3.15461
Gm39653	0.936537	0.794976	2.41597	0.32905	0.742118	NA	Same	0.0428366	0.0767945
Dytn	5.95592	-0.130078	0.886629	-0.146711	0.88336	NA	Same	0.406494	0.381735
Mdh1b	1461.91	-0.0837622	0.130509	-0.641812	0.520995	0.882325	Same	96.6004	95.1227
Fastkd2	400.429	0.0881705	0.205443	0.429174	0.667797	0.931912	Same	24.6297	27.3077
4933402D24Rik	103.75	0.120288	0.268074	0.448711	0.65364	0.928391	Same	6.33144	7.1513
Cpo	0	NA	NA	NA	NA	NA	Same	0	0
Gm13749	0	NA	NA	NA	NA	NA	Same	0	0
Klf7	66.6012	0.195739	0.335456	0.583501	0.559556	0.897674	Same	3.89431	4.68709
Mir6899	0	NA	NA	NA	NA	NA	Same	0	0
Gm35880	0.220511	0.744891	3.21933	0.231381	0.817019	NA	Same	0	0.0250388
Gm39654	0.0942738	-0.188467	3.22593	-0.0584226	0.953412	NA	Same	0	0.0106083
Gm35803	0.147981	0.292425	3.22593	0.0906483	0.927772	NA	Same	0	0.0168298
Gm36148	6.37101	0.498886	0.737381	0.676565	0.498682	NA	Same	0.329637	0.481933
Creb1	253.98	0.272112	0.196692	1.38344	0.16653	0.642059	Same	14.5437	18.2025
Mettl21a	56.1139	-0.0238544	0.303888	-0.0784974	0.937432	0.988692	Same	3.63232	3.72335
Gm29152	0.749897	2.37539	2.1645	1.09743	0.272452	NA	Same	0	0.0834688
2810408I11Rik	780.036	0.029854	0.189773	0.157314	0.874997	0.976291	Same	49.0772	52.5049
Ccnyl1	1501.26	-0.0113559	0.105722	-0.107413	0.914462	0.984538	Same	96.5854	99.7622
Fzd5	76.02	0.0141193	0.333236	0.0423702	0.966204	0.993706	Same	4.88612	5.07888
Plekhm3	141.48	-0.0732558	0.297013	-0.246642	0.805185	0.965636	Same	9.48123	9.23834
Akr1cl	1104.66	0.255674	0.2711	0.943096	0.345632	0.795963	Same	63.4353	79.2583
Cryge	6.43321	0.499633	0.82534	0.605366	0.544936	NA	Same	0.321498	0.489344
Crygd	0.357832	-0.0144899	3.01752	-0.00480194	0.996169	NA	Same	0.0218566	0.0236497
Crygc	0.999751	2.77072	2.00385	1.3827	0.166758	NA	Same	0	0.111409
Crygb	0.280405	-2.16885	3.21859	-0.673851	0.500406	NA	Same	0.0437131	0
Cryga	0.465808	-1.13207	3.17042	-0.357074	0.721036	NA	Same	0.0393536	0.0237532
D630023F18Rik	1.27784	-1.31615	1.69125	-0.778213	0.436443	NA	Same	0.12473	0.052343
Gm36358	0.179849	0.292425	3.22593	0.0906483	0.927772	NA	Same	0	0.0199631
Idh1	617.522	0.269101	0.191191	1.4075	0.159279	0.632041	Same	35.2403	44.2675
Pikfyve	349.488	0.000900514	0.256545	0.00351015	0.997199	0.999272	Same	22.6281	23.2657
Pth2r	55.3555	0.0466924	0.256495	0.182041	0.855551	0.972301	Same	3.47756	3.73559
Crygf	0.882929	2.59372	2.06809	1.25417	0.209782	NA	Same	0	0.0973408
Map2	865.082	0.19748	0.118017	1.67332	0.0942641	0.537833	Same	51.0474	60.7875
Unc80	83.0674	0.109745	0.265577	0.413234	0.679435	0.935122	Same	5.08618	5.72874
Gm39655	0.0739907	-0.188467	3.22593	-0.0584226	0.953412	NA	Same	0	0.0084149
Rpe	112.591	0.310078	0.213059	1.45536	0.14557	0.614649	Same	6.30417	8.12387
Kansl1l	830.186	0.229435	0.246807	0.929613	0.352571	0.799804	Same	48.4801	58.7316
LOC108167626	50.3547	0.274216	0.401579	0.682843	0.494706	0.871795	Same	2.91863	3.62377
Gm39656	12.698	0.11275	0.538961	0.209198	0.834294	0.969453	Same	0.790094	0.875811
Acadl	212.526	0.276572	0.237208	1.16595	0.243635	0.718385	Same	12.1173	15.2968
Myl1	4.57585	0.49471	0.830155	0.595924	0.551226	NA	Same	0.233265	0.342834
Lancl1	4924.7	-0.139727	0.127255	-1.098	0.272202	0.745343	Same	332.703	315.424
Cps1	21.4108	-0.364737	0.534292	-0.682654	0.494826	0.871795	Same	1.58974	1.27933
Gm39658	0.43452	1.6142	2.84332	0.567716	0.570228	NA	Same	0	0.0490161
Gm15669	13.4384	1.76184	1.39208	1.26561	0.205653	0.683093	Same	0.345605	1.25738
Erbb4	17.7413	-0.464716	0.549769	-0.845294	0.397947	0.829091	Same	1.40788	1.02251
Gm28497	0	NA	NA	NA	NA	NA	Same	0	0
Ikzf2	17.8193	-0.000364632	0.585118	-0.000623178	0.999503	0.999916	Same	1.1765	1.18973
Gm29822	0.981223	2.73751	2.31616	1.18192	0.237238	NA	Same	0	0.108894
Spag16	1030.08	-0.174685	0.125382	-1.39322	0.163553	0.63915	Same	70.5893	65.3202
Vwc2l	2.48736	-1.23795	1.28632	-0.962394	0.335852	NA	Same	0.247706	0.106208
Gm29906	0.147981	0.292425	3.22593	0.0906483	0.927772	NA	Same	0	0.0168298
Bard1	236.001	-0.0334079	0.17788	-0.187812	0.851024	0.971543	Same	15.4055	15.591
Abca12	20.035	0.0797098	0.439454	0.181384	0.856066	0.972404	Same	1.26385	1.36338
Gm39659	14.8663	0.238839	0.610023	0.391524	0.69541	0.93937	Same	0.846394	1.05524
Atic	238.019	-0.0913921	0.181625	-0.503191	0.61483	0.915313	Same	15.8076	15.457
Fn1	252.781	-0.14382	0.279249	-0.515025	0.606536	0.912658	Same	17.4747	16.1702
Apol7d	1.05012	-1.52592	2.04049	-0.74782	0.454568	NA	Same	0.108845	0.0399411
LOC108167627	1.47958	-0.609994	1.87765	-0.324871	0.745278	NA	Same	0.118061	0.0805192
Gm39660	0.215872	0.292425	3.22593	0.0906483	0.927772	NA	Same	0	0.0237532
Gm30160	9.43214	0.285485	0.671183	0.425345	0.670585	NA	Same	0.533074	0.677811
Gm30308	0.171149	0.292425	3.22593	0.0906483	0.927772	NA	Same	0	0.0187097
LOC108167354	0	NA	NA	NA	NA	NA	Same	0	0
Gm8883	1.73001	-1.50334	1.57309	-0.955661	0.339243	NA	Same	0.186366	0.0669075
Gm28818	1.3475	-0.390007	1.54256	-0.25283	0.8004	NA	Same	0.103608	0.0802391
4933417E11Rik	18.8793	-0.0444746	0.406943	-0.109289	0.912973	0.984298	Same	1.2363	1.23688
Gm4319	0	NA	NA	NA	NA	NA	Same	0	0
Mreg	240.476	0.0676471	0.16953	0.399027	0.689873	0.938154	Same	15.0592	16.3245
D230017M19Rik	28.5999	-0.614549	0.389986	-1.57582	0.115067	0.575033	Same	2.30282	1.57982
Pecr	14.5267	0.386749	0.532546	0.726227	0.4677	0.860237	Same	0.787925	1.07292
Tmem169	6.1177	-0.137878	0.719408	-0.191654	0.848013	NA	Same	0.424029	0.392801
Xrcc5	136.86	0.211409	0.228421	0.925524	0.354694	0.803003	Same	7.94352	9.66533
Gm39661	0.859569	-1.0965	2.37138	-0.462389	0.643802	NA	Same	0.0787072	0.0399262
March4	14.6677	0.516728	0.54085	0.9554	0.339375	0.791605	Same	0.736452	1.11569
Smarcal1	330.92	0.0284279	0.183972	0.154523	0.877197	0.976366	Same	21.0406	22.2277
Gm39662	36.705	0.00817287	0.35259	0.0231795	0.981507	0.99721	Same	2.34805	2.45988
Ankar	1367.5	0.212683	0.20285	1.04848	0.294418	0.764017	Same	80.4374	96.2635
Rpl37a	2684.47	-0.459936	0.171609	-2.68014	0.00735919	0.195283	Same	204.294	155.838
Gm39663	2.63625	0.63497	1.03786	0.611807	0.540665	NA	Same	0.128213	0.202763
Gm30788	3.26549	0.526494	1.23467	0.426424	0.669799	NA	Same	0.169586	0.24968
Gm30847	2.42138	-0.680518	1.20285	-0.565755	0.571561	NA	Same	0.201992	0.130373
Igfbp2	126.232	0.0337702	0.240049	0.14068	0.888122	0.978351	Same	7.94328	8.50991
Igfbp5	20.0167	-0.408942	0.471838	-0.8667	0.386106	0.820229	Same	1.52229	1.1804
Gm31047	0.716941	0.280475	2.04219	0.13734	0.890762	NA	Same	0.0393536	0.0522719
Gm31137	0.710319	2.27635	2.2276	1.02188	0.306836	NA	Same	0	0.0784253
Tnp1	52442.3	-0.0139912	0.226744	-0.061705	0.950798	0.991117	Same	3357.89	3486.95
1700027A15Rik	5462.1	0.171299	0.25458	0.672871	0.50103	0.874335	Same	321.698	381.816
Gm31254	119.815	0.155287	0.214726	0.723187	0.469565	0.861155	Same	7.12847	8.32524
Gm29185	32.3412	-0.11145	0.340149	-0.327649	0.743177	0.94992	Same	2.1898	2.08824
Gm31197	3.94098	-0.7902	0.942098	-0.838766	0.401601	NA	Same	0.341073	0.204564
Gm31344	8.3559	-1.48729	0.765715	-1.94236	0.052094	NA	Same	0.893902	0.323529
Pinc	1.59623	0.349441	1.50849	0.231649	0.81681	NA	Same	0.085376	0.116677
D530049I02Rik	0	NA	NA	NA	NA	NA	Same	0	0
LOC102633705	7.23991	-0.967945	0.65356	-1.48103	0.138597	NA	Same	0.654071	0.353011
6030407O03Rik	0.14506	0.292425	3.22593	0.0906483	0.927772	NA	Same	0	0.0164181
Gm29183	0.188548	0.292425	3.22593	0.0906483	0.927772	NA	Same	0	0.0212165
Mir6351	0	NA	NA	NA	NA	NA	Same	0	0
Tns1	8195.41	-0.00964986	0.131631	-0.07331	0.941559	0.989302	Same	526.273	545.385
Gm39664	0.146521	0.292425	3.22593	0.0906483	0.927772	NA	Same	0	0.0166239
Gm31637	0.14506	0.292425	3.22593	0.0906483	0.927772	NA	Same	0	0.0164181
Rufy4	12.9763	-0.377309	0.527985	-0.714621	0.474843	0.862971	Same	0.980284	0.772743
Cxcr2	0.171149	0.292425	3.22593	0.0906483	0.927772	NA	Same	0	0.0187097
Cxcr1	3.166	-0.465146	1.36131	-0.341689	0.732585	NA	Same	0.250054	0.184849
Mir1928	0	NA	NA	NA	NA	NA	Same	0	0
Gm31691	0	NA	NA	NA	NA	NA	Same	0	0
Arpc2	1779.91	0.029174	0.117688	0.247893	0.804217	0.965622	Same	112.419	119.698
Gpbar1	2.57848	-0.0926684	1.27475	-0.0726952	0.942049	NA	Same	0.166133	0.167145
Aamp	8345.99	-0.203405	0.170159	-1.19539	0.231936	0.706799	Same	576.172	524.885
LOC108167628	64.0556	0.0861864	0.264976	0.325261	0.744983	0.950615	Same	3.94688	4.36567
Pnkd	995.755	-0.153169	0.142131	-1.07765	0.281188	0.753006	Same	67.9531	63.642
Tmbim1	75.1828	0.292881	0.245409	1.19344	0.232697	0.707262	Same	4.24313	5.41941
Catip	417.194	0.121176	0.116246	1.04242	0.297219	0.765069	Same	25.3574	28.7557
Slc11a1	23.2974	0.267524	0.602545	0.44399	0.65705	0.928844	Same	1.37002	1.66823
Ctdsp1	231.518	-0.230384	0.204471	-1.12673	0.259856	0.734764	Same	16.3782	14.4647
Mir26b	1.39325	-0.875496	1.39995	-0.625377	0.531724	NA	Same	0.123853	0.0689669
Vil1	10.3144	0.165167	0.54645	0.302255	0.762457	NA	Same	0.608777	0.724413
Usp37	1550.09	0.248117	0.124913	1.98632	0.0469981	0.420431	Same	89.5002	110.195
Cnot9	727.904	-0.0899373	0.115729	-0.777136	0.437079	0.846774	Same	48.4671	47.3536
Plcd4	2938.98	-0.0149711	0.148608	-0.100742	0.919755	0.985201	Same	188.432	195.121
Zfp142	296.042	-0.2325	0.248735	-0.934732	0.349927	0.79836	Same	21.019	18.4544
Bcs1l	90.9673	-0.143231	0.197607	-0.724827	0.468558	0.860518	Same	6.15512	5.82672
Rnf25	1475.79	-0.262178	0.166414	-1.57545	0.115152	0.575033	Same	104.122	91.1331
Stk36	3157.97	0.017746	0.112056	0.158368	0.874167	0.976006	Same	200.726	211.417
Ttll4	2611.19	-0.057414	0.135537	-0.423602	0.671856	0.933053	Same	171.857	171.206
Cyp27a1	113.314	0.0439475	0.238317	0.184408	0.853694	0.971722	Same	7.12857	7.68436
Prkag3	8.55408	0.70525	0.80927	0.871464	0.383501	NA	Same	0.401518	0.680494
Wnt6	315.085	-0.209036	0.223091	-0.936999	0.348759	0.797592	Same	21.913	19.8606
Gm29539	11.7973	-0.301511	0.592147	-0.509182	0.610625	NA	Same	0.869647	0.723119
Gm32099	0.428259	0.349055	2.87682	0.121334	0.903427	NA	Same	0.0208315	0.0334537
Wnt10a	3.0353	1.6703	1.09761	1.52176	0.128069	NA	Same	0.0830667	0.280701
Gm32275	5.40969	0.560417	0.788673	0.710582	0.477343	NA	Same	0.267383	0.417037
Gm16582	0.565643	1.95531	3.1658	0.617637	0.536815	NA	Same	0	0.0636495
Cdk5r2	0.415496	-1.19058	3.2199	-0.369758	0.711563	NA	Same	0.0416629	0.0168298
Fev	72.4488	0.0225534	0.282912	0.0797189	0.936461	0.988692	Same	4.58428	4.85043
Cryba2	16.2856	-0.520216	0.446857	-1.16417	0.244356	0.719345	Same	1.2724	0.926158
Mir375	0	NA	NA	NA	NA	NA	Same	0	0
Ccdc108	7715.79	-0.104558	0.169949	-0.615232	0.538402	0.888675	Same	520.244	499.02
Ihh	6.34224	0.975152	0.920503	1.05937	0.289432	NA	Same	0.260526	0.524204
Nhej1	135.516	-0.00923707	0.209337	-0.0441253	0.964805	0.993334	Same	8.71634	9.02419
Slc23a3	4.09307	-1.29674	0.898164	-1.44377	0.148805	NA	Same	0.41544	0.175272
Cnppd1	1292.41	-0.308593	0.124009	-2.48848	0.012829	0.251187	Same	93.2595	78.7032
Fam134a	3834.93	-0.393232	0.112923	-3.48229	0.000497142	0.0514731	Same	285.609	227.26
Zfand2b	50.477	-0.270941	0.253207	-1.07004	0.284601	0.75483	Same	3.60676	3.1079
Abcb6	1290.77	-0.298815	0.182199	-1.64005	0.100995	0.551646	Same	92.8002	78.7875
Atg9a	8029.73	-0.141016	0.120657	-1.16874	0.242509	0.717064	Same	544.692	513.733
Ankzf1	162.852	0.0306078	0.265351	0.115348	0.908169	0.98334	Same	10.4241	10.9383
Glb1l	1628.14	0.0832286	0.225973	0.368311	0.712641	0.942738	Same	101.427	110.802
Stk16	1067.87	-0.0824245	0.114372	-0.720671	0.471112	0.861919	Same	70.6052	69.604
Tuba4a	4079.06	-0.351476	0.143906	-2.44239	0.0145902	0.266498	Same	299.043	244.825
A630095N17Rik	89.3217	-0.00489737	0.231351	-0.0211686	0.983111	0.997468	Same	5.707	5.96339
Dnajb2	4564.19	-0.0814778	0.139236	-0.585179	0.558427	0.896864	Same	300.88	297.66
Ptprn	63.4017	-0.123148	0.24541	-0.501805	0.615805	0.915391	Same	4.29097	4.08338
Resp18	3.6527	-0.422913	0.880884	-0.480101	0.631156	NA	Same	0.276411	0.213574
Dnpep	2228.24	-0.360041	0.155688	-2.31258	0.0207457	0.313174	Same	163.862	133.461
Des	108.233	-0.0581709	0.261321	-0.222603	0.823844	0.967908	Same	7.13165	7.08096
Gm15179	4.73405	-0.836423	1.30858	-0.639182	0.522704	NA	Same	0.400405	0.242691
Speg	100.985	-0.580482	1.00625	-0.576874	0.564025	0.899559	Same	7.92722	5.61254
Gmppa	665.253	-0.0861672	0.131421	-0.655658	0.512044	0.879194	Same	43.9752	43.3195
Asic4	19.9375	-0.893443	0.456167	-1.95858	0.0501614	0.429889	Same	1.75519	0.990692
Gm32506	0.420608	-2.78643	3.16522	-0.880328	0.378682	NA	Same	0.0655697	0
Chpf	605.754	-0.254013	0.131548	-1.93096	0.0534886	0.437137	Same	42.8564	37.5204
Tmem198	83.3136	-0.706705	0.280848	-2.51633	0.0118584	0.242658	Same	7.00522	4.44006
Obsl1	623.935	-0.292161	0.150034	-1.9473	0.0514982	0.433312	Same	45.1907	38.226
Inha	811.98	0.0861741	0.199318	0.432346	0.66549	0.931403	Same	50.102	55.5583
Stk11ip	379.438	-0.103808	0.131697	-0.788229	0.430563	0.844315	Same	25.3707	24.5854
Slc4a3	185.756	-0.057555	0.23948	-0.240333	0.810072	0.966662	Same	12.295	12.2303
Gm32622	0.985863	2.75158	2.01593	1.36492	0.172279	NA	Same	0	0.11018
Gm29065	0.420608	-2.78643	3.16522	-0.880328	0.378682	NA	Same	0.0655697	0
Gm32737	0.697698	2.26559	2.856	0.793271	0.42762	NA	Same	0	0.0779444
Gm17751	0	NA	NA	NA	NA	NA	Same	0	0
Mir6343	0	NA	NA	NA	NA	NA	Same	0	0
Epha4	5.28773	-0.255605	0.9653	-0.264793	0.791169	NA	Same	0.379143	0.32961
Mir6352	0	NA	NA	NA	NA	NA	Same	0	0
Gm32793	0.465168	-1.12992	3.17189	-0.35623	0.721668	NA	Same	0.0428366	0.0237532
Gm32974	0	NA	NA	NA	NA	NA	Same	0	0
Gm33083	2.31902	1.16997	1.24746	0.937882	0.348305	NA	Same	0.0833258	0.198719
Gm33030	8.70825	0.515188	0.561645	0.917285	0.358993	NA	Same	0.445997	0.661195
Pax3	5.36218	0.361543	0.88015	0.410774	0.681238	NA	Same	0.294346	0.392473
Gm33152	0	NA	NA	NA	NA	NA	Same	0	0
Gm2102	0	NA	NA	NA	NA	NA	Same	0	0
Sgpp2	193.352	-0.171941	0.176605	-0.973593	0.330259	0.786459	Same	13.289	12.2583
Farsb	523.213	-0.149466	0.152003	-0.983303	0.325458	0.783429	Same	35.5443	33.3933
Mogat1	5.70753	-0.887571	0.915708	-0.969273	0.332409	NA	Same	0.514262	0.283659
Gm39665	1.32542	1.39775	1.66832	0.837823	0.40213	NA	Same	0.0437131	0.117045
LOC108167629	1.42315	0.848779	1.61453	0.525712	0.599088	NA	Same	0.063668	0.11435
Utp14b	330.45	0.0280813	0.192565	0.145828	0.884057	0.977876	Same	21.0135	22.2019
Acsl3	368.441	0.155141	0.147035	1.05513	0.291366	0.761741	Same	22.1796	25.6075
Gm38631	91.271	0.345746	0.355514	0.972525	0.330789	0.786579	Same	5.00723	6.66218
Gm33693	53.856	0.119649	0.325217	0.367905	0.712944	0.942738	Same	3.27103	3.70527
Gm29536	0.669742	-2.08964	2.81808	-0.741511	0.458383	NA	Same	0.0856732	0.0187097
Kcne4	19.5737	0.532693	0.455674	1.16902	0.242395	0.716949	Same	0.983362	1.49445
Scg2	2.37296	1.27255	1.36716	0.930802	0.351956	NA	Same	0.0810165	0.207359
Ap1s3	7.51702	0.785161	0.607358	1.29275	0.196099	NA	Same	0.335132	0.60498
Wdfy1	1619.47	-0.15899	0.159045	-0.999656	0.317477	0.777596	Same	110.59	102.995
Mrpl44	210.622	-0.27062	0.173806	-1.55702	0.119465	0.579262	Same	14.9581	12.971
Gm39666	24.6205	0.496287	0.42292	1.17348	0.240605	0.714903	Same	1.2631	1.85169
Serpine2	28.0698	0.315977	0.384288	0.82224	0.41094	0.835163	Same	1.56602	2.03475
Gm33970	2.11943	0.105775	1.27788	0.0827737	0.934031	NA	Same	0.129089	0.144708
Fam124b	96.4002	0.182281	0.25846	0.70526	0.480649	0.865911	Same	5.74304	6.74596
LOC108167342	106.477	0.265522	0.220146	1.20612	0.227773	0.703517	Same	6.10651	7.60135
2310015K22Rik	3.19458	-0.086134	1.17918	-0.0730458	0.94177	NA	Same	0.211538	0.204355
Gm34098	0.397917	-1.13199	3.22324	-0.351196	0.725441	NA	Same	0.0393536	0.0168298
Cul3	4975.37	0.318748	0.173745	1.83457	0.0665692	0.47181	Same	279.892	359.885
Gm39667	7.71584	0.0846324	0.708152	0.119512	0.90487	NA	Same	0.479219	0.529425
Gm38673	30.0538	0.705991	0.357895	1.97262	0.0485389	0.424116	Same	1.39907	2.37372
1700016L21Rik	28.3664	0.00674291	0.345896	0.019494	0.984447	0.997596	Same	1.8152	1.89648
Dock10	10.5393	0.286406	0.673819	0.425049	0.670801	NA	Same	0.611261	0.762983
Nyap2	2.67542	-1.35027	1.29779	-1.04044	0.298134	NA	Same	0.267951	0.109101
Mir6344	0	NA	NA	NA	NA	NA	Same	0	0
Irs1	29.9758	-0.115378	0.465271	-0.247981	0.804149	0.965622	Same	2.02304	1.94912
Rhbdd1	1120.81	-0.0770583	0.143659	-0.536398	0.591684	0.907683	Same	73.9522	73.1599
LOC108167630	1.90834	-1.07193	1.5438	-0.694345	0.487466	NA	Same	0.184057	0.0862214
Col4a4	298.869	-0.234182	0.321352	-0.728738	0.466162	0.858912	Same	21.5385	18.6329
Col4a3	132.769	0.151482	0.303637	0.498891	0.617856	0.916015	Same	8.11653	9.22798
LOC105243964	2.58425	2.57546	1.38305	1.86216	0.0625806	NA	Same	0.0428366	0.259845
Mff	2384.17	0.241942	0.112456	2.15143	0.0314421	0.363473	Same	137.357	169.432
Gm39668	41.8525	0.0329654	0.513309	0.0642214	0.948794	0.990545	Same	2.69446	2.8052
Tm4sf20	1.5804	-0.595968	1.48621	-0.400998	0.688422	NA	Same	0.128213	0.0853475
Gm34286	22.3418	2.16677	1.48013	1.4639	NA	NA	Same	0.45833	2.13828
Gm17764	3.15574	-0.552267	0.89551	-0.616706	0.537429	NA	Same	0.248583	0.178102
Gm34450	1.42739	0.18189	1.38128	0.131682	0.895236	NA	Same	0.0865497	0.0993605
LOC108167631	29.5717	0.214544	0.431299	0.497438	0.618881	0.916356	Same	1.72347	2.08824
Agfg1	2115.79	0.216321	0.147775	1.46385	0.143234	0.611358	Same	123.954	149.308
Slc19a3	2.73057	1.43963	1.60996	0.894201	0.371214	NA	Same	0.0833258	0.244439
Krtap28-13	0	NA	NA	NA	NA	NA	Same	0	0
Ccl20	0.684598	2.24355	3.15695	0.710671	0.477288	NA	Same	0	0.0748386
Daw1	372.707	-0.0579129	0.16915	-0.342377	0.732067	0.947265	Same	24.3247	24.4575
Sphkap	2214.22	-0.098712	0.229143	-0.430788	0.666622	0.931654	Same	148.248	143.293
Pid1	17.1897	-0.091995	0.503487	-0.182716	0.855021	0.971992	Same	1.1323	1.12211
Mir6353	0.373944	-2.6366	3.17648	-0.830038	0.406517	NA	Same	0.0642549	0
Dner	11.4786	0.177261	0.570616	0.310648	0.756068	NA	Same	0.697631	0.807626
Mir5126	0	NA	NA	NA	NA	NA	Same	0	0
Trip12	14760.3	0.0185344	0.226181	0.081945	0.93469	0.988462	Same	945.463	986.957
Fbxo36	1270.04	-0.212084	0.180714	-1.17359	0.24056	0.714903	Same	87.993	79.7483
Slc16a14	25.658	0.279794	0.553641	0.50537	0.613299	0.915025	Same	1.47684	1.84228
Gm39669	0.746718	2.35059	2.44546	0.961207	0.336448	NA	Same	0	0.0823891
Gm15433	0	NA	NA	NA	NA	NA	Same	0	0
A530032D15Rik	2.71928	-1.08532	1.52029	-0.713894	0.475293	NA	Same	0.249978	0.124923
A530040E14Rik	0.954118	-3.40002	2.21884	-1.53234	0.125438	NA	Same	0.150366	0.00714743
Gm35498	0.190995	-0.909807	3.22593	-0.28203	0.777921	NA	Same	0.0196768	0.00714743
Gm38510	0.168265	0.292425	3.22593	0.0906483	0.927772	NA	Same	0	0.0190231
LOC102638435	0.07253	-0.188467	3.22593	-0.0584226	0.953412	NA	Same	0	0.00820905
Gm7609	1.06217	0.968473	2.0755	0.466622	0.64077	NA	Same	0.0416629	0.0892376
C130026I21Rik	0.641337	-0.196757	2.59398	-0.0758513	0.939537	NA	Same	0.0437131	0.0401713
LOC108167347	0	NA	NA	NA	NA	NA	Same	0	0
LOC101055758	0.215872	0.292425	3.22593	0.0906483	0.927772	NA	Same	0	0.0237532
LOC105243968	0.40437	0.258626	2.91865	0.0886115	0.929391	NA	Same	0.0208315	0.0296514
Gm2666	0.0855747	-0.188467	3.22593	-0.0584226	0.953412	NA	Same	0	0.00935483
Gm2427	2.21936	2.3552	1.61474	1.45856	0.144685	NA	Same	0.0428366	0.220161
Sp110	2.80877	-0.577901	1.15821	-0.498962	0.617806	NA	Same	0.221959	0.154233
Sp140	6.67168	0.589276	0.742834	0.79328	0.427615	NA	Same	0.338345	0.514901
LOC102634459	0.34398	-1.6309	3.03006	-0.53824	0.590412	NA	Same	0.0422498	0.00935483
Sp100	13.9195	-0.361134	0.740959	-0.487388	0.625984	0.918237	Same	1.05428	0.836713
A630001G21Rik	4.36979	-0.808938	0.853824	-0.94743	0.34342	NA	Same	0.380019	0.224291
Mir8096	0.0660274	-0.188467	3.22593	-0.0584226	0.953412	NA	Same	0	0.00714743
9930111H07Rik	18.2418	0.30407	0.407706	0.745807	0.455784	0.854847	Same	1.02887	1.31795
Cab39	1596.03	0.112894	0.123559	0.913684	0.360883	0.805421	Same	97.6802	109.703
Itm2c	1231.56	-0.196729	0.140795	-1.39727	0.162333	0.636795	Same	85.1065	77.7031
Gm32302	1.11851	2.97128	1.93678	1.53413	0.124997	NA	Same	0	0.123856
4933407L21Rik	21.9103	-0.425658	0.400452	-1.06294	0.287807	0.75858	Same	1.65746	1.27661
Gpr55	155.01	0.0218604	0.267269	0.0817916	0.934812	0.988462	Same	9.94154	10.4376
Gm41905	0.563799	1.94337	3.02214	0.643044	0.520196	NA	Same	0	0.0618013
Spata3	7103.37	0.07219	0.145905	0.494775	0.620759	0.916994	Same	438.722	483.362
2810459M11Rik	5.71789	-0.777606	0.63938	-1.21619	0.223913	NA	Same	0.480107	0.298127
Psmd1	1190.76	-0.163342	0.129168	-1.26457	0.206026	0.683559	Same	81.204	75.7251
Htr2b	6.56667	-0.341554	0.774056	-0.441252	0.659031	NA	Same	0.481139	0.399965
Armc9	942.993	-0.328855	0.146107	-2.25079	0.0243991	0.333666	Same	68.7447	57.0159
LOC108167633	7.2191	0.593344	0.822755	0.721167	0.470807	NA	Same	0.355415	0.557316
Gm16341	1.26807	-0.233854	2.01937	-0.115805	0.907807	NA	Same	0.085376	0.0794688
Gm28626	0	NA	NA	NA	NA	NA	Same	0	0
B3gnt7	5.91692	0.226525	0.767319	0.295216	0.767829	NA	Same	0.341801	0.41862
Ncl	2123.72	0.0587804	0.128388	0.457834	0.647072	0.926365	Same	133.076	144.142
Snora75	0.714611	1.30034	2.07202	0.627572	0.530285	NA	Same	0.0196768	0.0662044
Gm24148	0.74051	2.35832	1.95545	1.20603	0.227807	NA	Same	0	0.0827207
Snord82	0.14506	0.292425	3.22593	0.0906483	0.927772	NA	Same	0	0.0164181
C130036L24Rik	10.9985	-0.641669	0.601377	-1.067	0.285972	NA	Same	0.908545	0.599988
Nmur1	94.7518	0.0650468	0.349372	0.186182	0.852302	0.971543	Same	5.8838	6.45604
1700019O17Rik	2514.82	-0.0229732	0.111066	-0.206843	0.836132	0.969453	Same	162.12	166.786
Gm32700	8.25636	0.551396	0.786875	0.700742	0.483464	NA	Same	0.425154	0.637519
Gm32758	7.4674	0.627889	0.670622	0.936279	0.349129	NA	Same	0.355636	0.579244
Gm41907	36.9432	-0.035284	0.293506	-0.120216	0.904312	0.982271	Same	2.39224	2.43995
Ptma	822.317	-0.00487778	0.137794	-0.035399	0.971762	0.995066	Same	52.8109	54.8455
Pde6d	1333.52	-0.313678	0.12207	-2.56967	0.0101797	0.226558	Same	96.3159	81.0641
Cops7b	272.465	-0.307068	0.150736	-2.03713	0.0416369	0.399006	Same	19.6305	16.5922
Gm41908	0.895513	0.630063	2.15495	0.29238	0.769996	NA	Same	0.0437131	0.0672625
Nppc	2.95087	-0.752863	1.04995	-0.717044	0.473347	NA	Same	0.251807	0.153282
Dis3l2	512.724	-0.0266558	0.134379	-0.198364	0.842761	0.970642	Same	33.1352	33.9056
Gm41909	15.1762	-0.561955	0.467173	-1.20288	0.229022	0.704844	Same	1.21622	0.847064
Gm28375	17.6706	0.560878	0.397383	1.41143	0.158119	0.631456	Same	0.881544	1.35136
Gm41910	54.9242	0.37605	0.263374	1.42782	0.153345	0.625561	Same	2.9794	4.03147
Gm29371	30.6531	0.397231	0.379224	1.04748	0.294878	0.764084	Same	1.68554	2.26173
Alppl2	47.2756	-0.0128177	0.296197	-0.0432742	0.965483	0.99338	Same	3.05028	3.13634
Alpi	26.3226	-0.0556438	0.418147	-0.133072	0.894136	0.979384	Same	1.75153	1.73424
Akp3	15.4236	0.119857	0.570383	0.210134	0.833563	0.96937	Same	0.922253	1.06494
Ecel1	52.7175	0.0755128	0.254656	0.296528	0.766827	0.955803	Same	3.2821	3.58183
Gm33292	7.31542	-0.33447	0.717499	-0.466161	0.6411	NA	Same	0.535145	0.441146
Prss56	432.322	-0.327115	0.163132	-2.00522	0.0449397	0.411558	Same	31.3173	26.1741
Chrnd	2.07553	-1.09209	1.45148	-0.752399	0.451811	NA	Same	0.19017	0.0954147
Chrng	0.936569	-1.98847	1.84635	-1.07698	0.281491	NA	Same	0.106227	0.0309007
Eif4e2	3245.85	-0.0562464	0.0873965	-0.643577	0.519849	0.881939	Same	213.106	213.126
Efhd1	5420.96	-0.0493671	0.109186	-0.45214	0.651168	0.927781	Same	354.36	356.388
Gm41911	11.3536	-0.702044	0.50776	-1.38263	0.166779	NA	Same	0.941699	0.60963
Gigyf2	1681.49	0.0508504	0.141831	0.358529	0.719947	0.943604	Same	106.182	113.678
Kcnj13	3.94104	0.476566	0.941324	0.506272	0.612666	NA	Same	0.20663	0.296651
3110079O15Rik	0.0660274	-0.188467	3.22593	-0.0584226	0.953412	NA	Same	0	0.00714743
Ngef	24.3365	-0.58379	0.346976	-1.68251	0.0924702	0.533187	Same	1.93838	1.36089
LOC108167634	20.1351	0.0262255	0.447317	0.0586284	0.953248	0.991501	Same	1.2717	1.35147
Neu2	9.21328	-0.254215	0.601496	-0.422638	0.672559	NA	Same	0.643554	0.568295
Inpp5d	265.997	-0.248206	0.177948	-1.39482	0.163069	0.638177	Same	18.8526	16.5074
Gm33470	2.46812	-0.70502	1.08211	-0.651523	0.514709	NA	Same	0.208204	0.129152
Gm33517	1.13355	2.93963	1.84925	1.58963	0.111917	NA	Same	0	0.125616
Atg16l1	150.803	-0.112697	0.160804	-0.700834	0.483407	0.866767	Same	10.1429	9.74958
Scarna6	1.1919	-0.137674	1.9744	-0.0697298	0.944409	NA	Same	0.0856732	0.0775608
Sag	126.537	0.4116	0.19936	2.0646	0.0389604	0.389391	Same	6.74471	9.38567
Gm38609	34.8777	-0.631233	0.277188	-2.27727	0.0227701	0.325671	Same	2.83899	1.90471
Dgkd	3516.35	-0.280232	0.148942	-1.88149	0.0599053	0.4527	Same	252.749	215.785
Gm19582	1.02975	2.84067	1.75794	1.61591	0.106114	NA	Same	0	0.113655
Usp40	326.465	-0.0626653	0.18383	-0.340888	0.733188	0.947346	Same	21.5974	21.3918
Ugt1a10	0	NA	NA	NA	NA	NA	Same	0	0
Ugt1a9	0	NA	NA	NA	NA	NA	Same	0	0
Ugt1a7c	64.9398	0.454376	0.379176	1.19833	0.23079	0.706283	Same	3.41105	4.84682
Ugt1a6b	16.5233	-0.866705	0.753188	-1.15072	0.249849	0.725039	Same	1.44892	0.818848
Ugt1a6a	139.995	0.0911738	0.349194	0.261098	0.794017	0.963739	Same	8.60332	9.61051
Ugt1a5	0.321826	-1.61072	3.22336	-0.499703	0.617284	NA	Same	0.0428366	0.00820905
Ugt1a2	2.25302	0.0344066	1.25827	0.0273443	0.978185	NA	Same	0.146445	0.152281
Dnajb3	14151.2	-0.0298487	0.175431	-0.170145	0.864896	0.973987	Same	912.377	936.116
Ugt1a1	5.69783	1.36139	0.803405	1.69452	0.0901663	NA	Same	0.186934	0.503959
Mroh2a	5071.16	-0.00527513	0.155872	-0.0338427	0.973003	0.995066	Same	327.957	337.575
Hjurp	1318.85	-0.0279508	0.159461	-0.175282	0.860858	0.973624	Same	85.7172	87.3661
Trpm8	146.28	0.236024	0.166764	1.41532	0.156976	0.630253	Same	8.43573	10.3689
Spp2	0.981418	-4.01384	2.81583	-1.42546	0.154026	NA	Same	0.152996	0
Gm29538	2.75714	-0.682707	0.877834	-0.777718	0.436736	NA	Same	0.230647	0.146888
Gm28888	31.4747	0.149453	0.29795	0.501603	0.615947	0.915391	Same	1.89563	2.18231
Glrp1	61.2331	0.100423	0.332964	0.301603	0.762955	0.95506	Same	3.75037	4.19407
Gm19589	218.487	0.211825	0.29559	0.716618	0.47361	0.862866	Same	12.7915	15.4765
Gm41912	0.07253	-0.188467	3.22593	-0.0584226	0.953412	NA	Same	0	0.00820905
Arl4c	216.867	0.112583	0.148339	0.758961	0.447876	0.851186	Same	13.2519	14.9107
Platr5	2.86159	-0.0677319	1.16999	-0.0578912	0.953835	NA	Same	0.185502	0.18959
Gm34194	55.6894	0.221198	0.325349	0.679879	0.496581	0.872326	Same	3.27608	3.93078
1700067G17Rik	186.396	0.188911	0.183212	1.0311	0.302492	0.767427	Same	11.0131	13.1047
Sh3bp4	132.596	0.0500329	0.157883	0.316899	0.751321	0.951932	Same	8.32352	8.96091
Gm34331	0.453881	-0.737084	2.83845	-0.259678	0.795112	NA	Same	0.0428366	0.0225039
C030007H22Rik	0.0942738	-0.188467	3.22593	-0.0584226	0.953412	NA	Same	0	0.0106083
Gm41913	39.5321	0.468566	0.340909	1.37446	0.169299	0.646614	Same	2.04689	2.97005
Agap1	554.133	-0.120537	0.136522	-0.882912	0.377284	0.815191	Same	37.4595	35.7169
Gm28499	1.15038	3.00605	1.94985	1.54169	0.123149	NA	Same	0	0.128692
Gm41914	0.499327	-2.25451	2.66936	-0.844586	0.398342	NA	Same	0.0651314	0.0106083
4933400F21Rik	592.193	0.406555	0.148633	2.7353	0.00623241	0.181419	Same	31.8346	43.7619
Gbx2	0.455981	-0.733642	2.83357	-0.258911	0.795704	NA	Same	0.0393536	0.0227098
LOC102637806	0	NA	NA	NA	NA	NA	Same	0	0
Asb18	11.1035	1.3232	0.54531	2.4265	0.0152451	NA	Same	0.372436	0.974349
Gm41915	0.438483	-1.13199	3.22324	-0.351196	0.725441	NA	Same	0.0393536	0.0212165
Gm34616	0.07253	-0.188467	3.22593	-0.0584226	0.953412	NA	Same	0	0.00820905
Iqca	326.073	-0.22589	0.199184	-1.13408	0.256762	0.731934	Same	22.7508	20.3692
4930434B07Rik	62.7493	0.256367	0.250109	1.02502	0.305354	0.768721	Same	3.60143	4.47823
Ackr3	53.3967	0.276747	0.306427	0.903141	0.366451	0.808539	Same	3.04048	3.83326
Gm34930	0	NA	NA	NA	NA	NA	Same	0	0
LOC102638195	13.9627	0.370378	0.478781	0.773586	0.439175	0.846774	Same	0.756209	1.02304
Gm34992	1.13393	0.332684	1.84172	0.180638	0.856652	NA	Same	0.063668	0.0830459
Gm28722	0.249296	-2.09162	3.22336	-0.648893	0.516407	NA	Same	0.0428366	0
Gm35048	2.06374	0.591201	1.47008	0.402154	0.68757	NA	Same	0.098384	0.16016
LOC108167648	1.52314	3.40423	1.85844	1.83177	0.0669864	NA	Same	0	0.169254
Gm41917	10.9313	-1.16605	0.543121	-2.14694	0.0317982	NA	Same	1.04589	0.4817
Gm35192	11.5665	-0.0381104	0.529917	-0.0719176	0.942667	NA	Same	0.761174	0.755727
Cops8	910.281	-0.232714	0.120296	-1.93452	0.0530493	0.436134	Same	63.952	56.7167
Gm35242	7.58017	0.554497	0.796126	0.696494	0.48612	NA	Same	0.371003	0.581722
Gm9991	0	NA	NA	NA	NA	NA	Same	0	0
Gm35332	0	NA	NA	NA	NA	NA	Same	0	0
Gm41918	73.7692	0.449676	0.311153	1.44519	0.148403	0.617365	Same	3.86852	5.50246
Col6a3	102.287	0.123475	0.318154	0.3881	0.697942	0.939738	Same	6.32739	7.05588
Gm35381	1.42646	1.53843	1.77954	0.864514	0.387305	NA	Same	0.0437131	0.126587
Mlph	25.4556	-0.70308	0.439538	-1.59959	0.10969	0.567579	Same	2.15339	1.35135
Prlh	0.365571	1.36191	3.19049	0.426867	0.669476	NA	Same	0	0.0414569
Rab17	2.75096	0.134515	1.20723	0.111425	0.91128	NA	Same	0.171049	0.189171
Lrrfip1	30.144	0.0279716	0.381802	0.0732619	0.941598	0.989302	Same	1.92462	2.03277
Rbm44	1816.94	-0.183664	0.225619	-0.814048	0.415617	0.837652	Same	125.791	114.771
Ramp1	19.8288	0.149846	0.477607	0.313742	0.753717	0.952739	Same	1.18161	1.37152
Ube2f	1001.97	-0.103411	0.16851	-0.613681	0.539426	0.889021	Same	66.687	64.8562
Scly	521.739	-0.351445	0.213354	-1.64724	0.0995093	0.549781	Same	38.2147	31.2462
Espnl	20.6959	-0.377248	0.493668	-0.764173	0.444764	0.849871	Same	1.56594	1.23106
Klhl30	6.50423	-1.77097	0.700254	-2.52904	0.0114374	NA	Same	0.729901	0.218368
Fam132b	19.7309	0.215317	0.597544	0.360337	0.718595	0.943355	Same	1.16992	1.39073
Ilkap	180.273	-0.2739	0.221164	-1.23845	0.21555	0.693775	Same	12.8765	11.1097
1700020N18Rik	460.765	-0.033759	0.181834	-0.185658	0.852713	0.971543	Same	29.8221	30.4237
Hes6	69.2828	0.0606097	0.269412	0.22497	0.822002	0.967862	Same	4.33764	4.70825
Per2	108.515	-0.0654423	0.265999	-0.246025	0.805663	0.965693	Same	7.15254	7.10647
Gm35591	14.6035	-0.229449	0.483488	-0.474571	0.635093	0.921751	Same	1.03152	0.910064
Gm28382	0.857349	2.57908	2.40082	1.07425	0.282712	NA	Same	0	0.0966371
Traf3ip1	1536.94	-0.324045	0.197197	-1.64325	0.100331	0.550074	Same	112.031	93.314
Asb1	1973.98	-0.315469	0.164925	-1.91281	0.0557728	0.442647	Same	143.149	120.043
Gm28380	0.508913	1.80865	2.68587	0.673396	0.500696	NA	Same	0	0.0570011
Twist2	3.09838	-1.56581	1.41604	-1.10577	0.268827	NA	Same	0.324066	0.11314
LOC108167658	16.1834	-0.332978	0.493472	-0.674765	0.499825	0.873833	Same	1.19167	0.983091
LOC108167833	0.132055	0.292425	3.22593	0.0906483	0.927772	NA	Same	0	0.0142949
Hdac4	367.458	-0.184218	0.151526	-1.21575	0.22408	0.700111	Same	25.4538	23.26
LOC108167659	7.19626	-0.0143301	0.754627	-0.0189896	0.984849	NA	Same	0.464519	0.477832
Gm35992	0.249296	-2.09162	3.22336	-0.648893	0.516407	NA	Same	0.0428366	0
Ndufa10	432.654	-0.167178	0.1544	-1.08276	0.278914	0.752118	Same	29.5413	27.5541
Mir6900	0.147981	0.292425	3.22593	0.0906483	0.927772	NA	Same	0	0.0168298
Olfr1416	0	NA	NA	NA	NA	NA	Same	0	0
Olfr1415	0	NA	NA	NA	NA	NA	Same	0	0
Olfr1414	0	NA	NA	NA	NA	NA	Same	0	0
Olfr1413	20.6955	0.195341	0.381522	0.512004	0.608648	0.913544	Same	1.21032	1.45568
Olfr1412	0	NA	NA	NA	NA	NA	Same	0	0
Olfr1411	0.498592	-3.04975	3.14798	-0.968797	0.332647	NA	Same	0.0856732	0
Olfr1410	0	NA	NA	NA	NA	NA	Same	0	0
Olfr12	0	NA	NA	NA	NA	NA	Same	0	0
Myeov2	474.155	-0.0582957	0.257419	-0.226462	0.820842	0.967862	Same	30.8252	31.1319
Otos	0.393133	1.45217	2.90521	0.49985	0.617181	NA	Same	0	0.0437204
Gm29483	3.92851	-1.12168	0.878334	-1.27705	0.201584	NA	Same	0.37566	0.179315
Gm36102	67.9573	-0.0816392	0.271717	-0.300457	0.763828	0.955465	Same	4.48401	4.42894
Gpc1	354.253	-0.555527	0.165861	-3.34934	0.00081003	0.0676797	Same	27.9813	19.9155
Mir149	0	NA	NA	NA	NA	NA	Same	0	0
Ankmy1	1176.09	-0.100307	0.160098	-0.626535	0.530964	0.885606	Same	78.763	76.1286
Gm36184	837.303	0.120128	0.130906	0.917665	0.358795	0.804732	Same	50.9921	57.6248
Dusp28	79.8937	-0.110345	0.236543	-0.46649	0.640865	0.923232	Same	5.35889	5.15578
5033417F24Rik	68.4787	0.530107	0.306286	1.73076	0.0834951	0.513449	Same	3.48304	5.21681
Rnpepl1	1688.73	-0.0626904	0.149797	-0.418502	0.67558	0.934065	Same	110.934	110.794
9430060I03Rik	5.40651	0.858027	0.783683	1.09486	0.273576	NA	Same	0.227732	0.437492
Capn10	623.492	-0.290988	0.112331	-2.59044	0.00958533	0.221883	Same	44.7448	38.1625
Gpr35	39.5679	0.15084	0.36112	0.417699	0.676167	0.934345	Same	2.36932	2.7549
Gm36424	13.6793	0.85081	0.533251	1.59551	0.110597	0.569362	Same	0.594744	1.10655
Aqp12	5.09967	-0.235203	0.923461	-0.254698	0.798957	NA	Same	0.349257	0.319971
Kif1a	586.813	-0.219787	0.142128	-1.5464	0.122009	0.583729	Same	41.146	36.7004
Gm36472	7.54036	0.269927	0.632859	0.42652	0.669729	NA	Same	0.438322	0.538902
Agxt	1.87484	-1.93951	1.99043	-0.974416	0.32985	NA	Same	0.21139	0.0589043
2310007B03Rik	0.860482	0.522193	2.4483	0.213288	0.831102	NA	Same	0.0416629	0.0661862
Crocc2	12.127	-0.985638	0.511884	-1.92551	0.0541657	0.438704	Same	1.11982	0.579966
Sned1	237.841	-0.199395	0.290733	-0.685837	0.492816	0.870883	Same	16.8115	14.9784
Mir6901	0.124968	-1.3907	3.22593	-0.431101	0.666395	NA	Same	0.0196768	0
Mterf4	328.686	-0.154139	0.183824	-0.838516	0.401741	0.831367	Same	22.2858	20.9792
Gm28535	26.4369	0.770231	0.388727	1.98142	0.0475442	0.421418	Same	1.19732	2.10962
Pask	2672.8	-0.567471	0.219494	-2.58536	0.00972782	0.222479	Same	213.286	149.107
Ppp1r7	933.113	0.0306074	0.117302	0.260928	0.794148	0.963773	Same	58.8894	62.7981
Mir6902	0.140018	0.292425	3.22593	0.0906483	0.927772	NA	Same	0	0.0155623
Mir6345	0.357232	-1.61072	3.22336	-0.499703	0.617284	NA	Same	0.0428366	0.0118766
Ano7	6.82446	0.593512	0.714171	0.831051	0.405945	NA	Same	0.344149	0.526099
Hdlbp	11267.8	-0.164945	0.174897	-0.943097	0.345631	0.795963	Same	773.666	715.085
Sept2	2120.35	0.330908	0.121952	2.71343	0.00665899	0.186032	Same	117.869	154.001
Farp2	52.4622	0.21408	0.335273	0.638525	0.523132	0.883118	Same	3.08022	3.71469
Gm41920	0.394356	-1.12983	3.22336	-0.350514	0.725953	NA	Same	0.0428366	0.0164181
Stk25	3408.41	-0.245858	0.0911535	-2.69718	0.00699289	0.191651	Same	240.564	211.65
Bok	79.4931	-0.335579	0.287048	-1.16907	0.242376	0.716949	Same	5.80131	4.80812
Thap4	2552.47	-0.215188	0.108369	-1.98569	0.0470674	0.420431	Same	177.89	159.881
Atg4b	517.373	-0.193599	0.161024	-1.2023	0.229249	0.704844	Same	35.6964	32.6358
Dtymk	719.78	-0.135009	0.164646	-0.819999	0.412217	0.835902	Same	48.35	46.1837
Ing5	292.897	0.019728	0.153432	0.128578	0.897692	0.979997	Same	18.5373	19.6334
D2hgdh	106.083	0.148363	0.240521	0.616841	0.53734	0.88832	Same	6.40402	7.38045
Gal3st2	3.49514	1.12748	1.27921	0.881388	0.378108	NA	Same	0.12678	0.296176
Gm30204	0	NA	NA	NA	NA	NA	Same	0	0
Gm9994	0.07253	-0.188467	3.22593	-0.0584226	0.953412	NA	Same	0	0.00820905
Gm7889	0.901591	-0.158686	2.10671	-0.0753238	0.939957	NA	Same	0.0646931	0.0580809
Gm6086	0.147981	0.292425	3.22593	0.0906483	0.927772	NA	Same	0	0.0168298
Neu4	0.56081	-3.2041	3.1392	-1.02067	0.30741	NA	Same	0.0874262	0
Pdcd1	1.46963	-3.50288	2.30158	-1.52195	0.128022	NA	Same	0.208315	0.0142949
Fam174a	460.976	-0.0264817	0.173537	-0.1526	0.878714	0.976911	Same	29.7286	30.4745
St8sia4	6.68451	-1.08998	0.894271	-1.21885	0.222902	NA	Same	0.626034	0.312214
Gm30431	0	NA	NA	NA	NA	NA	Same	0	0
4930598F16Rik	16.8389	0.733722	0.438406	1.67361	0.0942067	0.537667	Same	0.771366	1.33982
1700063A18Rik	2.17953	-1.17979	1.22979	-0.959344	0.337386	NA	Same	0.210403	0.0990224
Gm29601	109.675	0.461639	0.262795	1.75665	0.078978	0.500369	Same	5.70805	8.20393
Gm30490	2.76404	-0.790049	1.11503	-0.708543	0.478608	NA	Same	0.234161	0.14352
4930533P14Rik	0.412574	-1.19058	3.2199	-0.369758	0.711563	NA	Same	0.0416629	0.0164181
Slco4c1	2.74686	-0.878054	1.14475	-0.767028	0.443065	NA	Same	0.252363	0.135481
Panct2	0	NA	NA	NA	NA	NA	Same	0	0
Slco6b1	475.891	0.219532	0.248063	0.884988	0.376163	0.814073	Same	27.8556	33.6012
Slco6c1	1188.39	0.224139	0.221324	1.01272	0.311194	0.773155	Same	69.3553	84.0274
Gm7133	133.608	0.284008	0.254226	1.11715	0.263931	0.737477	Same	7.60935	9.55787
Gm7135	321.216	0.303603	0.236034	1.28627	0.198349	0.674742	Same	18.0606	23.1604
LOC105246668	4.67022	0.951469	0.7919	1.2015	0.229557	NA	Same	0.189861	0.385772
D1Ertd622e	191.405	0.25837	0.217513	1.18784	0.234898	0.708358	Same	10.9966	13.6693
Ppip5k2	586.694	0.0971236	0.251252	0.386558	0.699083	0.940087	Same	36.5384	40.1047
Gin1	215.726	0.00226709	0.280101	0.00809384	0.993542	0.998562	Same	13.794	14.3839
Pam	294.996	-0.205361	0.163754	-1.25408	0.209812	0.687499	Same	20.6281	18.5222
Gm31771	1.37884	-0.431192	1.32226	-0.326102	0.744347	NA	Same	0.104485	0.0801998
B230216N24Rik	1.29507	-2.29609	2.10826	-1.08909	0.276114	NA	Same	0.160897	0.0336596
1810006J02Rik	1.94429	2.11151	1.55933	1.35411	0.175701	NA	Same	0.0393536	0.189179
Gm29461	0.610723	2.09297	2.54527	0.822297	0.410908	NA	Same	0	0.0683476
Slco6d1	610.483	0.26146	0.181664	1.43925	0.15008	0.620387	Same	35.0459	43.5221
Gm7967	4.89185	1.02577	1.01489	1.01072	0.312151	NA	Same	0.187224	0.411989
Cntnap5b	466.971	0.123503	0.23653	0.522147	0.601568	0.911618	Same	28.3491	32.2779
Gm41923	25.8812	0.10444	0.561154	0.186116	0.852353	0.971543	Same	1.5855	1.7858
Gm20268	154.438	0.137247	0.181475	0.756286	0.449478	0.852207	Same	9.29377	10.6864
Gm31973	26.5607	0.34102	0.382197	0.892262	0.372253	0.811745	Same	1.47369	1.93498
Gm41924	0	NA	NA	NA	NA	NA	Same	0	0
Cdh20	34.4732	0.309445	0.393883	0.785627	0.432086	0.845141	Same	1.96598	2.4833
Gm41925	0	NA	NA	NA	NA	NA	Same	0	0
Gm29012	0	NA	NA	NA	NA	NA	Same	0	0
Rnf152	21.3513	0.843511	0.443344	1.90261	0.0570917	0.445795	Same	0.927246	1.73556
Gm17634	0.673857	2.24328	2.19125	1.02374	0.305956	NA	Same	0	0.0743398
Gm28403	7.0479	0.814653	0.70581	1.15421	0.248414	NA	Same	0.30413	0.56594
Pign	300.251	0.152944	0.170396	0.89758	0.36941	0.809492	Same	18.1475	20.8616
2310035C23Rik	221.702	-0.0662638	0.223223	-0.29685	0.766581	0.955768	Same	14.7522	14.496
Tnfrsf11a	6.08418	1.45475	0.91538	1.58923	0.112008	NA	Same	0.193344	0.542043
Gm41926	17.0085	-0.596625	0.451028	-1.32281	0.185898	0.660242	Same	1.3551	0.935149
Gm41927	10.9474	0.314412	0.555839	0.565653	0.57163	NA	Same	0.62425	0.796187
Gm7160	3.87985	-0.612334	0.937699	-0.653018	0.513745	NA	Same	0.320093	0.212337
Zcchc2	3034.56	-0.116916	0.187089	-0.624921	0.532023	0.885897	Same	205.248	195.388
Gm26509	0.8322	-1.18222	2.38104	-0.496515	0.619531	NA	Same	0.0856732	0.0376346
Gm20753	51.4972	-0.590764	0.296223	-1.99432	0.0461168	0.416181	Same	4.15079	2.85839
Phlpp1	4367	-0.0783647	0.124079	-0.631572	0.527666	0.884709	Same	289.542	284.522
Gm41928	0.899185	0.633511	2.45912	0.257617	0.796703	NA	Same	0.0416629	0.0707969
Bcl2	14.5368	0.16658	0.571545	0.291455	0.770703	0.956359	Same	0.88409	1.01149
Mir3473f	0	NA	NA	NA	NA	NA	Same	0	0
Gm37053	0.842563	0.51698	2.19072	0.235987	0.813443	NA	Same	0.0416629	0.0642459
Kdsr	69.2909	0.306252	0.28344	1.08048	0.279928	0.752457	Same	3.90955	5.02305
Vps4b	361.551	-0.0138935	0.201746	-0.0688664	0.945096	0.990181	Same	23.3988	24.0201
Serpinb5	0.29012	1.0498	3.20662	0.327386	0.743376	NA	Same	0	0.0328362
Serpinb12	0.243679	0.825325	3.2167	0.256575	0.797507	NA	Same	0	0.0269187
Serpinb13	0.267514	-2.15237	3.21991	-0.668457	0.503842	NA	Same	0.0416629	0
Serpinb3a	0.188548	0.292425	3.22593	0.0906483	0.927772	NA	Same	0	0.0212165
Serpinb3d	0	NA	NA	NA	NA	NA	Same	0	0
Serpinb3b	0	NA	NA	NA	NA	NA	Same	0	0
Serpinb3c	0	NA	NA	NA	NA	NA	Same	0	0
Serpinb11	0.0942738	-0.188467	3.22593	-0.0584226	0.953412	NA	Same	0	0.0106083
Serpinb7	2.26969	1.065	1.52383	0.698896	0.484617	NA	Same	0.0874262	0.191983
Serpinb2	5.13887	1.63638	0.875793	1.86845	0.061699	NA	Same	0.14571	0.467016
Serpinb10	1.7487	-0.242814	1.42636	-0.170234	0.864826	NA	Same	0.125903	0.107054
Serpinb8	2.14181	1.09012	1.63176	0.668061	0.504095	NA	Same	0.0787072	0.183102
Gm15389	20.1124	-0.655422	0.537883	-1.21852	0.223026	0.699401	Same	1.64249	1.09429
D830032E09Rik	2.31081	1.71603	1.37852	1.24483	0.213195	NA	Same	0.0613397	0.211375
Gm28282	5.58356	-0.311119	0.854268	-0.364193	0.715714	NA	Same	0.406525	0.33552
Gm41929	10.3044	-0.180272	0.732169	-0.246216	0.805515	NA	Same	0.698067	0.652619
Cdh7	0.293041	1.06075	3.20608	0.330855	0.740754	NA	Same	0	0.0332479
Gm41930	109.418	-0.0386032	0.265357	-0.145477	0.884335	0.977876	Same	7.06404	7.23107
Cdh19	0.360932	1.30125	3.19361	0.407454	0.683674	NA	Same	0	0.0401713
LOC102635409	8.52599	0.0463236	0.761766	0.0608108	0.95151	NA	Same	0.530161	0.574112
Dsel	36.4495	0.687912	0.553983	1.24176	0.214327	0.692814	Same	1.76664	2.87112
Gm32810	0.707624	2.27392	2.17459	1.04568	0.29571	NA	Same	0	0.0779743
Gm41931	0	NA	NA	NA	NA	NA	Same	0	0
Gm41932	0	NA	NA	NA	NA	NA	Same	0	0
LOC108167836	0	NA	NA	NA	NA	NA	Same	0	0
Gm32985	1.15908	2.07978	1.75465	1.1853	0.2359	NA	Same	0.0214183	0.114857
Gm41933	0.292913	-0.428916	3.19932	-0.134065	0.893351	NA	Same	0.0214183	0.0190231
Gm33042	0.577306	0.942246	2.64809	0.355821	0.721975	NA	Same	0.0214183	0.0498062
LOC108167704	0	NA	NA	NA	NA	NA	Same	0	0
Cntnap5a	49.8539	0.31256	0.35154	0.889115	0.373941	0.812495	Same	2.76894	3.61288
LOC108167601	0	NA	NA	NA	NA	NA	Same	0	0
B020011L13Rik	0	NA	NA	NA	NA	NA	Same	0	0
Tsn	611.745	0.0261497	0.124703	0.209697	0.833904	0.969453	Same	38.7386	41.1331
Nifk	342.776	-0.145756	0.193642	-0.752708	0.451625	0.852938	Same	23.1564	21.8987
Gm28867	0.14506	0.292425	3.22593	0.0906483	0.927772	NA	Same	0	0.0164181
Clasp1	1452.63	0.024107	0.152396	0.158187	0.87431	0.976061	Same	92.5419	97.3858
2900060B14Rik	0.932313	-1.06027	2.07466	-0.511055	0.609313	NA	Same	0.085376	0.0434445
Tfcp2l1	227.083	0.1638	0.174815	0.936988	0.348765	0.797592	Same	13.6216	15.8524
Gli2	27.9762	-0.0609959	0.427895	-0.142549	0.886647	0.978319	Same	1.87134	1.83434
Mir6346	0	NA	NA	NA	NA	NA	Same	0	0
Gm41934	32.3594	0.786718	0.413976	1.9004	0.057381	0.446555	Same	1.46452	2.59773
LOC108167707	15.6349	-0.166398	0.532987	-0.312199	0.754889	0.952739	Same	1.06984	0.991407
Gm33388	31.5028	0.553443	0.5664	0.977125	0.328507	0.785047	Same	1.57466	2.40834
Inhbb	477.096	-0.184862	0.203716	-0.907448	0.36417	0.807345	Same	33.1089	30.1637
Gm41935	0.657132	2.18581	2.50686	0.871932	0.383245	NA	Same	0	0.0735577
Gm33490	20.6008	0.163151	0.408832	0.399065	0.689845	0.938154	Same	1.23917	1.43331
Gm33575	9.97901	-0.00763153	0.523073	-0.0145898	0.988359	NA	Same	0.649014	0.664107
LOC108167708	100.588	0.472802	0.253287	1.86667	0.0619482	0.457712	Same	5.23021	7.57138
Ralb	346.985	0.0979162	0.158284	0.61861	0.536173	0.88776	Same	21.3498	23.81
Tmem185b	242.731	0.0135648	0.161404	0.0840428	0.933022	0.987945	Same	15.4684	16.2711
3830432H09Rik	2.84652	-0.508969	1.17271	-0.434012	0.664279	NA	Same	0.230945	0.161365
Epb41l5	708.365	-0.129407	0.14137	-0.91538	0.359992	0.805421	Same	47.914	45.5496
Ptpn4	963.358	0.35468	0.191591	1.85123	0.0641364	0.464057	Same	53.2012	70.271
Gm28209	19.4673	0.416261	0.37762	1.10233	0.270319	0.743768	Same	1.04736	1.438
Tmem177	357.542	0.025263	0.149924	0.168506	0.866185	0.974054	Same	22.6493	23.9976
Cfap221	438.247	0.112511	0.16217	0.693788	0.487815	0.868396	Same	26.6101	30.1035
Gm33817	15.2015	0.756369	0.585866	1.29103	0.196694	0.672896	Same	0.679702	1.21638
Sctr	13.0206	-0.00246762	0.611829	-0.00403318	0.996782	0.999272	Same	0.853085	0.874382
Gm33764	67.3401	-0.752249	0.223885	-3.35998	0.000779483	0.0669597	Same	5.69257	3.51301
Gm41936	0.254575	0.785042	3.218	0.243953	0.807267	NA	Same	0	0.0283639
Tmem37	88.6584	-0.540121	0.277115	-1.94909	0.0512849	0.433312	Same	6.93016	4.99375
Gm41937	66.2657	0.111016	0.233919	0.474592	0.635077	0.921751	Same	4.04976	4.56298
Gm41938	3.72101	-0.763401	0.829077	-0.920785	0.357163	NA	Same	0.312819	0.193631
Dbi	298.806	0.243855	0.195866	1.24501	0.213128	0.691233	Same	17.1351	21.3004
3110009E18Rik	44.4508	0.257454	0.306842	0.839042	0.401446	0.831298	Same	2.55395	3.1786
Steap3	59.9622	-0.426424	0.249933	-1.70616	0.0879792	0.523214	Same	4.54222	3.50244
C1ql2	1.2637	-1.39723	1.68937	-0.827071	0.408197	NA	Same	0.127039	0.0494226
LOC108167722	35.8089	-0.156064	0.346435	-0.450487	0.652359	0.928086	Same	2.41793	2.28582
Marco	7.15809	0.436089	0.760588	0.573359	0.566402	NA	Same	0.376228	0.537825
Gm41939	0	NA	NA	NA	NA	NA	Same	0	0
En1	2.27663	-0.386234	1.26366	-0.305647	0.759873	NA	Same	0.169876	0.135001
Gm34352	19.8884	0.268741	0.47561	0.565046	0.572043	0.90188	Same	1.14204	1.43002
2610027F03Rik	1.74107	1.92687	1.40058	1.37576	0.168896	NA	Same	0.0410951	0.165497
Gm29345	0	NA	NA	NA	NA	NA	Same	0	0
Gm34584	0.458127	1.64269	2.79647	0.587416	0.556924	NA	Same	0	0.0511913
Gm34641	6.08079	-0.166112	0.880711	-0.188611	0.850398	NA	Same	0.419224	0.38666
Gm34698	12.8109	-0.0558115	0.600313	-0.0929707	0.925927	0.986292	Same	0.838788	0.847541
Celrr	13.7487	-1.17312	0.719562	-1.63032	0.103034	0.556375	Same	1.31508	0.606956
LOC108167723	0.219051	0.739371	3.21952	0.229653	0.818362	NA	Same	0	0.024833
Gm41940	13.8523	0.392604	0.524728	0.748204	0.454337	0.853812	Same	0.744843	1.01658
Insig2	812.91	0.117172	0.140851	0.831887	0.405472	0.832527	Same	49.5087	55.9256
LOC108167603	0	NA	NA	NA	NA	NA	Same	0	0
2210011K15Rik	0.445272	1.61508	3.17873	0.508089	0.611391	NA	Same	0	0.049281
Gm35243	22.6375	0.417063	0.394171	1.05808	0.29002	0.760032	Same	1.20188	1.6803
Ccdc93	344.459	0.0445321	0.173477	0.256703	0.797408	0.96448	Same	21.6744	23.2392
Htr5b	104.458	0.13777	0.294211	0.468268	0.639593	0.923107	Same	6.41597	7.24546
Ddx18	831.575	-0.264087	0.128171	-2.06043	0.0393576	0.391541	Same	59.0727	51.3069
Gm28590	1.16382	1.25172	1.87152	0.668822	0.503609	NA	Same	0.0393536	0.10233
Dpp10	82.4033	0.341178	0.28787	1.18518	0.235945	0.709213	Same	4.50056	5.99816
Gm41941	0.249296	-2.09162	3.22336	-0.648893	0.516407	NA	Same	0.0428366	0
Gm35355	0	NA	NA	NA	NA	NA	Same	0	0
Actr3	306.086	0.0865128	0.173642	0.498226	0.618325	0.916126	Same	19.0561	20.898
Slc35f5	206.073	-0.135792	0.155869	-0.87119	0.38365	0.81853	Same	13.9568	13.211
Gpr39	5.06158	-0.0764336	0.782626	-0.0976631	0.9222	NA	Same	0.331779	0.331038
Gm41943	64.1563	0.353571	0.255624	1.38316	0.166615	0.642059	Same	3.53604	4.67069
Lypd1	5.18805	-0.616406	0.877692	-0.702303	0.482491	NA	Same	0.426339	0.285223
Nckap5	46.6441	0.0593196	0.433932	0.136702	0.891266	0.979145	Same	2.9559	3.17599
Gm35562	4.39068	1.61759	1.24837	1.29576	0.195057	NA	Same	0.129386	0.405761
LOC102639337	1.40369	1.56882	1.58306	0.991005	0.321683	NA	Same	0.0422498	0.129048
Gm41945	0	NA	NA	NA	NA	NA	Same	0	0
Mgat5	1080.62	-0.242582	0.181151	-1.33911	0.180534	0.657276	Same	76.7481	67.0453
Gm8451	4.38591	-0.868735	0.875099	-0.992728	0.320842	NA	Same	0.380877	0.219691
Gm41947	2.4568	0.909547	1.2739	0.713988	0.475235	NA	Same	0.106505	0.204119
Tmem163	7.10607	-0.891159	0.665948	-1.33818	0.180837	NA	Same	0.622532	0.355007
Gm35993	0	NA	NA	NA	NA	NA	Same	0	0
Acmsd	3.56164	1.91049	1.01935	1.87423	0.0608989	NA	Same	0.0859629	0.336252
2900009J06Rik	4.0858	-0.409763	0.901145	-0.454713	0.649315	NA	Same	0.311553	0.238245
Ccnt2	235.974	-0.144255	0.249366	-0.578487	0.562935	0.89925	Same	16.2299	15.0978
Map3k19	2.52234	4.13619	1.35465	3.05333	0.00226314	NA	Same	0	0.282331
Rab3gap1	400.478	-0.178701	0.132627	-1.34739	0.177854	0.655377	Same	27.6503	25.3766
Zranb3	243.725	-0.0390222	0.166918	-0.233781	0.815155	0.967116	Same	15.9569	16.0868
Gm28800	6.63983	0.98488	0.797912	1.23432	0.217083	NA	Same	0.275374	0.549402
R3hdm1	2660.42	0.24556	0.164614	1.49173	0.13577	0.602892	Same	154.663	189.143
Mir128-1	0	NA	NA	NA	NA	NA	Same	0	0
Ubxn4	2220.32	-0.091597	0.128796	-0.711178	0.476974	0.864191	Same	146.929	144.287
Gm41949	155.397	-0.0127238	0.278526	-0.0456826	0.963563	0.993013	Same	9.9497	10.3607
Lct	26.4913	0.187373	0.444089	0.421928	0.673078	0.93311	Same	1.60397	1.85552
Mcm6	330.163	-0.198924	0.156057	-1.27469	0.20242	0.679673	Same	23.015	20.7611
Dars	937.374	0.0197935	0.229337	0.0863074	0.931222	0.987288	Same	59.2216	62.8689
Gm41950	0	NA	NA	NA	NA	NA	Same	0	0
Cxcr4	63.1192	-0.0659425	0.248938	-0.264896	0.79109	0.962964	Same	4.15245	4.14201
Thsd7b	336.613	0.0053735	0.201709	0.0266399	0.978747	0.996145	Same	21.5501	22.4694
Gm36347	0.647206	1.10567	2.97355	0.371834	0.710016	NA	Same	0.0208315	0.056129
Gm41951	1.19398	-1.43894	2.18911	-0.657317	0.510977	NA	Same	0.127336	0.0467741
Cd55b	1384.93	0.135877	0.118615	1.14553	0.25199	0.726278	Same	83.5582	95.7867
Gm15674	127.983	-0.00187849	0.215259	-0.00872667	0.993037	0.998562	Same	8.2208	8.52832
Cd55	644.187	0.105994	0.187963	0.563907	0.572817	0.901913	Same	39.4143	44.1745
Gm16083	30.908	-0.526565	0.374007	-1.4079	0.15916	0.632041	Same	2.43458	1.76256
Zp3r	1213.82	0.238588	0.143374	1.66409	0.0960943	0.541946	Same	70.0182	86.2032
C4bp	1.60157	0.0400643	1.35207	0.0296319	0.976361	NA	Same	0.103608	0.108578
C4bp-ps1	26.2999	1.08032	0.464203	2.32726	0.0199517	0.309991	Same	1.0253	2.22833
Pfkfb2	669.982	-0.0207577	0.174148	-0.119196	0.90512	0.982484	Same	43.6347	44.3954
Yod1	992.291	0.0514633	0.112132	0.458951	0.646269	0.925999	Same	62.0882	67.0988
AA986860	107.236	-0.196727	0.21696	-0.906745	0.364542	0.807451	Same	7.43037	6.75618
Gm28857	5.03799	0.956376	0.860496	1.11142	0.266386	NA	Same	0.20881	0.418737
Gm28856	0.560227	0.896014	2.66452	0.336275	0.736663	NA	Same	0.0196768	0.0472994
Fcamr	24.0722	0.206711	1.2336	0.167567	0.866924	0.974193	Same	1.37703	1.69924
LOC102640771	0	NA	NA	NA	NA	NA	Same	0	0
Pigr	3.57973	-0.635287	0.994044	-0.639093	0.522762	NA	Same	0.292037	0.194856
Fcmr	28.0374	0.169192	1.08909	0.155352	0.876544	0.976321	Same	1.66896	1.97528
Il24	0	NA	NA	NA	NA	NA	Same	0	0
Il20	0.132055	0.292425	3.22593	0.0906483	0.927772	NA	Same	0	0.0142949
Il19	0.907589	-3.90877	2.13676	-1.8293	0.0673546	NA	Same	0.142227	0
Gm41952	0	NA	NA	NA	NA	NA	Same	0	0
Il10	0.267514	-2.15237	3.21991	-0.668457	0.503842	NA	Same	0.0416629	0
Mapkapk2	526.1	-0.292386	0.195301	-1.49711	0.134365	0.600976	Same	37.7603	32.1161
Dyrk3	4119.14	0.0949417	0.14029	0.676752	0.498563	0.873703	Same	252.809	281.657
Eif2d	255.498	-0.259933	0.175551	-1.48067	0.138695	0.606705	Same	18.1491	15.7844
Rassf5	39.6652	-0.328981	0.33489	-0.982356	0.325924	0.783429	Same	2.91323	2.41063
Gm29953	19.6535	0.423849	0.547842	0.77367	0.439126	0.846774	Same	1.05122	1.45417
Ikbke	38.4948	-0.291382	0.413997	-0.703826	0.481541	0.866029	Same	2.81302	2.36082
Srgap2	661	-0.139634	0.169896	-0.821881	0.411144	0.835311	Same	45.1164	42.3244
Fam72a	55.8345	-0.0572909	0.241669	-0.237064	0.812607	0.966683	Same	3.66389	3.66328
Avpr1b	0.70587	-2.23978	2.78265	-0.804909	0.420872	NA	Same	0.0874262	0.0164181
Ctse	3.30257	0.290961	0.962836	0.302192	0.762506	NA	Same	0.183192	0.237153
LOC108167725	0.249296	-2.09162	3.22336	-0.648893	0.516407	NA	Same	0.0428366	0
Rab7b	15.4832	1.33452	0.619568	2.15395	0.031244	0.362458	Same	0.527569	1.35607
Gm30104	2.0823	0.236792	1.81188	0.130688	0.896022	NA	Same	0.12851	0.147601
Slc26a9	10.9975	-0.405966	0.596085	-0.681055	0.495837	NA	Same	0.834287	0.648475
Pm20d1	32.8371	0.336951	0.512617	0.657315	0.510978	0.878261	Same	1.81131	2.38025
Slc41a1	433.143	0.0761037	0.221772	0.343161	0.731477	0.947259	Same	27.0644	29.5112
Rab29	19.0917	-0.102236	0.383246	-0.266763	0.789651	0.962732	Same	1.27457	1.24007
Nucks1	462.084	0.176223	0.135372	1.30177	0.192995	0.668813	Same	27.5061	32.3233
Slc45a3	115.709	-0.0185919	0.293529	-0.063339	0.949497	0.990628	Same	7.51868	7.6921
Elk4	71.1962	-0.172943	0.34283	-0.504458	0.61394	0.915194	Same	4.93978	4.50973
Mfsd4a	29.2185	-0.337849	0.509471	-0.663137	0.507243	0.876878	Same	2.20302	1.76643
LOC105246707	0	NA	NA	NA	NA	NA	Same	0	0
LOC108167726	3.53277	1.27627	1.19289	1.0699	0.284666	NA	Same	0.121544	0.312477
Cdk18	343.783	-0.142594	0.148496	-0.960256	0.336927	0.790094	Same	23.3641	22.0272
Gm30153	9.17274	-0.105677	0.89195	-0.118478	0.905689	NA	Same	0.617774	0.590977
Gm30242	26.5843	0.11308	0.351245	0.321942	0.747497	0.950987	Same	1.61781	1.8358
Gm29695	18.0932	-0.263463	0.484127	-0.544202	0.586303	0.906858	Same	1.31194	1.11824
Lemd1	746.849	0.161244	0.207885	0.775641	0.437961	0.846774	Same	44.4226	52.0423
Mir135b	0.751673	-1.70579	2.4206	-0.7047	0.480997	NA	Same	0.0865497	0.0252447
Gm29630	0	NA	NA	NA	NA	NA	Same	0	0
Gm38446	0	NA	NA	NA	NA	NA	Same	0	0
Klhdc8a	43.7014	-0.30014	0.440052	-0.682057	0.495203	0.871795	Same	3.16057	2.69114
Nuak2	108.386	0.0481912	0.256247	0.188065	0.850826	0.971543	Same	6.76444	7.31221
Gm30744	109.847	-0.384512	0.321458	-1.19615	0.231639	0.706473	Same	8.09421	6.52641
F730311O21Rik	1.50134	-0.659926	1.65369	-0.399062	0.689848	NA	Same	0.12242	0.0812024
Tmcc2	88.9832	-0.254718	0.191695	-1.32877	0.183925	0.659508	Same	6.31361	5.5134
Dstyk	345.747	-0.421563	0.171226	-2.46203	0.0138152	0.26033	Same	26.1099	20.2965
Rbbp5	219.888	-0.00635628	0.195902	-0.0324462	0.974116	0.995066	Same	14.2499	14.6341
Tmem81	0	NA	NA	NA	NA	NA	Same	0	0
Cntn2	5.39952	0.663076	0.833116	0.795898	0.426091	NA	Same	0.254116	0.425248
Nfasc	12.0985	-0.107769	0.578858	-0.186175	0.852308	0.971543	Same	0.826332	0.786024
LOC108167727	0.498592	-3.04975	3.14798	-0.968797	0.332647	NA	Same	0.0856732	0
Gm10538	50.9041	0.212131	0.80074	0.264918	0.791073	0.962964	Same	3.02535	3.59446
Gm31101	0	NA	NA	NA	NA	NA	Same	0	0
Lrrn2	6.74866	-0.339497	0.699213	-0.485541	0.627293	NA	Same	0.502996	0.41034
Gm31159	8.59735	0.856572	0.699533	1.22449	0.220767	NA	Same	0.378266	0.700848
Gm38687	10.7127	-0.130046	0.545836	-0.238251	0.811686	NA	Same	0.72585	0.689412
Mdm4	1632.26	0.0792975	0.150011	0.528609	0.597076	0.909803	Same	101.661	111.145
Gm41953	2.75935	0.219382	1.11652	0.196487	0.844229	NA	Same	0.167277	0.196979
Pik3c2b	34.0138	-0.436989	0.399447	-1.09398	0.273962	0.746506	Same	2.59944	1.99051
Gm28609	1.0984	-0.309782	1.76633	-0.175381	0.86078	NA	Same	0.0821902	0.0666641
Ppp1r15b	913.773	-0.0503313	0.136878	-0.36771	0.71309	0.942738	Same	59.7988	60.051
Plekha6	2790.58	-0.05117	0.13778	-0.37139	0.710347	0.942542	Same	183.452	183.207
Gm19461	277.101	-0.0205357	0.291485	-0.0704522	0.943834	0.98976	Same	18.1622	18.3223
Golt1a	2.08358	1.53358	1.32553	1.15695	0.247291	NA	Same	0.0601851	0.190447
Kiss1	16.7153	0.636435	0.585595	1.08682	0.277118	0.7501	Same	0.798081	1.30233
Ren1	68.0118	-0.171788	0.380398	-0.451602	0.651556	0.927781	Same	4.62228	4.30268
Etnk2	411.104	-0.35467	0.175604	-2.01971	0.043413	0.406189	Same	30.2419	24.7224
Sox13	79.5797	-0.0278621	0.251897	-0.110609	0.911926	0.984256	Same	5.19216	5.26465
Snrpe	206.118	-0.212956	0.204106	-1.04336	0.296782	0.764984	Same	14.2836	12.9213
Zc3h11a	1232.59	-0.00828459	0.122905	-0.0674066	0.946258	0.99031	Same	79.4358	82.0336
Zbed6	212.823	-0.16805	0.784146	-0.214309	0.830306	0.968532	Same	15.058	13.4439
Lax1	16.1611	-0.27791	0.46152	-0.602162	0.547066	0.891675	Same	1.16038	0.999513
Atp2b4	1975.55	0.0170276	0.258327	0.0659148	0.947446	0.990389	Same	127.132	132.019
Mir6903	0	NA	NA	NA	NA	NA	Same	0	0
Gm41954	7.23195	-1.05473	0.564333	-1.86898	0.0616252	NA	Same	0.67116	0.338071
Gm28441	13.8657	0.378934	0.600809	0.630705	0.528233	0.884855	Same	0.774765	1.02016
Gm31515	6.26079	-1.10066	0.755235	-1.45738	0.145013	NA	Same	0.593497	0.287771
Optc	13.5956	0.109891	0.453368	0.242388	0.80848	0.966035	Same	0.833769	0.939926
Prelp	125.683	0.658358	0.221583	2.97115	0.00296683	0.125602	Same	5.97935	9.84812
Gm31629	1.34824	-0.343906	1.55034	-0.221826	0.824449	NA	Same	0.10535	0.0808748
Fmod	14.1444	1.24531	0.691991	1.79961	0.0719225	0.484853	Same	0.495771	1.23679
LOC105246710	1.16142	-1.6862	2.1936	-0.768694	0.442075	NA	Same	0.126162	0.042433
Btg2	83.3718	0.154633	0.283342	0.545745	0.585241	0.906858	Same	5.0024	5.78315
Gm31974	5.28732	-0.0293794	1.17195	-0.0250687	0.98	NA	Same	0.35423	0.35575
Gm32039	0.51745	-3.0984	2.94605	-1.05171	0.292931	NA	Same	0.0810165	0
Chit1	159.702	0.509867	0.259306	1.96628	0.0492666	0.426239	Same	8.07949	12.0939
LOC108167728	0.14506	0.292425	3.22593	0.0906483	0.927772	NA	Same	0	0.0164181
Chil1	2.76865	-1.44328	1.14809	-1.25712	0.208711	NA	Same	0.283318	0.109518
Mybph	2.63498	-2.52376	1.27205	-1.98401	0.047255	NA	Same	0.331619	0.0636794
Adora1	679.942	-0.337811	0.115957	-2.91324	0.00357701	0.138507	Same	49.7896	41.0452
Gm32221	0.132055	0.292425	3.22593	0.0906483	0.927772	NA	Same	0	0.0142949
Myog	1.03825	1.03007	1.86074	0.553584	0.579864	NA	Same	0.0428366	0.0881258
Ppfia4	176.938	-0.434236	0.225864	-1.92256	0.0545359	0.439794	Same	13.5353	10.3426
Gm32267	4.34816	-1.41778	0.966323	-1.46719	0.142323	NA	Same	0.434633	0.173154
Tmem183a	914.074	0.140019	0.12795	1.09433	0.273811	0.746506	Same	54.9377	63.3331
4933406M09Rik	716.885	0.283795	0.114391	2.48093	0.0131041	0.253257	Same	40.6125	51.4426
Cyb5r1	470.613	-0.0371453	0.158934	-0.233715	0.815206	0.967116	Same	30.8282	31.1024
Adipor1	1372.93	-0.167952	0.105402	-1.59344	0.111062	0.569708	Same	93.9024	87.2775
Klhl12	681.646	0.183683	0.132596	1.38529	0.165965	0.64134	Same	40.352	47.7603
Rabif	353.944	-0.170805	0.186364	-0.916515	0.359397	0.805224	Same	24.167	22.4818
Gm29376	3.94997	0.435762	1.01644	0.428714	0.668132	NA	Same	0.205617	0.293276
LOC108167729	1.94697	-1.46534	1.41694	-1.03416	0.301062	NA	Same	0.205475	0.0776983
Mgat4e	534.276	0.376957	0.124419	3.02974	0.00244762	0.114232	Same	29.0384	39.2733
LOC108167730	3.60263	0.932428	0.938377	0.993661	0.320388	NA	Same	0.147741	0.295024
Kdm5b	5461.6	-0.0971216	0.16002	-0.606935	0.543894	0.89032	Same	365.541	353.985
Syt2	3.32763	-0.196331	1.19204	-0.164702	0.869179	NA	Same	0.233871	0.211405
Ppp1r12b	649.64	-0.163656	0.153506	-1.06612	0.286369	0.756884	Same	44.607	41.3223
Gm32670	7.12627	-0.0689553	0.668375	-0.103169	0.917829	NA	Same	0.464332	0.465194
Ube2t	575.441	-0.112134	0.127017	-0.882826	0.377331	0.815191	Same	38.5059	37.1699
Lgr6	212.855	-0.33142	0.177042	-1.87198	0.0612088	0.455855	Same	15.4688	12.8555
Ptprv	451.9	-0.255112	0.33157	-0.769405	0.441653	0.847823	Same	31.8066	27.8294
Ptpn7	46.8187	0.891568	0.311877	2.85872	0.00425359	0.154943	Same	1.96567	3.81895
Arl8a	198.098	-0.162899	0.18671	-0.872471	0.382951	0.817933	Same	13.5843	12.6172
Gpr37l1	0.780143	2.42505	2.40256	1.00936	0.312803	NA	Same	0	0.0864172
Gm41955	0	NA	NA	NA	NA	NA	Same	0	0
Elf3	46.5933	-1.01951	0.448639	-2.27245	0.0230592	0.327113	Same	4.28281	2.17757
Rnpep	490.355	-0.161372	0.176612	-0.91371	0.360869	0.805421	Same	33.5642	31.2466
Timm17a	561.544	0.146189	0.143503	1.01872	0.308338	0.771175	Same	33.7369	39.0028
Gm41956	0.215872	0.292425	3.22593	0.0906483	0.927772	NA	Same	0	0.0237532
Lmod1	96.1927	-0.552146	0.242403	-2.2778	0.0227383	0.325671	Same	7.67069	5.41987
Shisa4	4.3549	0.482915	0.932186	0.518046	0.604426	NA	Same	0.233254	0.326371
Ipo9	800.983	-0.165673	0.208415	-0.794919	0.426661	0.842138	Same	55.0469	50.8643
Nav1	77.4901	0.100973	0.342437	0.294865	0.768097	0.956024	Same	4.79997	5.32351
Mir1231	0	NA	NA	NA	NA	NA	Same	0	0
Gm32940	2.65855	-0.506264	1.42987	-0.354062	0.723292	NA	Same	0.215059	0.152305
Gm4793	2.19419	-0.795676	1.16658	-0.682059	0.495201	NA	Same	0.187552	0.111105
Gm32835	0.396165	1.49006	3.18429	0.467943	0.639826	NA	Same	0	0.0428846
Csrp1	307.668	-0.0748026	0.144329	-0.518279	0.604264	0.912502	Same	20.3245	20.1198
Phlda3	38.7575	-0.330906	0.317637	-1.04177	0.297516	0.765179	Same	2.87503	2.34349
Tnni1	10.3185	0.0852127	0.786899	0.108289	0.913766	NA	Same	0.628934	0.707958
Lad1	4.81775	-0.186536	0.79252	-0.235371	0.813921	NA	Same	0.332823	0.306399
Tnnt2	87.3357	-0.477657	0.367942	-1.29819	0.194223	0.670644	Same	6.76188	5.05504
Pkp1	124.779	-0.0728548	0.317009	-0.229819	0.818232	0.967124	Same	8.18697	8.16532
Igfn1	56.2455	0.245552	0.452441	0.542726	0.587318	0.907035	Same	3.31634	4.01398
Tmem9	160.12	0.318117	0.237761	1.33797	0.180907	0.657412	Same	8.92276	11.6022
Ascl5	0	NA	NA	NA	NA	NA	Same	0	0
Cacna1s	223.321	0.155485	0.145461	1.06891	0.285109	0.755231	Same	13.3968	15.5422
Gm15850	7.80292	1.56221	0.643355	2.42822	0.0151731	NA	Same	0.230209	0.708915
Kif21b	1752.19	0.016731	0.141836	0.11796	0.906099	0.982867	Same	112.145	117.4
Mroh3	168.192	-0.171227	0.165383	-1.03534	0.300511	0.766354	Same	11.6021	10.6659
5730559C18Rik	646.745	0.0136868	0.129116	0.106003	0.91558	0.984806	Same	41.275	43.3166
Gpr25	11.7507	-0.276927	0.462558	-0.598687	0.549382	NA	Same	0.832039	0.725557
Camsap2	1506.49	0.138105	0.163679	0.843757	0.398805	0.829437	Same	91.4368	104.102
9230116N13Rik	9.33722	-0.677524	0.687565	-0.985396	0.324429	NA	Same	0.773994	0.503375
Ddx59	151.468	-0.113377	0.181575	-0.624409	0.532359	0.885994	Same	10.152	9.79553
Kif14	213.432	0.0252318	0.196133	0.128646	0.897638	0.979994	Same	13.6348	14.344
Gm29485	1.34435	-0.449189	1.9776	-0.227138	0.820317	NA	Same	0.101867	0.0794688
Zfp281	374.413	0.0680066	0.256546	0.265086	0.790943	0.962964	Same	23.5031	25.4005
Gm34056	0	NA	NA	NA	NA	NA	Same	0	0
Gm41958	44.7892	-0.455513	0.438219	-1.03946	0.298589	0.765498	Same	3.37685	2.59642
Gm19705	6.86192	0.0393856	0.770283	0.0511313	0.959221	NA	Same	0.425466	0.460151
Platr22	6.12793	0.365329	0.664611	0.549689	0.582533	NA	Same	0.332644	0.452222
Nr5a2	5.0033	-1.1637	1.02558	-1.13468	0.25651	NA	Same	0.463925	0.226695
Gm34244	8.91183	0.0889156	0.820352	0.108387	0.913689	NA	Same	0.574075	0.610044
Gm34306	0	NA	NA	NA	NA	NA	Same	0	0
Gm4258	4.26594	-0.937735	0.991767	-0.945519	0.344394	NA	Same	0.396788	0.207827
Mir181a-1	0.337196	-0.00437003	2.72972	-0.00160091	0.998723	NA	Same	0.0214183	0.0237714
Mir181b-1	0.709917	0.265307	2.25575	0.117614	0.906374	NA	Same	0.0428366	0.0510737
Gm34353	3.06438	1.00631	1.23016	0.818034	0.413337	NA	Same	0.126768	0.256744
Ptprc	19.6188	0.267676	0.445229	0.60121	0.5477	0.891806	Same	1.13329	1.40207
Atp6v1g3	0	NA	NA	NA	NA	NA	Same	0	0
Gm28500	2.59722	2.56748	1.45565	1.76381	0.0777646	NA	Same	0.0416629	0.261532
Nek7	108.537	0.11084	0.289202	0.38326	0.701527	0.941382	Same	6.63173	7.47305
Gm5833	0.784299	0.439296	2.20535	0.199196	0.84211	NA	Same	0.0428366	0.0592927
Lhx9	31.1017	0.298945	0.436297	0.685188	0.493225	0.871062	Same	1.77264	2.24806
2310009B15Rik	31.022	0.0958864	0.395472	0.242461	0.808423	0.966035	Same	1.90969	2.11961
Dennd1b	228.138	-0.133355	0.204356	-0.652563	0.514038	0.879648	Same	15.4678	14.6179
4930596I21Rik	19.1064	1.23174	0.636984	1.93371	0.0531486	0.436134	Same	0.69376	1.67035
Gm41960	3.61655	-2.30166	1.43121	-1.60819	0.107793	NA	Same	0.459012	0.0967725
Crb1	45.098	0.3383	0.299816	1.12836	0.259169	0.734424	Same	2.51528	3.28065
4933436E23Rik	3.87686	3.21975	1.27407	2.52713	0.0114999	NA	Same	0.0432749	0.403187
Gm34816	0.215872	0.292425	3.22593	0.0906483	0.927772	NA	Same	0	0.0237532
Zbtb41	126.278	0.332998	0.302645	1.10029	0.271204	0.744695	Same	7.05653	9.17534
Gm41962	59.293	0.476059	0.335789	1.41773	0.156269	0.629273	Same	3.08543	4.47415
Aspm	378.499	-0.0803586	0.442548	-0.181581	0.855911	0.972404	Same	25.4739	24.5693
F13b	1.32532	-0.0803268	1.55767	-0.0515686	0.958872	NA	Same	0.0874262	0.0852756
Cfhr1	14.0191	1.89897	1.73352	1.09544	0.273324	0.746322	Same	0.364111	1.32958
Cfhr3	40.3758	2.08291	2.00806	1.03728	0.299607	0.766058	Same	0.942405	3.89755
Gm4788	3.95804	-1.537	1.14071	-1.34741	0.177849	NA	Same	0.40948	0.153649
Gm41963	0	NA	NA	NA	NA	NA	Same	0	0
Cfhr2	3.84189	-0.0322517	0.894072	-0.0360728	0.971224	NA	Same	0.250633	0.252167
Cfh	30.6707	0.539375	0.381969	1.41209	0.157923	0.631456	Same	1.54518	2.34279
Kcnt2	7.61635	-0.612893	0.664658	-0.922118	0.356467	NA	Same	0.632938	0.423229
4930590L20Rik	0.796847	-1.3914	2.10291	-0.661655	0.508192	NA	Same	0.0844995	0.0311247
Gm35244	17.4588	0.468775	0.533404	0.878836	0.37949	0.81618	Same	0.911483	1.31135
Gm35303	0.132055	0.292425	3.22593	0.0906483	0.927772	NA	Same	0	0.0142949
Cdc73	445.972	0.335395	0.196706	1.70506	0.088183	0.524119	Same	24.9139	32.435
B3galt2	4.34345	-0.944537	0.84723	-1.11485	0.264914	NA	Same	0.399246	0.215485
Gm38658	1.90044	1.42893	1.51766	0.94153	0.346433	NA	Same	0.0625134	0.17159
Glrx2	955.588	0.480127	0.182055	2.63727	0.00835774	0.206729	Same	49.2965	71.9029
Trove2	51.6689	0.0364712	0.282112	0.129279	0.897137	0.97984	Same	3.28053	3.48372
Uchl5	441.269	0.367923	0.159718	2.30357	0.0212467	0.317704	Same	24.0564	32.3561
Gm41964	0.373944	-2.6366	3.17648	-0.830038	0.406517	NA	Same	0.0642549	0
Rgs2	129.298	0.238857	0.238684	1.00072	0.31696	0.777596	Same	7.46268	9.18322
Gm35356	1.26673	-1.34868	1.92304	-0.701327	0.483099	NA	Same	0.124989	0.0519576
Rgs13	0.396165	1.49006	3.18429	0.467943	0.639826	NA	Same	0	0.0428846
Gm35415	0.132055	0.292425	3.22593	0.0906483	0.927772	NA	Same	0	0.0142949
Rgs1	0	NA	NA	NA	NA	NA	Same	0	0
Rgs21	0	NA	NA	NA	NA	NA	Same	0	0
Rgs18	2.15439	0.609442	1.17789	0.517403	0.604875	NA	Same	0.101848	0.167259
Gm41965	0	NA	NA	NA	NA	NA	Same	0	0
Gm29514	0	NA	NA	NA	NA	NA	Same	0	0
Brinp3	43.8928	0.11651	0.404912	0.287742	0.773544	0.957406	Same	2.67773	3.01932
Gm41966	0.777479	2.43683	2.75268	0.885258	0.376018	NA	Same	0	0.0866736
Gm29398	0	NA	NA	NA	NA	NA	Same	0	0
Pla2g4a	19.3108	-0.0845342	0.487426	-0.17343	0.862314	0.97368	Same	1.31483	1.25804
Ptgs2os	0.171149	0.292425	3.22593	0.0906483	0.927772	NA	Same	0	0.0187097
Ptgs2	3.57097	4.62887	3.12433	1.48156	NA	NA	Same	0	0.391023
Ptgs2os2	0.29012	1.0498	3.20662	0.327386	0.743376	NA	Same	0	0.0328362
Gm15453	2.4629	2.49715	1.49227	1.67339	0.0942498	NA	Same	0.0393536	0.247496
Pdc	1.04152	-1.19789	1.6604	-0.721451	0.470632	NA	Same	0.103608	0.0459428
2310030A07Rik	3.57679	0.689769	0.984605	0.700554	0.483581	NA	Same	0.169616	0.27999
BC003331	157.855	0.43794	0.157876	2.77394	0.00553813	0.174391	Same	8.33599	11.7623
Tpr	2041.97	0.0720538	0.219944	0.327601	0.743213	0.94992	Same	128.72	138.733
Prg4	8.71353	1.09566	0.745873	1.46897	0.141842	NA	Same	0.343143	0.739438
Gm41967	47.5273	-0.0208018	0.287915	-0.0722498	0.942403	0.989376	Same	3.04198	3.14956
Hmcn1	15.1423	-0.703816	0.625883	-1.12452	0.260794	0.735337	Same	1.29207	0.813627
Gm36297	12.6	-0.06858	0.549757	-0.124746	0.900725	0.981003	Same	0.823958	0.817546
Gm36139	2.51661	-0.0546847	1.05033	-0.0520644	0.958477	NA	Same	0.165516	0.164673
Gm36077	3.63125	0.0483458	0.932178	0.0518633	0.958638	NA	Same	0.228925	0.244943
C730036E19Rik	0.633798	1.0892	2.59993	0.418935	0.675264	NA	Same	0.0214183	0.0567279
3110040M04Rik	0.171149	0.292425	3.22593	0.0906483	0.927772	NA	Same	0	0.0187097
LOC108167732	4.36734	-0.287369	0.927712	-0.309761	0.756743	NA	Same	0.317456	0.266065
LOC108167733	444.902	-0.0943683	0.26052	-0.36223	0.71718	0.943155	Same	29.3325	28.8883
Ivns1abp	2760.42	0.0915592	0.109377	0.837101	0.402536	0.83159	Same	170.561	188.625
Swt1	593.407	0.285763	0.124067	2.30329	0.0212626	0.317704	Same	33.5084	42.6191
Trmt1l	407.592	-0.112231	0.145286	-0.772482	0.439829	0.847112	Same	27.3324	26.3492
Mir7682	0.0739907	-0.188467	3.22593	-0.0584226	0.953412	NA	Same	0	0.0084149
Rnf2	624.204	0.436519	0.180494	2.41847	0.015586	0.27547	Same	33.0866	46.4796
Gm36527	13.0442	-0.148163	0.652588	-0.227039	0.820394	0.967862	Same	0.897576	0.834295
Fam129a	475.443	0.263542	0.449928	0.585742	0.558049	0.896634	Same	27.8138	34.0275
Gm41969	0	NA	NA	NA	NA	NA	Same	0	0
LOC102640772	28.9731	0.56527	0.375421	1.5057	0.132145	0.598065	Same	1.43355	2.23297
Edem3	221.359	-0.0220517	0.30719	-0.0717851	0.942773	0.989376	Same	14.5289	14.6629
Gm25279	0	NA	NA	NA	NA	NA	Same	0	0
1700025G04Rik	213.206	-0.0364755	0.197121	-0.185041	0.853197	0.971595	Same	13.8313	14.0593
Gm36920	17.8148	-0.0450159	0.516405	-0.0871718	0.930535	0.987288	Same	1.15417	1.17136
Gm41970	0.536474	1.87435	2.65362	0.706337	0.479979	NA	Same	0	0.0592646
Tsen15	61.2485	-0.257508	0.304632	-0.845309	0.397939	0.829091	Same	4.30533	3.78201
Colgalt2	3.53921	-0.961259	0.967981	-0.993056	0.320683	NA	Same	0.314023	0.17287
Rgl1	1067.33	-0.143507	0.13362	-1.074	0.282823	0.754242	Same	72.6708	68.2581
LOC108167734	0.976181	-0.733213	1.85246	-0.395804	0.692249	NA	Same	0.0821902	0.0531788
Apobec4	748.969	0.313414	0.11348	2.76185	0.00574752	0.175618	Same	41.8716	54.1887
Arpc5	343.071	0.0328322	0.188565	0.174116	0.861774	0.973624	Same	21.5952	23.1307
Ncf2	10.087	-0.17363	0.796659	-0.217948	0.82747	NA	Same	0.699733	0.642176
Smg7	3085.59	0.114686	0.130179	0.880989	0.378324	0.815882	Same	188.996	212.026
Gm29954	125.142	-0.0216476	0.263109	-0.0822763	0.934427	0.98836	Same	8.03469	8.29682
Nmnat2	29.8185	0.552055	0.422699	1.30602	0.191545	0.667603	Same	1.50697	2.27004
Lamc2	20.5331	0.665659	0.585504	1.1369	0.255581	0.730105	Same	0.968643	1.60012
Lamc1	183.703	0.00102661	0.264842	0.00387632	0.996907	0.999272	Same	11.8208	12.2284
LOC108167838	25.0312	0.550159	0.411942	1.33552	0.181705	0.657747	Same	1.26248	1.91976
E330020D12Rik	2.0339	1.01437	1.45937	0.695074	0.487009	NA	Same	0.0856732	0.169358
Shcbp1l	4965.85	-0.404684	0.163529	-2.4747	0.0133349	0.255577	Same	371.077	292.647
Dhx9	1445.4	-0.0575575	0.138366	-0.415981	0.677424	0.934345	Same	95.1716	94.8349
Npl	74.796	-0.0113102	0.32682	-0.0346069	0.972393	0.995066	Same	4.75908	4.95833
LOC108167735	3.39108	1.78038	1.17888	1.51022	0.130986	NA	Same	0.0874262	0.313639
Rgs8	4.56036	-1.52385	0.802359	-1.89921	0.0575369	NA	Same	0.483281	0.170308
C230024C17Rik	23.6299	0.257166	0.46884	0.548516	0.583338	0.90631	Same	1.36844	1.6917
Rgs16	19.1693	0.137276	0.54887	0.250106	0.802505	0.965611	Same	1.17346	1.33433
Rnasel	50.8347	0.360182	0.389876	0.923839	0.35557	0.80329	Same	2.84962	3.72182
Rgsl1	491.488	0.214955	0.172179	1.24844	0.211871	0.68974	Same	28.6428	34.675
Gm41974	3.06873	-1.93852	1.35597	-1.42962	0.152828	NA	Same	0.343295	0.096654
Teddm2	12.3939	0.0652487	0.554613	0.117647	0.906347	0.982888	Same	0.766599	0.849902
Teddm1b	3.95321	-1.63005	1.24485	-1.30944	0.190387	NA	Same	0.418161	0.139764
Teddm1a	4.05873	-1.64775	1.06397	-1.54868	0.121459	NA	Same	0.446324	0.146378
Gm38440	131.779	-0.422906	0.283332	-1.49262	0.135537	0.602892	Same	9.86067	7.72533
Mir8114	0	NA	NA	NA	NA	NA	Same	0	0
Glul	8342.1	0.114312	0.144688	0.790062	0.429492	0.843183	Same	506.047	574.632
Gm30327	0.645464	2.16447	2.89493	0.747677	0.454655	NA	Same	0	0.0714013
LOC108167736	24.2608	0.176498	0.434263	0.406431	0.684426	0.936781	Same	1.45041	1.70961
LOC108167737	0.642831	2.1315	2.5619	0.831999	0.405409	NA	Same	0	0.071072
Gm30388	1.9225	2.12117	1.59041	1.33373	0.182293	NA	Same	0.0428366	0.18763
Zfp648	0.586083	2.03764	2.9605	0.688275	0.491279	NA	Same	0	0.0664958
4930452N14Rik	5.44705	0.117756	0.948287	0.124178	0.901174	NA	Same	0.343272	0.376149
4930532M18Rik	10.4449	1.09572	0.61729	1.77505	0.0758895	NA	Same	0.395428	0.882868
Gm30465	0.21759	0.73383	3.2197	0.227919	0.819709	NA	Same	0	0.0246272
Cacna1e	71.9437	-0.944805	0.496593	-1.90257	0.0570962	0.445795	Same	6.43611	3.45682
Gm30521	29.2436	-0.204583	0.378284	-0.540819	0.588632	0.907495	Same	2.04135	1.82476
Gm41976	7.24779	0.785256	0.815561	0.962841	0.335627	NA	Same	0.338036	0.580156
Gm30602	0.711459	0.158946	2.89508	0.0549019	0.956217	NA	Same	0.0416629	0.0504894
Gm41977	0	NA	NA	NA	NA	NA	Same	0	0
Gm41980	0.631533	0.00329725	2.31326	0.00142537	0.998863	NA	Same	0.0428366	0.0422752
Gm41979	0.882608	0.626775	2.42472	0.258493	0.796026	NA	Same	0.0416629	0.069199
Gm9530	97.1281	0.174914	0.297198	0.588544	0.556167	0.89618	Same	5.7482	6.78694
Ier5	302.584	-0.410213	0.178534	-2.29767	0.0215803	0.31821	Same	22.6525	17.8331
Gm41981	0.329553	-0.0377702	3.10534	-0.012163	0.990296	NA	Same	0.0196768	0.0225039
Gm30922	1.32972	1.46954	1.67444	0.877629	0.380145	NA	Same	0.0428366	0.11901
Mr1	41.1539	0.0206972	0.368754	0.0561274	0.95524	0.992242	Same	2.64112	2.77491
Stx6	261.984	-0.432163	0.165231	-2.61551	0.0089094	0.214541	Same	19.8328	15.36
LOC108167738	4.79432	-2.21343	1.10699	-1.99952	0.0455526	NA	Same	0.59472	0.133094
BC034090	127.25	-0.324328	0.255118	-1.27129	0.203627	0.681071	Same	9.25645	7.70646
Gm31102	0.678851	-2.11418	2.45845	-0.859963	0.389809	NA	Same	0.0850863	0.0187097
Xpr1	1197.37	0.257643	0.178166	1.44608	0.148154	0.616936	Same	69.0956	85.3325
Gm31713	0	NA	NA	NA	NA	NA	Same	0	0
Gm31772	34.1208	-0.651837	0.41222	-1.58128	0.113814	0.573766	Same	2.76643	1.83626
Gm5532	1.61485	0.507702	1.69678	0.299215	0.764776	NA	Same	0.0844995	0.123162
Acbd6	2741.87	-0.277919	0.151657	-1.83254	0.0668703	0.473271	Same	195.743	168.691
Lhx4	5.19504	1.2343	1.01422	1.217	0.223605	NA	Same	0.191023	0.449437
Qsox1	1790.68	-0.154359	0.123251	-1.25239	0.210426	0.688091	Same	121.692	114.292
Cep350	4424.76	-0.0104068	0.231856	-0.0448846	0.964199	0.993262	Same	287.799	293.432
Tor1aip1	3713.67	0.0271283	0.143117	0.189554	0.849659	0.971543	Same	234.126	249.559
Tor1aip2	1298.83	0.0915146	0.122578	0.746585	0.455314	0.854475	Same	80.3307	88.7635
Fam163a	2.89208	-0.938965	1.18322	-0.793565	0.427449	NA	Same	0.260526	0.141382
Gm30472	16.5508	-0.0926451	0.500792	-0.184997	0.853231	0.971595	Same	1.11502	1.07447
Tdrd5	3000.73	-0.0458792	0.138517	-0.331216	0.740481	0.949823	Same	194.843	197.484
Nphs2	14.2473	-0.430899	0.459751	-0.937245	0.348633	0.797592	Same	1.07626	0.834125
Axdnd1	2875.89	0.112931	0.170696	0.661591	0.508234	0.876878	Same	176.903	197.462
Soat1	638.119	-0.0079562	0.203373	-0.0391212	0.968794	0.994075	Same	41.1784	42.4474
Gm39682	9.38819	-0.288098	0.56018	-0.514295	0.607046	NA	Same	0.672704	0.571983
Abl2	595.489	-0.276381	0.204855	-1.34915	0.177287	0.655013	Same	42.8817	36.6048
Tor3a	33.9547	0.424708	0.312275	1.36004	0.173816	0.651458	Same	1.80069	2.52621
Fam20b	1172.19	-0.0791621	0.132405	-0.597877	0.549922	0.892914	Same	77.5928	76.333
Gm39683	0.316209	1.14336	3.20211	0.357064	0.721044	NA	Same	0	0.0351278
Ralgps2	3550.71	-0.121097	0.111601	-1.08509	0.27788	0.750801	Same	238.687	228.571
Angptl1	8.31903	-0.0198619	0.631188	-0.0314674	0.974897	NA	Same	0.545832	0.556663
4930439D14Rik	26.7573	-0.144735	0.443512	-0.326339	0.744168	0.950402	Same	1.81032	1.70476
Gm39685	0	NA	NA	NA	NA	NA	Same	0	0
Gm30568	0	NA	NA	NA	NA	NA	Same	0	0
Tex35	3197.37	0.222878	0.196097	1.13657	0.255718	0.730171	Same	184.453	226.3
Gm30694	3.00904	0.963063	1.06556	0.903811	0.366096	NA	Same	0.123853	0.250096
Rasal2	1005.68	0.0149204	0.176964	0.0843127	0.932808	0.987945	Same	64.4097	67.2941
2810025M15Rik	1959.66	-0.214736	0.152259	-1.41034	0.158441	0.631456	Same	136.002	122.844
BC026585	51.9787	-0.00128078	0.349697	-0.00366253	0.997078	0.999272	Same	3.32959	3.46989
Gm15486	29.2791	0.0584072	0.366104	0.159537	0.873246	0.975673	Same	1.83326	1.98587
Sec16b	38.7874	-0.376187	0.326172	-1.15334	0.248772	0.724014	Same	2.88922	2.31229
Gm30903	0	NA	NA	NA	NA	NA	Same	0	0
Gm39686	0	NA	NA	NA	NA	NA	Same	0	0
Brinp2	0.597717	2.06488	2.55684	0.80759	0.419327	NA	Same	0	0.0662243
Astn1	3.82702	0.344729	1.06115	0.324864	0.745284	NA	Same	0.211279	0.278357
Mir488	0	NA	NA	NA	NA	NA	Same	0	0
Pappa2	23.9585	0.145786	0.430732	0.33846	0.735016	0.947595	Same	1.41978	1.66489
Gm39687	0	NA	NA	NA	NA	NA	Same	0	0
4930562F17Rik	15.8505	0.300618	0.526703	0.570755	0.568166	0.899804	Same	0.889787	1.14224
Rfwd2	667.349	-0.0276309	0.118955	-0.232279	0.816321	0.967116	Same	43.2765	44.1426
Scarna3a	0	NA	NA	NA	NA	NA	Same	0	0
Mir1843b	0	NA	NA	NA	NA	NA	Same	0	0
Tnr	3.62133	3.06987	1.56673	1.95942	0.0500637	NA	Same	0.0437131	0.366766
Gm31348	6.38198	0.528302	0.801507	0.659135	0.509809	NA	Same	0.332244	0.487114
Gm31493	3.92158	-0.997938	0.875857	-1.13938	0.254543	NA	Same	0.35479	0.186039
Gm31667	0	NA	NA	NA	NA	NA	Same	0	0
Gm37294	86.8132	0.289942	0.322908	0.897907	0.369235	0.809377	Same	4.87619	6.2461
4930523C07Rik	376.985	0.0464091	0.129583	0.358143	0.720236	0.943604	Same	23.7389	25.4717
4930562F07Rik	20.7341	1.2604	0.42969	2.93327	0.00335409	0.1334	Same	0.731791	1.80683
Tnn	15.3749	1.7123	1.31228	1.30483	NA	NA	Same	0.41589	1.38718
Mrps14	260.278	0.212882	0.190039	1.1202	0.262628	0.736434	Same	15.1773	18.3605
Cacybp	693.492	0.317494	0.102447	3.09911	0.00194104	0.103005	Same	38.6483	50.2284
Rabgap1l	687.75	0.057984	0.25993	0.223075	0.823477	0.967908	Same	43.4894	46.4824
Mir1927	0	NA	NA	NA	NA	NA	Same	0	0
Gpr52	1.5147	0.427581	1.38059	0.309709	0.756782	NA	Same	0.0821902	0.112264
Rc3h1	1327.86	0.0797661	0.20756	0.384304	0.700753	0.941005	Same	82.9379	90.3346
Serpinc1	7.10453	0.691121	0.671731	1.02887	0.303542	NA	Same	0.330514	0.558615
Zbtb37	171.99	0.331002	0.247502	1.33737	0.181101	0.657465	Same	9.56434	12.4747
Gas5	362.677	0.587317	0.179003	3.28105	0.00103423	0.0749169	Same	17.9271	27.9874
Snord47	1.91231	1.37735	1.2706	1.08401	0.27836	NA	Same	0.0630812	0.16947
Dars2	113.941	-0.0395967	0.206357	-0.191885	0.847832	0.971404	Same	7.40445	7.52219
Cenpl	219.201	0.114602	0.230962	0.496195	0.619757	0.916424	Same	13.3517	15.0668
Klhl20	163.619	0.18593	0.254946	0.729293	0.465822	0.858912	Same	9.80355	11.46
Ankrd45	751.203	0.249075	0.129435	1.92433	0.0543138	0.439259	Same	43.3337	53.4865
4930469G21Rik	1493.95	0.41382	0.181058	2.28556	0.0222798	0.322532	Same	79.2845	110.806
Prdx6	1636.67	-0.119405	0.133278	-0.895909	0.370302	0.810503	Same	109.67	105.589
Tnfsf4	0.171149	0.292425	3.22593	0.0906483	0.927772	NA	Same	0	0.0187097
Tnfsf18	0.188548	0.292425	3.22593	0.0906483	0.927772	NA	Same	0	0.0212165
Gm31815	1.20697	3.0842	1.70191	1.8122	0.0699552	NA	Same	0	0.1346
Gm31869	0	NA	NA	NA	NA	NA	Same	0	0
Fasl	11.0782	0.447448	0.526212	0.850319	0.395147	NA	Same	0.587217	0.831074
Suco	3478.8	0.295709	0.192365	1.53723	0.124238	0.586515	Same	197.003	249.999
Gm31925	45.7892	-0.597669	0.340801	-1.75372	0.0794785	0.501367	Same	3.68227	2.53083
4930558K02Rik	154.619	-0.155892	0.24917	-0.625643	0.531549	0.885807	Same	10.4556	9.83725
Pigc	531.571	0.214116	0.141191	1.5165	0.129394	0.594738	Same	30.9162	37.4953
Dnm3	491.694	-0.141158	0.203597	-0.69332	0.488109	0.868396	Same	33.5252	31.505
2810442N19Rik	4.53049	-0.762041	1.19587	-0.637225	0.523978	NA	Same	0.389533	0.238418
Dnm3os	30.9972	0.60309	0.441435	1.3662	0.171875	0.647982	Same	1.54114	2.41405
Mir199a-2	0	NA	NA	NA	NA	NA	Same	0	0
Mir214	0	NA	NA	NA	NA	NA	Same	0	0
Gm39688	0.850347	1.63491	2.12643	0.768853	0.441981	NA	Same	0.0196768	0.0801356
Gm31985	64.7756	-0.0458273	0.25373	-0.180615	0.85667	0.972404	Same	4.19881	4.26046
Mettl13	107.737	-0.394715	0.2014	-1.95985	0.0500131	0.429402	Same	8.09186	6.39517
Vamp4	581.068	0.183215	0.128685	1.42375	0.154518	0.626172	Same	34.4645	40.6989
Myoc	36.6086	-0.365152	0.337215	-1.08285	0.278877	0.752118	Same	2.71931	2.18173
7420461P10Rik	7.74498	0.52225	0.677723	0.770594	0.440947	NA	Same	0.396442	0.587761
Prrc2c	1463.52	-0.141437	0.397901	-0.355457	0.722247	0.944087	Same	101.23	93.4869
Fmo4	7.65592	-0.842034	0.618099	-1.3623	0.173105	NA	Same	0.668832	0.381913
Fmo1	28.8862	-0.331291	0.446098	-0.74264	0.457699	0.855243	Same	2.13707	1.75485
Gm32197	0	NA	NA	NA	NA	NA	Same	0	0
Fmo2	25.4999	-0.409879	0.522806	-0.783999	0.433041	0.845619	Same	1.92884	1.50777
Fmo6	1.89083	-1.84919	1.55005	-1.19298	0.232875	NA	Same	0.212712	0.0639246
Gm32279	0	NA	NA	NA	NA	NA	Same	0	0
Fmo3	2.77	0.0491328	1.08913	0.0451122	0.964018	NA	Same	0.173976	0.186688
Mroh9	566.041	0.102066	0.212086	0.48125	0.630339	0.91947	Same	34.7738	38.7317
Prrx1	33.6958	0.233129	0.336437	0.692935	0.48835	0.868396	Same	1.96352	2.38915
LOC108167739	0	NA	NA	NA	NA	NA	Same	0	0
LOC108167740	0	NA	NA	NA	NA	NA	Same	0	0
Gm20471	0	NA	NA	NA	NA	NA	Same	0	0
Gorab	76.3338	-0.0485928	0.220234	-0.220642	0.825371	0.968252	Same	4.97005	5.02648
Gm32333	1.00564	-0.538618	2.04212	-0.263755	0.791969	NA	Same	0.0856732	0.0572251
Gm39689	6.4898	-0.226785	0.706003	-0.321224	0.748041	NA	Same	0.447163	0.406455
Mettl11b	3.46984	1.49205	1.10471	1.35062	0.176816	NA	Same	0.104157	0.312152
Kifap3	3700.86	0.151566	0.112803	1.34364	0.179065	0.65677	Same	221.401	256.985
Scyl3	428.716	0.0311842	0.23358	0.133506	0.893794	0.979384	Same	27.2189	28.8179
BC055324	126.583	-0.023449	0.204216	-0.114825	0.908584	0.98334	Same	8.18505	8.38955
Mettl18	47.1506	0.287128	0.282796	1.01532	0.309953	0.772553	Same	2.65784	3.38178
Sele	60.0212	0.284613	0.330813	0.860343	0.3896	0.822531	Same	3.43269	4.29641
Sell	35.9574	0.595359	0.341665	1.74252	0.0814173	0.506393	Same	1.77848	2.77247
Selp	11.9102	-0.154506	0.474934	-0.325322	0.744938	0.950615	Same	0.813258	0.758159
Gm16548	0.379105	0.0534042	2.64008	0.0202282	0.983861	NA	Same	0.0214183	0.0285006
F5	413.85	0.26607	0.181487	1.46605	0.142634	0.610816	Same	23.751	29.5656
Slc19a2	286.69	0.0202456	0.224226	0.090291	0.928056	0.986769	Same	18.2416	19.243
Ccdc181	6484.6	0.117087	0.116486	1.00516	0.31482	0.776241	Same	394.367	446.715
Blzf1	504.846	-6.83e-05	0.168891	-0.000404683	0.999677	0.999916	Same	32.2886	33.6769
Nme7	499.903	-0.212489	0.134711	-1.57737	0.11471	0.575033	Same	34.7687	31.3301
Gm39690	1.33972	0.115658	2.25198	0.0513584	0.95904	NA	Same	0.0856732	0.0924912
Atp1b1	383.092	0.261786	0.17433	1.50167	0.133183	0.599633	Same	22.0169	27.3577
Gm32391	83.1588	-0.533165	0.36136	-1.47544	0.140094	0.608081	Same	6.51503	4.67282
LOC108167741	5.98296	-1.22899	0.697421	-1.76219	0.078037	NA	Same	0.587915	0.256713
Gm32459	3.34726	-0.409385	0.977873	-0.418648	0.675473	NA	Same	0.255728	0.198393
Gm39691	113.674	-0.262465	0.226293	-1.15984	0.246112	0.720893	Same	8.08801	7.01149
Gm26685	0.630034	-1.79938	2.52394	-0.712927	0.475891	NA	Same	0.0645446	0.0237532
Dpt	6.46177	0.185871	0.683053	0.272118	0.785532	NA	Same	0.381025	0.455438
Gm32569	18.6407	-0.269527	0.416682	-0.646842	0.517734	0.881252	Same	1.31843	1.15293
Gm32652	0.14506	0.292425	3.22593	0.0906483	0.927772	NA	Same	0	0.0164181
Gm20743	1.09504	1.14002	1.86249	0.612095	0.540475	NA	Same	0.0428366	0.0930354
Xcl1	5.84289	0.55611	0.835859	0.665315	0.505849	NA	Same	0.300306	0.448165
Gm39692	21.7271	-0.365456	0.396625	-0.921415	0.356834	0.803563	Same	1.62034	1.29132
1700029M03Rik	205.33	0.173223	0.183005	0.946551	0.343867	0.795004	Same	12.1476	14.3356
4930568G15Rik	15.6394	0.596546	0.89314	0.66792	0.504184	0.875289	Same	0.81098	1.21467
Tbx19	147.788	0.115836	0.229588	0.504537	0.613884	0.915194	Same	8.98632	10.1892
Sft2d2	249.688	0.0876481	0.215639	0.406457	0.684407	0.936781	Same	15.5228	17.0684
Tiprl	965.099	0.0690222	0.122491	0.563487	0.573103	0.901957	Same	60.0462	65.5859
Gpr161	16.7938	0.761273	0.525734	1.44802	0.147612	0.616294	Same	0.767193	1.34729
Dcaf6	3549.3	0.0717951	0.0872633	0.822741	0.410655	0.835104	Same	220.684	241.291
Mpc2	3283.11	-0.253888	0.195954	-1.29565	0.195095	0.671819	Same	231.315	203.46
Adcy10	4482.59	-0.0459026	0.185747	-0.247125	0.804812	0.965622	Same	293.95	294.243
Mpzl1	367.131	-0.0173207	0.14092	-0.122911	0.902177	0.981687	Same	23.7191	24.4042
Rcsd1	39.1785	-0.615104	0.337874	-1.82052	0.0686805	0.477182	Same	3.22177	2.16414
LOC108167742	4.29157	-0.0795507	1.07224	-0.0741911	0.940858	NA	Same	0.282879	0.277533
Creg1	637.944	0.542851	0.181608	2.98913	0.00279775	0.123953	Same	32.2951	48.7292
Cd247	3.63703	-0.189655	0.908298	-0.208802	0.834603	NA	Same	0.250016	0.231261
Gm32999	28.5657	0.241105	0.480314	0.501974	0.615686	0.915391	Same	1.63788	2.03688
Pou2f1	463.372	-0.0225469	0.199554	-0.112986	0.910042	0.983823	Same	30.1056	30.6804
Gm33224	0	NA	NA	NA	NA	NA	Same	0	0
Gm39693	0	NA	NA	NA	NA	NA	Same	0	0
Dusp27	6.74022	1.29405	0.656403	1.97142	0.0486753	NA	Same	0.227751	0.591482
Gpa33	4.0351	0.465843	0.842051	0.553224	0.58011	NA	Same	0.212453	0.302417
Mael	14196	0.143267	0.128036	1.11896	0.263157	0.737073	Same	853.522	982.985
Ildr2	11.4501	-0.32507	0.693594	-0.468674	0.639302	NA	Same	0.873505	0.69273
Tada1	383.193	-0.0372748	0.142655	-0.261293	0.793867	0.963678	Same	24.975	25.2642
Pogk	540.116	-0.0214524	0.205126	-0.104582	0.916708	0.984806	Same	35.1841	35.7699
Gm39694	2.79553	-1.41132	1.05366	-1.33944	0.180427	NA	Same	0.297817	0.1107
Gm33354	1.09021	1.10467	2.05996	0.536256	0.591781	NA	Same	0.0428366	0.0925143
Gm4846	4.11283	1.8712	1.01444	1.84457	0.0651008	NA	Same	0.103608	0.385854
Gm4847	0	NA	NA	NA	NA	NA	Same	0	0
Fmo9	0	NA	NA	NA	NA	NA	Same	0	0
Gm33404	0	NA	NA	NA	NA	NA	Same	0	0
LOC108167743	1.86658	0.688409	1.61472	0.426335	0.669864	NA	Same	0.0874262	0.145303
Gm16701	0.805912	2.50414	2.10555	1.1893	0.23432	NA	Same	0	0.0886347
Fam78b	4.83338	1.82431	0.935285	1.95054	0.0511115	NA	Same	0.121544	0.451829
Gm33610	0	NA	NA	NA	NA	NA	Same	0	0
Gm33668	0.333608	1.2057	3.19881	0.376922	0.706232	NA	Same	0	0.0376346
Uck2	1211.18	-0.236716	0.177749	-1.33174	0.182945	0.658594	Same	84.853	75.3716
LOC108167744	93.2774	-0.0634434	0.315197	-0.201281	0.840479	0.970411	Same	6.06693	6.11895
LOC102636733	151.461	0.0894613	0.191655	0.466782	0.640656	0.923232	Same	9.31213	10.3432
Mir6347	0.124648	-1.3907	3.22593	-0.431101	0.666395	NA	Same	0.0214183	0
Tmco1	397.938	0.176378	0.14037	1.25653	0.208924	0.686481	Same	23.6157	27.8364
Aldh9a1	1003.23	-0.00302479	0.140868	-0.0214726	0.982869	0.997468	Same	64.3791	66.8737
Mgst3	115.81	0.12665	0.244964	0.517014	0.605147	0.912658	Same	7.00473	8.00022
Gm34207	2.52584	0.964878	1.13371	0.85108	0.394725	NA	Same	0.100693	0.209311
Lrrc52	441.457	0.0344215	0.264117	0.130327	0.896308	0.979715	Same	27.5508	29.6978
Rxrg	24.9207	-1.10736	0.435623	-2.54202	0.0110214	0.233668	Same	2.32231	1.13654
Lmx1a	1.79189	0.764442	1.64463	0.46481	0.642067	NA	Same	0.0787072	0.144304
Pbx1	111.04	0.155718	0.360708	0.4317	0.66596	0.931633	Same	6.75814	7.78062
Gm39696	1.21857	3.08824	2.18442	1.41376	0.157432	NA	Same	0	0.138202
Mir6348	0	NA	NA	NA	NA	NA	Same	0	0
Gm34320	3.53647	0.644239	1.14439	0.562952	0.573468	NA	Same	0.169437	0.278789
Mir6354	0	NA	NA	NA	NA	NA	Same	0	0
Gm39697	9.81936	0.436961	0.603356	0.724218	0.468932	NA	Same	0.525111	0.733571
Gm34421	2.2799	2.33185	1.64347	1.41886	0.155941	NA	Same	0.0416629	0.224478
Gm34477	0	NA	NA	NA	NA	NA	Same	0	0
Gm34535	0	NA	NA	NA	NA	NA	Same	0	0
Nuf2	863.506	0.119669	0.157516	0.759725	0.447419	0.851186	Same	52.5232	59.4501
Gm34624	2.52427	-0.593599	1.25853	-0.471662	0.637168	NA	Same	0.20256	0.141423
Rgs5	133.594	0.349351	0.243489	1.43477	0.151352	0.621693	Same	7.43475	9.7654
Rgs4	30.3214	-0.310054	0.391118	-0.792738	0.427931	0.84276	Same	2.19283	1.84434
Gm39698	0	NA	NA	NA	NA	NA	Same	0	0
Gm39699	0.921515	-0.0470786	2.10542	-0.0223607	0.98216	NA	Same	0.0607719	0.0604145
Ccdc190	21.0041	0.765933	0.533028	1.43695	0.150733	0.620995	Same	0.964588	1.68804
Hsd17b7	73.8697	-0.04161	0.305365	-0.136263	0.891613	0.97915	Same	4.84485	4.8915
3110045C21Rik	0.925181	-0.0357246	1.87809	-0.0190217	0.984824	NA	Same	0.0642549	0.0612843
Ddr2	95.8392	0.0692672	0.318235	0.21766	0.827694	0.968455	Same	6.03267	6.51384
Uap1	203.989	0.222475	0.198349	1.12163	0.262018	0.735985	Same	12.0011	14.4337
Uhmk1	119.154	-0.187337	0.283934	-0.659792	0.509387	0.877426	Same	8.27869	7.5721
Sh2d1b2	0	NA	NA	NA	NA	NA	Same	0	0
Gm6345	3.91997	-0.379783	0.936838	-0.405388	0.685192	NA	Same	0.285627	0.236072
Sh2d1b1	1.16787	-2.18125	1.90475	-1.14516	0.252143	NA	Same	0.148754	0.030713
Gm7694	121.85	-0.452096	0.367289	-1.2309	0.218361	0.695911	Same	9.28689	7.10285
1700015E13Rik	1584.51	-0.0383558	0.167601	-0.228852	0.818984	0.967191	Same	102.572	104.622
Nos1ap	26.4591	-0.0452985	0.395185	-0.114626	0.908741	0.98334	Same	1.71615	1.74854
LOC108167745	0.07253	-0.188467	3.22593	-0.0584226	0.953412	NA	Same	0	0.00820905
Olfml2b	123.182	-0.173984	0.207976	-0.836558	0.402841	0.83159	Same	8.46322	7.80688
Atf6	327.322	0.097441	0.155919	0.624948	0.532005	0.885897	Same	20.1627	22.4321
Gm29733	0.493292	-2.26299	2.67988	-0.844439	0.398424	NA	Same	0.0635195	0.00935483
Dusp12	60.829	-0.0730447	0.31737	-0.230156	0.81797	0.967124	Same	4.05425	3.98637
Fcrlb	3.17379	0.68785	1.05779	0.650271	0.515517	NA	Same	0.147611	0.247972
Fcrla	66.3388	0.0312269	0.333832	0.0935408	0.925474	0.986292	Same	4.17939	4.43482
Gm39701	4.09398	-1.15713	1.40886	-0.821324	0.411462	NA	Same	0.383167	0.182586
Fcgr2b	82.7755	0.290518	0.394426	0.73656	0.46139	0.856934	Same	4.63756	5.93172
Gm34968	21.7428	0.835955	0.528585	1.5815	0.113765	0.573766	Same	0.947453	1.7722
LOC102638466	1.25768	-0.0213604	1.56106	-0.0136833	0.989083	NA	Same	0.0821902	0.0845093
Fcgr4	2.02276	0.965613	1.64755	0.586091	0.557814	NA	Same	0.0844995	0.166249
Gm35090	5.05563	-0.107971	0.941405	-0.114691	0.90869	NA	Same	0.331371	0.330293
Fcgr3	626.059	-0.140796	0.301182	-0.467479	0.640157	0.923134	Same	42.3937	39.8492
Mir6546	2.13476	-0.45211	1.24046	-0.36447	0.715507	NA	Same	0.166998	0.121733
Cfap126	3195.32	-0.0399167	0.167014	-0.239003	0.811103	0.966683	Same	206.44	210.656
Sdhc	556.231	-0.287536	0.224762	-1.27929	0.200794	0.67809	Same	39.7467	34.1874
LOC108167746	7.5401	0.15674	0.748968	0.209275	0.834234	NA	Same	0.469732	0.524822
Mpz	33.5223	-0.0859984	0.309569	-0.277801	0.781165	0.95999	Same	2.23855	2.17321
Pcp4l1	73.2292	-0.163318	0.308973	-0.528582	0.597096	0.909803	Same	4.98398	4.67474
Nr1i3	1.38228	0.852379	1.70246	0.500675	0.6166	NA	Same	0.0642549	0.111672
Tomm40l	76.172	-0.141217	0.297683	-0.474386	0.635225	0.921751	Same	5.17607	4.89988
Apoa2	28.3868	0.198651	0.526616	0.377221	0.706009	0.942417	Same	1.72714	1.99133
Fcer1g	36.6632	0.319397	0.326409	0.978518	0.327818	0.784482	Same	2.02799	2.66077
Ndufs2	1864.99	-0.174617	0.15409	-1.13321	0.257124	0.732252	Same	127.398	118.139
Adamts4	27.2244	-0.0195084	0.655279	-0.0297711	0.97625	0.995585	Same	1.7429	1.78534
B4galt3	256.067	0.20423	0.224067	0.911465	0.36205	0.80603	Same	14.9611	18.0534
Ppox	56.2002	0.363882	0.279194	1.30333	0.192462	0.6682	Same	3.07526	4.12977
Usp21	620.926	-0.125886	0.111744	-1.12656	0.259928	0.734764	Same	41.8844	39.9525
Ufc1	435.296	-0.00352969	0.200227	-0.0176285	0.985935	0.997608	Same	27.8011	29.0733
LOC105244007	66.699	-0.00458908	0.252518	-0.0181733	0.985501	0.997604	Same	4.30111	4.45644
Dedd	2399.77	0.087358	0.123728	0.706051	0.480157	0.865565	Same	147.497	164.066
Nit1	770.471	-0.0271915	0.15836	-0.171707	0.863668	0.973987	Same	49.6326	50.9433
Pfdn2	358.305	-0.30739	0.195095	-1.57559	0.11512	0.575033	Same	25.8161	21.8603
Klhdc9	224.172	-0.245324	0.216621	-1.1325	0.257424	0.732386	Same	15.7078	13.916
Nectin4	277.519	0.405654	0.608174	0.667003	0.50477	0.87557	Same	14.8823	20.7237
Arhgap30	358.392	0.315068	0.607883	0.518304	0.604246	0.912502	Same	20.1508	26.1806
Usf1	315.321	-0.0625004	0.221803	-0.281784	0.778109	0.958722	Same	20.6273	20.7264
Tstd1	5.3898	1.05522	0.785342	1.34365	0.179063	NA	Same	0.212891	0.454053
Gm26641	2.01667	3.79623	2.00609	1.89235	0.0584441	NA	Same	0	0.225346
F11r	393.191	-0.0320663	0.133849	-0.23957	0.810663	0.966683	Same	25.6219	25.979
Alyref2	41.7378	0.0618098	0.276906	0.223216	0.823367	0.967908	Same	2.59909	2.82577
Itln1	3.57519	-0.236324	1.03804	-0.227663	0.819909	NA	Same	0.252066	0.220422
Gm35200	0.506319	-1.67922	2.689	-0.624477	0.532314	NA	Same	0.0625134	0.0142949
Gm39703	0	NA	NA	NA	NA	NA	Same	0	0
Cd244	0.960257	2.73798	2.28411	1.19871	0.230642	NA	Same	0	0.108517
Ly9	33.8557	-0.407086	0.398225	-1.02225	0.306662	0.769913	Same	2.52339	1.99502
Slamf7	507.482	0.155449	0.18203	0.853977	0.393118	0.824976	Same	30.6668	35.2289
Mir7683	0.789223	1.43545	2.04933	0.700449	0.483647	NA	Same	0.0214183	0.0734712
Cd48	15.6843	0.427444	0.568974	0.751254	0.4525	0.852938	Same	0.839799	1.16975
Slamf1	22.0005	-0.363437	0.47271	-0.768837	0.44199	0.847935	Same	1.63921	1.32268
Cd84	11.4906	0.774252	0.591693	1.30854	0.190692	NA	Same	0.527588	0.925825
Gm37065	0.249296	-2.09162	3.22336	-0.648893	0.516407	NA	Same	0.0428366	0
Slamf6	2.03196	0.17775	1.60241	0.110926	0.911675	NA	Same	0.118061	0.142787
Vangl2	85.8678	0.241296	0.22456	1.07453	0.282585	0.754242	Same	4.98987	6.10412
Nhlh1	8.66964	0.217326	0.526853	0.412499	0.679974	NA	Same	0.503705	0.610726
Ncstn	953.193	0.0100813	0.102631	0.0982293	0.92175	0.985677	Same	60.9994	63.8046
Copa	2400.62	-0.254683	0.172607	-1.4755	0.140077	0.608081	Same	170.297	148.478
Pex19	593.643	-0.200689	0.155748	-1.28855	0.197555	0.674242	Same	41.0297	37.3261
Dcaf8	2347.8	-0.156903	0.12085	-1.29833	0.194173	0.670644	Same	160.385	149.794
Pea15a	402.158	-0.251594	0.192152	-1.30935	0.190415	0.666714	Same	28.2681	24.9294
Gm17224	31.745	0.110711	0.41441	0.267152	0.789352	0.962675	Same	1.98596	2.18592
Casq1	106.262	-0.00702815	0.275395	-0.0255203	0.97964	0.996145	Same	6.87539	7.1008
Atp1a4	11297.2	0.175456	0.139405	1.25861	0.208172	0.685549	Same	670.176	788.085
Atp1a2	759.867	-0.198155	0.217582	-0.910712	0.362447	0.806082	Same	53.3684	47.9943
Gm39704	1.23607	0.582313	2.30205	0.252954	0.800303	NA	Same	0.0642549	0.0967426
Igsf8	374.617	-0.195026	0.176818	-1.10298	0.270037	0.74353	Same	25.9688	23.6051
Kcnj9	1486.93	-0.212715	0.243894	-0.872164	0.383119	0.818003	Same	105.257	93.299
Kcnj10	5.94001	0.556162	0.839464	0.662521	0.507638	NA	Same	0.299003	0.456226
Pigm	1016.22	-0.104895	0.174351	-0.601628	0.547422	0.891701	Same	67.3888	65.7613
Slamf9	95.9062	0.157207	0.204117	0.770181	0.441193	0.847465	Same	5.74414	6.68592
Gm35522	237.646	0.572351	0.179269	3.1927	0.00140951	0.0869818	Same	11.7777	18.2549
Igsf9	849.429	0.0281352	0.137778	0.204206	0.838192	0.969839	Same	53.9421	57.0811
Tagln2	90.8025	0.832226	0.345703	2.40734	0.0160692	0.27547	Same	3.93749	7.35512
Gm37125	5.47406	0.788891	0.922656	0.855022	0.392539	NA	Same	0.246571	0.444858
Cfap45	3635.22	-0.119649	0.20004	-0.598123	0.549758	0.8928	Same	243.211	234.734
4933439K11Rik	24.7065	-0.116171	0.407738	-0.284915	0.77571	0.95794	Same	1.67509	1.60389
Vsig8	96.5463	-0.0702327	0.213244	-0.329354	0.741888	0.949895	Same	6.40949	6.32996
Slamf8	0	NA	NA	NA	NA	NA	Same	0	0
Fcrl6	1.03945	1.92432	1.77879	1.08181	0.279335	NA	Same	0.0208315	0.101353
Dusp23	46.7169	0.131895	0.346927	0.38018	0.703812	0.941794	Same	2.86164	3.24544
Gm35601	131.603	-0.266029	0.409306	-0.649951	0.515724	0.880303	Same	9.6406	8.14339
Crp	5.10098	0.149777	0.841143	0.178064	0.858673	NA	Same	0.30791	0.35782
Apcs	0	NA	NA	NA	NA	NA	Same	0	0
Gm35686	12.3274	0.773747	0.873293	0.88601	0.375612	0.813812	Same	0.540582	0.989359
Olfr16	0.791441	2.42463	2.41947	1.00213	0.316279	NA	Same	0	0.0874326
Gm35742	15.3302	0.279118	0.809958	0.344608	0.730389	0.947031	Same	0.850226	1.10024
Olfr1408	0	NA	NA	NA	NA	NA	Same	0	0
Olfr1406	0	NA	NA	NA	NA	NA	Same	0	0
Olfr218	0	NA	NA	NA	NA	NA	Same	0	0
Olfr1404	0	NA	NA	NA	NA	NA	Same	0	0
Fcer1a	0.347927	1.25168	3.19627	0.391607	0.695348	NA	Same	0	0.0380481
Olfr418	0	NA	NA	NA	NA	NA	Same	0	0
Mptx2	0.147981	0.292425	3.22593	0.0906483	0.927772	NA	Same	0	0.0168298
Ackr1	0.56081	-3.2041	3.1392	-1.02067	0.30741	NA	Same	0.0874262	0
Cadm3	1.91039	-1.65101	1.54403	-1.06929	0.28494	NA	Same	0.210662	0.0683757
Aim2	2.49406	1.37521	1.40529	0.978589	0.327783	NA	Same	0.0821902	0.222728
LOC102639543	0.808107	0.499135	2.47629	0.201565	0.840257	NA	Same	0.0393536	0.0611726
BC094916	1.45654	1.605	2.04905	0.783289	0.433458	NA	Same	0.0422498	0.135355
Pydc4	1.65018	-0.307187	1.83727	-0.167198	0.867214	NA	Same	0.12851	0.101624
Pydc3	1.10737	1.1712	2.0386	0.574515	0.565619	NA	Same	0.0393536	0.0944305
AI607873	14.9738	0.350576	0.49621	0.706506	0.479873	0.865301	Same	0.820134	1.09177
Ifi204	12.1183	0.754725	0.715447	1.0549	0.291471	0.761821	Same	0.542533	0.963877
Mndal	5.08519	0.301152	0.874369	0.344422	0.730529	NA	Same	0.29725	0.371156
Mnda	3.43517	-0.670937	2.68437	-0.249942	0.802632	NA	Same	0.277785	0.188173
Ifi203	18.3103	0.674809	0.599634	1.12537	0.260433	0.735039	Same	0.872515	1.43973
Ifi202b	6.03941	0.150742	0.871135	0.173041	0.862619	NA	Same	0.359916	0.415132
Ifi205	1.35259	1.4885	2.04554	0.72768	0.466809	NA	Same	0.0428366	0.121199
Olfr433	0	NA	NA	NA	NA	NA	Same	0	0
Olfr432	0	NA	NA	NA	NA	NA	Same	0	0
Olfr430	0	NA	NA	NA	NA	NA	Same	0	0
Olfr429	0	NA	NA	NA	NA	NA	Same	0	0
Olfr427	0	NA	NA	NA	NA	NA	Same	0	0
Olfr231	0	NA	NA	NA	NA	NA	Same	0	0
Olfr424	0.540056	-0.373339	3.09047	-0.120803	0.903847	NA	Same	0.0393536	0.0328362
Olfr421-ps1	2.14678	-2.24363	1.70138	-1.31871	0.187265	NA	Same	0.271472	0.0592628
Olfr420	0.296484	0.965349	3.21086	0.300652	0.76368	NA	Same	0	0.0330931
Gm36196	1.50998	0.3986	1.53614	0.259482	0.795263	NA	Same	0.0821902	0.112934
Spta1	511.958	0.256807	0.166531	1.5421	0.12305	0.585415	Same	29.2947	36.4135
Olfr419	2.07578	-2.03085	1.75711	-1.15579	0.247767	NA	Same	0.239605	0.0639246
Mptx1	0	NA	NA	NA	NA	NA	Same	0	0
Olfr417	0	NA	NA	NA	NA	NA	Same	0	0
Olfr248	0.07253	-0.188467	3.22593	-0.0584226	0.953412	NA	Same	0	0.00820905
Olfr414	0	NA	NA	NA	NA	NA	Same	0	0
Olfr220	0.0739907	-0.188467	3.22593	-0.0584226	0.953412	NA	Same	0	0.0084149
Fmn2	46.6373	-0.164678	0.31296	-0.526194	0.598753	0.910581	Same	3.21047	2.9788
Grem2	0.918646	0.694461	2.12615	0.326628	0.743949	NA	Same	0.0416629	0.0710526
Rgs7	5.94813	0.605516	0.712453	0.849903	0.395379	NA	Same	0.290246	0.45629
Fh1	237.169	0.231703	0.195339	1.18616	0.235558	0.709114	Same	13.7253	16.8162
Kmo	9.46462	0.480954	0.577372	0.833006	0.404841	NA	Same	0.489561	0.710739
Opn3	180.675	0.0112434	0.188842	0.059539	0.952523	0.991364	Same	11.5365	12.1118
Chml	170.072	0.726812	0.268024	2.71175	0.00669296	0.186032	Same	7.90984	13.4725
Gm39707	7.03956	-0.392544	0.648038	-0.605741	0.544687	NA	Same	0.528168	0.413865
Wdr64	1972.24	0.148352	0.101862	1.45641	0.145281	0.61444	Same	118.778	136.815
Gm36360	4.32622	-0.0704312	1.06097	-0.0663837	0.947072	NA	Same	0.290284	0.286617
Exo1	200.661	-0.395438	0.254183	-1.55572	0.119775	0.580028	Same	15.0717	11.8773
Becn2	3.1773	-1.98566	1.10391	-1.79876	0.0720567	NA	Same	0.369867	0.0971232
Pld5	1.27309	-1.98824	1.53411	-1.29602	0.194969	NA	Same	0.146735	0.0399262
LOC108167747	0	NA	NA	NA	NA	NA	Same	0	0
Gm36536	1.07635	0.973017	2.34288	0.415308	0.677917	NA	Same	0.0416629	0.0899395
Gm36586	19.6224	0.164301	0.375048	0.438079	0.661329	0.930432	Same	1.17299	1.36219
Cep170	1627.41	0.319091	0.149148	2.13943	0.0324008	0.366206	Same	91.2531	117.716
Mir350	0.107936	-0.188467	3.22593	-0.0584226	0.953412	NA	Same	0	0.0118766
Sdccag8	363.167	-0.194113	0.161769	-1.19994	0.230162	0.705957	Same	25.1414	22.8998
Hmga2-ps1	8.20067	-0.216781	0.695184	-0.311832	0.755168	NA	Same	0.587792	0.518117
Gm15423	10.8037	-0.425266	0.877669	-0.48454	0.628003	NA	Same	0.841588	0.641144
Akt3	426.108	0.197372	0.175178	1.1267	0.25987	0.734764	Same	25.295	29.934
Gm36904	6.58702	0.684016	0.765066	0.894062	0.371289	NA	Same	0.319236	0.51762
Zbtb18	1166.22	0.192915	0.156433	1.23321	0.217496	0.695631	Same	69.3288	81.8166
Gm29856	0.188548	0.292425	3.22593	0.0906483	0.927772	NA	Same	0	0.0212165
Gm30013	3.12296	0.386721	0.960674	0.402552	0.687278	NA	Same	0.169876	0.227809
2310043L19Rik	0.14506	0.292425	3.22593	0.0906483	0.927772	NA	Same	0	0.0164181
Gm30115	15.5766	0.217817	0.496647	0.438575	0.660969	0.930239	Same	0.912886	1.10195
1700016C15Rik	522.891	0.142546	0.188698	0.755417	0.449999	0.852519	Same	31.4328	36.2649
Adss	1104.44	0.105383	0.114303	0.921962	0.356549	0.803563	Same	67.8311	75.7922
Gm7068	452.774	0.108733	0.279122	0.389555	0.696866	0.939571	Same	28.0857	30.9951
Gm16432	430.835	0.140157	0.256722	0.545946	0.585103	0.906858	Same	26.414	29.7888
Desi2	386.909	-0.00643263	0.113908	-0.0564721	0.954966	0.992242	Same	24.8449	25.7735
LOC108167748	46.7384	0.0291753	0.288101	0.101268	0.919338	0.985186	Same	2.95563	3.14256
B230369F24Rik	20.0522	0.575391	0.565917	1.01674	0.309277	0.77207	Same	0.994039	1.54182
Cox20	65.5529	-0.339669	0.238355	-1.42506	0.154141	0.626172	Same	4.79328	3.95062
Hnrnpu	11056.8	0.186217	0.129308	1.4401	0.149839	0.620387	Same	657.992	775.351
Efcab2	694.041	0.0106523	0.119731	0.0889688	0.929107	0.986806	Same	44.1926	46.4102
Gm31289	1.06784	-1.48589	1.85059	-0.802925	0.422018	NA	Same	0.107103	0.042448
Gm39709	1.055	-0.510268	1.77764	-0.287048	0.774075	NA	Same	0.0844995	0.0601385
Kif26b	151.018	0.404693	0.230055	1.75911	0.078558	0.499103	Same	8.11888	11.1915
Gm39710	0.188548	0.292425	3.22593	0.0906483	0.927772	NA	Same	0	0.0212165
LOC108167845	0.848291	2.54927	2.35183	1.08395	0.278385	NA	Same	0	0.0940088
Smyd3	49.6623	0.0395918	0.287961	0.13749	0.890643	0.978978	Same	3.14117	3.35487
LOC108167846	0.993424	2.77979	2.01898	1.37683	0.168565	NA	Same	0	0.111877
Gm31349	2.30665	3.97918	1.53562	2.59125	0.00956279	NA	Same	0	0.256285
Tfb2m	63.1263	0.367668	0.245793	1.49584	0.134695	0.601093	Same	3.43377	4.63803
Cnst	801.201	-0.261153	0.197378	-1.32311	0.185798	0.660242	Same	57.1255	49.4877
Sccpdh	5617.92	0.163781	0.109004	1.50253	0.132961	0.598967	Same	334.505	391.469
Gm1305	2.32586	-0.273955	1.15389	-0.237419	0.812332	NA	Same	0.166541	0.14343
Ahctf1	5851.22	-0.0114329	0.219274	-0.0521396	0.958417	0.992546	Same	378.734	388.174
Gm31668	0.147981	0.292425	3.22593	0.0906483	0.927772	NA	Same	0	0.0168298
Cdc42bpa	476.951	0.0704272	0.193597	0.363782	0.716021	0.943155	Same	29.9524	32.3972
LOC108167749	0.972766	-1.47044	2.29304	-0.641263	0.521352	NA	Same	0.098384	0.0380481
Gm38331	0.14506	0.292425	3.22593	0.0906483	0.927772	NA	Same	0	0.0164181
Adck3	219.473	-0.175247	0.256003	-0.684548	0.493629	0.871129	Same	15.1092	13.9649
LOC108167750	0.132055	0.292425	3.22593	0.0906483	0.927772	NA	Same	0	0.0142949
Gm37336	0.658049	-1.29444	2.26171	-0.572328	0.5671	NA	Same	0.0651314	0.0282947
Psen2	67.5927	0.0598327	0.278519	0.214825	0.829904	0.968532	Same	4.20679	4.59771
Gm31728	2.34911	-0.483733	1.19668	-0.404228	0.686045	NA	Same	0.188108	0.13504
Gm39713	6.69705	0.932746	0.765457	1.21855	0.223016	NA	Same	0.27872	0.552846
Gm5069	8.70011	0.214344	0.620327	0.345533	0.729694	NA	Same	0.505885	0.616186
Itpkb	908.698	-0.143966	0.163336	-0.881408	0.378097	0.815882	Same	61.8448	58.1299
Gm39712	5.31539	-0.87528	1.01581	-0.861662	0.388874	NA	Same	0.483048	0.267249
Stum	4.94338	0.963083	1.09192	0.882012	0.37777	NA	Same	0.207217	0.409715
Gm31986	3.19302	-0.365609	1.02755	-0.355805	0.721987	NA	Same	0.234439	0.193609
Parp1	2034.38	-0.243821	0.127779	-1.90815	0.0563714	0.444117	Same	144.196	126.317
Mir6904	0.249296	-2.09162	3.22336	-0.648893	0.516407	NA	Same	0.0428366	0
Lin9	260.603	0.270673	0.163049	1.66007	0.0969001	0.543595	Same	14.858	18.6564
Mixl1	0.813358	-1.41059	2.11735	-0.666203	0.505281	NA	Same	0.0865497	0.0307971
Acbd3	898.318	-0.140537	0.13935	-1.00851	0.313208	0.775223	Same	60.786	57.5616
Gm38293	0.472761	0.531857	2.49756	0.21295	0.831366	NA	Same	0.0214183	0.0389862
LOC102634584	0.591534	-1.23392	2.97884	-0.414227	0.678708	NA	Same	0.0642549	0.0246272
H3f3a	1616.91	0.0576027	0.100531	0.572984	0.566655	0.899804	Same	100.95	109.603
G370120E05Rik	204.291	0.0743536	0.166399	0.446838	0.654992	0.928391	Same	12.7276	13.9052
Sde2	534.71	-0.26985	0.141131	-1.91206	0.0558688	0.442982	Same	38.1351	32.9619
Gm39714	0.990502	0.934121	2.12409	0.439774	0.660101	NA	Same	0.0428366	0.0836841
Lefty2	5.08785	0.956535	0.839491	1.13942	0.254527	NA	Same	0.202412	0.422421
Pycr2	282.043	-0.280265	0.164594	-1.70277	0.0886117	0.525888	Same	20.2401	17.339
Gm32199	31.1649	0.544752	0.338576	1.60895	0.107627	0.563451	Same	1.56445	2.37963
Gm39715	3.04143	-1.45813	0.966762	-1.50826	0.131487	NA	Same	0.315307	0.116087
Lefty1	6.35105	0.174769	0.74048	0.236021	0.813417	NA	Same	0.385552	0.441838
Tmem63a	56.3194	0.31477	0.28551	1.10248	0.270252	0.743691	Same	3.18729	4.08434
Ephx1	1395.11	-0.0803581	0.271723	-0.295736	0.767432	0.955953	Same	92.2802	91.2488
9130409I23Rik	0.14506	0.292425	3.22593	0.0906483	0.927772	NA	Same	0	0.0164181
Gm39716	1.86808	-0.790298	1.32591	-0.596043	0.551146	NA	Same	0.167863	0.0967265
Gm37406	92.0099	0.387229	0.253938	1.5249	0.127285	0.59173	Same	4.95122	6.7886
Nvl	373.944	-0.131223	0.176742	-0.742455	0.457812	0.855243	Same	25.4175	23.9975
Cnih4	93.2096	0.239205	0.248629	0.962093	0.336003	0.789588	Same	5.37072	6.62485
Wdr26	2310.47	0.160436	0.132289	1.21277	0.225218	0.700509	Same	138.778	160.702
Gm38664	6.45658	-0.975819	0.791911	-1.23223	0.217862	NA	Same	0.585695	0.310045
A430110L20Rik	15.2957	-0.75673	0.439679	-1.7211	0.0852332	0.517456	Same	1.30023	0.803525
Gm39718	0	NA	NA	NA	NA	NA	Same	0	0
Gm39717	0.3381	1.26243	3.19568	0.395044	0.692811	NA	Same	0	0.0370046
Cnih3	1.24947	2.24489	1.81589	1.23625	0.216365	NA	Same	0.0214183	0.127027
Ccdc121	0	NA	NA	NA	NA	NA	Same	0	0
Gm32767	3.63415	-0.119868	1.33134	-0.090036	0.928259	NA	Same	0.254672	0.236647
LOC108167841	45.4912	-0.467407	0.369228	-1.2659	0.205548	0.683093	Same	3.55072	2.64061
Dnah14	2103.61	-0.220832	0.405303	-0.544858	0.585851	0.906858	Same	149.46	131.151
Gm33612	0.491752	1.76815	2.70788	0.652963	0.51378	NA	Same	0	0.054221
Lbr	469.107	-0.0270188	0.137672	-0.196255	0.84441	0.970901	Same	30.3899	31.0526
Gm33669	0.0942738	-0.188467	3.22593	-0.0584226	0.953412	NA	Same	0	0.0106083
Enah	1944.45	-0.0427726	0.142891	-0.299338	0.764682	0.955465	Same	126.849	128.297
Gm38648	10.3008	0.51202	0.601093	0.851814	0.394317	NA	Same	0.526865	0.78314
Gm39719	2.80744	0.822962	1.39661	0.589256	0.55569	NA	Same	0.120241	0.230122
Gm33725	70.4726	-0.208142	0.294067	-0.707803	0.479067	0.865301	Same	4.91291	4.39242
Srp9	832.296	-0.0996019	0.188595	-0.528126	0.597412	0.909922	Same	55.2467	54.0137
Vmn1r1	0.140203	-1.3907	3.22593	-0.431101	0.666395	NA	Same	0.0218566	0
LOC105244034	0.68778	-2.09421	2.42337	-0.864171	0.387494	NA	Same	0.0821902	0.0212165
Degs1	159.227	0.346132	0.195186	1.77334	0.076172	0.493254	Same	8.793	11.6295
1700047M11Rik	121.72	-0.107765	0.31508	-0.342024	0.732333	0.947333	Same	8.1171	7.85671
Fbxo28	400	-0.204477	0.12634	-1.61847	0.105562	0.560401	Same	27.8031	25.1383
Trp53bp2	123.601	-0.00538105	0.191476	-0.028103	0.97758	0.996142	Same	7.98635	8.2436
Capn2	108.08	-0.0758118	0.214332	-0.353712	0.723555	0.944722	Same	7.14673	7.04773
LOC108167751	314.474	0.110709	0.152183	0.727469	0.466938	0.859616	Same	19.3014	21.6391
LOC108167842	5.31218	1.22303	0.768334	1.59179	0.111432	NA	Same	0.185063	0.462195
Capn8	22.0996	-0.00807462	0.465941	-0.0173297	0.986174	0.997642	Same	1.39554	1.47304
Ccdc185	5124.26	-0.248211	0.13247	-1.87372	0.0609694	0.455779	Same	361.832	318.07
Susd4	51.7317	-0.752114	0.355097	-2.11805	0.0341705	0.371873	Same	4.36537	2.6891
Tlr5	8.34837	0.766047	0.601739	1.27305	0.202999	NA	Same	0.374745	0.664434
Gm33747	1.76639	0.171611	1.37747	0.124584	0.900853	NA	Same	0.101848	0.125001
Disp1	76.572	-0.176201	0.277797	-0.634278	0.5259	0.884238	Same	5.30067	4.86616
Gm34287	0	NA	NA	NA	NA	NA	Same	0	0
Brox	208.782	0.0436968	0.203832	0.214377	0.830253	0.968532	Same	13.1456	14.081
Aida	289.68	0.224057	0.164183	1.36468	0.172354	0.648013	Same	16.9545	20.5232
Mia3	2011.16	-0.0217943	0.165628	-0.131586	0.895312	0.979715	Same	130.525	133.08
Gm34102	49.0205	-0.240995	0.282182	-0.854044	0.393081	0.824976	Same	3.46567	3.0511
Taf1a	237.924	0.176907	0.146515	1.20743	0.227266	0.702865	Same	14.1731	16.648
Hhipl2	193.053	0.0988741	0.230798	0.4284	0.66836	0.931912	Same	11.8447	13.233
Gm33973	0	NA	NA	NA	NA	NA	Same	0	0
Gm39724	0.0660274	-0.188467	3.22593	-0.0584226	0.953412	NA	Same	0	0.00714743
Gm34068	0.07253	-0.188467	3.22593	-0.0584226	0.953412	NA	Same	0	0.00820905
Gm34130	40.2288	-0.15911	0.379662	-0.419084	0.675155	0.933933	Same	2.79702	2.57865
Gm39725	5.06635	0.951022	0.844255	1.12646	0.259969	NA	Same	0.211249	0.42109
1700056E22Rik	1305.12	-0.284403	0.220831	-1.28788	0.197788	0.674554	Same	92.8069	80.0766
Dusp10	413.187	0.0191554	0.12813	0.149499	0.88116	0.977542	Same	26.3181	27.7223
Gm34177	1.03028	-0.488104	2.00668	-0.24324	0.80782	NA	Same	0.0856732	0.0590769
Gm34229	71.7023	0.409623	0.282442	1.45029	0.146978	0.615115	Same	3.88627	5.3209
1700112H15Rik	5.8899	0.169844	0.720942	0.235587	0.813753	NA	Same	0.351296	0.411306
4930488B22Rik	4.60323	3.45946	1.31292	2.63493	0.00841546	NA	Same	0.0437131	0.481416
Hlx	13.4156	-0.423644	0.515981	-0.821045	0.41162	0.835613	Same	0.996054	0.792121
Gm34342	0	NA	NA	NA	NA	NA	Same	0	0
Marc1	2.35528	0.820484	1.47188	0.557438	0.577228	NA	Same	0.100564	0.191157
Marc2	311.78	0.184459	0.204393	0.902469	0.366808	0.808607	Same	18.3755	21.8622
Mir1981	0	NA	NA	NA	NA	NA	Same	0	0
Gm34451	6.57902	0.00991826	1.14087	0.00869361	0.993064	NA	Same	0.44456	0.439198
Gm39727	2.65897	-0.283178	1.23989	-0.228389	0.819344	NA	Same	0.194518	0.165653
C130074G19Rik	361.571	-0.350842	0.196378	-1.78656	0.0740087	0.491739	Same	26.5498	21.7133
Gm34602	5.28449	-0.629161	1.14465	-0.549655	0.582556	NA	Same	0.433684	0.288151
Mark1	74.7459	-0.213059	0.288387	-0.738795	0.460032	0.856205	Same	5.2519	4.70075
Gm39728	1.96272	2.15268	1.35721	1.58611	0.112715	NA	Same	0.0410951	0.190309
Gm34732	64.7535	0.230788	0.376727	0.612614	0.540131	0.889396	Same	3.73799	4.61386
Gm37662	10.4383	-0.240723	0.550473	-0.437303	0.661892	NA	Same	0.740491	0.650808
Gm34797	6.2135	0.0783589	0.709387	0.11046	0.912045	NA	Same	0.382618	0.421783
Rab3gap2	668.821	-0.287777	0.165764	-1.73606	0.0825527	0.509958	Same	48.323	40.9958
Snora36b	0	NA	NA	NA	NA	NA	Same	0	0
Mir664	0	NA	NA	NA	NA	NA	Same	0	0
Gm34882	0.478668	1.73373	3.15502	0.549514	0.582653	NA	Same	0	0.0540527
Iars2	448.541	-0.0133149	0.193786	-0.0687094	0.945221	0.99019	Same	29.0469	29.8603
Mir194-1	0.272949	-0.428915	3.22593	-0.132959	0.894226	NA	Same	0.0196768	0.0168298
Mir215	0.147981	0.292425	3.22593	0.0906483	0.927772	NA	Same	0	0.0168298
Bpnt1	206.515	0.164071	0.164076	0.999969	0.317326	0.777596	Same	12.362	14.3836
Eprs	1972.56	-0.325313	0.132513	-2.45496	0.0140902	0.26163	Same	143.457	119.28
9630028B13Rik	0.660274	2.21496	3.15775	0.701437	0.483031	NA	Same	0	0.0714743
Gm2061	0.280405	-2.16885	3.21859	-0.673851	0.500406	NA	Same	0.0437131	0
Slc30a10	0.387021	1.394	3.18888	0.437142	0.662008	NA	Same	0	0.0424629
Gm34969	0	NA	NA	NA	NA	NA	Same	0	0
5033404E19Rik	0	NA	NA	NA	NA	NA	Same	0	0
Gm35023	1.62211	0.975609	2.16957	0.449679	0.652942	NA	Same	0.0655697	0.130777
Gm39729	0.320603	1.15508	3.20156	0.360786	0.718259	NA	Same	0	0.0355114
Lyplal1	51.7064	0.201451	0.321952	0.625718	0.5315	0.885807	Same	3.01232	3.63696
Gm35201	0.0739907	-0.188467	3.22593	-0.0584226	0.953412	NA	Same	0	0.0084149
Gm35341	0	NA	NA	NA	NA	NA	Same	0	0
Gm35426	0	NA	NA	NA	NA	NA	Same	0	0
A730004F24Rik	0	NA	NA	NA	NA	NA	Same	0	0
Gm35546	2.57331	2.59383	1.48506	1.74661	0.0807043	NA	Same	0.0393536	0.257778
Tgfb2	5.06621	1.37882	0.968966	1.42298	0.154741	NA	Same	0.168999	0.452497
Gm35655	0	NA	NA	NA	NA	NA	Same	0	0
Rrp15	166.711	-0.025379	0.192207	-0.13204	0.894953	0.979619	Same	10.8014	11.0144
A430105J06Rik	30.9552	0.0898719	0.339426	0.264776	0.791182	0.962964	Same	1.93044	2.1163
Gm39732	10.3267	-0.427899	0.810854	-0.527714	0.597698	NA	Same	0.775886	0.611869
1700023G09Rik	74.0448	0.114025	0.230733	0.494188	0.621173	0.916994	Same	4.54587	5.09276
[truncated: 33,978 more rows]
