# Supplementary material for: In vitro fertilization induces reproductive changes in male mouse offspring and has multigenerational effects
Source: JCI Insight. 2025 Mar 4;10(8):e188931. doi: 10.1172/jci.insight.188931 (PMC12016927; doi:10.1172/jci.insight.188931)
Supplement: Supplemental table 8 [file jciinsight-10-188931-s196.xlsx]

## Sheet: SupplementalTable8_DEGs_E185_F2
Supplemental Table 8: Differentially expressed genes (DEGs) using DeSeq2 for F2 from IVF and Natural E18.5 male placentas.
	baseMean	log2FoldChange	lfcSE	stat	pvalue	padj	DEG	Natural	IVF
Sox17	403.213	-0.608287	0.21486	-2.83108	0.00463905	0.0383974	Down	23.5819	14.1183
Creg2	40.514	-2.00301	0.455194	-4.40035	1.08078330055401e-05	0.000338796	Down	3.09438	0.7045
Il18rap	49.3676	-0.848502	0.244501	-3.47034	0.000519798	0.00741874	Down	3.07141	1.54052
Gm39637	7.72123	-5.40394	1.27721	-4.23104	2.32612570732218e-05	0.000624684	Down	0.71653	0.0147557
Gm39666	16.3221	-1.3292	0.462004	-2.87703	0.0040144	0.0345543	Down	1.13067	0.415875
Efhd1	405.27	-0.718066	0.209456	-3.42825	0.000607493	0.00834564	Down	24.3179	13.5198
Ngef	57.7067	-0.87213	0.259477	-3.36111	0.000776304	0.0101166	Down	3.6015	1.77611
Ugt1a1	7.64938	-6.38061	1.13438	-5.62476	1.8576131197096e-08	1.7035695636656e-06	Down	0.735824	0
Hes6	427.887	-0.667965	0.196244	-3.40375	0.000664686	0.00898107	Down	25.3888	14.4214
Serpinb8	105.446	-1.49633	0.239084	-6.25862	3.88406675756259e-10	5.89197574344466e-08	Down	7.52789	2.39203
Cd55	1865.74	-0.939259	0.20235	-4.64174	3.45479590099227e-06	0.000132956	Down	118.311	56.2984
Cntn2	112.06	-3.54553	0.460847	-7.69351	1.4314900254475e-14	7.96139339636787e-12	Down	9.89024	0.790642
Nfasc	48.313	-1.06427	0.295166	-3.60566	0.000311363	0.00498441	Down	3.15842	1.35643
Chit1	21.5787	-2.24397	0.458369	-4.89556	9.80267411587376e-07	4.80136092135737e-05	Down	1.73333	0.318092
Adora1	167	-0.781255	0.265652	-2.94089	0.00327266	0.0299808	Down	10.2342	5.41096
Shisa4	128.045	-0.950639	0.253696	-3.74716	0.00017885	0.00320536	Down	8.13326	3.87007
Csrp1	14336.7	-0.588897	0.105658	-5.57363	2.49490654110489e-08	2.12943978590046e-06	Down	831.242	500.724
Ptgs2	527.384	-1.47389	0.416179	-3.54148	0.000397882	0.00602802	Down	37.3718	12.5272
Prg4	67.1745	-1.13924	0.32651	-3.48915	0.000484554	0.00702033	Down	4.47633	1.83724
Hmcn1	102.561	-1.47757	0.349705	-4.22518	2.38748272321544e-05	0.00063818	Down	7.30616	2.35114
4930523C07Rik	504.086	-0.933028	0.244795	-3.81146	0.000138147	0.00259738	Down	31.9555	15.3799
Selp	86.8155	-1.73711	0.362847	-4.78746	1.68907699791051e-06	7.5443980624288e-05	Down	6.39889	1.74799
Ddr2	486.695	-1.20203	0.334435	-3.59421	0.000325381	0.00514198	Down	32.9426	13.1504
Adamts4	2453.05	-0.733809	0.190315	-3.85577	0.000115366	0.00225769	Down	147.707	80.8052
Slamf9	81.9364	-1.25584	0.286724	-4.37995	1.18708530140868e-05	0.000363351	Down	5.59191	2.09137
Ifi202b	200.91	-0.866618	0.232495	-3.72747	0.00019341	0.00340611	Down	12.4786	6.17913
Sdccag8	337.983	-1.16971	0.241104	-4.85146	1.22556203278872e-06	5.85316205188651e-05	Down	22.6456	9.11706
Dusp10	218.118	-0.655326	0.122674	-5.342	9.19279903187838e-08	6.65937176926955e-06	Down	12.8863	7.34945
Hlx	164.554	-1.00545	0.255065	-3.94192	8.08303652710165e-05	0.00168309	Down	10.6568	4.75858
Gm35546	72.0031	-0.982518	0.198258	-4.95575	7.20507089879199e-07	3.74164540259255e-05	Down	4.63479	2.10931
Tgfb2	2919.94	-0.826657	0.278428	-2.96902	0.00298754	0.0279655	Down	180.151	92.8215
Sertad4	172.084	-0.697412	0.225063	-3.09874	0.00194347	0.0204165	Down	10.2958	5.60781
Gm15867	38.8874	-1.61755	0.361569	-4.4737	7.68760719026982e-06	0.000258557	Down	2.82796	0.822939
Myct1	28.2066	-0.926614	0.337774	-2.7433	0.00608256	0.0471324	Down	1.79979	0.850652
Rab32	236.01	-0.927583	0.14667	-6.32428	2.54423143617587e-10	4.09954151318767e-08	Down	14.9463	7.11433
Stx11	287.988	-0.637506	0.133365	-4.78017	1.75149134720406e-06	7.76284378332782e-05	Down	16.9069	9.76575
Ctgf	7355.68	-0.741302	0.225664	-3.28498	0.00101991	0.0124888	Down	443.503	241.78
Rspo3	36.5147	-1.41805	0.433985	-3.26752	0.00108496	0.0131731	Down	2.57895	0.874012
Gm20300	222.947	-0.734107	0.23667	-3.10181	0.0019234	0.0202822	Down	13.5194	7.37413
Hint3	266.165	-0.650003	0.12705	-5.11613	3.1187006560481e-07	1.84774975982561e-05	Down	15.7133	9.0212
Marcks	2261.26	-0.607876	0.172988	-3.51399	0.00044143	0.00652159	Down	132.184	79.039
Popdc3	366.028	-0.755217	0.260298	-2.90135	0.00371559	0.032733	Down	22.2334	12.06
Oit3	299.355	-0.763906	0.202873	-3.76544	0.000166259	0.00301416	Down	18.2775	9.69764
Stox1	214.639	-1.1413	0.221741	-5.14701	2.64668703363052e-07	1.61813940236964e-05	Down	14.2356	5.76499
A930033H14Rik	26.9333	-0.808192	0.276031	-2.9279	0.0034126	0.0308369	Down	1.66139	0.854017
Gm5779	5.39129	-2.51564	0.713104	-3.52773	0.000419138	0.00629473	Down	0.444098	0.0707927
Mmp11	1989.05	-0.988833	0.269797	-3.66509	0.000247247	0.00414118	Down	127.875	58.9734
Slc1a6	5.59863	-1.68916	0.56606	-2.98406	0.00284453	0.0270058	Down	0.41514	0.116117
C2cd4c	22.8693	-1.20392	0.407364	-2.9554	0.00312259	0.0289358	Down	1.53591	0.61253
Gipc3	8.85944	-2.04377	0.545715	-3.74513	0.000180299	0.00322797	Down	0.687731	0.152687
Gm40761	11.857	-1.4123	0.449104	-3.14471	0.00166249	0.0181872	Down	0.835235	0.279167
Phlda1	441.142	-0.650237	0.166701	-3.90062	9.59456316231063e-05	0.00192797	Down	26.0514	15.0308
Kcnc2	8.47227	-3.19592	0.701054	-4.55873	5.14631154219058e-06	0.000185623	Down	0.73714	0.0705198
4933412E12Rik	51.6536	-0.746949	0.215445	-3.46701	0.000526273	0.00746787	Down	3.1151	1.67548
Hmga2	202.047	-1.5763	0.357162	-4.41339	1.01763363665462e-05	0.000325854	Down	14.654	4.55258
B4galnt1	1081.19	-0.784091	0.191836	-4.0873	4.36428750378629e-05	0.00104506	Down	65.9086	34.1939
Erbb3	1495.24	-0.607328	0.222919	-2.72443	0.00644117	0.0489864	Down	87.1648	50.6868
Pisd-ps1	77.2417	-0.977994	0.214652	-4.55617	5.20941235773674e-06	0.000187506	Down	4.97884	2.26381
Pik3ip1	651.362	-0.731565	0.189536	-3.85977	0.000113492	0.00223369	Down	39.2705	21.5272
Dusp18	531.41	-0.601289	0.188766	-3.18537	0.00144567	0.0165284	Down	30.8921	18.6225
Slc35e4	792.874	-1.08739	0.244774	-4.44242	8.89512588676371e-06	0.000290456	Down	52.0545	22.5892
Sec14l3	27.862	-3.42688	1.125	-3.04612	0.00231813	0.0232096	Down	2.43569	0.211364
Sec14l2	315.002	-0.683232	0.157047	-4.35049	1.35834959989872e-05	0.000407292	Down	18.7338	10.5494
Cobl	378.373	-0.683092	0.185309	-3.68624	0.000227592	0.00387739	Down	22.6097	12.7684
Gm39584	30.1081	-1.80581	0.343226	-5.26129	1.43046945911388e-07	9.59639063991536e-06	Down	2.25567	0.576682
Wdpcp	34.4788	-1.1484	0.32437	-3.54039	0.000399533	0.00604772	Down	2.29891	0.934815
Stc2	54.8288	-1.30035	0.376936	-3.44978	0.000561045	0.00785783	Down	3.76905	1.41108
Kcnmb1	10.8734	-1.79336	0.51221	-3.50122	0.00046313	0.0067956	Down	0.818779	0.209736
Dppa1	17.1837	-2.47107	0.630127	-3.92155	8.79817526428826e-05	0.00179861	Down	1.39733	0.23191
Timd2	395.439	-0.777999	0.245346	-3.17103	0.00151899	0.0170946	Down	24.2717	12.7539
Gm5431	43.268	-1.2868	0.384904	-3.34317	0.000828286	0.0106468	Down	2.95226	1.08564
Gm12185	11.7536	-2.06296	0.569618	-3.62165	0.00029273	0.00474338	Down	0.907257	0.204717
9930111J21Rik1	90.9971	-1.45418	0.254758	-5.7081	1.14241975229593e-08	1.13852363868983e-06	Down	6.42558	2.09587
Tgtp2	10.2454	-2.1963	0.63311	-3.46907	0.000522256	0.00742903	Down	0.815606	0.16655
Ifi47	245.444	-1.30703	0.184939	-7.06737	1.57894431194811e-12	4.61399642072836e-10	Down	16.8697	6.21663
Rnf130	569.827	-0.587958	0.189803	-3.09773	0.00195007	0.0204508	Down	33.0297	19.7586
9230009I02Rik	30.5287	-1.76634	0.437196	-4.04017	5.34127740806264e-05	0.00121489	Down	2.30191	0.615312
Irf1	617.879	-0.974447	0.121001	-8.05323	8.06384348426064e-16	5.1492120560051e-13	Down	39.5852	18.1447
Gm12250	38.4406	-1.41638	0.346729	-4.08499	4.40786434794045e-05	0.00105258	Down	2.7017	0.925623
Igtp	346.942	-0.669045	0.147614	-4.53239	5.83189396463683e-06	0.000206463	Down	20.6081	11.685
Irgm2	326.686	-0.654798	0.135915	-4.81772	1.45210736878185e-06	6.78476507999128e-05	Down	19.3649	11.01
4930438A08Rik	30.419	-1.57839	0.488901	-3.22845	0.00124465	0.0147181	Down	2.19095	0.651077
2310033P09Rik	601.7	-0.598027	0.162762	-3.67423	0.000238567	0.00401281	Down	35.0329	20.9398
Gm12295	6.55981	-2.49216	0.683769	-3.64474	0.00026766	0.00441693	Down	0.540436	0.0861657
Chd3os	233.311	-1.18746	0.210256	-5.64768	1.62631689866203e-08	1.53789133669966e-06	Down	15.678	6.25268
Spns2	1242.73	-0.643087	0.169221	-3.80027	0.000144536	0.00268791	Down	73.2176	42.251
P2rx1	64.752	-1.25403	0.316017	-3.96823	7.24074885218498e-05	0.00154694	Down	4.4266	1.69373
Doc2b	127.676	-0.7995	0.201623	-3.96532	7.32967702763144e-05	0.00156014	Down	7.82994	4.03761
Ccl2	32.1257	-1.47134	0.422254	-3.4845	0.000493055	0.00710514	Down	2.26243	0.745888
Slfn5	386.69	-0.615532	0.176655	-3.48437	0.000493292	0.00710514	Down	22.587	13.2903
Slfn2	398.339	-0.924064	0.197256	-4.68459	2.80526587333695e-06	0.000112478	Down	25.2027	12.001
Tex14	106.212	-0.62085	0.184568	-3.36381	0.000768752	0.0100409	Down	6.23611	3.65106
Tmem100	600.498	-0.716681	0.252666	-2.83648	0.00456141	0.0379756	Down	36.17	20.0876
Wfikkn2	24.5973	-1.29543	0.301597	-4.29525	1.74497739904716e-05	0.000497275	Down	1.69694	0.618151
Gm11513	8.36542	-1.74295	0.507932	-3.43145	0.000600357	0.00829388	Down	0.618506	0.165527
Plxdc1	53.7334	-1.399	0.427305	-3.27402	0.0010603	0.0129284	Down	3.77069	1.29541
Nr1d1	196.59	-0.71018	0.199477	-3.56021	0.000370562	0.00572105	Down	11.7982	6.5501
Krt14	3088.46	-0.687273	0.252296	-2.72408	0.00644816	0.0490179	Down	184.421	104.413
Ttc25	14.3923	-1.41604	0.37264	-3.80003	0.000144681	0.00268791	Down	1.00686	0.338149
Ramp2	382.363	-0.623694	0.212456	-2.93564	0.00332864	0.0303646	Down	22.4192	13.287
Fam171a2	76.2341	-1.14809	0.2663	-4.31128	1.6231364364643e-05	0.000470766	Down	5.06311	2.05861
Rgs9	50.5892	-0.932826	0.331868	-2.81084	0.00494126	0.040261	Down	3.18511	1.49685
Grin2c	47.1941	-1.32374	0.41256	-3.20859	0.00133386	0.0155558	Down	3.232	1.1694
Cdr2l	310.593	-0.684351	0.155212	-4.40915	1.03779024994309e-05	0.000328345	Down	18.5252	10.4804
Nt5c	156.036	-0.616325	0.21819	-2.82471	0.00473235	0.0389354	Down	9.09389	5.4161
Sphk1	660.206	-0.691293	0.227015	-3.04515	0.00232567	0.023253	Down	39.2492	22.2402
Rnf213	1193.07	-0.701101	0.165312	-4.24108	2.22444483901744e-05	0.000609724	Down	71.2394	39.3271
Clec14a	738.158	-0.666903	0.206516	-3.2293	0.00124095	0.0146845	Down	43.8643	24.9341
1700086L19Rik	148.621	-0.671883	0.20901	-3.2146	0.00130624	0.0152892	Down	8.80319	4.9594
LOC108168011	18.193	-1.19608	0.433415	-2.75965	0.00578625	0.045389	Down	1.22628	0.49183
Rad51b	46.305	-0.730039	0.258015	-2.82945	0.00466281	0.0384648	Down	2.79524	1.51925
Zfp36l1	1349.18	-0.760843	0.229019	-3.32218	0.000893164	0.0111993	Down	82.1432	43.6054
Fos	2772.64	-0.640166	0.123882	-5.16753	2.37204356844545e-07	1.4724883001414e-05	Down	163.404	94.5229
Esrrb	128.232	-0.855829	0.199464	-4.29064	1.78155980467134e-05	0.000506863	Down	8.01364	3.9505
Gpr68	7.69372	-1.55428	0.530824	-2.92804	0.00341101	0.0308369	Down	0.556353	0.171929
Fbln5	285.14	-0.942674	0.272104	-3.46439	0.000531429	0.00752247	Down	18.2348	8.58302
Serpina12	24.2558	-1.34709	0.423837	-3.17831	0.00148137	0.0168337	Down	1.67179	0.591513
D430019H16Rik	58.9393	-0.893054	0.321317	-2.77935	0.00544674	0.0432154	Down	3.68957	1.77995
Eml1	341.779	-0.765446	0.183357	-4.17463	2.98473146643295e-05	0.00076577	Down	20.7674	11.1189
Mirg	93.8315	-1.07681	0.350669	-3.07073	0.00213537	0.0218492	Down	6.20452	2.65736
Gm266	10.0939	-1.73091	0.524618	-3.29937	0.000969004	0.0120278	Down	0.749927	0.201831
Vipr2	35.3482	-2.75325	0.385179	-7.14797	8.80721553526652e-13	3.0369040608706e-10	Down	2.96573	0.401539
Macc1	18.0617	-2.00114	0.434728	-4.6032	4.16042322497127e-06	0.000155259	Down	1.40108	0.323616
Hist1h4i	131.036	-0.690832	0.20082	-3.44005	0.000581597	0.00808654	Down	7.82776	4.41506
Hist1h4h	35.7243	-0.826819	0.270206	-3.05996	0.00221366	0.0224373	Down	2.21266	1.13159
Hist1h1c	818.482	-0.664052	0.0936596	-7.09005	1.34061682109406e-12	4.20246811136049e-10	Down	48.4975	27.6324
Sox4	1825.58	-1.00948	0.128468	-7.85785	3.90769597656877e-15	2.24575287773407e-12	Down	117.728	53.0242
Gm6093	62.1506	-1.30784	0.426241	-3.0683	0.00215279	0.0219493	Down	4.30571	1.60466
Serpinb6c	207.384	-1.24939	0.311668	-4.00872	6.10479695993574e-05	0.00135635	Down	14.1299	5.48058
Gm40918	48.7286	-1.669	0.243721	-6.84799	7.48929617107292e-12	1.72163940380624e-09	Down	3.59017	1.01633
Bmp6	265.136	-0.674731	0.217986	-3.09529	0.00196618	0.0205681	Down	15.7708	8.85537
Edn1	158.169	-0.795214	0.233715	-3.4025	0.000667731	0.00901515	Down	9.75539	5.06958
5033430I15Rik	35.2799	-0.802811	0.234954	-3.41688	0.000633429	0.00864684	Down	2.16895	1.12713
Zfp169	59.2803	-0.745449	0.270562	-2.75518	0.00586591	0.0458242	Down	3.59515	1.9379
Gm40951	6.95375	-2.23554	0.716387	-3.12058	0.00180494	0.0193888	Down	0.565149	0.104167
Rgs14	13.5054	-1.30617	0.415273	-3.14533	0.00165899	0.0181697	Down	0.923878	0.339441
Dbn1	394.677	-0.589297	0.172567	-3.41489	0.000638086	0.00869663	Down	22.8664	13.8046
Cxcl14	217.631	-1.7158	0.349337	-4.91159	9.03422506981171e-07	4.48873413338973e-05	Down	16.0507	4.46217
Tgfbi	794.326	-1.09617	0.311588	-3.51801	0.000434799	0.00646239	Down	52.3914	22.2426
Ntrk2	43.4867	-1.40927	0.488509	-2.88484	0.00391619	0.0339291	Down	3.07059	1.05796
2010111I01Rik	789.033	-0.71467	0.106893	-6.68583	2.29613066790827e-11	4.82775473724468e-09	Down	47.3495	26.1459
LOC108168100	5.83985	-2.61767	0.903876	-2.89605	0.00377891	0.0330254	Down	0.484666	0.0715048
Adamts16	11.2006	-3.19709	1.09768	-2.9126	0.00358439	0.0319207	Down	0.986521	0.101505
Nkd2	79.0487	-0.894001	0.264952	-3.3742	0.000740309	0.00979198	Down	4.95042	2.44903
Tppp	655.377	-1.30317	0.262436	-4.96566	6.846910342701e-07	3.58807237746225e-05	Down	45.1299	16.729
Cmya5	51.012	-1.3223	0.277823	-4.7595	1.94072455454983e-06	8.39299282688341e-05	Down	3.50654	1.277
Ankrd55	25.5974	-0.974445	0.307418	-3.16977	0.0015256	0.01714	Down	1.63735	0.756424
Zfp503	151.898	-0.659948	0.200688	-3.28843	0.00100747	0.0123893	Down	9.00851	5.16925
Sema3g	2192.26	-1.26393	0.434499	-2.90893	0.00362668	0.0321479	Down	150.214	57.7993
LOC102640059	22.5441	-1.14567	0.328691	-3.48556	0.000491102	0.00710514	Down	1.49946	0.605419
3425401B19Rik	27.5609	-1.11629	0.33962	-3.28689	0.001013	0.0124219	Down	1.81287	0.77197
Syt15	16.7028	-1.59064	0.424913	-3.74345	0.000181511	0.00323958	Down	1.2188	0.368492
2610528A11Rik	398.14	-0.720179	0.257243	-2.79961	0.00511641	0.0413171	Down	23.8695	13.1441
Sftpd	178.961	-1.24146	0.323812	-3.83388	0.000126136	0.00241366	Down	12.2108	4.56899
Bmp4	1007.91	-1.15918	0.213051	-5.44088	5.30180362135563e-08	4.15492710162693e-06	Down	67.107	27.5979
LOC102638002	23.9428	-1.19335	0.421461	-2.83147	0.00463343	0.0383694	Down	1.62541	0.64085
Rnase1	5.46311	-2.86989	0.803387	-3.57224	0.000353938	0.00553742	Down	0.463745	0.0540558
Slc39a2	476.528	-0.746088	0.195673	-3.81294	0.000137324	0.00258472	Down	28.8362	15.6291
Arhgef40	405.25	-0.611871	0.155861	-3.92575	8.64600976470359e-05	0.00177328	Down	23.6894	14.0934
Abhd4	1897.9	-0.596329	0.064859	-9.19423	3.77676378861267e-20	5.91956222540645e-17	Down	110.389	65.6693
Cmtm5	59.1179	-0.837895	0.260721	-3.21376	0.00131011	0.015324	Down	3.65189	1.84755
Adcy4	125.235	-0.647317	0.208617	-3.1029	0.00191631	0.0202446	Down	7.39225	4.30591
Ripk3	97.3617	-0.860593	0.283818	-3.0322	0.00242777	0.0240282	Down	6.07631	3.02661
Phf11d	62.9768	-1.15552	0.229961	-5.02488	5.03746728160375e-07	2.74064431179015e-05	Down	4.2185	1.70428
Amer2	43.0541	-1.31324	0.389579	-3.37093	0.000749158	0.00985333	Down	2.95836	1.08019
Gm35678	39.4531	-1.37224	0.333943	-4.1092	3.97024403071808e-05	0.000963537	Down	2.7662	0.962075
Fam167a	890.289	-0.795893	0.177911	-4.47355	7.69327667415005e-06	0.000258557	Down	54.562	28.5734
Sox7	207.2	-0.860575	0.212368	-4.05228	5.07212778747685e-05	0.0011691	Down	12.9432	6.47756
Stmn4	58.9718	-1.64604	0.441271	-3.73022	0.000191311	0.00337949	Down	4.34294	1.27848
Dpysl2	753.358	-0.96887	0.223948	-4.32631	1.51628559019394e-05	0.000445354	Down	48.1649	22.4602
Gm30438	11.8014	-2.17593	0.513118	-4.24061	2.22915389155479e-05	0.000610045	Down	0.93412	0.19138
5031414D18Rik	65.9767	-0.714586	0.216484	-3.30087	0.00096384	0.0119896	Down	3.96424	2.16116
LOC102633345	79.9335	-0.613299	0.221325	-2.77103	0.00558785	0.0441522	Down	4.66872	2.71599
Ccdc152	7.03262	-1.52582	0.548198	-2.78333	0.00538034	0.0428662	Down	0.505798	0.159424
C1qtnf3	43.7043	-1.40473	0.384436	-3.65401	0.00025818	0.00430076	Down	3.08193	1.06792
Trps1	54.1676	-0.6034	0.207748	-2.90448	0.00367869	0.0325017	Down	3.14969	1.88314
Nov	188.261	-1.74648	0.636338	-2.74458	0.00605875	0.0469922	Down	14.0258	3.82535
Fam135b	243.617	-2.27835	0.692905	-3.28811	0.00100862	0.0123946	Down	19.5756	3.81997
Col22a1	5.63649	-2.21816	0.688065	-3.22377	0.00126516	0.0149311	Down	0.445389	0.0871269
Adgrb1	248.003	-1.25248	0.284538	-4.4018	1.07355016115145e-05	0.000337322	Down	16.9495	6.33839
D730001G18Rik	16.9549	-1.5811	0.414059	-3.81853	0.000134247	0.00253233	Down	1.22578	0.37397
Ly6k	107.573	-1.27988	0.371369	-3.44638	0.000568159	0.00793386	Down	7.3145	2.78484
Gpihbp1	142.355	-1.18558	0.232173	-5.10646	3.28249464182149e-07	1.91842339388625e-05	Down	9.56984	3.81015
Eppk1	511.156	-0.64269	0.182389	-3.52374	0.000425509	0.00635719	Down	30.0823	17.4152
Mb	43.4018	-1.20833	0.358923	-3.36654	0.000761171	0.00997214	Down	2.92721	1.15802
Csf2rb	354.76	-0.981186	0.271133	-3.61883	0.000295938	0.00478533	Down	22.7003	10.494
Mfng	63.1558	-0.702842	0.244542	-2.87411	0.00405166	0.0347708	Down	3.77328	2.10388
Csdc2	144.425	-0.950926	0.288774	-3.29298	0.000991317	0.0122343	Down	9.22606	4.32555
Pmm1	1098.89	-0.746157	0.150873	-4.94561	7.59068685288082e-07	3.90659797106025e-05	Down	66.2761	35.6357
Shisa8	16.5127	-2.59206	0.558113	-4.64433	3.41181057067882e-06	0.00013189	Down	1.37142	0.210049
AU022754	25.3599	-0.956079	0.324832	-2.9433	0.00324734	0.0298281	Down	1.61848	0.740084
9330020H09Rik	17.9392	-1.03236	0.377432	-2.73522	0.0062339	0.0479388	Down	1.16625	0.511285
Rnd1	48.1604	-0.955717	0.261707	-3.65186	0.000260348	0.00432433	Down	3.06189	1.42475
Nr4a1	549.351	-1.36323	0.253378	-5.38023	7.43925469622068e-08	5.60088166888824e-06	Down	38.3219	13.596
Igfbp6	2146.72	-1.62354	0.437132	-3.71406	0.000203959	0.00354481	Down	156.322	47.3895
Itgb7	122.22	-1.2534	0.410817	-3.05099	0.00228086	0.0229296	Down	8.27599	3.18281
Shisa9	51.7938	-1.34533	0.328576	-4.09444	4.2319584968112e-05	0.00102046	Down	3.6006	1.28412
Rtn4r	62.6273	-1.29486	0.338174	-3.82897	0.000128679	0.00245416	Down	4.28043	1.59327
Lamp3	7.57139	-1.66557	0.578274	-2.88025	0.00397362	0.0342717	Down	0.560181	0.155391
Hes1	402.809	-0.921249	0.161254	-5.71301	1.10991940067723e-08	1.11256513878349e-06	Down	25.5445	12.1993
Fam43a	1023.9	-0.855322	0.123012	-6.95316	3.57202533262001e-12	9.47465980918487e-10	Down	63.6388	31.9608
1600019K03Rik	50.81	-1.76066	0.381961	-4.60952	4.03597198053139e-06	0.00015127	Down	3.79588	1.01823
Sema5b	42.3186	-1.50389	0.266823	-5.63628	1.7375990918033e-08	1.61064225493445e-06	Down	3.01761	0.959057
Parp14	1446.81	-0.95392	0.119591	-7.97649	1.50556331244905e-15	9.27050609640502e-13	Down	92.132	42.9248
Dtx3l	1105.89	-0.944241	0.0958664	-9.84955	6.88504644192785e-23	1.69578693864683e-19	Down	70.3695	32.8172
Parp9	1183.23	-0.64368	0.079183	-8.12902	4.32780431563253e-16	2.98462696823282e-13	Down	69.6335	40.2155
Fbxo40	10.5615	-1.65136	0.443438	-3.72399	0.000196099	0.00343942	Down	0.776315	0.225745
Fstl1	4486.06	-0.928023	0.161064	-5.76182	8.32103695723571e-09	8.89467383948924e-07	Down	284.329	135.96
Igsf11	432.048	-0.93348	0.17808	-5.24192	1.5891614781925e-07	1.05379742482757e-05	Down	27.371	13.0078
Cd200	366.575	-0.707651	0.190409	-3.71649	0.000202012	0.00351806	Down	22.0468	12.1179
Nxpe3	95.6217	-0.902737	0.222384	-4.05936	4.92083084452414e-05	0.00114034	Down	6.06502	2.88466
Adgrg7	13.2769	-3.38284	0.740133	-4.57059	4.86350478937813e-06	0.00017653	Down	1.18349	0.101882
4932438H23Rik	8.47256	-1.94987	0.679756	-2.86848	0.00412449	0.0352216	Down	0.639281	0.15737
Gm41498	4.99629	-3.83735	1.13626	-3.37718	0.000732329	0.00971238	Down	0.459037	0.0279232
Gm30224	74.7684	-0.69048	0.239526	-2.8827	0.00394284	0.0341086	Down	4.45838	2.50984
Sh3bgr	17.0128	-1.93289	0.431986	-4.47442	7.66173332671416e-06	0.000258505	Down	1.30048	0.30757
Bace2	270.431	-1.06587	0.301477	-3.5355	0.000407001	0.00614109	Down	17.7817	7.51191
Mx2	74.2674	-0.726124	0.266928	-2.72029	0.00652238	0.0493645	Down	4.50422	2.41539
Ttll2	12.2101	-2.19759	0.455685	-4.8226	1.41695463779808e-06	6.65659806819529e-05	Down	0.970041	0.193314
Gm9992	68.3911	-1.39363	0.35115	-3.96877	7.22431122498822e-05	0.00154534	Down	4.79187	1.64873
LOC108168328	43.2043	-1.58649	0.374209	-4.23959	2.23932951881382e-05	0.000610891	Down	3.1331	0.943481
Slc22a1	24.2397	-2.37604	0.410241	-5.79182	6.96284186120754e-09	7.74492622768253e-07	Down	1.96159	0.342205
Unc93a	34.3889	-2.03592	0.394466	-5.1612	2.45368716212248e-07	1.51627313125999e-05	Down	2.68327	0.596442
Gm5091	17.5879	-1.44048	0.438193	-3.28733	0.00101143	0.0124158	Down	1.23975	0.406234
Tnfrsf12a	1738.86	-0.643998	0.158039	-4.07493	4.60289586070756e-05	0.00109159	Down	102.284	59.1784
D330041H03Rik	16.877	-1.17808	0.382188	-3.08247	0.00205288	0.021192	Down	1.12993	0.451818
Tpsab1	244.395	-3.85719	0.73878	-5.22103	1.7793398059475e-07	1.16748182865808e-05	Down	22.1343	1.37958
Rgs11	49.0121	-1.36099	0.472478	-2.88054	0.00397	0.0342576	Down	3.47239	1.21307
Zfp955b	163.813	-0.591625	0.206832	-2.86041	0.00423092	0.0358629	Down	9.49868	5.72619
H2-K2	146.121	-1.15039	0.203402	-5.65573	1.55187848590756e-08	1.4782285621841e-06	Down	9.7395	3.94558
Psmb8	254.487	-0.734358	0.152487	-4.81586	1.46566359273832e-06	6.82959621686526e-05	Down	15.3509	8.37468
H2-Aa	57.5871	-1.45115	0.451394	-3.21483	0.00130522	0.0152876	Down	4.06814	1.34845
H2-Eb1	56.2062	-1.51888	0.550447	-2.75936	0.00579143	0.045407	Down	4.00624	1.24064
Gm31560	70.8179	-1.43243	0.276177	-5.18662	2.14141782228635e-07	1.36741424718663e-05	Down	5.03327	1.66468
Hspa1b	582.257	-0.828678	0.204798	-4.04632	5.20301229712102e-05	0.0011913	Down	36.1881	18.3368
Hspa1a	548.038	-1.00852	0.222009	-4.5427	5.55379452451592e-06	0.000198246	Down	35.4784	15.8915
G6b	52.5568	-1.09684	0.316814	-3.4621	0.00053597	0.00757431	Down	3.47962	1.42766
Ltb	34.0695	-1.18349	0.355043	-3.33338	0.000857981	0.0108768	Down	2.27385	0.902602
H2-Q2	308.55	-1.15555	0.225113	-5.1332	2.8485992925543e-07	1.71124391647835e-05	Down	20.532	8.26912
H2-Q4	1321.24	-0.706076	0.255049	-2.7684	0.00563326	0.0444482	Down	79.2017	43.6853
H2-Q5	171.071	-2.31003	0.319099	-7.23924	4.51206742999896e-13	1.76801260365027e-10	Down	13.7558	2.47477
H2-Q6	345.295	-0.69357	0.217673	-3.18629	0.00144109	0.0164979	Down	20.6333	11.4623
H2-Q10	345.545	-1.45489	0.318099	-4.57372	4.79132601395186e-06	0.000174277	Down	24.4494	7.9301
H2-T22	232.654	-1.33978	0.3758	-3.56514	0.000363663	0.00564349	Down	16.0664	5.90723
Enpp4	101.091	-0.851864	0.301015	-2.82997	0.00465521	0.0384446	Down	6.26865	3.17446
Abcc10	456.078	-0.835115	0.289454	-2.88513	0.00391246	0.0339291	Down	28.4328	14.1419
Trem2	782.934	-0.724217	0.229664	-3.15338	0.0016139	0.0178186	Down	46.9065	25.7108
Gm31015	59.233	-1.35246	0.334955	-4.03773	5.3971837533986e-05	0.00122273	Down	4.11802	1.46364
Ptprs	508.434	-0.59799	0.124048	-4.82063	1.4310377001397e-06	6.70448939894255e-05	Down	29.5438	17.5778
Rfx2	197.383	-0.95142	0.219644	-4.33164	1.48000841917945e-05	0.000436932	Down	12.5603	5.9296
Tmem178	145.432	-2.05052	0.296152	-6.92387	4.3948463167816e-12	1.11428743158282e-09	Down	11.2714	2.41811
Gm30794	5.35826	-2.48674	0.87209	-2.85147	0.00435177	0.0365816	Down	0.435976	0.07409
Kcnk12	24.5031	-1.52916	0.413279	-3.70007	0.000215542	0.00370724	Down	1.75717	0.533313
Gm6277	33.006	-1.0171	0.319456	-3.18385	0.00145328	0.0165934	Down	2.14599	0.957543
Bin1	279.614	-0.729654	0.12508	-5.83349	5.42812001322448e-09	6.23908114320022e-07	Down	16.8466	9.18678
Gm36461	5.69154	-2.53408	0.758146	-3.34247	0.000830359	0.0106519	Down	0.473511	0.0756076
Pcdhgb7	59.0042	-0.978014	0.216762	-4.51192	6.42441890338808e-06	0.000222416	Down	3.77347	1.74778
Pcdhga11	82.9661	-0.806755	0.27506	-2.93301	0.00335696	0.030526	Down	5.09183	2.62779
Sh3rf2	408.928	-0.603575	0.173727	-3.47428	0.000512224	0.00732885	Down	23.907	14.2219
Gm41724	45.8086	-3.18721	0.373046	-8.54374	1.29946534003626e-17	1.12020409637826e-14	Down	3.99339	0.400845
Iigp1	75.6355	-1.18472	0.336804	-3.51755	0.000435555	0.00646805	Down	5.11088	2.05062
1500015A07Rik	48.5353	-0.813393	0.214105	-3.79903	0.000145264	0.00269301	Down	3.00544	1.52137
Apcdd1	343.806	-0.704051	0.219816	-3.20291	0.00136049	0.015753	Down	20.6789	11.5282
Tubb6	982.014	-0.901248	0.172066	-5.2378	1.62506371290197e-07	1.07347599517789e-05	Down	61.6203	30.1933
Rab27b	124.622	-0.85038	0.257119	-3.30734	0.000941854	0.0117585	Down	7.76674	3.89434
Gm20544	337.473	-0.72596	0.174291	-4.16522	3.11054015418442e-05	0.000788417	Down	20.3545	11.1798
Rnf165	181.012	-0.913168	0.192846	-4.73521	2.18827924047677e-06	9.22529601499707e-05	Down	11.4274	5.50325
Nfatc1	697.952	-0.667376	0.163113	-4.0915	4.28589211229731e-05	0.00102915	Down	41.3447	23.7331
Fbxo15	136.736	-1.44377	0.280281	-5.15115	2.58900524602902e-07	1.58850674187852e-05	Down	9.6681	3.23033
Gal	496.203	-1.43713	0.289868	-4.95789	7.12618077474723e-07	3.71185748451411e-05	Down	34.9013	11.4646
Sptbn2	173.483	-0.933874	0.219698	-4.25072	2.1308105578093e-05	0.000592537	Down	10.9634	5.2514
Ctsf	1005.38	-1.05382	0.248114	-4.2473	2.16361959884141e-05	0.000597804	Down	65.168	28.9366
Rin1	243.2	-0.678905	0.192688	-3.52333	0.000426153	0.0063613	Down	14.4688	8.14533
Neat1	7767.41	-0.858425	0.244677	-3.5084	0.000450805	0.00664871	Down	487.517	243.918
Batf2	5.70958	-2.16468	0.787341	-2.74936	0.00597122	0.0464245	Down	0.4476	0.0921769
AW112010	62.1885	-1.11073	0.244885	-4.53572	5.74074251357115e-06	0.000203655	Down	4.10709	1.72573
Dtx4	200.703	-0.862911	0.154581	-5.58225	2.37432844563688e-08	2.04678983656127e-06	Down	12.5089	6.21171
Anxa1	5070.21	-0.777741	0.129581	-6.00198	1.94928580529885e-09	2.38603483719622e-07	Down	309.157	163.493
Gda	313.374	-0.732512	0.217297	-3.37102	0.000748895	0.00985333	Down	18.8712	10.3151
Dmrt3	19.044	-2.77673	0.728573	-3.81119	0.000138301	0.00259744	Down	1.60681	0.216263
Glis3	295.972	-0.725078	0.164096	-4.41861	9.9336116358866e-06	0.000320122	Down	17.7781	9.69311
Gldc	261.098	-0.871227	0.243929	-3.57164	0.000354757	0.00554019	Down	16.3689	8.09775
Ifit3	259.992	-1.73743	0.288914	-6.01365	1.81394671914166e-09	2.24994643055549e-07	Down	19.3801	5.31689
Ifit3b	76.5446	-1.94656	0.383631	-5.07403	3.89476070163593e-07	2.20886740976662e-05	Down	5.90466	1.41725
Ifit1	408.757	-0.759607	0.149818	-5.07019	3.97427606675409e-07	2.22394561692666e-05	Down	24.8867	13.2402
Ankrd1	39.2299	-1.26514	0.302948	-4.1761	2.96544101280256e-05	0.000763607	Down	2.68606	1.02197
Frat2	369.658	-0.753601	0.208613	-3.61244	0.000303328	0.00487842	Down	22.4457	12.1946
Loxl4	269.928	-1.70177	0.258218	-6.59043	4.38564366204759e-11	8.79219562527471e-09	Down	19.9106	5.59287
Sfxn3	613.18	-0.735359	0.185536	-3.96343	7.38795060641593e-05	0.00156867	Down	36.9821	20.2798
Sorcs1	55.7359	-2.00491	0.420881	-4.76361	1.90156516017196e-06	8.28139239367305e-05	Down	4.34033	0.978484
Gm30234	14.9428	-1.18904	0.374066	-3.17868	0.00147949	0.0168258	Down	1.00163	0.397613
Gm30541	9.35463	-1.62469	0.566567	-2.8676	0.00413598	0.0352489	Down	0.68414	0.204644
Nrarp	143.312	-0.875721	0.295082	-2.96772	0.00300015	0.0280659	Down	9.0184	4.39812
Adamtsl2	46.4895	-2.06484	0.243636	-8.47511	2.34857131274185e-17	1.84053263649919e-14	Down	3.62803	0.780984
Pkn3	57.6915	-0.917977	0.241669	-3.79849	0.000145578	0.00269592	Down	3.6528	1.76285
Ak1	439.023	-1.7186	0.240995	-7.13126	9.94553068992255e-13	3.29751720432605e-10	Down	32.333	9.03298
Eng	1622.29	-0.912419	0.204639	-4.45867	8.24694661396804e-06	0.000275021	Down	102.431	49.7144
Phf19	171.772	-0.607947	0.18171	-3.34569	0.000820771	0.0105762	Down	10.0285	5.98163
Olfml2a	19.2547	-1.22804	0.408933	-3.00303	0.00267309	0.0258334	Down	1.29548	0.498236
Rbm43	66.6155	-0.693571	0.218813	-3.16969	0.00152601	0.01714	Down	3.95886	2.23643
Fign	5.89627	-2.05743	0.694489	-2.96251	0.00305143	0.0284223	Down	0.464473	0.0974817
Gm36393	78.0345	-0.755453	0.214503	-3.52188	0.0004285	0.00638528	Down	4.71485	2.51605
Dlx1	12.401	-2.41949	0.557999	-4.33602	1.45085043470524e-05	0.000430535	Down	1.00173	0.174511
Dlx2	32.5962	-2.28331	0.413669	-5.51965	3.39671922674578e-08	2.81696733911637e-06	Down	2.60321	0.482097
Cwc22	1231.57	-0.953299	0.298148	-3.1974	0.00138672	0.015971	Down	77.6961	36.0296
Zfp804a	8.05257	-3.498	0.838661	-4.17093	3.03360366184067e-05	0.00077485	Down	0.728816	0.0550052
Ypel4	15.6718	-2.00492	0.501328	-3.99923	6.35497528058456e-05	0.00140289	Down	1.21113	0.276401
1110051M20Rik	74.9796	-0.681589	0.176998	-3.85082	0.000117723	0.00228565	Down	4.47198	2.50574
Mdk	1264.86	-1.42358	0.203584	-6.99259	2.69850951469567e-12	7.26953164732313e-10	Down	88.747	29.9015
Chst1	93.0279	-0.81801	0.262661	-3.11432	0.0018437	0.0196532	Down	5.74536	2.98694
Gm13889	77.6634	-0.757963	0.239649	-3.16281	0.00156257	0.0174258	Down	4.73785	2.53029
Fjx1	213.532	-1.06165	0.390849	-2.71627	0.0066023	0.0497932	Down	13.9662	5.9196
Ehf	63.6835	-3.58956	0.391315	-9.17306	4.5978566638975e-20	6.60597056185474e-17	Down	5.67207	0.433541
Wt1	418.558	-0.736094	0.253621	-2.90234	0.00370392	0.0326646	Down	25.2802	13.8935
Lpcat4	194.383	-0.851735	0.203504	-4.18535	2.84728108715035e-05	0.000742662	Down	12.0924	6.08436
Fmn1	279.204	-0.692888	0.16864	-4.10869	3.97910898679524e-05	0.000963537	Down	16.6595	9.20448
Grem1	37.221	-2.00522	0.531917	-3.7698	0.000163379	0.00297013	Down	2.87508	0.655762
Gpr176	61.786	-0.904313	0.244176	-3.70352	0.000212626	0.0036692	Down	3.89701	1.89461
Gm14137	29.1968	-0.933962	0.327919	-2.84815	0.00439737	0.0368653	Down	1.8615	0.881434
Chac1	166.958	-1.38946	0.287159	-4.83864	1.30730561617241e-06	6.17513866532287e-05	Down	11.6548	4.07104
Il1b	19.2231	-1.13478	0.367921	-3.0843	0.00204035	0.0210897	Down	1.2843	0.521885
A730017L22Rik	56.0849	-0.607807	0.193238	-3.14539	0.00165866	0.0181697	Down	3.2639	1.93491
Prnp	6518.34	-0.645619	0.157096	-4.10971	3.96162448027626e-05	0.000963362	Down	383.619	223.317
Lrrn4	2261.3	-1.03306	0.372016	-2.77692	0.00548773	0.0434208	Down	146.331	63.8312
Bmp2	109.17	-0.859878	0.214587	-4.00712	6.14623452392409e-05	0.00136205	Down	6.80219	3.35076
Snap25	24.0563	-8.03411	1.40588	-5.71463	1.0994340435263e-08	1.10849955230625e-06	Down	2.30979	0
BC039771	21.0984	-1.04994	0.353936	-2.96647	0.0030124	0.0281348	Down	1.37551	0.591862
Rin2	1385.86	-0.758774	0.109804	-6.91023	4.8387466653965e-12	1.19178330368716e-09	Down	84.0448	44.9955
Sstr4	32.7176	-0.82218	0.302057	-2.72193	0.00649013	0.0491919	Down	2.01602	1.03222
Cd93	1082.09	-0.593551	0.203895	-2.91106	0.00360201	0.0319993	Down	63.1013	37.3331
Cdk5rap1	142.413	-0.777829	0.250018	-3.11109	0.00186398	0.0198253	Down	8.67867	4.54324
Mmp24	23.0051	-0.996815	0.358947	-2.77706	0.00548537	0.0434208	Down	1.47087	0.678305
Zbp1	140.689	-0.724302	0.238274	-3.03979	0.00236746	0.023553	Down	8.45935	4.66129
Gm14391	19.4591	-1.39817	0.420702	-3.32341	0.000889235	0.0111744	Down	1.35615	0.471403
Eef1a2	57.0461	-2.68733	0.43624	-6.1602	7.26553496383821e-10	1.00212070649228e-07	Down	4.77727	0.679492
Sox18	127.663	-1.0711	0.308665	-3.4701	0.000520265	0.00741927	Down	8.38903	3.63924
Stmn2	52.9648	-0.949372	0.347635	-2.73094	0.00631533	0.0483074	Down	3.38571	1.60613
Bhlhe22	61.9462	-1.78627	0.504361	-3.54166	0.000397625	0.00602802	Down	4.64848	1.26836
Tnfsf10	135.141	-0.924768	0.305275	-3.02929	0.00245126	0.0242051	Down	8.58787	4.08665
Usp13	29.5942	-1.33005	0.336864	-3.94833	7.8699150535139e-05	0.00165268	Down	2.03994	0.737302
1700017M07Rik	14.5666	-2.09946	0.50409	-4.16484	3.11571741174246e-05	0.000788417	Down	1.1425	0.240836
Fat4	279.654	-2.15295	0.247528	-8.69781	3.38352794527153e-18	3.43149442967214e-15	Down	22.0334	4.49828
2400006E01Rik	13.2284	-1.18535	0.406146	-2.91854	0.0035168	0.031465	Down	0.884537	0.349324
Tm4sf1	194.654	-0.835166	0.248712	-3.35797	0.000785183	0.0102092	Down	12.0551	6.21046
Fam198b	196.218	-1.41027	0.267801	-5.26611	1.39344303720518e-07	9.42131427625665e-06	Down	13.8244	4.73713
Ctso	378.842	-0.612889	0.208208	-2.94364	0.00324378	0.0298113	Down	22.0843	13.1355
Cd1d2	9.26372	-3.06388	0.719919	-4.25587	2.08235807152238e-05	0.000582565	Down	0.797923	0.0852155
Cd1d1	55.3121	-0.790659	0.226536	-3.49021	0.00048264	0.00699848	Down	3.38448	1.74861
Fcrls	47.1209	-0.775801	0.282947	-2.74186	0.00610918	0.0472537	Down	2.8633	1.52541
Nes	444.451	-0.670144	0.194412	-3.44702	0.000566805	0.00792562	Down	26.3699	15.1206
Syt11	905.915	-1.42642	0.200787	-7.10413	1.21081378227894e-12	3.87227888883291e-10	Down	63.7608	21.4484
Lce1m	13.2576	-3.30317	0.694865	-4.75368	1.99746527855756e-06	8.54548358997789e-05	Down	1.15248	0.111131
Gm4858	19.7218	-2.03108	0.736316	-2.75844	0.00580785	0.0454737	Down	1.52945	0.352619
Anxa9	142.98	-0.816474	0.176974	-4.61354	3.95876458913656e-06	0.000149024	Down	8.83736	4.50282
Gbp5	78.1693	-1.15659	0.275208	-4.2026	2.63866233222246e-05	0.00069668	Down	5.23733	2.14936
Gbp7	888.454	-0.908922	0.132469	-6.8614	6.81880310513058e-12	1.6104518402131e-09	Down	56.1411	27.0133
Gbp3	283.466	-0.971938	0.173223	-5.61092	2.01257738543093e-08	1.80850946677843e-06	Down	18.1598	8.41831
Gbp2	601.39	-1.65804	0.184589	-8.98232	2.65107990414548e-19	3.04715124182481e-16	Down	44.1688	12.7214
Cyr61	6062.38	-0.833212	0.1408	-5.9177	3.26477748066397e-09	3.82911758803588e-07	Down	375.012	190.217
Ifi44	128.536	-0.83174	0.242516	-3.42963	0.0006044	0.0083164	Down	7.98305	4.01927
Penk	15.7847	-3.69569	0.784621	-4.71016	2.47524960614709e-06	0.000102095	Down	1.41635	0.101112
Car8	29.4957	-1.6179	0.353315	-4.57918	4.66794948729439e-06	0.000170509	Down	2.15343	0.627056
Ifnk	188.935	-0.969601	0.196299	-4.93942	7.83560021573591e-07	3.99685157750009e-05	Down	12.1093	5.53592
Dnaic1	43.2904	-1.04574	0.35201	-2.97075	0.00297071	0.0278965	Down	2.81998	1.24781
Galt	284.099	-0.646988	0.138348	-4.67653	2.91763320380723e-06	0.000116173	Down	16.7704	9.64984
Cdkn2b	134.085	-0.852103	0.175533	-4.85436	1.20774870629548e-06	5.78410984590009e-05	Down	8.35104	4.19715
Cyp2j6	23.0003	-1.09288	0.326942	-3.34275	0.000829528	0.0106492	Down	1.50846	0.646275
Kank4	296.894	-0.794083	0.256794	-3.09229	0.00198618	0.0206295	Down	18.2416	9.6824
E130102H24Rik	37.0795	-0.965745	0.310109	-3.11421	0.00184438	0.0196532	Down	2.39192	1.10171
Pde4b	279.964	-0.709547	0.220934	-3.21157	0.0013201	0.0154304	Down	16.8491	9.30874
Lexm	34.6216	-1.11663	0.38762	-2.88073	0.00396751	0.0342533	Down	2.27827	0.95092
Calr4	22.1721	-1.57022	0.41818	-3.75488	0.000173424	0.00312761	Down	1.60262	0.494826
B4galt2	52.513	-0.669374	0.215908	-3.10027	0.00193342	0.0203319	Down	3.12206	1.77394
5730409E04Rik	231.284	-0.768804	0.1904	-4.03783	5.39487048331174e-05	0.00122273	Down	14.0659	7.53582
Lck	14.0465	-1.2149	0.368915	-3.29316	0.000990664	0.0122343	Down	0.949052	0.37112
Trnp1	29.6044	-1.53815	0.566302	-2.71613	0.00660501	0.0497932	Down	2.11585	0.675097
Sfn	4051.42	-0.668054	0.154361	-4.32786	1.50564266994384e-05	0.000442983	Down	239.978	136.49
Hmgn2	2797.16	-0.683459	0.143477	-4.76356	1.90211205144396e-06	8.28139239367305e-05	Down	166.765	93.0689
Grrp1	53.9912	-0.655113	0.23601	-2.77579	0.00550684	0.043552	Down	3.2043	1.84135
Id3	1217.55	-0.749098	0.254636	-2.94185	0.00326262	0.0299526	Down	73.7074	40.45
Gm31295	40.0845	-1.06377	0.358227	-2.96953	0.00298252	0.0279655	Down	2.61181	1.12532
Pramel5	15.4901	-1.36634	0.48247	-2.83197	0.00462626	0.0383451	Down	1.08821	0.374529
Nppa	58.41	-1.18411	0.353473	-3.34991	0.000808369	0.010454	Down	3.91878	1.55198
Slc2a5	8.74263	-1.46947	0.50623	-2.90277	0.0036988	0.0326361	Down	0.617025	0.200326
Camta1	406.503	-0.587567	0.174614	-3.36494	0.000765594	0.0100107	Down	23.5796	14.2039
Gpr153	722.985	-1.48934	0.208096	-7.157	8.24608778452584e-13	2.96189165610437e-10	Down	51.4929	16.7947
Vwa1	66.1714	-0.932963	0.266814	-3.49668	0.000471081	0.00687412	Down	4.21443	2.00875
Rnf223	194.478	-0.765952	0.164774	-4.6485	3.34364521758954e-06	0.000131018	Down	11.8382	6.18737
Klhl17	113.192	-0.619996	0.178231	-3.47861	0.000504017	0.00722495	Down	6.63023	3.9034
Vmn2r-ps159	11.6379	-1.66973	0.523828	-3.18755	0.00143484	0.0164373	Down	0.853206	0.237917
Sema3a	38.2891	-2.25613	0.480388	-4.69648	2.64684204150728e-06	0.000107123	Down	3.04937	0.581959
Sema3c	125.217	-1.12741	0.315418	-3.57432	0.000351142	0.00550368	Down	8.34774	3.45552
Gm42245	53.1514	-1.71408	0.349496	-4.90442	9.37038455239078e-07	4.6158514305077e-05	Down	3.94591	1.08747
Slc30a3	763.282	-1.62295	0.291934	-5.55933	2.70814832854326e-08	2.28878359472619e-06	Down	55.4923	16.3046
Zfyve28	119.908	-1.45021	0.167163	-8.67544	4.11950573244638e-18	3.94579990739489e-15	Down	8.48233	2.82607
Dok7	201.046	-1.07769	0.380563	-2.83183	0.00462825	0.0383451	Down	13.1831	5.73126
Evc2	91.4184	-0.973478	0.276251	-3.52389	0.000425261	0.00635719	Down	5.85675	2.74114
Gm7931	8.72594	-1.57942	0.505399	-3.12509	0.00177752	0.0191659	Down	0.632153	0.191275
Sod3	2782.48	-0.695997	0.243845	-2.85427	0.00431365	0.0363378	Down	164.979	91.7531
Lgi2	156.503	-0.798194	0.29334	-2.72105	0.00650741	0.0492729	Down	9.62175	4.85603
Kdr	2075.09	-0.919395	0.296359	-3.1023	0.00192021	0.0202609	Down	130.873	63.3383
Tmprss11a	7.51119	-6.35483	1.16944	-5.43409	5.50753393094173e-08	4.24422754202092e-06	Down	0.728196	0
Gbp8	23.3933	-2.02795	0.462514	-4.38462	1.16189263353565e-05	0.00035708	Down	1.82083	0.411026
Gbp9	214.618	-0.992901	0.2534	-3.91832	8.91684680522187e-05	0.00181935	Down	13.8677	6.31759
Gbp4	133.374	-1.09466	0.286053	-3.82679	0.000129826	0.00247057	Down	8.83722	3.76401
Gbp10	26.7488	-1.7748	0.484923	-3.65996	0.000252251	0.00420605	Down	2.02075	0.526772
Gbp6	95.2968	-0.84179	0.25662	-3.2803	0.00103696	0.0126886	Down	5.93896	2.99108
4930522L14Rik	212.138	-0.883681	0.229288	-3.85403	0.00011619	0.00226947	Down	13.3481	6.59485
Cryba4	7.27626	-2.66838	0.797375	-3.34645	0.000818534	0.0105552	Down	0.602241	0.0880155
Trpv4	30.1862	-0.811067	0.291548	-2.78194	0.00540358	0.0430053	Down	1.85312	0.962789
Oasl1	133.132	-1.00591	0.189611	-5.3051	1.12613484524699e-07	7.89255726296888e-06	Down	8.589	3.85697
Vsig10	675.213	-0.667753	0.102159	-6.53639	6.30206815237762e-11	1.23470405699026e-08	Down	39.9822	22.7735
Gtf2ird1	350.503	-0.661627	0.179083	-3.69453	0.000220291	0.00377914	Down	20.7564	11.9681
Orai2	36.9375	-1.12703	0.361845	-3.11469	0.0018414	0.0196532	Down	2.45626	1.02354
Gm15753	69.3567	-0.862166	0.201967	-4.26884	1.96492976082853e-05	0.000552649	Down	4.31742	2.13436
Prkar1b	121.751	-0.651073	0.235416	-2.76563	0.00568138	0.0447477	Down	7.17065	4.17355
Elfn1	18.2794	-1.47612	0.45293	-3.25904	0.00111788	0.0134968	Down	1.2892	0.431983
Radil	42.3961	-0.903257	0.285574	-3.16296	0.00156175	0.0174258	Down	2.66771	1.30158
Slc46a3	264.045	-1.38416	0.222082	-6.23267	4.58547201725217e-10	6.64353975205418e-08	Down	18.4354	6.35046
Gm38773	198.754	-1.49358	0.259359	-5.75876	8.47363322334939e-09	8.96281658918815e-07	Down	14.25	4.60852
Flnc	1630.29	-0.785368	0.261912	-2.9986	0.00271224	0.0261326	Down	99.3883	53.0836
Akr1b3	144.085	-0.608833	0.218709	-2.78375	0.00537341	0.042854	Down	8.38488	4.96027
Akr1b8	95.1079	-1.06016	0.218215	-4.85835	1.18366305551138e-06	5.68455006687232e-05	Down	6.21206	2.72152
Akr1b10	41.8667	-0.637317	0.232203	-2.74465	0.00605748	0.0469922	Down	2.45898	1.43252
Tmem140	237.186	-0.628069	0.185683	-3.38248	0.000718338	0.0095636	Down	13.8694	7.99937
1600015I10Rik	32364.7	-1.80034	0.557061	-3.23184	0.00122994	0.0145942	Down	2431.28	626.525
Doxl2	55834.6	-1.08028	0.228143	-4.73509	2.18961896293373e-06	9.22529601499707e-05	Down	3649.62	1558.03
Gpnmb	2453.94	-1.34012	0.256919	-5.21612	1.8271144733624e-07	1.19323032709247e-05	Down	169.939	60.2817
Npy	26.3738	-1.41361	0.324908	-4.35079	1.35645028083757e-05	0.000407292	Down	1.84758	0.630287
Hoxa7	14.196	-1.25543	0.42351	-2.96434	0.00303334	0.028315	Down	0.961049	0.371983
Prr15	83.8301	-0.764844	0.218632	-3.49831	0.000468212	0.00684105	Down	5.10352	2.68542
Mturn	177.146	-0.680941	0.159426	-4.27121	1.94416841753333e-05	0.000547703	Down	10.5488	5.96589
Herc6	84.0745	-0.73524	0.194211	-3.78577	0.000153233	0.00281651	Down	5.07793	2.74707
Gadd45a	613.89	-0.653967	0.197453	-3.31201	0.000926272	0.0115891	Down	36.3131	21.0719
Fabp1	8.5286	-2.13924	0.76672	-2.79013	0.00526876	0.0422702	Down	0.675325	0.144318
Vamp5	366.161	-0.596384	0.174028	-3.42695	0.000610411	0.00837906	Down	21.2489	12.7913
Npm3-ps1	41.0414	-0.9422	0.337862	-2.78871	0.00529178	0.042376	Down	2.63403	1.21253
Tmem43	2437.21	-0.760084	0.102953	-7.38284	1.54949069586905e-13	6.84994079166108e-11	Down	147.902	79.0774
Dppa3	7.44252	-1.96775	0.612938	-3.21036	0.00132568	0.0154851	Down	0.566189	0.136897
C1s2	17.1643	-2.65326	0.496143	-5.34777	8.90453431426783e-08	6.50521508950388e-06	Down	1.42112	0.204443
Pianp	715.713	-1.95036	0.322786	-6.04228	1.51954868003136e-09	1.94063250314227e-07	Down	54.9383	12.8696
Klra4	30.9334	-1.57112	0.515443	-3.0481	0.00230293	0.0231111	Down	2.23654	0.687794
Apold1	199.952	-1.11632	0.229586	-4.86231	1.16023650921471e-06	5.58760828362313e-05	Down	13.2039	5.49076
Gm19434	5.70671	-2.4633	0.748965	-3.28894	0.00100565	0.0123757	Down	0.470258	0.0753316
H2afj	720.295	-0.616225	0.151518	-4.067	4.76222914400148e-05	0.00111557	Down	42.0914	24.8935
Gm38927	18.5117	-1.99495	0.486196	-4.10318	4.07508275622014e-05	0.000985393	Down	1.41947	0.326105
Dnaaf3	18.7595	-1.01328	0.334885	-3.02576	0.00248005	0.0244335	Down	1.21133	0.535108
Tmem238	16.5339	-1.46943	0.437761	-3.35668	0.000788835	0.0102489	Down	1.17106	0.38253
Nat14	40.416	-0.893128	0.267717	-3.33609	0.000849647	0.0108029	Down	2.54258	1.25054
Zfp580	40.4779	-0.894018	0.312264	-2.86302	0.00419629	0.0356396	Down	2.54047	1.23799
Ptgir	17.1469	-1.1762	0.406787	-2.89144	0.00383483	0.0334089	Down	1.14496	0.452345
Nova2	98.2864	-0.804141	0.199343	-4.03396	5.48439117424173e-05	0.00123603	Down	6.05022	3.13298
Lypd3	87.9926	-1.69621	0.412809	-4.10895	3.97466058881432e-05	0.000963537	Down	6.43861	1.82706
Atp1a3	316.829	-2.08434	0.288273	-7.23043	4.81450986220521e-13	1.82344479541614e-10	Down	24.8107	5.31352
Cxcl17	6.85334	-3.40962	0.879132	-3.8784	0.000105147	0.00208373	Down	0.604716	0.0522623
Acp7	416.779	-0.862267	0.167566	-5.14583	2.66335664151937e-07	1.62257709740055e-05	Down	25.9659	12.7659
Clip3	185.406	-1.09057	0.189139	-5.76598	8.11859380955567e-09	8.80331294783329e-07	Down	12.1522	5.16732
Siglecg	96.6454	-1.15257	0.283706	-4.06254	4.8541469579893e-05	0.00113095	Down	6.45008	2.65894
Emp3	259.662	-0.677957	0.140978	-4.80896	1.5171617280166e-06	6.99395330287013e-05	Down	15.4039	8.7297
Magel2	97.2607	-1.23673	0.328077	-3.76964	0.000163486	0.00297013	Down	6.63409	2.54996
Lrrk1	301.926	-0.712861	0.123232	-5.78469	7.26451239840669e-09	7.97754511216113e-07	Down	18.126	10.003
Anpep	2319.74	-1.00867	0.228601	-4.41236	1.02248667464306e-05	0.000325854	Down	149.089	67.9679
BC048679	18.5965	-1.59875	0.48599	-3.28967	0.00100305	0.0123614	Down	1.35102	0.416057
Sh3gl3	28.0605	-1.18085	0.37213	-3.17321	0.00150765	0.0170225	Down	1.88947	0.752746
Prss23	1117.45	-0.693701	0.209916	-3.30465	0.000950942	0.0118462	Down	66.5475	37.2861
LOC108167447	21.0465	-1.48328	0.353849	-4.19185	2.76685962841291e-05	0.000723876	Down	1.5019	0.479953
Lrrc32	386.222	-0.707889	0.181272	-3.90513	9.41756138456946e-05	0.00190573	Down	23.1914	12.8464
Map6	864.148	-0.733411	0.190071	-3.85862	0.000114031	0.00224042	Down	52.058	28.5757
Lmo1	16.0579	-2.84873	0.444621	-6.40711	1.48306741468574e-10	2.69153318911545e-08	Down	1.36177	0.168039
BC051019	16.8064	-1.64626	0.466756	-3.52703	0.000420246	0.00630072	Down	1.2468	0.353778
Scube2	173.961	-0.875064	0.22253	-3.93234	8.41232640349404e-05	0.00173569	Down	10.8981	5.4298
Gm32861	148.289	-0.7242	0.240775	-3.00779	0.00263154	0.0255048	Down	8.90268	4.90185
Mrvi1	156.863	-0.671866	0.235867	-2.8485	0.00439262	0.0368532	Down	9.31909	5.2696
Sbk1	246.815	-0.806592	0.190129	-4.24234	2.21203383995201e-05	0.000607288	Down	15.1419	7.87621
Nupr1	453.458	-0.896861	0.16995	-5.2772	1.31169353174172e-07	8.97416991299957e-06	Down	28.4181	13.8322
Gdpd3	340.795	-6.59511	0.766028	-8.60949	7.33865272516899e-18	6.65924798077045e-15	Down	32.5291	0.308064
Doc2a	8.89084	-1.76327	0.62632	-2.81529	0.0048734	0.0398588	Down	0.668107	0.178374
Sept1	46.5808	-0.782671	0.272297	-2.87433	0.00404886	0.0347642	Down	2.86106	1.49976
Gm39090	26.1784	-1.14174	0.297563	-3.83697	0.000124559	0.0023938	Down	1.73864	0.716129
Pwwp2b	250.532	-0.743563	0.146604	-5.07193	3.93796539237383e-07	2.21154597165854e-05	Down	15.1536	8.16854
Adgra1	33.1647	-1.92948	0.557237	-3.46257	0.000535034	0.00756729	Down	2.54406	0.62067
Ifitm3	736.823	-0.964183	0.155053	-6.21841	5.0223178125877e-10	7.15618028155575e-08	Down	47.0271	21.9116
Syt8	516.793	-0.657282	0.177439	-3.70427	0.000212004	0.00366616	Down	30.5604	17.5422
Ccnd1	252.777	-0.767748	0.233619	-3.28632	0.00101505	0.0124381	Down	15.3977	8.23718
Mrgprf	25.1527	-1.44662	0.429491	-3.36823	0.000756524	0.00992453	Down	1.77848	0.599078
Lrrc8e	69.0731	-1.05832	0.269591	-3.92564	8.6498736693816e-05	0.00177328	Down	4.48822	1.97797
Defb1	9.84779	-1.85322	0.51523	-3.59688	0.000322063	0.00512146	Down	0.743134	0.188096
Gm31045	7.61907	-1.55794	0.556936	-2.79733	0.00515267	0.0415268	Down	0.552083	0.170065
Tex15	123.286	-1.14259	0.31007	-3.68493	0.000228764	0.00388967	Down	8.19326	3.31979
5430403N17Rik	23.1397	-1.65345	0.476636	-3.469	0.000522395	0.00742903	Down	1.71558	0.490777
Cyp4v3	367.406	-0.626038	0.156797	-3.99267	6.53324538962399e-05	0.00142763	Down	21.5411	12.6209
Tssk6	39.6598	-0.691249	0.226844	-3.04725	0.00230948	0.0231364	Down	2.37264	1.31467
Il12rb1	15.2256	-1.33465	0.478138	-2.79135	0.0052489	0.0421305	Down	1.06264	0.376635
Ushbp1	102.113	-0.81674	0.290651	-2.81004	0.00495357	0.0403364	Down	6.31068	3.20078
Plvap	2368	-0.715879	0.171192	-4.18174	2.89286636330688e-05	0.000750831	Down	142.256	78.6639
Il27ra	21.1313	-2.08217	0.476321	-4.37137	1.23471545244933e-05	0.000375445	Down	1.65316	0.353978
Ces1g	16.8215	-2.7066	0.613178	-4.41405	1.01453080305072e-05	0.000325727	Down	1.40833	0.198669
Ces2f	33.2731	-1.01056	0.324534	-3.11389	0.00184637	0.0196624	Down	2.14791	0.972335
Ces3a	4.6119	-5.6502	1.20757	-4.67898	2.88300386941366e-06	0.000115327	Down	0.44533	0
Psmb10	208.761	-0.769786	0.144869	-5.31368	1.07432701297121e-07	7.5911770617363e-06	Down	12.6755	6.74956
Chst5	212.995	-1.38509	0.478519	-2.89455	0.00379707	0.0331638	Down	14.7786	5.20437
Wfdc1	309.713	-0.829216	0.219671	-3.7748	0.000160133	0.00291845	Down	19.1502	9.87352
Crispld2	770.824	-1.00999	0.17595	-5.74022	9.455327560082e-09	9.82043990743216e-07	Down	49.7602	22.4286
Foxc2	53.1765	-1.12689	0.258821	-4.35393	1.33718030513496e-05	0.000403048	Down	3.5043	1.44473
Foxl1	30.2717	-1.17133	0.408432	-2.86788	0.00413234	0.0352489	Down	2.01064	0.812591
Acta1	48.5891	-1.65171	0.376932	-4.38197	1.17611953197084e-05	0.000360809	Down	3.57093	1.02426
Panx1	61.4543	-0.89104	0.290252	-3.06989	0.00214139	0.0218718	Down	3.84182	1.90138
Hephl1	9.72712	-1.66348	0.578837	-2.87382	0.00405537	0.0347854	Down	0.714716	0.202454
Ubtfl1	5.14679	-2.78245	0.848784	-3.27816	0.00104484	0.0127579	Down	0.439368	0.0565934
Anln	90.767	-0.817992	0.261177	-3.13195	0.00173651	0.0188534	Down	5.59677	2.89233
Tirap	490.496	-0.63482	0.115013	-5.51956	3.3984641641216e-08	2.81696733911637e-06	Down	28.8171	16.76
Scn3b	49.4592	-0.957112	0.239561	-3.99527	6.46208717314504e-05	0.00141479	Down	3.16952	1.46459
Trim29	167.676	-0.727068	0.244102	-2.97854	0.00289625	0.0274364	Down	10.0679	5.50745
Thy1	97.0876	-1.22808	0.346484	-3.54441	0.000393487	0.00598774	Down	6.53215	2.5437
Mcam	794.714	-0.631545	0.169705	-3.72143	0.000198097	0.0034674	Down	46.727	27.2518
Cadm1	232.795	-1.18881	0.222698	-5.33824	9.38519889030182e-08	6.77030184383656e-06	Down	15.5928	6.12424
Dnaja4	417.319	-0.775488	0.222524	-3.48497	0.000492201	0.00710514	Down	25.4003	13.6403
Cd276	302.045	-0.672994	0.15492	-4.34415	1.39817829689948e-05	0.000417781	Down	17.9291	10.1501
B930092H01Rik	24.7673	-1.06612	0.304904	-3.49657	0.000471272	0.00687412	Down	1.6245	0.705618
Snapc5	306.434	-0.931242	0.203206	-4.58274	4.58915120564597e-06	0.000168344	Down	19.4209	9.29944
Aqp9	28.3961	-1.38068	0.367555	-3.75639	0.000172382	0.00311534	Down	1.97557	0.703386
Unc13c	20.8685	-1.8244	0.431025	-4.23271	2.3089079668096e-05	0.000621028	Down	1.56703	0.403788
Tpbg	230.768	-0.86744	0.150182	-5.77594	7.65267505735533e-09	8.35061839644704e-07	Down	14.3832	7.06497
Prss35	322.116	-0.975257	0.319208	-3.05524	0.00224883	0.0227003	Down	20.6328	9.65349
Gm28231	6.479	-3.14594	0.741954	-4.24007	2.23451741093738e-05	0.000610544	Down	0.562664	0.0582425
Rasgrf1	85.7668	-1.21878	0.242537	-5.02515	5.03040981557112e-07	2.74064431179015e-05	Down	5.80627	2.26525
Adamts7	130.058	-0.842688	0.237466	-3.54867	0.000387182	0.00590222	Down	8.05603	4.09601
C430002N11Rik	92.1445	-1.12672	0.284478	-3.96065	7.47473910781082e-05	0.00158125	Down	6.11616	2.50358
Parp3	154.152	-0.808932	0.233395	-3.46594	0.00052839	0.0074856	Down	9.49475	4.94508
4930447F24Rik	303.849	-1.6068	0.577775	-2.78101	0.00541905	0.043075	Down	22.1112	6.79445
Nradd	114.944	-0.713827	0.176333	-4.04818	5.16182070299796e-05	0.0011863	Down	6.90338	3.82589
Myl3	48.0344	-1.23247	0.42125	-2.92575	0.00343624	0.0310017	Down	3.26302	1.29034
Vill	594.515	-0.930488	0.241484	-3.85321	0.00011658	0.00227114	Down	37.7175	17.7766
Gm33800	22.025	-1.10518	0.355565	-3.10824	0.00188207	0.0199562	Down	1.45742	0.602098
Entpd3	109.848	-2.36874	0.370963	-6.38536	1.70990753728528e-10	3.00821590309546e-08	Down	8.86346	1.51002
ND3	11.5176	-3.84868	0.738268	-5.21312	1.85686814848264e-07	1.20808542445242e-05	Down	1.03888	0.0647609
Mid1ip1	223.773	-0.747856	0.20756	-3.60308	0.000314468	0.00501086	Down	13.5526	7.32132
Gm5640	11.045	-1.58326	0.51932	-3.04871	0.00229824	0.0230775	Down	0.792825	0.237636
Gm5936	8.42323	-1.67937	0.557963	-3.00983	0.00261396	0.0253935	Down	0.622295	0.170208
LOC102634296	61.0918	-1.67336	0.375623	-4.45488	8.39402349607059e-06	0.000278847	Down	4.49277	1.2771
Slc16a2	56.9955	-1.178	0.413187	-2.851	0.00435825	0.0366004	Down	3.85252	1.55493
Eif1ax	131.267	-0.615409	0.225617	-2.72767	0.00637842	0.0486165	Down	7.67171	4.55975
Xkr4	43.2137	0.693498	0.281972	2.45945	0.0139149	0.0826123	Same	1.60088	2.29231
Gm39585	0	NA	NA	NA	NA	NA	Same	0	0
Gm38717	0.473263	-2.3731	2.56808	-0.924073	0.355448	NA	Same	0.0459027	0
Rp1	0.302762	-1.73571	3.09512	-0.560789	0.574941	NA	Same	0.0306004	0
LOC108167609	0	NA	NA	NA	NA	NA	Same	0	0
Gm39586	0.85696	-0.765496	2.47718	-0.30902	0.757307	NA	Same	0.0544205	0.0295115
LOC108167610	0.718958	2.33291	2.03703	1.14525	0.252106	NA	Same	0.00851985	0.0560969
Gm29874	1.66572	0.618481	1.2826	0.482208	0.629658	NA	Same	0.0633465	0.0901618
Mrpl15	530.754	-0.0870677	0.0885781	-0.982947	0.325633	0.585669	Same	26.4144	22.3747
Lypla1	740.947	0.129625	0.140657	0.921571	0.356752	0.612321	Same	34.2185	33.3906
Gm39587	0.712131	-0.274215	1.72358	-0.159097	0.873593	NA	Same	0.0391203	0.0275026
Tcea1	583.807	0.185023	0.101371	1.8252	0.0679705	0.234095	Same	26.4084	26.9434
Rgs20	3.82628	-1.77058	0.998472	-1.77329	0.0761804	NA	Same	0.281434	0.0786545
Gm16041	0.190632	-0.944164	3.11654	-0.302953	0.761926	NA	Same	0.0180927	0
Atp6v1h	823.193	0.157935	0.0942507	1.67569	0.0937989	0.284466	Same	37.5784	37.5918
Oprk1	0	NA	NA	NA	NA	NA	Same	0	0
Npbwr1	1.94453	0.505424	1.1004	0.459308	0.646013	NA	Same	0.0796566	0.0977441
LOC108167788	14.3493	-0.11831	0.390653	-0.302853	0.762002	0.890672	Same	0.723735	0.607241
4732440D04Rik	40.6771	-0.566427	0.296253	-1.91197	0.0558801	0.207751	Same	2.35274	1.42339
Rb1cc1	2271.43	0.192848	0.0805079	2.39539	0.0166028	0.0931496	Same	102.351	104.91
Fam150a	0	NA	NA	NA	NA	NA	Same	0	0
LOC108167611	0.577592	1.2014	2.22966	0.538827	0.590006	NA	Same	0.0165348	0.0369193
St18	0.162447	0.979406	3.11654	0.314261	0.753323	NA	Same	0	0.0129651
Pcmtd1	620.01	-0.300116	0.127772	-2.34884	0.0188322	0.101591	Same	33.1222	24.0879
Gm26901	2.92569	2.08768	0.965726	2.16177	0.030636	NA	Same	0.052313	0.212473
Gm39589	0	NA	NA	NA	NA	NA	Same	0	0
Sntg1	0.309894	0.0176186	3.11654	0.00565327	0.995489	NA	Same	0.0153002	0.0147557
Gm30719	0.552843	-2.57829	3.05141	-0.844951	0.398138	NA	Same	0.0532251	0
Rrs1	590.228	-0.185246	0.089295	-2.07454	0.0380295	0.161654	Same	30.3635	24.1143
Adhfe1	38.1548	0.281612	0.257533	1.0935	0.274173	0.534429	Same	1.66545	1.82918
2610203C22Rik	7.32244	-0.00226455	0.635313	-0.00356447	0.997156	0.998198	Same	0.350621	0.321148
3110035E14Rik	2.37809	-0.0402644	0.904664	-0.0445076	0.9645	NA	Same	0.114013	0.10072
Mybl1	43.6893	0.0567068	0.266377	0.212882	0.831419	0.923445	Same	2.07264	1.93588
Vcpip1	1615.6	0.0923849	0.12687	0.728184	0.466501	0.700849	Same	75.6318	72.1324
1700034P13Rik	7.47441	-0.560439	0.600631	-0.933083	0.350777	0.607569	Same	0.427421	0.25446
Gm39590	1.6385	0.33429	1.09746	0.304603	0.760669	NA	Same	0.0690282	0.0780296
Sgk3	1661.92	0.37466	0.131915	2.84016	0.00450905	0.0376608	Same	70.0025	81.8324
Mcmdc2	5.24486	-0.766901	0.781906	-0.980811	0.326686	0.586402	Same	0.319234	0.16894
Snhg6	111.927	0.0917773	0.172314	0.532617	0.594299	0.791888	Same	5.25548	5.05136
Snord87	1.01584	-2.26914	1.97553	-1.14862	0.250712	NA	Same	0.0841305	0.0140569
Tcf24	252.699	0.275962	0.171094	1.61292	0.106761	0.309157	Same	11.0651	12.0889
Ppp1r42	0.683871	1.57583	2.09838	0.750976	0.452667	NA	Same	0.0153002	0.0451468
Cops5	1136.44	0.0231073	0.0692148	0.333849	0.738494	0.87757	Same	54.4355	49.8414
Cspp1	499.862	-0.0141921	0.130775	-0.108523	0.913581	0.961336	Same	24.3245	21.7709
Arfgef1	3765.49	0.115696	0.11967	0.966794	0.333647	0.592848	Same	174.707	169.671
Cpa6	3.32431	-1.59318	1.03724	-1.53599	0.124542	NA	Same	0.244853	0.0670809
Prex2	396.183	0.290565	0.314417	0.924137	0.355415	0.611491	Same	17.1956	18.9154
A830018L16Rik	0.173819	0.979406	3.11654	0.314261	0.753323	NA	Same	0	0.0148157
Gm30898	0	NA	NA	NA	NA	NA	Same	0	0
Gm30974	0	NA	NA	NA	NA	NA	Same	0	0
Gm39591	0	NA	NA	NA	NA	NA	Same	0	0
Mir6341	0	NA	NA	NA	NA	NA	Same	0	0
Gm17644	0	NA	NA	NA	NA	NA	Same	0	0
Sulf1	68.5973	-1.13353	0.496612	-2.28253	0.0224583	0.114523	Same	4.58837	1.9241
Slco5a1	570.621	-0.180167	0.489684	-0.367925	0.712929	0.863417	Same	29.2534	23.6807
Gm39592	0	NA	NA	NA	NA	NA	Same	0	0
Prdm14	7.82524	-0.980395	0.686076	-1.42899	0.153007	0.384222	Same	0.504163	0.221776
Ncoa2	3321.98	0.196739	0.104199	1.88811	0.0590117	0.214465	Same	149.686	154.032
Gm39595	0.0742287	0.498515	3.11654	0.159958	0.872914	NA	Same	0	0.00702843
Tram1	2670.07	0.298354	0.0842338	3.54197	0.000397152	0.00602802	Same	115.588	127.546
Lactb2	320.757	0.046528	0.122402	0.380125	0.703852	0.858985	Same	15.2678	14.1556
Xkr9	11.6577	1.25521	0.806379	1.5566	0.119564	0.330725	Same	0.331786	0.691057
Gm5523	2.83713	-0.528622	0.860385	-0.614401	0.53895	NA	Same	0.162117	0.0993923
Gm31195	0.0756906	-0.46327	3.11654	-0.148649	0.881831	NA	Same	0.0076501	0
Gm39596	0	NA	NA	NA	NA	NA	Same	0	0
Eya1	27.4735	0.18507	0.317041	0.58374	0.559395	0.767457	Same	1.238	1.24296
Msc	17.3165	-0.360426	0.595224	-0.605529	0.544827	0.758473	Same	0.935708	0.659383
LOC105243866	1.8481	0.244659	1.15762	0.211347	0.832616	NA	Same	0.0815849	0.0875634
Trpa1	0	NA	NA	NA	NA	NA	Same	0	0
Kcnb2	2.3054	0.405258	1.28277	0.315924	0.75206	NA	Same	0.094598	0.118902
Terf1	222.452	-0.107495	0.127378	-0.843907	0.398721	0.647791	Same	11.1427	9.34006
Sbspon	6.6348	-1.13533	0.734468	-1.54578	0.122158	0.334998	Same	0.440946	0.179888
Gm31523	0	NA	NA	NA	NA	NA	Same	0	0
Gm7634	10.9975	-0.725173	0.439233	-1.651	0.0987392	0.293865	Same	0.666721	0.356565
4930444P10Rik	4.08548	-0.661296	1.21547	-0.544068	0.586395	NA	Same	0.243656	0.144213
Rpl7	7629.54	0.0500268	0.0589271	0.848962	0.395903	0.645815	Same	362.171	337.776
Rdh10	1543.65	0.18384	0.107537	1.70955	0.0873483	0.272624	Same	69.8316	71.8055
Stau2	346.39	0.22045	0.10234	2.15409	0.0312328	0.143062	Same	15.4348	16.2369
LOC102634042	1.01748	0.143455	1.76747	0.081164	0.935311	NA	Same	0.0468135	0.0483841
Ube2w	386.641	0.156501	0.13923	1.12404	0.260994	0.519847	Same	17.6857	17.7921
LOC108167614	4.13642	-0.744371	0.935411	-0.795768	0.426167	NA	Same	0.24727	0.133248
Tceb1	413.008	0.0711848	0.100423	0.708849	0.478418	0.709724	Same	19.4479	18.4907
D030040B21Rik	0.15668	-0.944164	3.11654	-0.302953	0.761926	NA	Same	0.0149768	0
Tmem70	395.801	-0.0268968	0.106644	-0.25221	0.800878	0.908486	Same	19.2866	17.1138
Ly96	39.2235	0.0838279	0.278073	0.301461	0.763063	0.890964	Same	1.83958	1.74176
LOC108167615	0	NA	NA	NA	NA	NA	Same	0	0
Gm31982	0	NA	NA	NA	NA	NA	Same	0	0
Gm28783	0	NA	NA	NA	NA	NA	Same	0	0
Gdap1	0.6504	0.178941	3.06009	0.0584757	0.95337	NA	Same	0.0306004	0.0296314
Gm28784	0	NA	NA	NA	NA	NA	Same	0	0
Gm39597	0	NA	NA	NA	NA	NA	Same	0	0
Pi15	9.75853	1.17288	0.895153	1.31025	0.190111	0.435112	Same	0.290005	0.587108
Gm28154	0	NA	NA	NA	NA	NA	Same	0	0
Gm16070	0	NA	NA	NA	NA	NA	Same	0	0
Crispld1	5.04104	-0.0938126	0.759828	-0.123466	0.901738	0.95485	Same	0.250885	0.215006
Gm28153	0	NA	NA	NA	NA	NA	Same	0	0
Crisp4	0	NA	NA	NA	NA	NA	Same	0	0
Defb44-ps	0	NA	NA	NA	NA	NA	Same	0	0
Defb18	0	NA	NA	NA	NA	NA	Same	0	0
Defb41	0.347617	0.0176186	3.11654	0.00565327	0.995489	NA	Same	0.0153002	0.0171636
Gm15825	0	NA	NA	NA	NA	NA	Same	0	0
Tfap2d	0	NA	NA	NA	NA	NA	Same	0	0
Tfap2b	0.162435	0.979406	3.11654	0.314261	0.753323	NA	Same	0	0.0131675
Gm32651	0	NA	NA	NA	NA	NA	Same	0	0
Pkhd1	4.10259	0.0944796	0.743324	0.127104	0.898858	NA	Same	0.1914	0.184849
4930486I03Rik	0	NA	NA	NA	NA	NA	Same	0	0
Linc-md1	0	NA	NA	NA	NA	NA	Same	0	0
Mir206	0	NA	NA	NA	NA	NA	Same	0	0
Mir133b	0	NA	NA	NA	NA	NA	Same	0	0
Il17a	0.151381	-0.944164	3.11654	-0.302953	0.761926	NA	Same	0.0153002	0
Il17f	0.190632	-0.944164	3.11654	-0.302953	0.761926	NA	Same	0.0180927	0
Mcm3	181.795	-0.406248	0.140232	-2.89697	0.00376783	0.032992	Same	10.0048	6.79855
6720483E21Rik	1.08123	0.654055	1.54081	0.424488	0.67121	NA	Same	0.0411853	0.0594872
Paqr8	367.5	-0.509278	0.144393	-3.52702	0.000420267	0.00630072	Same	20.8839	13.1755
Efhc1	126.323	0.512297	0.18209	2.81343	0.00490168	0.0400185	Same	5.00663	6.43937
Tram2	785.689	0.410261	0.188575	2.17559	0.0295862	0.137864	Same	32.6275	38.347
Tmem14a	17.6108	-0.0174417	0.412269	-0.0423067	0.966254	0.983784	Same	0.847342	0.768179
Gm32947	0.753399	0.244931	2.5061	0.0977338	0.922144	NA	Same	0.0330695	0.0329187
Gm28836	1.12379	0.326173	2.01023	0.162256	0.871104	NA	Same	0.0482911	0.0540439
Gsta3	23.6652	1.05723	0.429791	2.45988	0.0138983	0.0825425	Same	0.746789	1.36796
Gm4956	4.84518	-1.32156	0.650413	-2.03188	0.0421661	0.172558	Same	0.338089	0.119818
Khdc1a	45.3315	-0.403003	0.31267	-1.28891	0.197431	0.445129	Same	2.49513	1.7293
Khdc1c	30.6199	-0.875453	0.442847	-1.97688	0.0480556	0.187747	Same	1.92252	0.946921
Gm33147	2.3786	-0.677526	1.16208	-0.583027	0.559875	NA	Same	0.140825	0.0755153
Khdc1b	33.2881	-0.0492603	0.366656	-0.13435	0.893126	0.951341	Same	1.63259	1.43116
Kcnq5	44.1475	-0.36366	0.311305	-1.16818	0.242736	0.500028	Same	2.40009	1.71549
Rims1	0.502078	-0.877004	2.62556	-0.334025	0.738361	NA	Same	0.0320165	0.0148157
Gm7759	0	NA	NA	NA	NA	NA	Same	0	0
4933415F23Rik	0	NA	NA	NA	NA	NA	Same	0	0
Gm30442	0	NA	NA	NA	NA	NA	Same	0	0
Gm29506	0	NA	NA	NA	NA	NA	Same	0	0
Mir30a	0	NA	NA	NA	NA	NA	Same	0	0
Mir30c-2	0.0792567	0.498515	3.11654	0.159958	0.872914	NA	Same	0	0.00737787
Ogfrl1	212.543	-0.066669	0.158428	-0.420816	0.673889	0.843058	Same	10.4748	9.04768
Gm19673	0	NA	NA	NA	NA	NA	Same	0	0
Gm28822	0	NA	NA	NA	NA	NA	Same	0	0
B3gat2	8.87427	0.227584	0.504272	0.451311	0.651765	0.830776	Same	0.392625	0.424484
Smap1	1125.12	0.0319456	0.0805077	0.396801	0.691514	0.852635	Same	53.7913	49.4454
Gm26524	0.233703	-0.463273	3.11654	-0.14865	0.88183	NA	Same	0.0148869	0.00658375
Sdhaf4	68.9955	0.298328	0.193295	1.54338	0.122738	0.335732	Same	2.97797	3.32964
Fam135a	660.944	0.0168558	0.124756	0.13511	0.892525	0.951169	Same	31.7949	28.9131
Col9a1	0.162435	0.979406	3.11654	0.314261	0.753323	NA	Same	0	0.0131675
Col19a1	1.45909	1.82432	1.46009	1.24946	0.211498	NA	Same	0.0300993	0.100485
Lmbrd1	1158.59	-0.0572286	0.0734287	-0.779377	0.435758	0.676412	Same	57.0898	49.3682
Gm29414	0	NA	NA	NA	NA	NA	Same	0	0
Adgrb3	0.370055	2.01243	3.08118	0.653135	0.513669	NA	Same	0	0.0319793
Gm20172	0	NA	NA	NA	NA	NA	Same	0	0
LOC108167844	0	NA	NA	NA	NA	NA	Same	0	0
Gm39614	0	NA	NA	NA	NA	NA	Same	0	0
Gm31076	0	NA	NA	NA	NA	NA	Same	0	0
Gm31136	0	NA	NA	NA	NA	NA	Same	0	0
4931408C20Rik	4.49578	2.14924	1.03514	2.07628	0.0378681	0.161206	Same	0.0813585	0.301697
Gm5524	0	NA	NA	NA	NA	NA	Same	0	0
Gm7846	5.23189	-0.722555	0.608129	-1.18816	0.23477	0.492238	Same	0.312683	0.172639
Gm597	0	NA	NA	NA	NA	NA	Same	0	0
LOC108167331	0	NA	NA	NA	NA	NA	Same	0	0
Mir6342	0	NA	NA	NA	NA	NA	Same	0	0
Gm31465	0	NA	NA	NA	NA	NA	Same	0	0
Gm31525	0	NA	NA	NA	NA	NA	Same	0	0
Gm39615	0	NA	NA	NA	NA	NA	Same	0	0
Gm31581	0	NA	NA	NA	NA	NA	Same	0	0
Phf3	4289.24	-0.148701	0.0735399	-2.02205	0.0431709	0.175042	Same	217.95	176.694
Ptp4a1	565.558	0.300377	0.11075	2.71222	0.00668352	0.0501438	Same	24.4783	26.9976
Gm28644	0.330499	0.0176186	3.11654	0.00565327	0.995489	NA	Same	0.0149768	0.0148157
Gm29669	0	NA	NA	NA	NA	NA	Same	0	0
4931428L18Rik	0.171579	-0.944164	3.11654	-0.302953	0.761926	NA	Same	0.0170397	0
Lgsn	0.342013	-1.88983	3.08594	-0.612401	0.540272	NA	Same	0.0333929	0
Pih1d3	0.162435	0.979406	3.11654	0.314261	0.753323	NA	Same	0	0.0131675
Gm4850	0	NA	NA	NA	NA	NA	Same	0	0
Khdrbs2	0.158513	0.979406	3.11654	0.314261	0.753323	NA	Same	0	0.0147557
Gm9839	0	NA	NA	NA	NA	NA	Same	0	0
Gm5415	0	NA	NA	NA	NA	NA	Same	0	0
LOC108167822	0	NA	NA	NA	NA	NA	Same	0	0
Gm39616	0.173819	0.979406	3.11654	0.314261	0.753323	NA	Same	0	0.0148157
Gm39617	0	NA	NA	NA	NA	NA	Same	0	0
Prim2	203.157	0.240394	0.115732	2.07717	0.0377862	0.160937	Same	9.0057	9.52798
Gm39618	0.148457	0.979406	3.11654	0.314261	0.753323	NA	Same	0	0.0140569
1700001G17Rik	3.78059	-0.34608	0.847628	-0.408292	0.68306	NA	Same	0.204433	0.137803
Gm32229	1.15645	0.92478	1.40785	0.656876	0.511261	NA	Same	0.0374671	0.0642151
Rab23	532.487	-0.219665	0.113581	-1.93399	0.0531141	0.200996	Same	27.6693	21.4824
Bag2	594.137	0.311345	0.151194	2.05924	0.0394713	0.165779	Same	25.6309	28.2714
Zfp451	877.734	0.0370149	0.118659	0.311942	0.755085	0.88697	Same	41.8342	38.4086
Gm15455	31.9237	0.178875	0.238597	0.749696	0.453438	0.691161	Same	1.4448	1.47792
Bend6	171.074	0.535738	0.185922	2.88153	0.00395752	0.0341858	Same	6.72387	8.73002
Gm38471	1.96619	-1.92163	1.1969	-1.60551	0.108383	NA	Same	0.151393	0.0362504
Dst	11743	0.0266775	0.133039	0.200524	0.841071	0.927821	Same	560.773	510.419
Mir6896	0.0857896	-0.46327	3.11654	-0.148649	0.881831	NA	Same	0.00851985	0
LOC108167617	1.99119	1.58248	1.15443	1.37079	0.170442	NA	Same	0.0480293	0.134786
Mir5103	0.464741	-2.34699	3.06369	-0.766067	0.443636	NA	Same	0.0452539	0
Ccdc115	874.07	0.353932	0.108901	3.25003	0.00115394	0.0138449	Same	37.0837	42.6775
Imp4	953.424	-0.0392284	0.11844	-0.331208	0.740487	0.878593	Same	46.6546	40.7822
Gm32504	0.342013	-1.88983	3.08594	-0.612401	0.540272	NA	Same	0.0333929	0
Ptpn18	70.8681	-0.228736	0.320537	-0.713601	0.475474	0.707752	Same	3.67694	2.83494
Gm32566	0.546563	-2.5791	3.05478	-0.844285	0.39851	NA	Same	0.0519408	0
4930568A12Rik	1.48015	1.03673	1.24484	0.832821	0.404946	NA	Same	0.047155	0.0858813
Prss39	0	NA	NA	NA	NA	NA	Same	0	0
Cfc1	10.0929	-0.636679	0.762516	-0.834971	0.403734	0.651561	Same	0.595909	0.342439
Prss40	0.518268	-0.975161	2.61988	-0.372216	0.709732	NA	Same	0.0337184	0.0131675
Amer3	10.2596	-0.364269	1.50644	-0.241808	0.808929	0.912999	Same	0.56144	0.367511
AA619741	0	NA	NA	NA	NA	NA	Same	0	0
Gm38647	0	NA	NA	NA	NA	NA	Same	0	0
Gm32920	0	NA	NA	NA	NA	NA	Same	0	0
LOC108167618	0.490694	-0.877001	2.64182	-0.331969	0.739913	NA	Same	0.0320165	0.0131675
Gm32790	2.02863	-0.279254	1.00544	-0.277742	0.78121	NA	Same	0.10719	0.0806898
Arhgef4	57.9914	0.237781	0.26187	0.908011	0.363873	0.619567	Same	2.57015	2.73287
Fam168b	5090.23	0.0752628	0.0888844	0.846749	0.397135	0.646716	Same	239.604	226.964
Plekhb2	1014.22	0.496084	0.132492	3.74427	0.000180922	0.00323241	Same	40.6405	51.1029
1110002O04Rik	0.392471	2.08923	3.07719	0.678941	0.497175	NA	Same	0	0.0343273
Gm33176	0.271937	1.54318	3.10857	0.496427	0.619593	NA	Same	0	0.0233975
Gm39622	0.660223	-0.747035	1.90072	-0.393027	0.6943	NA	Same	0.0405597	0.0212383
Gm33222	2.35199	-0.757927	1.47606	-0.513481	0.607615	NA	Same	0.140415	0.0750132
Gm39623	0.0792567	0.498515	3.11654	0.159958	0.872914	NA	Same	0	0.00737787
Gm39624	1.44398	0.301115	1.14867	0.262143	0.793211	NA	Same	0.0628433	0.0706503
Hs6st1	4715.1	0.0914981	0.0852795	1.07292	0.283307	0.544477	Same	220.716	210.202
Gm33280	3.96527	0.379471	0.669906	0.566455	0.571085	NA	Same	0.167729	0.191009
Uggt1	4111.39	0.469859	0.153506	3.06085	0.00220708	0.0223836	Same	166.005	205.194
Mir6897	0	NA	NA	NA	NA	NA	Same	0	0
Gm39625	0.406221	1.31139	2.72478	0.481284	0.630315	NA	Same	0.00904634	0.027022
Neurl3	32.6132	-0.749572	0.348339	-2.15185	0.0314094	0.143642	Same	1.96852	1.0595
Arid5a	146.909	-0.530534	0.149396	-3.55119	0.000383498	0.00587202	Same	8.37912	5.26648
Kansl3	1726.78	-0.117312	0.0595553	-1.9698	0.048861	0.189733	Same	86.7849	71.9694
Mir6898	0	NA	NA	NA	NA	NA	Same	0	0
Fer1l5	28.1577	-0.36199	0.317694	-1.13943	0.254524	0.513918	Same	1.52849	1.08084
Lman2l	384.502	0.0408563	0.118691	0.344224	0.730677	0.874095	Same	18.2782	16.918
Gm33401	0	NA	NA	NA	NA	NA	Same	0	0
Gm33454	2.33228	-0.256373	1.05828	-0.242254	0.808584	NA	Same	0.120325	0.0923792
Cnnm4	384.392	-0.0496937	0.106782	-0.465374	0.641664	0.82422	Same	18.8616	16.4262
Cnnm3	778.64	0.0025834	0.101395	0.0254785	0.979673	0.990042	Same	37.6017	33.9065
Ankrd23	504.501	-0.0483519	0.28	-0.172685	0.862899	0.938169	Same	24.8766	22.0539
Ankrd39	137.771	0.108468	0.183124	0.592317	0.553639	0.764295	Same	6.38961	6.23423
Sema4c	2343.63	0.440287	0.173219	2.54179	0.0110286	0.0708963	Same	95.7729	116.561
Fam178b	22.8135	0.302568	0.344936	0.877172	0.380393	0.632924	Same	0.982812	1.09302
Cox5b	1657.55	-0.1716	0.124013	-1.38372	0.166443	0.403585	Same	84.7109	68.0267
Actr1b	2080.06	-0.0534601	0.0890968	-0.600022	0.548492	0.760917	Same	102.227	88.8359
4933424G06Rik	0.73052	-1.65114	1.85456	-0.890314	0.373297	NA	Same	0.0530928	0.0156102
Gm33533	0.238125	0.498512	3.11654	0.159957	0.872915	NA	Same	0.0076501	0.0131675
Zap70	10.4629	-0.468651	0.46472	-1.00846	0.313234	0.574579	Same	0.582298	0.384624
Tmem131	1856.32	-0.00985519	0.0963814	-0.102252	0.918557	0.964074	Same	89.8147	79.9349
Vwa3b	0.99333	1.10234	2.39929	0.459443	0.645916	NA	Same	0.0299537	0.0592029
Gm39626	0	NA	NA	NA	NA	NA	Same	0	0
Gm37020	0	NA	NA	NA	NA	NA	Same	0	0
Cnga3	0	NA	NA	NA	NA	NA	Same	0	0
Inpp4a	679.636	0.296009	0.145247	2.03797	0.0415529	0.171104	Same	29.5035	32.5136
4930439A04Rik	0.0953159	-0.46327	3.11654	-0.148649	0.881831	NA	Same	0.00904634	0
Coa5	1879.92	0.159969	0.10538	1.51801	0.129012	0.345972	Same	85.7953	86.098
Unc50	1566.98	0.0935401	0.070206	1.33237	0.18274	0.42507	Same	73.1982	70.2801
4930594C11Rik	13.1245	0.276542	0.354797	0.779437	0.435722	0.676412	Same	0.571504	0.623427
Gm39627	0.153591	-0.944164	3.11654	-0.302953	0.761926	NA	Same	0.0144736	0
2010300C02Rik	58.9123	-0.153346	0.317938	-0.482313	0.629583	0.81659	Same	2.98948	2.40846
LOC102637491	0	NA	NA	NA	NA	NA	Same	0	0
LOC102637336	0	NA	NA	NA	NA	NA	Same	0	0
Gm39628	0	NA	NA	NA	NA	NA	Same	0	0
Tsga10	157.883	0.355698	0.157334	2.26078	0.0237732	0.11909	Same	6.705	7.69119
Lipt1	127.454	0.307002	0.149573	2.05253	0.0401183	0.167032	Same	5.50884	6.15103
Mitd1	363.66	-0.0571433	0.0948126	-0.602697	0.54671	0.759597	Same	17.9364	15.4895
Mrpl30	523.461	-0.227374	0.122811	-1.85142	0.0641098	0.226114	Same	27.2742	21.0607
Lyg2	0.304972	-1.74496	3.09454	-0.563885	0.572833	NA	Same	0.0297738	0
Lyg1	0	NA	NA	NA	NA	NA	Same	0	0
Txndc9	869.896	-0.0133236	0.0787643	-0.169158	0.865672	0.939548	Same	42.2347	37.555
Eif5b	6431.14	-0.143023	0.116137	-1.23151	0.218134	0.471698	Same	326.245	266.769
Gm34448	0.237897	-0.463273	3.11654	-0.14865	0.88183	NA	Same	0.0149768	0.00658375
Rev1	245.43	0.149332	0.14793	1.00948	0.312747	0.574353	Same	11.2808	11.1962
Gm5099	0.336781	-1.87185	3.08696	-0.606374	0.544266	NA	Same	0.0326654	0
Aff3	159.859	0.500084	0.235663	2.12203	0.0338352	0.150426	Same	6.40755	8.0138
Gm16150	1.76159	-1.06045	1.33884	-0.792066	0.428322	NA	Same	0.117218	0.0494179
LOC108167619	0.630142	-2.78533	2.40458	-1.15834	0.246725	NA	Same	0.0612872	0
Gm34596	0.824944	0.653441	2.08985	0.312674	0.754528	NA	Same	0.0300993	0.0443872
Lonrf2	17.5631	-0.261643	0.500036	-0.523248	0.600801	0.795817	Same	0.928835	0.710225
Chst10	15.2492	-0.149217	0.428078	-0.348574	0.727409	0.872062	Same	0.769544	0.619701
Nms	0	NA	NA	NA	NA	NA	Same	0	0
Gm35171	0	NA	NA	NA	NA	NA	Same	0	0
Pdcl3	1218.83	-0.0780983	0.0740564	-1.05458	0.291617	0.552676	Same	60.4411	51.5846
Gm35222	0	NA	NA	NA	NA	NA	Same	0	0
Mir6349	0	NA	NA	NA	NA	NA	Same	0	0
Npas2	309.251	0.290352	0.21377	1.35825	0.174385	0.414015	Same	13.4524	14.7642
Rpl31	2688.02	-0.119501	0.120981	-0.987769	0.323266	0.583604	Same	135.109	112.49
Tbc1d8	611.378	-0.10637	0.121935	-0.872356	0.383014	0.635507	Same	30.626	25.6143
Cnot11	599.865	-0.0818851	0.0682709	-1.19942	0.230367	0.48733	Same	29.8212	25.275
Snord89	1.72363	-1.31417	1.03561	-1.26898	0.204449	NA	Same	0.120774	0.0408171
Rnf149	886.735	-0.332945	0.0806278	-4.12941	3.63696129506031e-05	0.000899639	Same	47.7229	34.0161
D930019O06Rik	4.98213	-1.101	0.654783	-1.68147	0.092672	0.282539	Same	0.324437	0.139397
Rfx8	23.662	-0.885484	0.434531	-2.03779	0.0415706	0.171136	Same	1.47902	0.727159
Gm3646	0	NA	NA	NA	NA	NA	Same	0	0
1700066B17Rik	0.183907	0.017621	3.11654	0.00565402	0.995489	NA	Same	0.00851985	0.00858182
Gm35600	0	NA	NA	NA	NA	NA	Same	0	0
Map4k4	6060.71	0.134812	0.0608814	2.21433	0.0268058	0.128606	Same	278.83	275.94
Gm16894	13.9353	0.404677	0.3858	1.04893	0.294211	0.555455	Same	0.580449	0.677036
Il1r2	679.897	0.425293	0.432704	0.982874	0.32567	0.585669	Same	28.1323	33.063
Gm35741	0	NA	NA	NA	NA	NA	Same	0	0
Il1rl2	32.14	-0.691148	0.303427	-2.27781	0.0227382	0.115404	Same	1.91122	1.06927
Il1rl1	23.6111	-1.36117	0.5645	-2.41129	0.015896	0.0903606	Same	1.6493	0.586726
Il18r1	8.69085	-0.828395	0.671173	-1.23425	0.21711	0.470782	Same	0.538588	0.268792
Gm35801	0	NA	NA	NA	NA	NA	Same	0	0
Slc9a4	2.63151	-0.712455	1.28998	-0.552298	0.580744	NA	Same	0.154619	0.0816942
Gm37915	1.48821	0.415418	1.47502	0.281636	0.778223	NA	Same	0.0607019	0.0766776
Mfsd9	201.02	0.0241599	0.134678	0.17939	0.857632	0.935554	Same	9.62267	8.85767
Tmem182	3.53603	0.0489097	0.866622	0.0564372	0.954994	NA	Same	0.169947	0.159628
4930448I06Rik	0	NA	NA	NA	NA	NA	Same	0	0
Gm39631	0	NA	NA	NA	NA	NA	Same	0	0
Gm35935	0	NA	NA	NA	NA	NA	Same	0	0
Gm29260	0	NA	NA	NA	NA	NA	Same	0	0
Gm28175	0.0826007	-0.46327	3.11654	-0.148649	0.881831	NA	Same	0.00781286	0
LOC108167620	0	NA	NA	NA	NA	NA	Same	0	0
Gm36678	0	NA	NA	NA	NA	NA	Same	0	0
LOC108167621	0	NA	NA	NA	NA	NA	Same	0	0
Gm36822	0	NA	NA	NA	NA	NA	Same	0	0
Gm30248	0	NA	NA	NA	NA	NA	Same	0	0
Pantr1	0.553753	-2.59847	2.50794	-1.0361	0.300156	NA	Same	0.054746	0
Gm42411	1.63395	-1.9619	1.50072	-1.30731	0.191108	NA	Same	0.122873	0.029252
Pou3f3	9.80896	0.163501	0.511526	0.319634	0.749246	0.883665	Same	0.443692	0.44576
2900092D14Rik	0	NA	NA	NA	NA	NA	Same	0	0
Pantr2	0	NA	NA	NA	NA	NA	Same	0	0
LOC108167622	0	NA	NA	NA	NA	NA	Same	0	0
Dalir	0	NA	NA	NA	NA	NA	Same	0	0
LOC108167623	0	NA	NA	NA	NA	NA	Same	0	0
Mrps9	339.87	0.0268539	0.104879	0.256046	0.797915	0.907684	Same	16.2824	14.956
Gm39633	0.683206	-0.281257	2.56041	-0.109848	0.91253	NA	Same	0.0361854	0.0284632
Gpr45	1.89524	0.324893	0.997644	0.325661	0.744681	NA	Same	0.0816441	0.091919
Tgfbrap1	1428.98	0.0304463	0.0809592	0.376069	0.706865	0.86024	Same	68.4207	62.8727
Gm28782	0.159564	0.017621	3.11654	0.00565402	0.995489	NA	Same	0.00748842	0.00648255
LOC108167597	7.10282	-0.437821	0.514255	-0.851368	0.394565	0.644743	Same	0.393486	0.26326
AI597479	522.134	0.108308	0.0922643	1.17389	0.240441	0.497854	Same	24.2973	23.5568
Fhl2	1053.65	-0.177022	0.120281	-1.47174	0.141092	0.364811	Same	53.8927	42.712
Gm8210	575.593	-0.0748236	0.179951	-0.415799	0.677557	0.845035	Same	28.5176	24.3
Gm29040	1.70909	-0.970646	1.93714	-0.501071	0.616321	NA	Same	0.107957	0.0514909
Nck2	1516.62	-0.151486	0.0903287	-1.67705	0.0935325	0.284071	Same	77.1813	62.7519
Gm38628	0.361437	0.0176186	3.11654	0.00565327	0.995489	NA	Same	0.0156257	0.0171636
Gm30634	0	NA	NA	NA	NA	NA	Same	0	0
1500015O10Rik	8.06345	-0.711944	0.702306	-1.01372	0.310715	0.572211	Same	0.48137	0.27086
Uxs1	903.693	0.181196	0.0997244	1.81697	0.0692217	0.236286	Same	41.0257	41.616
LOC102632770	31.9274	0.397508	0.258202	1.53953	0.123676	0.337334	Same	1.33378	1.5822
Tpp2	2006.72	0.211705	0.105626	2.0043	0.045038	0.179736	Same	89.9298	93.8305
Mettl21c	0.69405	-1.47444	2.46749	-0.597549	0.550141	NA	Same	0.04704	0.0171636
Ccdc168	4.52725	-0.525383	0.811081	-0.647756	0.517143	0.73839	Same	0.260771	0.160943
Tex30	795.821	0.224482	0.225177	0.996915	0.318806	0.57968	Same	35.36	37.6274
Kdelc1	1028.49	-0.0517838	0.113345	-0.456869	0.647765	0.827881	Same	50.5521	44.1062
Bivm	690.803	0.106733	0.113505	0.940344	0.347041	0.604682	Same	32.1418	31.1838
Ercc5	534.596	-0.050271	0.109113	-0.460725	0.644996	0.825986	Same	26.2389	22.9246
Mettl21e	0.0812174	0.498515	3.11654	0.159958	0.872914	NA	Same	0	0.00658375
Gm28893	0	NA	NA	NA	NA	NA	Same	0	0
Gm39635	1.48786	0.346042	1.17791	0.293776	0.768929	NA	Same	0.0635299	0.07361
Gulp1	40.2535	-0.101143	0.395952	-0.255443	0.798381	0.907854	Same	2.03403	1.68298
4930521E06Rik	0	NA	NA	NA	NA	NA	Same	0	0
Col5a2	4613.69	-0.530789	0.51495	-1.03076	0.302654	0.564581	Same	263.077	166.996
Wdr75	354.9	-0.100051	0.104576	-0.956727	0.338705	0.597336	Same	17.7489	14.9042
Gm30900	1.18665	1.48455	1.4751	1.00641	0.314217	NA	Same	0.030277	0.0782605
Slc40a1	8782.67	0.0967219	0.10584	0.913852	0.360795	0.616174	Same	410.479	396.171
Stk-ps2	0.156829	0.017621	3.11654	0.00565402	0.995489	NA	Same	0.00781286	0.00702843
Dnah7b	3.49932	0.287401	0.843145	0.340868	0.733203	NA	Same	0.155742	0.165327
Gm31046	0	NA	NA	NA	NA	NA	Same	0	0
Dnah7c	4.92888	0.871863	0.694063	1.25617	0.209053	0.460132	Same	0.164632	0.274122
Gm39638	0	NA	NA	NA	NA	NA	Same	0	0
Gm39639	0	NA	NA	NA	NA	NA	Same	0	0
Mir6350	0	NA	NA	NA	NA	NA	Same	0	0
C230029F24Rik	0	NA	NA	NA	NA	NA	Same	0	0
Gm39640	0	NA	NA	NA	NA	NA	Same	0	0
Gm28321	3.1245	-2.50734	1.10861	-2.26169	0.0237168	NA	Same	0.258571	0.0421706
LOC108167624	0	NA	NA	NA	NA	NA	Same	0	0
Tmeff2	1.21596	-2.56944	2.27085	-1.13149	0.25785	NA	Same	0.101155	0.0140569
9330175M20Rik	0.165201	-0.944164	3.11654	-0.302953	0.761926	NA	Same	0.0156257	0
Sdpr	299.139	0.0421219	0.231338	0.18208	0.85552	0.93463	Same	14.2675	13.0799
Nabp1	1665.51	0.102416	0.125563	0.815654	0.414698	0.660063	Same	77.6801	74.4939
Gm17767	0.643751	-0.09925	2.1545	-0.0460664	0.963257	NA	Same	0.0326654	0.0288126
Gm31636	0	NA	NA	NA	NA	NA	Same	0	0
Myo1b	1571.85	0.393966	0.0858749	4.58767	4.4821701450617e-06	0.00016477	Same	65.5684	77.2129
Gm33795	1.08786	0.425223	2.0297	0.209501	0.834058	NA	Same	0.0439241	0.0583241
Stat4	10.2623	0.658499	0.474635	1.38738	0.165326	0.402413	Same	0.385616	0.542241
Gm31812	15.9094	0.0897895	0.416351	0.215658	0.829254	0.922775	Same	0.747192	0.716701
Stat1	1582.22	0.137455	0.124264	1.10615	0.268663	0.529193	Same	72.8394	71.7221
Gls	838.454	0.0166145	0.141246	0.117628	0.906362	0.957608	Same	40.2988	36.8982
Gm31867	1.88708	-0.271033	1.1975	-0.226332	0.820943	NA	Same	0.101228	0.0728677
Gm31955	0	NA	NA	NA	NA	NA	Same	0	0
Nab1	819.457	0.0620545	0.1232	0.50369	0.614479	0.80572	Same	38.7567	36.2287
Gm553	0.792098	2.46832	2.02215	1.22064	0.222222	NA	Same	0.00851985	0.0599625
Tmem194b	24.6438	0.242035	0.26505	0.913166	0.361155	0.616533	Same	1.08728	1.15943
Gm28178	0.308433	0.947247	2.94606	0.32153	0.747809	NA	Same	0.0076501	0.0217842
Mfsd6	136.035	0.0838461	0.233437	0.35918	0.71946	0.867698	Same	6.37292	6.01647
Inpp1	78.2627	-0.491737	0.239075	-2.05684	0.0397019	0.166262	Same	4.42479	2.85386
Hibch	229.973	-0.0724943	0.21422	-0.33841	0.735054	0.876048	Same	11.4382	9.72636
1700019D03Rik	147.794	0.910616	0.353612	2.57518	0.0100187	0.0663336	Same	4.99722	8.17503
Mstn	0	NA	NA	NA	NA	NA	Same	0	0
1700019A02Rik	0.171579	-0.944164	3.11654	-0.302953	0.761926	NA	Same	0.0170397	0
Pms1	70.0652	0.275903	0.20437	1.35002	0.17701	0.418001	Same	3.05255	3.29399
Ormdl1	380.537	0.131795	0.0829427	1.58898	0.112064	0.318476	Same	17.5628	17.2343
Osgepl1	91.141	0.0709217	0.192587	0.368257	0.712681	0.863329	Same	4.30697	4.04255
Asnsd1	661.169	0.176397	0.111442	1.58286	0.113453	0.320475	Same	30.0032	30.3412
Dnah7a	4.19293	-1.07557	1.08751	-0.989024	0.322652	NA	Same	0.27778	0.12095
Gm32311	0.802283	-1.85263	2.02408	-0.915294	0.360037	NA	Same	0.063325	0.0147557
Stk17b	797.198	0.483014	0.153152	3.15381	0.00161154	0.0178186	Same	32.1446	40.4
Hecw2	115.515	0.229419	0.281261	0.815681	0.414683	0.660063	Same	5.15016	5.36169
Mir7681	0	NA	NA	NA	NA	NA	Same	0	0
Ccdc150	6.84726	-0.220952	0.640725	-0.344848	0.730209	0.873832	Same	0.355326	0.274922
Gtf3c3	391.41	0.272137	0.136821	1.989	0.0467012	0.184335	Same	17.1203	18.5248
Gm34066	0	NA	NA	NA	NA	NA	Same	0	0
LOC108167366	0	NA	NA	NA	NA	NA	Same	0	0
Pgap1	208.97	0.977199	0.581262	1.68117	0.0927302	0.282616	Same	6.80223	11.569
Ankrd44	497.794	0.339702	0.215192	1.5786	0.114429	0.322238	Same	21.1973	24.2769
4930444A19Rik	0.81396	-1.84997	1.57016	-1.1782	0.238716	NA	Same	0.0619531	0.0148157
Sf3b1	3609.5	-0.0422969	0.102864	-0.41119	0.680933	0.847128	Same	177.219	154.087
Coq10b	381.517	0.045562	0.152905	0.297977	0.765721	0.892315	Same	18.1369	16.9118
Hspd1	3610.32	0.0693176	0.074507	0.93035	0.35219	0.608676	Same	170.487	161.186
Hspe1	899.034	-0.163729	0.121196	-1.35094	0.176715	0.417363	Same	45.8651	37.1022
Mob4	887.521	0.00066627	0.0851643	0.00782335	0.993758	0.996069	Same	42.827	38.6752
Rftn2	27.4865	-0.085811	0.27696	-0.309831	0.756689	0.888267	Same	1.37089	1.1666
Gm10561	1.51878	-0.516783	1.98441	-0.260421	0.794539	NA	Same	0.0847893	0.0544487
Mars2	61.1073	0.0466328	0.258267	0.180561	0.856713	0.935166	Same	2.89515	2.69755
Boll	1.16811	1.9703	1.50737	1.30711	0.191175	NA	Same	0.0221237	0.0837578
LOC108167625	0.153591	-0.944164	3.11654	-0.302953	0.761926	NA	Same	0.0144736	0
Plcl1	49.1489	-0.200612	0.26448	-0.758517	0.448142	0.686487	Same	2.53864	2.00256
Gm6644	38.8449	-0.348657	0.304638	-1.1445	0.252418	0.511331	Same	2.10521	1.48837
Gm39642	0	NA	NA	NA	NA	NA	Same	0	0
Gm32949	0	NA	NA	NA	NA	NA	Same	0	0
9130227L01Rik	0.0812237	0.498515	3.11654	0.159958	0.872914	NA	Same	0	0.00648255
1700003I22Rik	0	NA	NA	NA	NA	NA	Same	0	0
Hsfy2	0	NA	NA	NA	NA	NA	Same	0	0
Satb2	226.111	-0.117583	0.224078	-0.524741	0.599763	0.795363	Same	11.345	9.50626
9130024F11Rik	39.6353	-0.169459	0.230994	-0.733606	0.463189	0.698271	Same	2.02577	1.62818
Gm38484	0.318793	-1.80135	3.09109	-0.582755	0.560058	NA	Same	0.0300993	0
LOC105243927	0	NA	NA	NA	NA	NA	Same	0	0
BC055402	0.165201	-0.944164	3.11654	-0.302953	0.761926	NA	Same	0.0156257	0
4930558J18Rik	0.47886	-0.885573	3.08837	-0.286744	0.774308	NA	Same	0.0312514	0.0140569
1700066M21Rik	59.3865	0.183723	0.223141	0.823349	0.41031	0.656595	Same	2.6903	2.7587
Tyw5	118.168	-0.564911	0.153433	-3.68181	0.000231583	0.00392213	Same	6.80872	4.15065
9430016H08Rik	416.506	-0.0243715	0.111211	-0.219146	0.826536	0.92241	Same	20.262	17.9414
Spats2l	337.639	0.189525	0.271057	0.699209	0.484422	0.713953	Same	15.3073	15.497
Kctd18	222.551	-0.0432304	0.106824	-0.404686	0.685708	0.849506	Same	10.9042	9.55356
Sgol2a	26.7961	0.603674	0.373727	1.61528	0.10625	0.308185	Same	1.03295	1.39415
Aox1	14.4762	0.00847679	0.450597	0.0188123	0.984991	0.992068	Same	0.704776	0.637644
Aox3	3.06813	0.21584	0.803102	0.268758	0.788116	NA	Same	0.136053	0.14104
Gm39643	0.336254	1.88937	3.08802	0.611839	0.540644	NA	Same	0	0.0279832
Aox4	7.57013	0.878733	0.74408	1.18096	0.237617	0.495262	Same	0.258613	0.428676
Aox2	23.8546	-1.21892	0.617803	-1.973	0.0484959	0.188902	Same	1.60005	0.607031
Gm15759	0.320569	0.0176178	2.91708	0.00603953	0.995181	NA	Same	0.0162832	0.0140569
Bzw1	5066.9	0.0835024	0.0963044	0.867068	0.385905	0.63779	Same	237.908	225.51
Clk1	1129.11	-0.429784	0.129368	-3.32218	0.000893166	0.0111993	Same	62.8558	41.6696
Ppil3	131.644	-0.0345564	0.136687	-0.252815	0.800412	0.90844	Same	6.4372	5.67139
Nif3l1	259.557	-0.13172	0.117175	-1.12413	0.260958	0.519835	Same	13.1225	10.7541
Orc2	378.674	0.157544	0.090661	1.73773	0.0822592	0.263137	Same	17.2587	17.3539
Gm15834	22.9445	-0.161156	0.496247	-0.32475	0.745371	0.881529	Same	1.17879	0.948938
Fam126b	469.94	0.328494	0.156151	2.10369	0.0354053	0.154537	Same	20.1185	22.5245
Ndufb3	370.07	0.0536847	0.14231	0.377237	0.705997	0.859962	Same	17.521	16.3582
Gm20257	1.67212	0.649119	1.14177	0.568518	0.569683	NA	Same	0.0629424	0.087481
Als2cr12	8.73193	0.270788	0.980381	0.276206	0.78239	0.901683	Same	0.379307	0.395761
Cflar	930.258	0.341038	0.121611	2.80435	0.00504186	0.0408107	Same	39.7382	45.0967
Gm39646	0	NA	NA	NA	NA	NA	Same	0	0
Casp8	183.282	-0.14662	0.1254	-1.16922	0.242315	0.499493	Same	9.29347	7.56989
Gm28802	0.649195	-2.82309	2.39386	-1.1793	0.238277	NA	Same	0.0623402	0
Trak2	2921.4	0.324456	0.134771	2.40747	0.0160637	0.0909918	Same	125.518	139.919
Stradb	776.398	0.0345284	0.0979655	0.352455	0.724497	0.870206	Same	37.1477	34.0768
Als2cr11b	4.15017	0.286534	0.881435	0.325077	0.745123	NA	Same	0.180155	0.197575
Gm29018	0	NA	NA	NA	NA	NA	Same	0	0
Als2cr11	0.330093	0.0176186	3.11654	0.00565327	0.995489	NA	Same	0.0170397	0.0147557
Tmem237	181.481	0.139382	0.16725	0.833379	0.404631	0.652108	Same	8.34371	8.30517
Mpp4	5.60185	0.0246427	0.863265	0.0285459	0.977227	0.988522	Same	0.266236	0.256106
Als2	1822.96	0.325953	0.120777	2.6988	0.00695894	0.0516928	Same	78.4336	87.6894
Gm33667	1.2454	0.543238	1.35046	0.40226	0.687492	NA	Same	0.0486952	0.0665156
Cdk15	12.5434	0.209489	0.4936	0.424411	0.671266	0.841205	Same	0.563185	0.572196
Gm33724	0	NA	NA	NA	NA	NA	Same	0	0
Gm33774	1.65968	0.0504214	1.48596	0.033932	0.972931	NA	Same	0.0794789	0.0703773
Fzd7	1363.08	0.0961855	0.113469	0.84768	0.396616	0.646258	Same	63.6164	61.4424
Gm973	30.6811	0.501121	0.375316	1.3352	0.181812	0.423998	Same	1.22792	1.54037
Gm39649	0	NA	NA	NA	NA	NA	Same	0	0
Gm28411	0.836543	3.20391	1.67698	1.91053	0.0560656	NA	Same	0	0.0709708
Gm39648	0.518891	-2.49013	2.52524	-0.986095	0.324087	NA	Same	0.0501092	0
Gm33833	0	NA	NA	NA	NA	NA	Same	0	0
Sumo1	756.311	0.0109328	0.0679238	0.160957	0.872127	0.942717	Same	36.3798	33.0339
Nop58	942.719	-0.0967459	0.084567	-1.14402	0.252617	0.511534	Same	47.0843	39.7744
Snord70	0.0792567	0.498515	3.11654	0.159958	0.872914	NA	Same	0	0.00737787
Snord11	0.0756906	-0.46327	3.11654	-0.148649	0.881831	NA	Same	0.0076501	0
Bmpr2	4737.45	0.265534	0.218011	1.21798	0.22323	0.477744	Same	207.308	221.967
Fam117b	881.967	0.251726	0.118835	2.11828	0.0341516	0.151364	Same	38.9061	41.4591
Ica1l	42.3181	-0.681917	0.393104	-1.7347	0.0827939	0.264245	Same	2.51487	1.40271
Wdr12	206.912	-0.140818	0.126693	-1.11149	0.266358	0.526276	Same	10.4872	8.60629
Carf	92.8309	0.33522	0.20463	1.63818	0.101384	0.29836	Same	3.95618	4.50454
Nbeal1	839.259	0.270878	0.203396	1.33178	0.182934	0.425212	Same	36.7471	39.6318
Cyp20a1	234.038	-0.123937	0.125137	-0.990406	0.321976	0.582618	Same	11.7742	9.68193
Abi2	490.223	0.372336	0.149251	2.4947	0.0126064	0.0775134	Same	20.6727	23.9896
Raph1	1264.78	0.341093	0.159965	2.1323	0.0329824	0.148125	Same	53.9321	60.6649
LOC102637269	1.29623	-1.56364	1.46485	-1.06744	0.285773	NA	Same	0.092115	0.0291212
Gm11578	3.11809	0.132901	1.14971	0.115596	0.907973	NA	Same	0.145636	0.137566
Gm38388	8.77869	0.540517	0.661968	0.81653	0.414197	0.659632	Same	0.346575	0.437842
Cd28	24.9461	-0.362341	0.370939	-0.976821	0.328658	0.587925	Same	1.35602	0.940136
2310016D23Rik	0	NA	NA	NA	NA	NA	Same	0	0
Gm38137	0.454152	0.571933	2.3211	0.246407	0.805368	NA	Same	0.0166964	0.0245715
Gm39650	0	NA	NA	NA	NA	NA	Same	0	0
Ctla4	2.22326	1.84095	1.00005	1.84086	0.0656415	NA	Same	0.0473167	0.14957
Gm34649	0	NA	NA	NA	NA	NA	Same	0	0
Icos	1.14283	0.291197	1.73819	0.167529	0.866954	NA	Same	0.0493441	0.0542463
LOC105243939	0.505606	-0.934243	3.08559	-0.302777	0.76206	NA	Same	0.0340794	0.0129651
9530026F06Rik	0	NA	NA	NA	NA	NA	Same	0	0
Pard3b	167.518	0.345717	0.147868	2.338	0.0193871	0.10363	Same	7.13777	8.09443
Pard3bos1	0.151381	-0.944164	3.11654	-0.302953	0.761926	NA	Same	0.0153002	0
Pard3bos2	0.32487	1.8454	3.09061	0.597099	0.550441	NA	Same	0	0.026335
Gm34881	7.86915	-2.87844	1.11476	-2.58212	0.00981966	0.0653419	Same	0.662454	0.0828565
Nrp2	482.492	0.0475511	0.142411	0.333901	0.738454	0.87757	Same	22.9556	21.1793
Gm29083	1.04194	0.664528	1.79678	0.369844	0.711499	NA	Same	0.0396666	0.0572323
4930487H11Rik	0.498998	-0.773928	3.09512	-0.250048	0.80255	NA	Same	0.0306004	0.0171636
Gm4208	1.92457	0.431377	1.3357	0.322961	0.746725	NA	Same	0.0784691	0.0926009
Gm35120	0	NA	NA	NA	NA	NA	Same	0	0
Gm39652	0	NA	NA	NA	NA	NA	Same	0	0
Gm35252	0	NA	NA	NA	NA	NA	Same	0	0
Gm38513	0.158513	0.979406	3.11654	0.314261	0.753323	NA	Same	0	0.0147557
Ino80d	1038.96	0.264439	0.150381	1.75846	0.0786695	0.255962	Same	45.6142	48.8541
Ino80dos	23.5566	-0.403908	0.326767	-1.23608	0.21643	0.469723	Same	1.29508	0.89734
Ndufs1	1045.54	0.182373	0.082956	2.19843	0.0279186	0.132638	Same	47.4048	48.2112
Eef1b2	10035.9	0.0769373	0.102777	0.748588	0.454106	0.691492	Same	471.904	446.897
Snora41	5.84115	-1.07738	0.879715	-1.22469	0.220692	0.474722	Same	0.389143	0.168442
Gpr1	361.412	0.333575	0.17355	1.92207	0.0545967	0.20491	Same	15.394	17.3685
Zdbf2	1105.51	-0.0650051	0.168657	-0.385427	0.699921	0.856872	Same	54.7264	46.6497
1700039I01Rik	2.18542	-1.74683	1.13389	-1.54056	0.123424	NA	Same	0.163227	0.0443872
Gm11608	3.08146	-0.409453	0.794781	-0.515177	0.60643	NA	Same	0.171684	0.114724
Gm35393	0	NA	NA	NA	NA	NA	Same	0	0
Adam23	346.288	-0.144154	0.22114	-0.651867	0.514487	0.736244	Same	17.6241	14.3153
Gm39653	0	NA	NA	NA	NA	NA	Same	0	0
Dytn	0.165201	-0.944164	3.11654	-0.302953	0.761926	NA	Same	0.0156257	0
Mdh1b	0.0857896	-0.46327	3.11654	-0.148649	0.881831	NA	Same	0.00851985	0
Fastkd2	278.976	-0.0380665	0.144161	-0.264055	0.791737	0.905916	Same	13.6568	11.886
4933402D24Rik	0	NA	NA	NA	NA	NA	Same	0	0
Cpo	0	NA	NA	NA	NA	NA	Same	0	0
Gm13749	0.45564	-0.792389	3.09397	-0.256108	0.797868	NA	Same	0.0289473	0.0140569
Klf7	1315.89	-0.215913	0.108354	-1.99266	0.046299	0.183306	Same	68.3064	52.7535
Mir6899	0	NA	NA	NA	NA	NA	Same	0	0
Gm35880	0	NA	NA	NA	NA	NA	Same	0	0
Gm39654	0.0792567	0.498515	3.11654	0.159958	0.872914	NA	Same	0	0.00737787
Gm35803	0.424879	-0.542693	2.75651	-0.196877	0.843924	NA	Same	0.0266125	0.0140569
Gm36148	0.15668	-0.944164	3.11654	-0.302953	0.761926	NA	Same	0.0149768	0
Creb1	728.967	-0.0154106	0.111203	-0.138581	0.889781	0.950163	Same	35.4489	31.6017
Mettl21a	299.003	-0.123991	0.106639	-1.16271	0.244948	0.503174	Same	15.0874	12.4284
Gm29152	0.943291	-1.02335	1.75631	-0.58267	0.560116	NA	Same	0.0622936	0.0288126
2810408I11Rik	14.8122	0.164687	0.55634	0.296019	0.767215	0.892908	Same	0.675519	0.701637
Ccnyl1	697.836	0.413934	0.10509	3.93886	8.18694597280261e-05	0.00169594	Same	28.8932	34.7476
Fzd5	1553.28	-0.182606	0.109131	-1.67327	0.0942739	0.285048	Same	79.9529	63.4935
Plekhm3	600.857	-0.247473	0.140841	-1.75711	0.078899	0.25637	Same	31.4844	23.6837
Akr1cl	0.381263	-2.03213	3.07826	-0.660157	0.509153	NA	Same	0.0361854	0
Cryge	0	NA	NA	NA	NA	NA	Same	0	0
Crygd	0	NA	NA	NA	NA	NA	Same	0	0
Crygc	0	NA	NA	NA	NA	NA	Same	0	0
Crygb	0	NA	NA	NA	NA	NA	Same	0	0
Cryga	0.148457	0.979406	3.11654	0.314261	0.753323	NA	Same	0	0.0140569
D630023F18Rik	5.36137	-0.0379132	0.848476	-0.0446838	0.964359	0.983003	Same	0.264439	0.231716
Gm36358	1.21142	-1.95274	1.55056	-1.25938	0.207894	NA	Same	0.0936879	0.01965
Idh1	526.191	0.16765	0.25807	0.64963	0.515931	0.737637	Same	23.9462	23.9065
Pikfyve	704.339	0.272412	0.140456	1.93949	0.0524423	0.199329	Same	30.8445	33.209
Pth2r	2.25455	-0.692846	1.15066	-0.602128	0.547089	NA	Same	0.132669	0.0763074
Crygf	0	NA	NA	NA	NA	NA	Same	0	0
Map2	18.7772	0.787897	0.4127	1.90913	0.0562458	0.20841	Same	0.671975	1.04709
Unc80	2.4837	-1.2648	1.06241	-1.19049	0.233852	NA	Same	0.170312	0.060336
Gm39655	0	NA	NA	NA	NA	NA	Same	0	0
Rpe	282.918	0.0422185	0.119197	0.354191	0.723196	0.869378	Same	13.4567	12.4856
Kansl1l	185.475	0.208827	0.176447	1.18351	0.236607	0.493986	Same	8.34265	8.58392
LOC108167626	12.0702	-0.065605	0.354873	-0.184869	0.853332	0.933521	Same	0.599527	0.511485
Gm39656	6.02365	-0.129424	0.620736	-0.208501	0.834838	0.925266	Same	0.305129	0.257323
Myl1	4.07662	-3.34627	1.25532	-2.66567	0.00768356	NA	Same	0.351379	0.0343273
Lancl1	413.224	0.110721	0.101019	1.09604	0.273062	0.532865	Same	19.2125	18.6609
Cps1	41.5177	0.344601	0.566059	0.608773	0.542675	0.757325	Same	1.76561	1.95395
Gm39658	0	NA	NA	NA	NA	NA	Same	0	0
Gm15669	0	NA	NA	NA	NA	NA	Same	0	0
Erbb4	4.74848	2.22045	1.32541	1.6753	0.0938763	0.2845	Same	0.080936	0.320543
Gm28497	3.98403	1.45855	0.798782	1.82596	0.0678556	NA	Same	0.102268	0.250232
Ikzf2	77.8777	-0.283268	0.183393	-1.5446	0.122443	0.335466	Same	4.12701	3.02975
Gm29822	0.812174	3.16488	3.03853	1.04158	0.297605	NA	Same	0	0.0658375
Spag16	0.171579	-0.944164	3.11654	-0.302953	0.761926	NA	Same	0.0170397	0
Vwc2l	0.317027	1.81417	3.09249	0.586635	0.557449	NA	Same	0	0.0295115
Gm29906	0	NA	NA	NA	NA	NA	Same	0	0
Bard1	19.9248	0.166913	0.441812	0.377791	0.705586	0.859718	Same	0.909264	0.93697
Abca12	21.8631	-1.1342	0.550607	-2.05991	0.0394075	0.165632	Same	1.4485	0.603223
Gm39659	0	NA	NA	NA	NA	NA	Same	0	0
Atic	990.004	-0.114738	0.0932923	-1.22987	0.218745	0.472326	Same	49.7735	41.4689
Fn1	199792	0.362903	0.242145	1.4987	0.133951	0.353721	Same	8403.43	9564.09
Apol7d	7.9094	0.794306	0.493117	1.61078	0.107227	0.30952	Same	0.279302	0.439607
LOC108167627	7.68758	-0.049671	0.476322	-0.10428	0.916947	0.963235	Same	0.381876	0.331716
Gm39660	153.624	-0.297668	0.338191	-0.880176	0.378764	0.631745	Same	8.21906	5.99242
Gm30160	5.16228	-1.02005	0.907058	-1.12457	0.260772	0.519627	Same	0.330829	0.1435
Gm30308	0	NA	NA	NA	NA	NA	Same	0	0
LOC108167354	0.503911	0.912479	2.62309	0.347864	0.727943	NA	Same	0.0170397	0.0295714
Gm8883	42.0268	0.0634891	0.309727	0.204984	0.837584	0.926549	Same	1.97245	1.86426
Gm28818	2.88513	0.126892	0.999639	0.126938	0.898989	NA	Same	0.132421	0.129044
4933417E11Rik	18.9519	-1.10272	0.579893	-1.9016	0.0572237	0.210766	Same	1.24666	0.535718
Gm4319	12.3589	-0.574701	0.455333	-1.26215	0.206894	0.456963	Same	0.722091	0.43192
Mreg	611.997	-0.016134	0.305446	-0.052821	0.957875	0.979731	Same	29.8436	25.9788
D230017M19Rik	48.6309	-0.629956	0.295325	-2.1331	0.0329167	0.147945	Same	2.86503	1.66266
Pecr	33.1782	0.964402	0.38968	2.47486	0.0133288	0.0803505	Same	1.08514	1.86457
Tmem169	21.1846	-0.408804	0.510014	-0.801555	0.42281	0.666881	Same	1.16126	0.781881
Xrcc5	152.475	-0.159772	0.16155	-0.988995	0.322666	0.583095	Same	7.76512	6.1885
Gm39661	0.307182	-1.75417	3.09397	-0.566965	0.570738	NA	Same	0.0289473	0
March4	7.39781	-0.810393	0.598608	-1.3538	0.175801	0.416231	Same	0.45296	0.237239
Smarcal1	546.399	-0.00482863	0.0914917	-0.0527767	0.95791	0.979731	Same	26.4486	23.6127
Gm39662	1.83064	-0.259503	1.27279	-0.203885	0.838443	NA	Same	0.0959129	0.0703174
Ankar	0.31336	-1.77957	3.09241	-0.575466	0.564976	NA	Same	0.0299537	0
Rpl37a	3978.87	-0.0480194	0.103842	-0.462429	0.643774	0.825378	Same	195.312	170.702
Gm39663	19.6822	-0.245517	0.367873	-0.667395	0.50452	0.728572	Same	1.03295	0.783878
Gm30788	15.6089	-0.449461	0.450485	-0.997727	0.318412	0.579453	Same	0.874587	0.580083
Gm30847	0.491733	-0.878908	2.26213	-0.388531	0.697623	NA	Same	0.0321594	0.0131675
Igfbp2	8133.31	-0.124997	0.187788	-0.665629	0.505648	0.729457	Same	410.066	340.667
Igfbp5	537.264	0.139154	0.197556	0.704377	0.481198	0.711777	Same	24.6916	24.5117
Gm31137	3.40928	1.63529	0.92605	1.76588	0.0774158	NA	Same	0.079119	0.215902
Tnp1	0	NA	NA	NA	NA	NA	Same	0	0
1700027A15Rik	0.162447	0.979406	3.11654	0.314261	0.753323	NA	Same	0	0.0129651
Gm31254	0.720264	2.97747	2.39419	1.24362	0.213639	NA	Same	0	0.0635497
Gm29185	0.0812174	0.498515	3.11654	0.159958	0.872914	NA	Same	0	0.00658375
Gm31197	0.162447	0.979406	3.11654	0.314261	0.753323	NA	Same	0	0.0129651
Gm31344	1.41306	-0.125123	1.74464	-0.0717184	0.942826	NA	Same	0.0713177	0.0571507
Pinc	0	NA	NA	NA	NA	NA	Same	0	0
D530049I02Rik	0	NA	NA	NA	NA	NA	Same	0	0
LOC102633705	3.36983	-0.966856	0.899454	-1.07494	0.282403	NA	Same	0.217445	0.103661
6030407O03Rik	18.2996	-0.104684	0.433056	-0.241733	0.808987	0.912999	Same	0.914518	0.765776
Gm29183	7.70241	-1.13773	0.578132	-1.96795	0.049074	0.190217	Same	0.517596	0.203428
Mir6351	0.0857896	-0.46327	3.11654	-0.148649	0.881831	NA	Same	0.00851985	0
Tns1	8940.04	0.568631	0.128872	4.41237	1.02245121014234e-05	0.000325854	Same	346.694	461.717
Gm39664	0.572685	0.370074	2.60071	0.142298	0.886845	NA	Same	0.0234386	0.0261326
Gm31637	4.88763	1.32895	0.671463	1.97919	0.0477949	0.187025	Same	0.133804	0.294695
Rufy4	357.461	0.493124	0.168777	2.92175	0.0034807	0.0312966	Same	14.2737	18.0387
Cxcr2	1690.6	0.0936004	0.117614	0.795828	0.426132	0.669374	Same	78.9566	75.3484
Cxcr1	12.2481	0.903523	0.562032	1.6076	0.107923	0.310545	Same	0.408168	0.688174
Mir1928	0.390622	0.457149	2.3817	0.191943	0.847787	NA	Same	0.0153013	0.0205394
Arpc2	7344.33	-0.0296775	0.0642844	-0.46166	0.644325	0.825456	Same	358.052	315.237
Gpbar1	22.7489	-0.82464	0.316584	-2.60481	0.00919264	0.0624195	Same	1.40869	0.71315
Aamp	5697.39	-0.0132267	0.0743904	-0.177802	0.858879	0.936026	Same	276.424	246.62
LOC108167628	6.6859	-0.865389	0.660357	-1.31049	0.190031	0.434988	Same	0.423504	0.202298
Pnkd	926.32	-0.176712	0.116409	-1.51802	0.129008	0.345972	Same	47.5879	37.7547
Tmbim1	4331.82	0.0843853	0.0614732	1.37272	0.16984	0.408057	Same	203.003	193.452
Catip	7.0036	0.0191406	0.614143	0.0311664	0.975137	0.987277	Same	0.332704	0.301833
Slc11a1	90.4975	-0.312507	0.364087	-0.85833	0.39071	0.641531	Same	4.79847	3.44927
Ctdsp1	2685.5	-0.363762	0.0809994	-4.49092	7.09148557354926e-06	0.000243554	Same	146.123	102.062
Mir26b	0.504211	-1.66684	2.63844	-0.631752	0.527549	NA	Same	0.0389015	0.00858182
Vil1	198.033	0.656409	0.959672	0.683994	NA	NA	Same	7.46065	10.0133
Usp37	493.831	0.0869704	0.10431	0.833771	0.40441	0.651934	Same	23.1836	22.0221
Cnot9	1268.99	0.053331	0.062142	0.858212	0.390775	0.641531	Same	60.1731	56.1347
Plcd4	5.56301	-0.724005	0.608803	-1.18923	0.234351	0.491598	Same	0.334133	0.180646
Zfp142	487.369	-0.119007	0.114627	-1.03821	0.299172	0.560527	Same	24.4986	20.2143
Bcs1l	158.249	-0.232396	0.168324	-1.38065	0.167386	0.404528	Same	8.29437	6.37222
Rnf25	725.75	0.0776783	0.0934628	0.831114	0.405909	0.653312	Same	34.145	32.5714
Stk36	80.5821	0.171601	0.183854	0.933356	0.350636	0.607509	Same	3.66313	3.71239
Ttll4	430.915	-0.0144	0.131523	-0.109487	0.912817	0.961077	Same	20.9713	18.7069
Cyp27a1	97.885	-0.140183	0.237819	-0.589452	0.555558	0.764802	Same	4.97891	4.08803
Prkag3	5.4771	0.158224	0.915382	0.17285	0.862769	0.938139	Same	0.250775	0.250711
Wnt6	76.5401	0.253986	0.351768	0.722026	0.470278	0.703794	Same	3.36538	3.641
Gm29539	2.13495	-1.83394	1.37686	-1.33198	0.182868	NA	Same	0.159407	0.0428695
Gm32099	0.165201	-0.944164	3.11654	-0.302953	0.761926	NA	Same	0.0156257	0
Wnt10a	39.3654	-1.07458	0.915981	-1.17315	0.240737	0.498134	Same	2.55145	1.12149
Gm32275	0.972395	2.2113	1.96668	1.12438	0.260851	NA	Same	0.0149768	0.0706622
Gm16582	0	NA	NA	NA	NA	NA	Same	0	0
Cdk5r2	1.46565	-2.88018	1.86499	-1.54434	0.122506	NA	Same	0.128638	0.0140569
Fev	0	NA	NA	NA	NA	NA	Same	0	0
Cryba2	0.31336	-1.77957	3.09241	-0.575466	0.564976	NA	Same	0.0299537	0
Mir375	0	NA	NA	NA	NA	NA	Same	0	0
Ccdc108	0	NA	NA	NA	NA	NA	Same	0	0
Ihh	116.73	-0.568417	0.452517	-1.25612	0.209072	0.460132	Same	6.75453	4.02957
Nhej1	34.949	-0.368748	0.240456	-1.53353	0.125144	0.339835	Same	1.90731	1.33406
Slc23a3	452.508	-0.680322	0.283262	-2.40174	0.0163173	0.0921172	Same	26.9055	15.1422
Cnppd1	3251.46	-0.2113	0.0927403	-2.27841	0.0227022	0.115303	Same	168.504	131.376
Fam134a	2786.08	-0.233532	0.0730208	-3.19815	0.00138311	0.0159405	Same	145.472	111.25
Zfand2b	520.224	-0.12942	0.124743	-1.0375	0.299504	0.560795	Same	26.242	21.7311
Abcb6	229.721	-0.111536	0.156009	-0.714933	0.47465	0.706993	Same	11.5495	9.69647
Atg9a	1408.05	-0.0972669	0.0781304	-1.24493	0.213157	0.466258	Same	70.3359	59.0558
Ankzf1	205.758	-0.0220025	0.147981	-0.148685	0.881802	0.94706	Same	10.0445	8.94565
Glb1l	102.898	-0.339156	0.167919	-2.01976	0.0434083	0.175558	Same	5.55615	3.95456
Stk16	1053.65	-0.110616	0.0873064	-1.26699	0.20516	0.454941	Same	52.8678	44.0595
Tuba4a	977.458	0.0915403	0.119109	0.768543	0.442164	0.68157	Same	45.6735	44.0242
A630095N17Rik	9.69207	-0.276885	0.468003	-0.59163	0.554098	0.764432	Same	0.513551	0.376752
Dnajb2	1362.96	-0.172892	0.093821	-1.84279	0.06536	0.228714	Same	69.7292	55.7814
Ptprn	59.0458	0.0200437	0.348286	0.0575496	0.954107	0.97793	Same	2.81258	2.589
Resp18	0.296915	1.73073	3.09773	0.55871	0.576359	NA	Same	0	0.0281137
Dnpep	1951.04	0.0971802	0.102252	0.950395	0.341912	0.599751	Same	90.8947	87.6202
Des	9423.86	-1.0036	0.541621	-1.85295	0.0638892	0.225682	Same	605.235	279.236
Gm15179	0	NA	NA	NA	NA	NA	Same	0	0
Speg	471.594	0.0783096	0.211512	0.370237	0.711206	0.862603	Same	22.102	21.2005
Gmppa	1063.42	0.112275	0.10421	1.07739	0.281304	0.542689	Same	49.3672	48.0575
Asic4	0.933477	2.12795	1.554	1.36934	0.170893	NA	Same	0.0144736	0.0663139
Gm32506	0.748135	0.556483	2.9798	0.186752	0.851855	NA	Same	0.0306004	0.0421706
Chpf	3062.09	0.309232	0.0881842	3.50666	0.000453763	0.0066866	Same	132.036	147.724
Tmem198	149.991	0.42958	0.172673	2.48782	0.012853	0.078276	Same	6.17746	7.54193
Inha	95.4314	-0.244483	0.214623	-1.13913	0.254649	0.513918	Same	5.00703	3.82719
Stk11ip	1288.9	-0.097758	0.112323	-0.870327	0.384122	0.636486	Same	64.3522	54.4781
Slc4a3	231.997	-0.388037	0.213287	-1.81932	0.0688632	0.235756	Same	12.7066	8.89996
Gm32622	0.283145	1.55303	3.10799	0.499688	0.617294	NA	Same	0	0.0245715
Gm29065	0	NA	NA	NA	NA	NA	Same	0	0
Gm32737	0	NA	NA	NA	NA	NA	Same	0	0
Gm17751	0.162447	0.979406	3.11654	0.314261	0.753323	NA	Same	0	0.0129651
Mir6343	0	NA	NA	NA	NA	NA	Same	0	0
Epha4	101.386	0.0849282	0.237913	0.356971	0.721114	0.868654	Same	4.76341	4.48597
Mir6352	0	NA	NA	NA	NA	NA	Same	0	0
Gm32793	0.461276	-0.773928	3.09512	-0.250048	0.80255	NA	Same	0.0306004	0.0147557
Gm32974	0	NA	NA	NA	NA	NA	Same	0	0
Gm33083	0	NA	NA	NA	NA	NA	Same	0	0
Gm33030	0	NA	NA	NA	NA	NA	Same	0	0
Pax3	31.1212	0.483151	0.321236	1.50404	0.132571	0.351755	Same	1.25392	1.5655
Gm33152	0.173819	0.979406	3.11654	0.314261	0.753323	NA	Same	0	0.0148157
Gm2102	1.34023	-0.0681181	1.71839	-0.0396405	0.96838	NA	Same	0.0671489	0.0522652
Sgpp2	320.31	0.362318	0.164347	2.20459	0.0274831	0.130894	Same	13.5303	15.5688
Farsb	490.196	0.250906	0.0810173	3.09694	0.00195526	0.0204804	Same	21.6252	23.0941
Gm39665	4.20263	-1.50721	1.05194	-1.43279	0.151917	NA	Same	0.295687	0.0915448
LOC108167629	0	NA	NA	NA	NA	NA	Same	0	0
Utp14b	238.308	-0.237425	0.159856	-1.48524	0.13748	0.359354	Same	12.4709	9.42548
Acsl3	1509.91	-0.190019	0.115792	-1.64103	0.10079	0.297302	Same	77.8687	60.8851
Gm38631	0.245048	0.498512	3.11654	0.159957	0.872915	NA	Same	0.00781286	0.0129651
Gm33693	0.151381	-0.944164	3.11654	-0.302953	0.761926	NA	Same	0.0153002	0
Gm29536	0.148457	0.979406	3.11654	0.314261	0.753323	NA	Same	0	0.0140569
Scg2	0.623553	-0.0297915	2.15936	-0.0137965	0.988992	NA	Same	0.0309259	0.0288126
Wdfy1	1261.66	0.0425416	0.133327	0.319077	0.749668	0.883871	Same	60.2886	55.3622
Mrpl44	524.548	-0.0941775	0.09353	-1.00692	0.313972	0.575396	Same	26.1824	22.1431
Serpine2	4308.07	-0.186358	0.158526	-1.17557	0.239767	0.497282	Same	222.244	176.356
Gm33970	0.750586	1.75367	2.45086	0.715535	0.474279	NA	Same	0.0144736	0.0500044
Fam124b	10.2343	-0.595132	0.556144	-1.07011	0.284572	0.545809	Same	0.597158	0.34914
LOC108167342	0	NA	NA	NA	NA	NA	Same	0	0
2310015K22Rik	0.158513	0.979406	3.11654	0.314261	0.753323	NA	Same	0	0.0147557
Gm34098	0	NA	NA	NA	NA	NA	Same	0	0
Cul3	2149.96	0.0466689	0.0709502	0.65777	0.510686	0.733361	Same	102.196	94.7746
Gm39667	2.29945	0.353736	1.17571	0.300869	0.763514	NA	Same	0.0982991	0.108841
Gm38673	0	NA	NA	NA	NA	NA	Same	0	0
1700016L21Rik	0	NA	NA	NA	NA	NA	Same	0	0
Dock10	44.1392	-0.241088	0.415399	-0.580377	0.56166	0.769027	Same	2.28814	1.71524
Nyap2	0	NA	NA	NA	NA	NA	Same	0	0
Mir6344	0	NA	NA	NA	NA	NA	Same	0	0
Irs1	101.848	-0.516688	0.216782	-2.38344	0.0171518	0.0951459	Same	5.81868	3.64351
Rhbdd1	710.288	0.0949797	0.0999598	0.950179	0.342021	0.599751	Same	33.1951	31.7505
LOC108167630	0.697691	1.57566	2.08852	0.754437	0.450587	NA	Same	0.0156257	0.0451468
Col4a4	177.328	0.109334	0.261406	0.418255	0.675761	0.843832	Same	8.2067	8.02311
Col4a3	124.462	0.571841	0.193873	2.94956	0.00318225	0.0293511	Same	4.84229	6.42743
LOC105243964	3.01506	-0.843092	0.941999	-0.895004	0.370785	NA	Same	0.188836	0.0935075
Mff	1082.41	0.0191593	0.0753572	0.254246	0.799305	0.908222	Same	51.9087	47.3201
Gm39668	23.561	0.0156418	0.392832	0.0398181	0.968238	0.984432	Same	1.13779	1.04166
Tm4sf20	1.5239	0.688124	1.32473	0.519445	0.60345	NA	Same	0.0552746	0.080953
Gm34286	3.04879	-0.316625	0.976467	-0.324256	0.745745	NA	Same	0.165541	0.117004
Gm17764	6.47297	0.605563	0.672986	0.899816	0.368218	0.623351	Same	0.247571	0.34029
Gm34450	5.65575	-0.360939	0.827199	-0.436339	0.662591	0.83638	Same	0.308467	0.211293
LOC108167631	0.678689	-1.5137	1.85217	-0.817261	0.413779	NA	Same	0.0502709	0.0129651
Agfg1	2921.36	0.453229	0.105749	4.28587	1.82021863906721e-05	0.000517008	Same	119.175	146.2
Slc19a3	133.59	-0.067123	0.146554	-0.458009	0.646946	0.827203	Same	6.61067	5.6373
Krtap28-13	0.153591	-0.944164	3.11654	-0.302953	0.761926	NA	Same	0.0144736	0
Ccl20	0.347638	1.93233	3.08557	0.626246	0.531153	NA	Same	0	0.0296314
Daw1	1.34758	-0.554055	1.32688	-0.417562	0.676268	NA	Same	0.0778202	0.0484567
Sphkap	1.37035	-0.0393128	1.72088	-0.0228446	0.981774	NA	Same	0.0671113	0.0559664
Pid1	50.9697	0.585605	0.384465	1.52317	0.127717	0.344057	Same	1.95351	2.59613
Mir6353	0	NA	NA	NA	NA	NA	Same	0	0
Dner	1.65129	-0.57926	1.47858	-0.391768	0.695229	NA	Same	0.0962567	0.0539134
Mir5126	0	NA	NA	NA	NA	NA	Same	0	0
Trip12	10593.1	0.203042	0.114115	1.77928	0.0751943	0.248504	Same	475.844	489.476
Fbxo36	270.449	0.0441827	0.124169	0.355827	0.72197	0.868875	Same	12.8411	11.9036
Slc16a14	10.3699	-0.266722	0.576071	-0.463002	0.643363	0.825192	Same	0.541374	0.414746
Gm39669	0.190632	-0.944164	3.11654	-0.302953	0.761926	NA	Same	0.0180927	0
Gm15433	2.23977	-1.85401	1.08913	-1.70229	0.0887009	NA	Same	0.170944	0.0436283
A530032D15Rik	1.81534	0.839895	1.02973	0.815646	0.414703	NA	Same	0.0621159	0.098099
A530040E14Rik	0.833442	0.549661	1.48687	0.369677	0.711623	NA	Same	0.0333229	0.0421871
Gm35498	1.94942	0.497908	0.906938	0.548998	0.583007	NA	Same	0.0778202	0.0984374
Gm38510	0	NA	NA	NA	NA	NA	Same	0	0
LOC102638435	0.190632	-0.944164	3.11654	-0.302953	0.761926	NA	Same	0.0180927	0
Gm7609	3.70145	0.130574	0.762636	0.171214	0.864055	NA	Same	0.17042	0.170933
C130026I21Rik	4.54885	0.0816458	0.633723	0.128835	0.897488	0.953101	Same	0.211566	0.200314
LOC108167347	0	NA	NA	NA	NA	NA	Same	0	0
LOC101055758	3.19597	-0.808762	0.90503	-0.893631	0.37152	NA	Same	0.198159	0.106708
LOC105243968	0.173819	0.979406	3.11654	0.314261	0.753323	NA	Same	0	0.0148157
Gm2666	0.0869094	0.498515	3.11654	0.159958	0.872914	NA	Same	0	0.00740785
Sp110	42.4604	-0.677908	0.316585	-2.14132	0.0322486	0.146084	Same	2.5084	1.42134
Sp140	33.5475	0.289239	0.338128	0.855414	0.392322	0.642847	Same	1.46009	1.59701
LOC102634459	0	NA	NA	NA	NA	NA	Same	0	0
Sp100	146.025	-0.551636	0.201513	-2.73747	0.00619136	0.0477607	Same	8.38677	5.13939
A630001G21Rik	10.1894	-0.542216	0.561041	-0.966445	0.333822	0.592953	Same	0.58344	0.362794
Mir8096	0	NA	NA	NA	NA	NA	Same	0	0
9930111H07Rik	0	NA	NA	NA	NA	NA	Same	0	0
Cab39	4178	0.0858855	0.0916438	0.937167	0.348673	0.605567	Same	195.921	186.075
Itm2c	3536.93	-0.00594146	0.0902302	-0.0658478	0.947499	0.975332	Same	170.774	153.461
Gm32302	0.162447	0.979406	3.11654	0.314261	0.753323	NA	Same	0	0.0129651
Gpr55	72.0047	-0.447928	0.963591	-0.464852	0.642037	0.82422	Same	4.02266	2.53014
Gm41905	0.148457	0.979406	3.11654	0.314261	0.753323	NA	Same	0	0.0140569
Spata3	0.148457	0.979406	3.11654	0.314261	0.753323	NA	Same	0	0.0140569
2810459M11Rik	75.4163	0.458384	0.851544	0.538297	NA	NA	Same	3.0723	3.61001
Psmd1	2968.47	-0.2118	0.106075	-1.9967	0.0458579	0.182049	Same	153.68	120.147
Htr2b	770.901	-0.0433193	0.162923	-0.265888	0.790326	0.905142	Same	37.6727	32.9208
Armc9	203.465	-0.346673	0.189069	-1.83358	0.0667165	0.231069	Same	10.9888	7.86381
LOC108167633	2.97375	1.39722	1.11607	1.25191	0.210602	NA	Same	0.0817195	0.190817
Gm16341	1.55424	-1.46805	1.48767	-0.986816	0.323733	NA	Same	0.109575	0.0337428
Gm28626	3.20565	-1.26641	0.92991	-1.36186	0.173241	NA	Same	0.218313	0.0837444
B3gnt7	3597.82	-0.356193	0.123613	-2.88151	0.00395771	0.0341858	Same	195.084	137.843
Ncl	9519.96	-0.0541036	0.0657753	-0.822552	0.410763	0.656969	Same	469.012	406.211
Snora75	2.18523	-1.50976	0.949576	-1.58993	0.111851	NA	Same	0.157469	0.0502125
Gm24148	0.392156	-0.432374	2.79398	-0.154752	0.877017	NA	Same	0.0227886	0.0131675
Snord82	0.162435	0.979406	3.11654	0.314261	0.753323	NA	Same	0	0.0131675
C130036L24Rik	14.3652	-0.294425	0.406789	-0.723778	0.469202	0.70304	Same	0.764202	0.559859
Nmur1	12.0773	0.0763091	0.463746	0.164549	0.869299	0.941135	Same	0.570651	0.543728
1700019O17Rik	0.635935	1.42406	2.50644	0.568163	0.569925	NA	Same	0.0156257	0.0429294
Gm32700	0.973601	1.04419	1.58811	0.657505	0.510856	NA	Same	0.0306436	0.0568558
Gm32758	3.68708	-0.67978	1.44434	-0.470652	0.637889	NA	Same	0.22069	0.127989
Gm41907	2.66271	-1.01318	1.1343	-0.893218	0.371741	NA	Same	0.170106	0.0787153
Ptma	7556.55	-0.194992	0.0802417	-2.43006	0.0150965	0.0873712	Same	389.75	306.197
Pde6d	409.755	-0.110337	0.121739	-0.90634	0.364756	0.62049	Same	20.5276	17.1873
Cops7b	299.026	0.00429444	0.117707	0.0364841	0.970896	0.98543	Same	14.4413	13.043
Gm41908	0.171579	-0.944164	3.11654	-0.302953	0.761926	NA	Same	0.0170397	0
Dis3l2	210.516	0.0757826	0.137623	0.550654	0.581871	0.783814	Same	9.90777	9.33649
Gm41909	0.317583	0.0176178	2.92495	0.00602327	0.995194	NA	Same	0.0147252	0.0129651
Gm28375	0.196236	0.979406	3.11654	0.314261	0.753323	NA	Same	0	0.0171636
Gm41910	1.11186	-0.421952	1.73548	-0.243133	0.807903	NA	Same	0.061467	0.0403918
Gm29371	0.408791	-1.3339	2.72971	-0.488659	0.625083	NA	Same	0.0306025	0.00740785
Alppl2	0	NA	NA	NA	NA	NA	Same	0	0
Alpi	6.03854	-0.740675	1.11012	-0.667202	0.504643	0.728678	Same	0.369014	0.208912
Akp3	0.470174	-2.36469	2.57118	-0.91969	0.357735	NA	Same	0.0453996	0
Ecel1	0.330403	-1.84736	3.08837	-0.598165	0.54973	NA	Same	0.0312514	0
Gm33292	0	NA	NA	NA	NA	NA	Same	0	0
Prss56	1.60394	-0.0997205	1.50019	-0.0664719	0.947002	NA	Same	0.08027	0.0700938
Chrnd	0.165201	-0.944164	3.11654	-0.302953	0.761926	NA	Same	0.0156257	0
Chrng	0.339089	0.0176186	3.11654	0.00565327	0.995489	NA	Same	0.0180927	0.0140569
Eif4e2	1942.79	0.0957119	0.0637648	1.50101	0.133352	0.352882	Same	90.7142	87.2181
Gm41911	18.1315	0.189777	0.408221	0.464888	0.642011	0.82422	Same	0.821352	0.827606
Gigyf2	2580.62	0.332366	0.0735968	4.51604	6.30081890915328e-06	0.000218576	Same	110.474	124.58
3110079O15Rik	0.489012	0.912475	2.64438	0.345062	0.730048	NA	Same	0.0149768	0.0295714
LOC108167634	0	NA	NA	NA	NA	NA	Same	0	0
Neu2	58.8649	-0.820944	0.791675	-1.03697	0.299749	0.561127	Same	3.62005	1.88372
Inpp5d	182.866	-0.284284	0.171557	-1.65708	0.0975027	0.291292	Same	9.67517	7.1241
Gm33470	0.0756906	-0.46327	3.11654	-0.148649	0.881831	NA	Same	0.0076501	0
Gm33517	0.481784	-2.39468	3.06174	-0.782128	0.434139	NA	Same	0.0465516	0
Atg16l1	752.436	-0.0266908	0.0621339	-0.42957	0.667509	0.839601	Same	36.693	32.3468
Scarna6	0.158513	0.979406	3.11654	0.314261	0.753323	NA	Same	0	0.0147557
Sag	14.4506	-0.428957	0.398059	-1.07762	0.281204	0.542689	Same	0.804701	0.53095
Gm38609	3.40725	-2.03341	0.939015	-2.16546	0.0303521	NA	Same	0.264059	0.058504
Dgkd	2778.5	0.0888828	0.0850321	1.04529	0.295891	0.556974	Same	130.097	124.516
Gm19582	1.14871	-1.89329	1.52633	-1.24042	0.214819	NA	Same	0.0898783	0.0217842
Usp40	524.69	-0.193671	0.104167	-1.85924	0.0629933	0.223609	Same	27.0714	21.2922
Ugt1a10	0.717354	2.97244	2.35613	1.26158	0.207102	NA	Same	0	0.0604599
Ugt1a9	3.7698	5.37785	3.01084	1.78616	NA	NA	Same	0	0.306848
Ugt1a7c	40.5441	1.75593	0.953376	1.8418	0.0655042	0.228829	Same	0.892251	2.58271
Ugt1a6b	1.06105	2.33588	2.33213	1.00161	0.316533	NA	Same	0.0170397	0.0740095
Ugt1a6a	3.3193	0.783123	1.67457	0.467657	0.64003	NA	Same	0.120748	0.173949
Ugt1a5	0.345398	0.0176186	3.11654	0.00565327	0.995489	NA	Same	0.0170397	0.0148157
Ugt1a2	0.437927	2.26188	2.65328	0.852487	0.393944	NA	Same	0	0.037709
Dnajb3	44.9942	-0.272241	0.229843	-1.18447	0.236229	0.493834	Same	2.37525	1.7607
Mroh2a	3.1684	-0.338865	0.801098	-0.423001	0.672295	NA	Same	0.168997	0.12365
Hjurp	426.874	0.269686	0.142612	1.89105	0.0586175	0.213482	Same	18.7072	20.0662
Trpm8	0.347638	1.93233	3.08557	0.626246	0.531153	NA	Same	0	0.0296314
Spp2	1020.34	0.296913	1.38	0.215155	0.829647	0.922831	Same	44.1671	46.5163
Gm29538	2.86777	-1.60208	1.10029	-1.45605	0.145379	NA	Same	0.204923	0.0621081
Gm28888	44.3008	-0.165804	0.332664	-0.498413	0.618193	0.808419	Same	2.25478	1.80417
Glrp1	2.48621	-0.191899	1.04411	-0.183791	0.854177	NA	Same	0.127516	0.0975005
Gm19589	3.05806	-2.98729	1.06508	-2.80475	0.00503558	NA	Same	0.263752	0.0301287
Gm41912	0.546414	-0.281793	3.09078	-0.0911722	0.927356	NA	Same	0.0306004	0.0197512
Arl4c	2442.89	-0.244758	0.129142	-1.89526	0.0580577	0.21216	Same	127.887	97.8823
Platr5	0.588611	1.96517	1.85572	1.05898	0.289608	NA	Same	0.00904634	0.0435335
Gm34194	1.26253	0.342236	1.34658	0.254152	0.799378	NA	Same	0.0544226	0.0647136
1700067G17Rik	0	NA	NA	NA	NA	NA	Same	0	0
Sh3bp4	1145.86	0.199313	0.134626	1.4805	0.138741	0.361471	Same	51.5	52.738
Gm34331	2.43038	0.688088	0.934964	0.735952	0.46176	NA	Same	0.0906603	0.126901
C030007H22Rik	0	NA	NA	NA	NA	NA	Same	0	0
Gm41913	0	NA	NA	NA	NA	NA	Same	0	0
Agap1	1443.82	-0.224629	0.06049	-3.71348	0.000204427	0.00354938	Same	75.2176	57.7723
Gm28499	0.89933	-0.0970207	2.06699	-0.0469381	0.962563	NA	Same	0.0455772	0.0369149
Gm41914	8.21558	-1.01099	0.560267	-1.80448	0.0711554	0.240453	Same	0.525838	0.236544
4933400F21Rik	0.710828	-0.275491	2.15426	-0.127882	0.898242	NA	Same	0.0391203	0.0288726
Gbx2	2.77458	0.263817	0.988597	0.26686	0.789577	NA	Same	0.121897	0.13539
LOC102637806	0.15668	-0.944164	3.11654	-0.302953	0.761926	NA	Same	0.0149768	0
Asb18	0.173819	0.979406	3.11654	0.314261	0.753323	NA	Same	0	0.0148157
Gm41915	0.15668	-0.944164	3.11654	-0.302953	0.761926	NA	Same	0.0149768	0
Gm34616	0	NA	NA	NA	NA	NA	Same	0	0
Iqca	2.1745	0.324769	1.1435	0.284012	0.776401	NA	Same	0.0917188	0.10581
4930434B07Rik	0	NA	NA	NA	NA	NA	Same	0	0
Ackr3	885.553	-0.00341602	0.116371	-0.0293546	0.976582	0.988262	Same	42.8913	38.6388
Gm34930	0.957005	0.0440236	1.42655	0.0308601	0.975381	NA	Same	0.0449134	0.0436583
LOC102638195	5.22806	-0.0461768	0.682609	-0.0676475	0.946066	0.974624	Same	0.258404	0.224705
Gm34992	0.859589	-2.0021	1.75334	-1.14188	0.253503	NA	Same	0.0686139	0.0140569
Gm28722	0.316026	0.0176186	3.11654	0.00565327	0.995489	NA	Same	0.0144736	0.0131675
Gm35048	10.3925	-0.614756	0.446581	-1.37658	0.168641	0.406535	Same	0.606443	0.358742
LOC108167648	0.0857896	-0.46327	3.11654	-0.148649	0.881831	NA	Same	0.00851985	0
Gm41917	0.0812237	0.498515	3.11654	0.159958	0.872914	NA	Same	0	0.00648255
Gm35192	0.153591	-0.944164	3.11654	-0.302953	0.761926	NA	Same	0.0144736	0
Cops8	1101.38	-0.0772577	0.0939695	-0.822158	0.410987	0.656991	Same	54.6486	46.7305
Gm35242	0.171579	-0.944164	3.11654	-0.302953	0.761926	NA	Same	0.0170397	0
Gm9991	0	NA	NA	NA	NA	NA	Same	0	0
Gm35332	0	NA	NA	NA	NA	NA	Same	0	0
Gm41918	0	NA	NA	NA	NA	NA	Same	0	0
Col6a3	927.488	0.00198845	0.595538	0.00333891	0.997336	0.99832	Same	44.5777	40.0617
Gm35381	1.75328	2.16329	1.95038	1.10916	0.26736	NA	Same	0.0300993	0.12922
Mlph	490.124	0.581308	0.596152	0.975101	0.32951	0.588771	Same	18.8535	25.4043
Prlh	0.621664	0.695313	1.9065	0.364707	0.71533	NA	Same	0.0222136	0.0353963
Rab17	89.2343	0.452864	1.20864	0.37469	0.707891	0.860515	Same	3.63035	4.26884
Lrrfip1	1562.48	0.075592	0.213764	0.353624	0.723621	0.869646	Same	73.4804	68.6241
Rbm44	0.392156	-0.432374	2.79398	-0.154752	0.877017	NA	Same	0.0227886	0.0131675
Ramp1	725.863	-0.283122	0.285271	-0.992466	0.32097	0.581712	Same	38.2935	28.6152
Ube2f	1171.36	-0.112338	0.0824051	-1.36325	0.172805	0.411794	Same	58.7264	48.9146
Scly	434.859	0.382397	0.174399	2.19265	0.0283325	0.13372	Same	18.2328	21.1178
Espnl	7.61319	-0.387166	0.524678	-0.737913	0.460568	0.696304	Same	0.421108	0.289264
Klhl30	25.1281	1.51482	1.17478	1.28944	NA	NA	Same	0.629864	1.51924
Fam132b	5.00164	-0.672209	0.780144	-0.861647	0.388882	0.639611	Same	0.295841	0.164478
Ilkap	825.991	-0.272667	0.134008	-2.0347	0.0418807	0.171867	Same	43.7121	32.781
1700020N18Rik	0.171579	-0.944164	3.11654	-0.302953	0.761926	NA	Same	0.0170397	0
Per2	217.465	-0.0627663	0.322756	-0.19447	0.845808	0.930189	Same	10.7235	9.08166
Gm35591	1.69505	-0.613181	1.1464	-0.534874	0.592737	NA	Same	0.100039	0.0589413
Gm28382	0.312104	0.0176186	3.11654	0.00565327	0.995489	NA	Same	0.0144736	0.0147557
Traf3ip1	341.549	-0.265895	0.124739	-2.13161	0.0330391	0.148263	Same	18.0661	13.5449
Asb1	611.2	0.29144	0.12406	2.34919	0.0188144	0.101527	Same	26.523	29.3248
Gm28380	1.79859	2.24608	1.63804	1.3712	0.170312	NA	Same	0.0289473	0.130505
Twist2	113.769	0.216033	0.230328	0.937937	0.348277	0.605196	Same	5.10407	5.25992
LOC108167658	1.97447	-0.816144	1.66966	-0.488808	0.624978	NA	Same	0.123904	0.0664008
LOC108167833	0	NA	NA	NA	NA	NA	Same	0	0
LOC108167659	0	NA	NA	NA	NA	NA	Same	0	0
Gm35992	0.646124	-2.14297	3.03468	-0.70616	0.480089	NA	Same	0.054278	0.00702843
Ndufa10	785.495	-0.0389796	0.0783953	-0.497218	0.619035	0.808828	Same	38.4688	33.6838
Mir6900	0	NA	NA	NA	NA	NA	Same	0	0
Olfr1416	0	NA	NA	NA	NA	NA	Same	0	0
Olfr1415	0	NA	NA	NA	NA	NA	Same	0	0
Olfr1414	0	NA	NA	NA	NA	NA	Same	0	0
Olfr1413	0	NA	NA	NA	NA	NA	Same	0	0
Olfr1412	0	NA	NA	NA	NA	NA	Same	0	0
Olfr1411	0	NA	NA	NA	NA	NA	Same	0	0
Olfr1410	0	NA	NA	NA	NA	NA	Same	0	0
Olfr12	0.173819	0.979406	3.11654	0.314261	0.753323	NA	Same	0	0.0148157
Myeov2	337.013	0.0470247	0.129946	0.36188	0.717442	0.866466	Same	15.9736	14.9342
Otos	0.948766	-2.12026	1.74715	-1.21356	0.224917	NA	Same	0.0754387	0.0129651
Gm29483	0.315193	0.0176186	3.11654	0.00565327	0.995489	NA	Same	0.0149768	0.0147557
Gm36102	1.31502	-1.56424	1.30369	-1.19986	0.230194	NA	Same	0.0940948	0.0295714
Mir149	0.0756906	-0.46327	3.11654	-0.148649	0.881831	NA	Same	0.0076501	0
Ankmy1	28.4542	0.337193	0.263228	1.28099	0.200197	0.448609	Same	1.21036	1.3925
Gm36184	0.997128	-1.0979	1.75715	-0.624821	0.532089	NA	Same	0.0659592	0.0272244
Dusp28	107.436	-0.112492	0.18424	-0.610575	0.541481	0.756665	Same	5.39498	4.49567
5033417F24Rik	20.1381	0.336485	0.329757	1.0204	0.307538	0.569461	Same	0.860646	0.976214
Rnpepl1	1612.61	-0.0470258	0.114873	-0.409371	0.682268	0.847782	Same	79.109	69.03
9430060I03Rik	3.84853	-0.611167	0.864925	-0.706613	0.479807	NA	Same	0.22753	0.132243
Capn10	448.988	-0.0386446	0.145526	-0.265551	0.790585	0.905199	Same	21.9112	19.2576
Gpr35	242.49	-0.0795906	0.25699	-0.309704	0.756786	0.888267	Same	11.9922	10.092
Gm36424	0	NA	NA	NA	NA	NA	Same	0	0
Aqp12	0.165201	-0.944164	3.11654	-0.302953	0.761926	NA	Same	0.0156257	0
Kif1a	27.2961	0.484575	0.526592	0.920211	0.357463	0.61293	Same	1.10108	1.43266
Gm36472	0	NA	NA	NA	NA	NA	Same	0	0
Agxt	0	NA	NA	NA	NA	NA	Same	0	0
2310007B03Rik	7.63757	4.42947	1.88353	2.35169	0.0186885	0.100974	Same	0.0333929	0.640854
Crocc2	11.1541	-1.18569	0.475619	-2.49294	0.0126689	0.0777035	Same	0.751444	0.29489
Sned1	378.325	0.417687	0.202693	2.06069	0.0393328	0.165462	Same	15.6865	18.7563
Mir6901	0	NA	NA	NA	NA	NA	Same	0	0
Mterf4	324.559	-0.00172015	0.108261	-0.015889	0.987323	0.993199	Same	15.6885	14.1136
Gm28535	2.28877	-1.42666	1.14411	-1.24697	0.21241	NA	Same	0.165573	0.0551357
Pask	103.391	-0.158749	0.179429	-0.884749	0.376292	0.629331	Same	5.26005	4.29297
Ppp1r7	806.987	-0.05888	0.0874175	-0.673549	0.500598	0.725678	Same	39.7719	34.4065
Mir6902	0	NA	NA	NA	NA	NA	Same	0	0
Mir6345	0	NA	NA	NA	NA	NA	Same	0	0
Ano7	34.4585	0.212619	0.252928	0.840631	0.400555	0.649675	Same	1.54686	1.61461
Hdlbp	14781.1	0.397977	0.0920723	4.32244	1.5431312541359e-05	0.000450934	Same	615.846	724.78
Sept2	5326.55	0.143759	0.0896922	1.60281	0.108977	0.312209	Same	244.653	242.292
Farp2	368.985	0.0865657	0.105473	0.820739	0.411795	0.657666	Same	17.3356	16.5526
Gm41920	0.998273	-1.10135	1.75747	-0.626668	0.530877	NA	Same	0.0666457	0.0272244
Stk25	2822.32	0.151483	0.0627322	2.41476	0.0157456	0.0897418	Same	129.198	129.029
Bok	2269.09	-0.0647993	0.165337	-0.391923	0.695115	0.854101	Same	111.818	97.1765
Thap4	1472.58	0.023519	0.11297	0.208188	0.835082	0.925333	Same	70.4583	64.8706
Atg4b	2260.68	-0.0756459	0.103994	-0.727407	0.466977	0.701258	Same	112.13	96.1642
Dtymk	284.099	0.0184214	0.123963	0.148605	0.881866	0.947069	Same	13.6239	12.4591
Ing5	1349.15	0.327826	0.0938757	3.49213	0.000479191	0.00698015	Same	57.8449	65.394
D2hgdh	147.137	0.0729118	0.25707	0.283626	0.776697	0.898727	Same	6.8852	6.60431
Gal3st2	3.87895	0.0352151	1.28171	0.0274752	0.978081	NA	Same	0.183685	0.174633
Gm30204	0.159396	-0.944164	3.11654	-0.302953	0.761926	NA	Same	0.0150497	0
Gm9994	0.591658	-0.400186	1.97485	-0.202642	0.839415	NA	Same	0.0332096	0.0224422
Gm7889	2.38636	1.17128	0.922252	1.27002	0.204078	NA	Same	0.0710183	0.142178
Gm6086	0	NA	NA	NA	NA	NA	Same	0	0
Neu4	0	NA	NA	NA	NA	NA	Same	0	0
Pdcd1	4.93072	-0.43532	0.849548	-0.512414	0.608361	0.801586	Same	0.272951	0.180896
4930440C22Rik	0	NA	NA	NA	NA	NA	Same	0	0
Fam174a	254.791	-0.0635452	0.111514	-0.569842	0.568785	0.774354	Same	12.5654	10.8733
St8sia4	31.0076	0.249202	0.416114	0.598879	0.549254	0.761412	Same	1.35742	1.45211
Gm30431	0.07834	-0.46327	3.11654	-0.148649	0.881831	NA	Same	0.00748842	0
4930598F16Rik	0	NA	NA	NA	NA	NA	Same	0	0
1700063A18Rik	0	NA	NA	NA	NA	NA	Same	0	0
Gm29601	0	NA	NA	NA	NA	NA	Same	0	0
Gm30490	0	NA	NA	NA	NA	NA	Same	0	0
4930533P14Rik	0	NA	NA	NA	NA	NA	Same	0	0
Slco4c1	23.747	0.720999	0.738486	0.976321	0.328905	0.58812	Same	0.868214	1.2444
Panct2	16.923	-0.0453398	0.537191	-0.0844016	0.932737	0.969347	Same	0.829365	0.719966
Slco6b1	0	NA	NA	NA	NA	NA	Same	0	0
Slco6c1	0	NA	NA	NA	NA	NA	Same	0	0
Gm7133	0	NA	NA	NA	NA	NA	Same	0	0
Gm7135	0	NA	NA	NA	NA	NA	Same	0	0
LOC105246668	0.818117	-0.530918	1.79503	-0.295771	0.767405	NA	Same	0.0464902	0.0277808
D1Ertd622e	111.117	-0.105258	0.142171	-0.740362	0.45908	0.695189	Same	5.56455	4.66198
Ppip5k2	645.738	0.0302583	0.141086	0.214467	0.830183	0.922897	Same	30.8557	28.3005
Gin1	87.3321	0.103315	0.193906	0.532807	0.594167	0.79184	Same	4.06874	3.97073
Pam	2076.13	-0.177745	0.262468	-0.677209	0.498273	0.723735	Same	106.351	85.9088
Gm31771	0	NA	NA	NA	NA	NA	Same	0	0
B230216N24Rik	2.92255	0.919624	0.804591	1.14297	0.253051	NA	Same	0.0980748	0.164548
1810006J02Rik	0	NA	NA	NA	NA	NA	Same	0	0
Gm29461	0	NA	NA	NA	NA	NA	Same	0	0
Slco6d1	0.0953159	-0.46327	3.11654	-0.148649	0.881831	NA	Same	0.00904634	0
Gm7967	1.08083	-1.25687	1.57222	-0.799425	0.424044	NA	Same	0.0733588	0.0272244
Cntnap5b	0.815581	-1.80128	2.40569	-0.748755	0.454005	NA	Same	0.0615263	0.0171636
Gm41923	0	NA	NA	NA	NA	NA	Same	0	0
Gm20268	0	NA	NA	NA	NA	NA	Same	0	0
Gm31973	0	NA	NA	NA	NA	NA	Same	0	0
Gm41924	0	NA	NA	NA	NA	NA	Same	0	0
Cdh20	0	NA	NA	NA	NA	NA	Same	0	0
Gm41925	0	NA	NA	NA	NA	NA	Same	0	0
Gm29012	0	NA	NA	NA	NA	NA	Same	0	0
Rnf152	18.7056	-0.808368	0.368053	-2.19634	0.0280678	0.133032	Same	1.14295	0.597629
Gm17634	0.754987	1.10045	1.6712	0.658481	0.510229	NA	Same	0.022537	0.0441203
Gm28403	0.173656	-0.944164	3.11654	-0.302953	0.761926	NA	Same	0.0165348	0
Pign	548.709	0.311146	0.158083	1.96824	0.0490408	0.190131	Same	23.68	26.2058
2310035C23Rik	408.682	0.0642907	0.139081	0.462253	0.6439	0.825378	Same	19.3119	18.1136
Tnfrsf11a	52.6171	0.122664	0.279307	0.439174	0.660536	0.835716	Same	2.43732	2.36931
Gm41926	0.576859	1.14405	2.53995	0.450422	0.652406	NA	Same	0.0180927	0.0361905
Gm41927	0.232242	0.498512	3.11654	0.159957	0.872915	NA	Same	0.00723682	0.0136122
Gm7160	11.0015	-0.607693	0.439443	-1.38287	0.166704	0.403615	Same	0.642438	0.370376
Zcchc2	1492.56	0.0525765	0.0868426	0.605422	0.544898	0.758473	Same	70.858	66.1384
Gm26509	2.11755	0.767257	1.10233	0.69603	0.48641	NA	Same	0.0742011	0.118144
Gm20753	2.06579	-1.66823	1.03025	-1.61925	0.105393	NA	Same	0.152605	0.0429876
Phlpp1	746.797	0.0682847	0.0950559	0.718364	0.472533	0.704814	Same	35.2334	33.2733
Gm41928	2.07464	-0.196285	1.49217	-0.131543	0.895345	NA	Same	0.105537	0.0813719
Bcl2	109.184	-0.330771	0.220686	-1.49883	0.133917	0.353686	Same	5.91195	4.20633
Mir3473f	0	NA	NA	NA	NA	NA	Same	0	0
Gm37053	0.165201	-0.944164	3.11654	-0.302953	0.761926	NA	Same	0.0156257	0
Kdsr	1975.6	0.103406	0.111389	0.92833	0.353237	0.609564	Same	91.9788	89.3254
Vps4b	1860.57	0.0972265	0.0946717	1.02699	0.304427	0.566196	Same	86.7971	83.2154
Serpinb5	3.63254	-1.61527	1.10962	-1.4557	0.145477	NA	Same	0.26123	0.0792118
Serpinb12	3.2309	0.326869	1.35321	0.24155	0.809129	NA	Same	0.138835	0.159443
Serpinb13	0	NA	NA	NA	NA	NA	Same	0	0
Serpinb3a	0.370055	2.01243	3.08118	0.653135	0.513669	NA	Same	0	0.0319793
Serpinb3d	0	NA	NA	NA	NA	NA	Same	0	0
Serpinb3b	0.747221	3.03157	2.8509	1.06337	0.287614	NA	Same	0	0.0662466
Serpinb3c	0.196236	0.979406	3.11654	0.314261	0.753323	NA	Same	0	0.0171636
Serpinb11	4.81622	2.60728	0.999795	2.60782	0.00911207	0.0620368	Same	0.0657349	0.363882
Serpinb7	0.196236	0.979406	3.11654	0.314261	0.753323	NA	Same	0	0.0171636
Serpinb2	3.68859	0.3389	1.31301	0.258109	0.796323	NA	Same	0.154133	0.187248
Serpinb10	0.196236	0.979406	3.11654	0.314261	0.753323	NA	Same	0	0.0171636
Gm15389	0.190632	-0.944164	3.11654	-0.302953	0.761926	NA	Same	0.0180927	0
D830032E09Rik	0	NA	NA	NA	NA	NA	Same	0	0
Gm28282	0	NA	NA	NA	NA	NA	Same	0	0
Gm41929	0	NA	NA	NA	NA	NA	Same	0	0
Cdh7	0.173819	0.979406	3.11654	0.314261	0.753323	NA	Same	0	0.0148157
Gm41930	0	NA	NA	NA	NA	NA	Same	0	0
Cdh19	0.784277	0.55315	2.09514	0.264015	0.791768	NA	Same	0.0300993	0.0435683
LOC102635409	0	NA	NA	NA	NA	NA	Same	0	0
Dsel	149.868	-0.303636	0.179042	-1.6959	0.0899056	0.277391	Same	8.00269	5.86383
Gm32810	3.07517	-0.620339	1.08166	-0.573506	0.566302	NA	Same	0.179718	0.10505
Gm41931	0.411478	-1.29868	3.09241	-0.419959	0.674516	NA	Same	0.0299537	0.00858182
Gm41932	0	NA	NA	NA	NA	NA	Same	0	0
LOC108167836	0.158513	0.979406	3.11654	0.314261	0.753323	NA	Same	0	0.0147557
Gm32985	0	NA	NA	NA	NA	NA	Same	0	0
Gm41933	0	NA	NA	NA	NA	NA	Same	0	0
Gm33042	0	NA	NA	NA	NA	NA	Same	0	0
LOC108167704	0	NA	NA	NA	NA	NA	Same	0	0
Cntnap5a	0.643859	-1.40039	3.03368	-0.461614	0.644358	NA	Same	0.0449305	0.0148157
LOC108167601	0	NA	NA	NA	NA	NA	Same	0	0
B020011L13Rik	0	NA	NA	NA	NA	NA	Same	0	0
Tsn	1292.8	-0.137526	0.0866857	-1.58649	0.112629	0.319223	Same	65.4361	53.7382
Nifk	715.514	0.0888251	0.098823	0.89883	0.368743	0.623778	Same	33.533	32.1072
Gm28867	0	NA	NA	NA	NA	NA	Same	0	0
Clasp1	1032.24	0.0168673	0.109534	0.153991	0.877617	0.945231	Same	49.495	45.3625
2900060B14Rik	6.64044	-1.05953	0.549523	-1.9281	0.0538433	0.203043	Same	0.434394	0.18646
Tfcp2l1	132.119	-0.273048	0.295164	-0.925071	0.354929	0.611308	Same	6.98266	5.32961
Gli2	25.9478	-0.191628	0.391482	-0.489494	0.624492	0.812594	Same	1.34122	1.03314
Mir6346	0	NA	NA	NA	NA	NA	Same	0	0
Gm41934	21.8866	-0.38588	0.536984	-0.718606	0.472384	0.704655	Same	1.20123	0.853617
LOC108167707	3.98373	1.11357	1.00164	1.11175	0.266246	NA	Same	0.122717	0.22864
Gm33388	0.663915	1.49809	2.49329	0.600847	0.547942	NA	Same	0.0156257	0.0407459
Gm41935	2.14585	-0.551124	1.06973	-0.515198	0.606414	NA	Same	0.123515	0.0758922
Gm33490	1.1623	-0.991852	1.50671	-0.658292	0.510351	NA	Same	0.0760591	0.0340504
Gm33575	0.762671	0.482909	2.14445	0.22519	0.821832	NA	Same	0.0299537	0.0393572
LOC108167708	0	NA	NA	NA	NA	NA	Same	0	0
Ralb	3347.04	0.35096	0.142575	2.46157	0.0138329	0.0822955	Same	141.773	161.117
Tmem185b	1132.47	0.55543	0.156116	3.5578	0.00037398	0.0057621	Same	44.2548	57.8559
3830432H09Rik	45.6074	-0.499437	0.277165	-1.80195	0.0715539	0.241272	Same	2.57432	1.62468
Epb41l5	1062.38	-0.141562	0.15516	-0.912359	0.36158	0.617043	Same	53.943	44.4069
Ptpn4	366.449	0.444258	0.169444	2.62186	0.00874505	0.0603529	Same	14.9997	18.2091
Gm28209	7.60144	0.876374	0.580036	1.51089	0.130815	0.349127	Same	0.26116	0.426291
Tmem177	440.069	0.167339	0.0964611	1.73478	0.08278	0.264245	Same	20.0456	20.2189
Cfap221	7.59871	-0.947929	0.602518	-1.57328	0.115654	0.324437	Same	0.477248	0.225769
Gm33817	0.228177	-1.38756	3.11437	-0.445534	0.655934	NA	Same	0.022537	0
Sctr	132.401	-0.150923	0.156429	-0.964802	0.334644	0.593824	Same	6.73058	5.43308
Gm33764	6.63433	-1.00558	0.738793	-1.36111	0.17348	0.412832	Same	0.43248	0.18601
Gm41936	6.33939	-0.122328	0.564502	-0.216701	0.828441	0.922773	Same	0.319738	0.257726
Tmem37	7896.69	-0.192566	0.114839	-1.67683	0.0935762	0.28414	Same	406.023	318.751
Gm41937	53.2586	-0.091215	0.222498	-0.409958	0.681837	0.847696	Same	2.65531	2.24872
Gm41938	10.3219	0.462736	0.48493	0.954232	0.339966	0.597976	Same	0.419895	0.523704
Dbi	1277.52	-0.0576121	0.0999586	-0.576359	0.564372	0.770837	Same	62.9528	54.2505
3110009E18Rik	22.9755	-0.217526	0.31367	-0.693485	0.488005	0.715981	Same	1.19936	0.925621
Steap3	997.698	-0.404945	0.193794	-2.08957	0.0366564	0.15784	Same	55.1057	37.4659
C1ql2	0.638554	1.43169	2.50513	0.571505	0.567657	NA	Same	0.0156257	0.0399871
LOC108167722	0.409705	-0.47244	2.76306	-0.170985	0.864236	NA	Same	0.0246898	0.0131675
Marco	5.74055	-0.279112	0.757623	-0.368405	0.712572	0.863329	Same	0.30262	0.214076
Gm41939	0.256131	0.498512	3.07098	0.16233	0.871046	NA	Same	0.00723682	0.0151656
En1	0.674786	1.50605	2.09034	0.720483	0.471228	NA	Same	0.0170397	0.0459762
Gm34352	0	NA	NA	NA	NA	NA	Same	0	0
2610027F03Rik	0	NA	NA	NA	NA	NA	Same	0	0
Gm29345	0	NA	NA	NA	NA	NA	Same	0	0
Gm34584	0	NA	NA	NA	NA	NA	Same	0	0
Gm34641	0	NA	NA	NA	NA	NA	Same	0	0
Gm34698	0	NA	NA	NA	NA	NA	Same	0	0
Celrr	0.309894	0.0176186	3.11654	0.00565327	0.995489	NA	Same	0.0153002	0.0147557
LOC108167723	0.397468	-0.451069	3.11343	-0.144878	0.884807	NA	Same	0.0224652	0.0129651
Gm41940	0.15668	-0.944164	3.11654	-0.302953	0.761926	NA	Same	0.0149768	0
Insig2	1016.05	0.117953	0.0906751	1.30083	0.193317	0.439417	Same	47.0719	46.0636
LOC108167603	0	NA	NA	NA	NA	NA	Same	0	0
2210011K15Rik	2.42736	-0.437445	0.985578	-0.443846	0.657154	NA	Same	0.136298	0.089198
Gm35243	7.28452	-0.471178	0.607639	-0.775424	0.438089	0.678437	Same	0.413081	0.261242
Ccdc93	833.467	0.414183	0.137174	3.01941	0.00253269	0.0247821	Same	34.6044	41.0166
Htr5b	1.37925	0.710309	1.49762	0.474292	0.635292	NA	Same	0.0507581	0.0754061
Ddx18	524.539	-0.0938468	0.0828019	-1.13339	0.257051	0.516101	Same	26.1714	22.1079
Gm28590	0	NA	NA	NA	NA	NA	Same	0	0
Dpp10	0.171579	-0.944164	3.11654	-0.302953	0.761926	NA	Same	0.0170397	0
Gm41941	0	NA	NA	NA	NA	NA	Same	0	0
Gm35355	0	NA	NA	NA	NA	NA	Same	0	0
Actr3	3848.48	0.0880529	0.0938512	0.938219	0.348132	0.605196	Same	180.216	171.653
Slc35f5	2407.67	0.25233	0.0865212	2.91639	0.00354104	0.0316467	Same	106.132	113.242
Gpr39	45.4396	-0.144875	0.361503	-0.400757	0.688599	0.850777	Same	2.2869	1.85828
Gm41943	0	NA	NA	NA	NA	NA	Same	0	0
Lypd1	0.498693	-2.43868	2.54299	-0.958981	0.337568	NA	Same	0.0483697	0
Nckap5	60.2004	0.156582	0.567052	0.276134	0.782445	0.901687	Same	2.76459	2.65865
Gm35562	0.77867	0.471265	2.10871	0.223484	0.823159	NA	Same	0.0306025	0.0389129
LOC102639337	0	NA	NA	NA	NA	NA	Same	0	0
Gm41945	0	NA	NA	NA	NA	NA	Same	0	0
Mgat5	2291.98	0.335345	0.0884939	3.78947	0.00015097	0.00278127	Same	97.8348	110.58
Gm8451	21.1141	0.0968216	0.549728	0.176126	0.860195	0.936749	Same	0.9923	0.957997
Gm41947	0.0953159	-0.46327	3.11654	-0.148649	0.881831	NA	Same	0.00904634	0
Tmem163	4.74302	-0.0485362	0.733723	-0.0661506	0.947258	0.975176	Same	0.231324	0.206113
Gm35993	0	NA	NA	NA	NA	NA	Same	0	0
Acmsd	2.35476	-0.609545	1.374	-0.443629	0.657311	NA	Same	0.135922	0.076215
2900009J06Rik	2.64962	0.218354	0.774139	0.28206	0.777897	NA	Same	0.117412	0.124977
Ccnt2	584.281	0.20329	0.131549	1.54535	0.122261	0.335207	Same	26.2871	27.036
Map3k19	3.8694	-1.20579	0.832256	-1.44882	0.147388	NA	Same	0.263223	0.100993
Rab3gap1	1064.43	0.0115006	0.0688023	0.167155	0.867248	0.94064	Same	51.1946	46.4066
Zranb3	85.0764	0.299303	0.301979	0.99114	0.321617	0.582337	Same	3.67038	3.97703
Gm28800	2.75047	1.59887	1.02915	1.55358	0.120284	NA	Same	0.0656358	0.17746
R3hdm1	837.869	0.183973	0.0970425	1.8958	0.0579868	0.212051	Same	37.9021	38.5394
Mir128-1	0	NA	NA	NA	NA	NA	Same	0	0
Ubxn4	3761.33	0.0949257	0.0631927	1.50216	0.133055	0.352597	Same	175.819	168.592
Gm41949	19.1651	-0.353662	0.392872	-0.900196	0.368016	0.623339	Same	1.03769	0.741854
Lct	6.29534	-0.382219	0.585894	-0.652369	0.514163	0.735903	Same	0.342842	0.242006
Mcm6	649.381	-0.424222	0.107125	-3.96007	7.49264642660391e-05	0.0015831	Same	35.9724	24.0539
Dars	775.88	0.181781	0.118436	1.53485	0.124821	0.339456	Same	35.1207	35.5027
Gm41950	0	NA	NA	NA	NA	NA	Same	0	0
Cxcr4	181.312	-0.747863	0.27807	-2.68947	0.00715645	0.052573	Same	10.9924	5.8163
Thsd7b	4.03905	-0.0703315	0.847803	-0.0829574	0.933885	NA	Same	0.202231	0.171938
Gm36347	1.29721	-0.746866	1.30888	-0.570613	0.568262	NA	Same	0.0799821	0.0436283
Gm41951	0	NA	NA	NA	NA	NA	Same	0	0
Cd55b	3.47664	-2.48681	1.10022	-2.26028	0.0238038	NA	Same	0.281014	0.0463208
Gm15674	0.255715	0.498512	3.07248	0.162251	0.871108	NA	Same	0.00748842	0.0159597
Gm16083	2.29649	-0.189764	1.16386	-0.163047	0.870481	NA	Same	0.118273	0.0913627
Zp3r	0.15668	-0.944164	3.11654	-0.302953	0.761926	NA	Same	0.0149768	0
C4bp	0.643984	1.46732	3.03789	0.483008	0.62909	NA	Same	0.0149768	0.0395025
C4bp-ps1	2.76209	-0.725891	1.0059	-0.721632	0.470521	NA	Same	0.168665	0.0882407
Pfkfb2	769.995	0.149374	0.131684	1.13433	0.256656	0.515745	Same	35.3208	35.0373
Yod1	107.418	0.0975867	0.190647	0.511871	0.608741	0.801949	Same	5.01055	4.81059
AA986860	569.84	0.0947496	0.173659	0.545609	0.585335	0.786024	Same	26.626	25.3251
Gm28857	2.81295	-1.29484	0.865053	-1.49683	0.134438	NA	Same	0.194482	0.0732002
Gm28856	0	NA	NA	NA	NA	NA	Same	0	0
Fcamr	1.48671	0.0231202	1.17926	0.0196057	0.984358	NA	Same	0.0705048	0.0678204
LOC102640771	0	NA	NA	NA	NA	NA	Same	0	0
Pigr	5.75556	0.0168739	0.931407	0.0181166	0.985546	0.992338	Same	0.277584	0.261669
Fcmr	2.73368	-0.000677491	1.28262	-0.000528207	0.999579	NA	Same	0.132119	0.115772
Il24	1.85466	-1.46263	1.67766	-0.871828	0.383302	NA	Same	0.129811	0.0443272
Il20	0.171579	-0.944164	3.11654	-0.302953	0.761926	NA	Same	0.0170397	0
Il19	4.44217	0.974598	1.09213	0.892383	0.372188	0.626522	Same	0.14297	0.245154
Gm41952	0	NA	NA	NA	NA	NA	Same	0	0
Il10	7.83326	0.628939	0.867178	0.725271	0.468286	0.702088	Same	0.294413	0.406453
Mapkapk2	4881.53	0.0639245	0.056785	1.12573	0.26028	0.518965	Same	230.498	216.703
Dyrk3	76.2886	-0.401264	0.149263	-2.6883	0.00718161	0.0526662	Same	4.19785	2.84826
Eif2d	609.745	0.0818036	0.0721112	1.13441	0.256623	0.515745	Same	28.6269	27.1662
Gm29953	3.03404	0.244822	0.822408	0.297689	0.765941	NA	Same	0.13334	0.142257
Ikbke	78.471	0.0598377	0.220089	0.27188	0.785714	0.903242	Same	3.70419	3.47749
Srgap2	669.754	0.27192	0.1334	2.03837	0.0415126	0.170991	Same	29.2797	31.8694
Fam72a	20.4545	0.032161	0.325925	0.098676	0.921396	0.965114	Same	0.978001	0.893746
Avpr1b	0.364451	0.0176186	3.11654	0.00565327	0.995489	NA	Same	0.0180927	0.0148157
Ctse	132.412	0.919497	0.581748	1.58058	0.113975	0.321452	Same	4.3863	7.25082
LOC108167725	0.230638	-0.463273	3.11654	-0.14865	0.88183	NA	Same	0.0153002	0.00737787
Rab7b	187.188	-0.222888	0.217325	-1.0256	0.305081	0.566803	Same	9.71736	7.47979
Gm30104	9.09881	-0.439158	0.486607	-0.90249	0.366796	0.622189	Same	0.511373	0.328874
Slc26a9	3.46507	-0.120547	0.74605	-0.16158	0.871637	NA	Same	0.174161	0.143376
Pm20d1	68.438	0.108473	0.268799	0.403548	0.686545	0.850014	Same	3.20378	3.10166
Slc41a1	2007.33	0.527111	0.174125	3.0272	0.00246834	0.0243459	Same	79.2843	103.985
Rab29	273.251	-0.00345086	0.158788	-0.0217324	0.982661	0.991239	Same	13.197	11.9301
Nucks1	1705.87	0.188428	0.0940204	2.00412	0.0450569	0.179736	Same	77.1141	79.0709
Slc45a3	1048.08	0.558103	0.199735	2.79421	0.0052026	0.0418368	Same	40.94	54.8264
Elk4	628.385	0.180048	0.198309	0.907918	0.363922	0.619569	Same	28.5168	28.6926
Mfsd4a	371.939	0.139039	0.175318	0.793065	0.42774	0.670622	Same	17.0713	16.8852
LOC105246707	1.11968	-1.77535	1.75519	-1.01149	0.311783	NA	Same	0.082737	0.0233376
LOC108167726	14.2554	-0.0537092	0.378707	-0.141823	0.88722	0.949145	Same	0.69962	0.596516
Cdk18	216.449	-0.51516	0.249736	-2.06282	0.0391297	0.164907	Same	12.275	7.87996
Gm30153	0	NA	NA	NA	NA	NA	Same	0	0
Gm30242	0	NA	NA	NA	NA	NA	Same	0	0
Gm29695	1.99013	0.583448	1.29465	0.450661	0.652234	NA	Same	0.0754374	0.102297
Lemd1	3.72815	-2.5233	1.0852	-2.3252	0.0200613	NA	Same	0.303618	0.0514909
Mir135b	0	NA	NA	NA	NA	NA	Same	0	0
Gm29630	0.395052	0.509829	3.11223	0.163815	0.869877	NA	Same	0.0153002	0.0194477
Gm38446	0.424382	-1.41513	3.08559	-0.458628	0.646502	NA	Same	0.0340794	0.00648255
Klhdc8a	41.5044	-0.330271	0.316055	-1.04498	0.296032	0.557072	Same	2.2319	1.62777
Nuak2	84.9726	-0.147927	0.324494	-0.45587	0.648483	0.828369	Same	4.31246	3.49892
Gm30744	0.0742287	0.498515	3.11654	0.159958	0.872914	NA	Same	0	0.00702843
F730311O21Rik	9.16409	-0.585242	0.507436	-1.15333	0.248774	0.507226	Same	0.533463	0.32025
Tmcc2	244.566	-0.0401996	0.161012	-0.249668	0.802844	0.909272	Same	12.0016	10.4376
Dstyk	1581.42	0.0114091	0.0838372	0.136086	0.891753	0.951041	Same	76.0194	68.952
Rbbp5	532.668	0.0241319	0.109363	0.220659	0.825358	0.92193	Same	25.5394	23.3016
Tmem81	0	NA	NA	NA	NA	NA	Same	0	0
LOC108167727	0	NA	NA	NA	NA	NA	Same	0	0
Gm10538	0	NA	NA	NA	NA	NA	Same	0	0
Gm31101	0	NA	NA	NA	NA	NA	Same	0	0
Lrrn2	360.163	-0.368436	0.218161	-1.68882	0.0912533	0.27986	Same	19.5063	13.5226
Gm31159	5.11737	-1.09407	0.76146	-1.4368	0.150775	0.381048	Same	0.336856	0.142758
Gm38687	8.54594	0.388259	0.635153	0.611284	0.541012	0.756665	Same	0.357085	0.425107
Mdm4	1053.56	-0.112403	0.161831	-0.694568	0.487326	0.71555	Same	53.042	43.8201
Gm41953	0.312104	0.0176186	3.11654	0.00565327	0.995489	NA	Same	0.0144736	0.0147557
Pik3c2b	344.893	0.251135	0.175876	1.42791	0.153319	0.384622	Same	15.2074	16.1297
Gm28609	25.3195	0.098711	0.376368	0.262273	0.793111	0.906469	Same	1.17988	1.14503
Ppp1r15b	4633.34	0.19243	0.0926884	2.07609	0.0378854	0.16124	Same	208.908	213.889
Plekha6	3699.59	-0.0954466	0.101403	-0.941261	0.346571	0.603985	Same	184.189	154.815
Gm19461	21.316	0.833559	0.435758	1.91289	0.0557618	0.207593	Same	0.733973	1.17089
Golt1a	25.6349	0.86527	0.45328	1.90891	0.0562738	0.208424	Same	0.883477	1.41402
Kiss1	4.85209	0.372778	0.603493	0.617701	0.536773	0.754053	Same	0.206983	0.241824
Ren1	3.63769	0.620821	1.29939	0.477778	0.632808	NA	Same	0.136692	0.19273
Sox13	622.17	-0.339969	0.158458	-2.14549	0.0319138	0.145025	Same	33.5873	24.0973
Snrpe	327.723	-0.250018	0.102382	-2.44201	0.0146059	0.0852181	Same	17.2052	13.0298
Zc3h11a	4143.89	0.119832	0.048911	2.45	0.0142858	0.0838043	Same	191.816	187.432
Zbed6	1184.14	0.518933	0.242399	2.14082	0.0322885	0.146189	Same	47.0692	59.726
Atp2b4	619.184	-0.286748	0.303545	-0.944662	0.344831	0.602415	Same	32.5978	24.1774
Mir6903	0	NA	NA	NA	NA	NA	Same	0	0
Gm41954	1.4384	-1.66512	1.71746	-0.969523	0.332284	NA	Same	0.10498	0.0296314
Gm28441	0.0767955	-0.46327	3.11654	-0.148649	0.881831	NA	Same	0.00723682	0
Gm31515	0.336266	1.88942	3.08802	0.611855	0.540634	NA	Same	0	0.0277808
Optc	6.0645	-1.17843	0.633726	-1.85952	0.0629538	0.223566	Same	0.40515	0.16334
Prelp	987.526	-1.02161	0.485113	-2.10592	0.035211	0.154144	Same	63.5734	28.4573
Gm31629	0.873132	0.15465	2.06796	0.0747835	0.940387	NA	Same	0.041043	0.0428695
Fmod	232.541	-0.376197	0.318103	-1.18263	0.236957	0.494423	Same	12.7685	8.89453
LOC105246710	36.1055	0.327101	0.341801	0.956991	0.338572	0.597336	Same	1.55282	1.7781
Btg2	4550.87	0.0657253	0.0911056	0.721419	0.470651	0.703794	Same	215.2	201.885
Gm31974	6.60653	0.452029	0.467743	0.966404	0.333842	0.592953	Same	0.268983	0.327795
Gm32039	3.20242	0.669618	0.879651	0.761232	0.446519	NA	Same	0.119593	0.172634
LOC108167728	0.501018	-1.68974	2.20991	-0.76462	0.444498	NA	Same	0.0391457	0.00740785
Chil1	26.9504	0.16411	0.613091	0.267676	0.788949	0.904563	Same	1.22822	1.19697
Mybph	3.01236	0.46625	1.10383	0.422392	0.672739	NA	Same	0.121564	0.156204
Gm32221	0.304972	-1.74496	3.09454	-0.563885	0.572833	NA	Same	0.0297738	0
Myog	0.162435	0.979406	3.11654	0.314261	0.753323	NA	Same	0	0.0131675
Ppfia4	104.611	-0.507079	0.194996	-2.60046	0.0093098	0.0629661	Same	5.94345	3.76877
Gm32267	1.37759	-0.828633	1.10738	-0.748282	0.45429	NA	Same	0.084148	0.0429876
Tmem183a	1879.81	-0.128574	0.0880599	-1.46007	0.14427	0.370059	Same	94.8519	78.5387
4933406M09Rik	1.01682	0.68985	1.54504	0.446494	0.655241	NA	Same	0.0375867	0.0576852
Cyb5r1	803.106	-0.0232689	0.149301	-0.155853	0.876149	0.944578	Same	39.1135	34.9737
Adipor1	6192	-0.013567	0.100404	-0.135123	0.892514	0.951169	Same	300.481	268.958
Klhl12	871.009	-0.0470519	0.179095	-0.262721	0.792766	0.906345	Same	42.8774	37.7038
Rabif	565.046	-0.141856	0.0945013	-1.5011	0.133329	0.352882	Same	28.6422	23.4414
Gm29376	7.17191	-0.221448	0.644246	-0.343732	0.731048	0.874205	Same	0.375271	0.289887
LOC108167729	0.793903	-0.422907	1.90134	-0.222426	0.823982	NA	Same	0.0436738	0.0286761
LOC108167730	0	NA	NA	NA	NA	NA	Same	0	0
Kdm5b	3463.84	0.0976487	0.0746475	1.30813	0.190829	0.436027	Same	161.693	155.844
Syt2	1.97219	-0.649664	1.14721	-0.566299	0.571191	NA	Same	0.115448	0.0664314
Ppp1r12b	460.89	0.136318	0.148972	0.915055	0.360163	0.615513	Same	21.2432	20.8783
Gm32670	1.53635	-1.41541	1.35991	-1.04082	0.29796	NA	Same	0.108907	0.034512
Ube2t	16.184	0.420041	0.36501	1.15077	0.249828	0.508092	Same	0.673087	0.803028
Lgr6	12.511	0.234023	0.525028	0.445734	0.65579	0.832583	Same	0.553208	0.606057
Ptprv	3.81443	0.229441	0.849645	0.270043	0.787127	NA	Same	0.168192	0.18306
Ptpn7	28.2142	-0.473302	0.52327	-0.904507	0.365726	0.620989	Same	1.5689	1.02319
Arl8a	1087.89	-0.0332984	0.09785	-0.3403	0.733631	0.875296	Same	53.1088	46.6815
Gpr37l1	1.83884	2.1967	1.73181	1.26844	0.204642	NA	Same	0.0315133	0.130965
Gm41955	1.0112	-1.06713	2.42307	-0.440404	0.659644	NA	Same	0.0681588	0.0261326
Elf3	1924.55	0.232927	0.135724	1.71618	0.0861299	0.270522	Same	85.426	90.7317
Rnpep	960.526	-0.173866	0.153199	-1.1349	0.256418	0.515745	Same	49.0754	39.6458
Timm17a	724.719	-0.00366662	0.0926795	-0.0395624	0.968442	0.984432	Same	35.0403	31.625
Gm41956	6.82996	-0.521867	0.653484	-0.798592	0.424527	0.668374	Same	0.395141	0.245564
Lmod1	617.581	-0.113556	0.250785	-0.452802	0.650691	0.829898	Same	31.1021	26.2467
Ipo9	1446.04	0.205536	0.0972343	2.11382	0.0345306	0.152417	Same	64.9635	67.0267
Nav1	2387.53	-0.0858875	0.0857914	-1.00112	0.316769	0.577805	Same	118.832	100.618
Mir1231	0	NA	NA	NA	NA	NA	Same	0	0
Gm32940	27.9939	-0.207592	0.302323	-0.686656	0.4923	0.719056	Same	1.45981	1.12492
Gm4793	23.5922	-0.199662	0.269147	-0.741833	0.458189	0.694947	Same	1.21573	0.961711
Gm32835	9.43246	-0.500648	0.567515	-0.882177	0.377681	0.630908	Same	0.538926	0.343766
Phlda3	2208.47	-0.454855	0.202875	-2.24204	0.0249585	0.122946	Same	123.564	81.6928
Tnni1	21.6528	-0.187712	0.440101	-0.42652	0.669729	0.840361	Same	1.11991	0.884646
Lad1	3036.08	-0.32963	0.105824	-3.1149	0.0018401	0.0196532	Same	163.592	117.267
Tnnt2	92.5504	-0.120076	0.221372	-0.542415	0.587533	0.787687	Same	4.64629	3.85201
Pkp1	14.0177	1.04148	1.71612	0.606881	0.54393	0.758177	Same	0.435127	0.826112
Igfn1	3.68705	0.255713	0.867089	0.29491	0.768063	NA	Same	0.164399	0.175673
Tmem9	729.415	0.0413615	0.188151	0.219831	0.826002	0.922109	Same	34.6632	31.9042
Ascl5	0.0792567	0.498515	3.11654	0.159958	0.872914	NA	Same	0	0.00737787
Cacna1s	3.27723	0.520814	1.09409	0.476026	0.634056	NA	Same	0.133365	0.16769
Gm15850	0.579484	1.15677	2.18491	0.529435	0.596504	NA	Same	0.0180927	0.035871
Kif21b	368.901	0.049357	0.136983	0.360315	0.718611	0.867071	Same	17.5302	16.4239
Mroh3	0.70457	2.32095	2.08606	1.1126	0.265879	NA	Same	0.00723682	0.0584797
5730559C18Rik	472.473	-0.154391	0.178851	-0.863241	0.388005	0.638991	Same	24.0285	19.2955
Gpr25	3.0179	-0.709058	1.08888	-0.651182	0.514929	NA	Same	0.182026	0.10531
Camsap2	1893.95	0.526057	0.142826	3.68321	0.000230319	0.00391225	Same	75.0429	96.5646
9230116N13Rik	12.0986	-0.567985	0.429905	-1.32119	0.186439	0.429617	Same	0.698395	0.419045
Ddx59	149.535	0.123232	0.131719	0.935567	0.349496	0.606203	Same	6.92147	6.78088
Kif14	10.9739	0.119442	0.455671	0.262123	0.793227	0.906537	Same	0.503566	0.486946
Gm29485	0	NA	NA	NA	NA	NA	Same	0	0
Zfp281	435.158	0.0282621	0.153507	0.184109	0.853928	0.93364	Same	20.8613	19.0472
Gm34056	0.0792567	0.498515	3.11654	0.159958	0.872914	NA	Same	0	0.00737787
Gm41958	8.44314	0.380331	0.620128	0.613311	0.539671	0.755785	Same	0.358164	0.419186
Gm19705	38.8975	-0.516594	0.239393	-2.15793	0.0309331	0.142199	Same	2.21766	1.38762
Platr22	10.0044	-1.0129	0.519249	-1.9507	0.0510927	0.195536	Same	0.645207	0.295866
Nr5a2	66.2127	-0.26519	0.270867	-0.97904	0.32756	0.587177	Same	3.52834	2.62859
Gm34244	0.162435	0.979406	3.11654	0.314261	0.753323	NA	Same	0	0.0131675
Gm34306	0	NA	NA	NA	NA	NA	Same	0	0
Gm4258	0.410822	-0.480069	2.76204	-0.173809	0.862015	NA	Same	0.0242765	0.0129651
Mir181a-1	0	NA	NA	NA	NA	NA	Same	0	0
Mir181b-1	0	NA	NA	NA	NA	NA	Same	0	0
Gm34353	0	NA	NA	NA	NA	NA	Same	0	0
Ptprc	118.529	-0.0356479	0.366047	-0.0973861	0.92242	0.965425	Same	5.77173	5.00986
Atp6v1g3	0	NA	NA	NA	NA	NA	Same	0	0
Gm28500	0	NA	NA	NA	NA	NA	Same	0	0
Nek7	1490.81	-0.0724149	0.113255	-0.639395	0.522566	0.742811	Same	73.8005	63.3808
Gm5833	0	NA	NA	NA	NA	NA	Same	0	0
Lhx9	1.28448	-2.64028	1.87784	-1.40602	0.159718	NA	Same	0.109934	0.0148157
2310009B15Rik	53.2493	0.079542	0.196485	0.404824	0.685607	0.849482	Same	2.50421	2.38902
1700019P21Rik	0	NA	NA	NA	NA	NA	Same	0	0
Dennd1b	938.156	0.340327	0.179304	1.89804	0.0576902	0.211536	Same	39.9843	45.4991
4930596I21Rik	0.386468	-2.08451	2.74845	-0.758429	0.448194	NA	Same	0.038	0
Gm41960	0.704588	-1.49576	1.83402	-0.815566	0.414748	NA	Same	0.0485746	0.0171636
Crb1	1.57597	0.458172	1.36004	0.336881	0.736206	NA	Same	0.0626817	0.0810624
4933436E23Rik	0	NA	NA	NA	NA	NA	Same	0	0
Gm34816	0	NA	NA	NA	NA	NA	Same	0	0
Zbtb41	330.234	0.373187	0.168151	2.21935	0.0264629	0.127682	Same	13.8918	16.1137
Gm41962	0.336266	1.88942	3.08802	0.611855	0.540634	NA	Same	0	0.0277808
Aspm	23.2768	0.435037	0.31491	1.38146	0.167136	0.404378	Same	0.949542	1.14537
F13b	15.1037	3.74232	2.08423	1.79554	0.0725678	0.243342	Same	0.100232	1.17431
Cfhr1	0.151381	-0.944164	3.11654	-0.302953	0.761926	NA	Same	0.0153002	0
Cfhr3	0	NA	NA	NA	NA	NA	Same	0	0
Gm4788	0	NA	NA	NA	NA	NA	Same	0	0
Gm41963	0	NA	NA	NA	NA	NA	Same	0	0
Cfhr2	0.158513	0.979406	3.11654	0.314261	0.753323	NA	Same	0	0.0147557
Cfh	47.8786	-0.31308	0.355433	-0.880842	0.378403	0.631686	Same	2.54752	1.84277
Kcnt2	0.313816	0.0176186	3.11654	0.00565327	0.995489	NA	Same	0.0153002	0.0131675
4930590L20Rik	0.576484	-1.21023	2.55869	-0.472986	0.636223	NA	Same	0.0405364	0.0131675
Gm35244	0	NA	NA	NA	NA	NA	Same	0	0
Gm35303	1.79854	-4.29307	1.20572	-3.56058	0.000370038	NA	Same	0.173734	0
Cdc73	2418.66	0.0548131	0.171369	0.319854	0.749079	0.883665	Same	114.598	105.802
B3galt2	1.51922	-0.120669	1.22141	-0.0987947	0.921301	NA	Same	0.0776666	0.0632543
Gm38658	0.0826007	-0.46327	3.11654	-0.148649	0.881831	NA	Same	0.00781286	0
LOC108167731	2.84816	1.39029	1.04601	1.32914	0.183803	NA	Same	0.0757187	0.175675
Glrx2	429.473	2.83924813050004e-05	0.138941	0.000204349	0.999837	0.999952	Same	20.7288	18.6932
Trove2	486.455	0.234777	0.122471	1.917	0.0552381	0.206496	Same	21.6194	22.7868
Uchl5	235.682	0.0934129	0.117003	0.79838	0.42465	0.66842	Same	11.0328	10.5139
Gm41964	0.0812174	0.498515	3.11654	0.159958	0.872914	NA	Same	0	0.00658375
Rgs2	161.833	0.564251	0.205235	2.74929	0.00597237	0.0464245	Same	6.3114	8.36121
Gm35356	0	NA	NA	NA	NA	NA	Same	0	0
Rgs13	0.336266	1.88942	3.08802	0.611855	0.540634	NA	Same	0	0.0277808
Gm35415	0	NA	NA	NA	NA	NA	Same	0	0
Rgs1	62.522	0.0571351	0.50127	0.113981	0.909253	0.959331	Same	2.94366	2.70029
Rgs21	0	NA	NA	NA	NA	NA	Same	0	0
Rgs18	8.66674	-1.04873	0.610163	-1.71877	0.0856562	0.269722	Same	0.566761	0.244401
Gm41965	0	NA	NA	NA	NA	NA	Same	0	0
Gm29514	0	NA	NA	NA	NA	NA	Same	0	0
Brinp3	0.165201	-0.944164	3.11654	-0.302953	0.761926	NA	Same	0.0156257	0
Gm41966	0	NA	NA	NA	NA	NA	Same	0	0
Gm29398	0	NA	NA	NA	NA	NA	Same	0	0
Pla2g4a	213.957	-0.542952	0.220191	-2.46582	0.0136699	0.0817254	Same	12.2671	7.57883
Ptgs2os	0.392834	-0.434016	3.11406	-0.139373	0.889155	NA	Same	0.0217105	0.0129651
Ptgs2os2	0.15668	-0.944164	3.11654	-0.302953	0.761926	NA	Same	0.0149768	0
Gm15453	9.18201	1.11499	0.588396	1.89496	0.0580978	0.212238	Same	0.27765	0.546036
Pdc	0.927912	-1.34533	2.41784	-0.556421	0.577923	NA	Same	0.0639168	0.0222236
2310030A07Rik	0	NA	NA	NA	NA	NA	Same	0	0
BC003331	910.14	0.164397	0.0884547	1.85855	0.0630914	0.223814	Same	41.4857	41.7238
Tpr	4170.85	-0.0747056	0.0656682	-1.13762	0.255278	0.514721	Same	206.553	176.249
Gm41967	0	NA	NA	NA	NA	NA	Same	0	0
Gm36297	0.190632	-0.944164	3.11654	-0.302953	0.761926	NA	Same	0.0180927	0
Gm36139	2.06948	3.4268	1.61664	2.11971	0.0340306	NA	Same	0.0170397	0.156606
Gm36077	0.0812237	0.498515	3.11654	0.159958	0.872914	NA	Same	0	0.00648255
C730036E19Rik	0.828385	-2.54253	2.03509	-1.24934	0.21154	NA	Same	0.0718606	0.00658375
3110040M04Rik	0	NA	NA	NA	NA	NA	Same	0	0
LOC108167732	13.6252	-1.12378	0.431127	-2.60661	0.00914422	0.062186	Same	0.903157	0.362157
LOC108167733	13.2692	0.329845	0.453333	0.727601	0.466858	0.701258	Same	0.564373	0.637535
Ivns1abp	1438.23	0.388763	0.107142	3.62847	0.000285109	0.00464434	Same	60.1851	70.5565
Swt1	987.135	-0.146926	0.083792	-1.75346	0.0795234	0.257683	Same	50.0951	40.7839
Trmt1l	571.303	0.0615575	0.08383	0.734314	0.462758	0.697901	Same	27.0396	25.3809
Mir7682	0.554238	-0.357355	1.77094	-0.201788	0.840082	NA	Same	0.0299366	0.02102
Rnf2	1400.68	0.26877	0.119382	2.25135	0.0243637	0.120879	Same	61.3636	66.1011
Gm36527	11.9009	-0.651753	0.614175	-1.06119	0.288606	0.549878	Same	0.696947	0.406886
Fam129a	1316.09	0.326165	0.180974	1.80227	0.0715026	0.241153	Same	56.2243	62.9375
Gm41969	0.872119	-0.170486	1.80996	-0.0941931	0.924956	NA	Same	0.0442475	0.036054
LOC102640772	21.2697	0.132919	0.383785	0.346338	0.729089	0.873175	Same	0.976627	0.956768
Edem3	1775.59	0.375155	0.15292	2.45328	0.014156	0.0834219	Same	74.7336	86.6399
Gm25279	5.76813	-0.334834	0.605839	-0.552678	0.580484	0.782908	Same	0.308225	0.223787
1700025G04Rik	5647.73	-0.131309	0.129633	-1.01293	0.311093	0.572572	Same	284.737	232.645
Gm36920	12.1046	0.391259	0.604002	0.647777	0.517129	0.73839	Same	0.503783	0.597777
Gm41970	0.538091	-1.86671	2.57564	-0.724757	0.468601	NA	Same	0.0439241	0.00702843
Tsen15	134.455	-0.238066	0.146096	-1.62952	0.103203	0.30183	Same	7.03351	5.36674
Colgalt2	16.8361	0.146805	0.570425	0.257361	0.7969	0.907143	Same	0.77299	0.782074
Rgl1	2223.82	-0.0436289	0.167572	-0.260359	0.794587	0.906916	Same	109.106	94.0538
LOC108167734	0.696754	-0.332601	2.15706	-0.154192	0.877459	NA	Same	0.0367601	0.0288126
Apobec4	0	NA	NA	NA	NA	NA	Same	0	0
Arpc5	2685.92	0.0664944	0.0748482	0.88839	0.374331	0.628267	Same	126.658	119.293
Ncf2	178.67	-0.551114	0.228704	-2.40973	0.0159645	0.0906002	Same	10.2099	6.31569
Smg7	2015.94	0.0698821	0.105238	0.664037	0.506666	0.73051	Same	95.1919	89.9392
Gm29954	10.7184	1.11288	0.66685	1.66887	0.0951438	0.286678	Same	0.321955	0.630053
Nmnat2	161.365	-0.669909	0.334078	-2.00525	0.0449364	0.179423	Same	9.49988	5.4932
Lamc2	1741.53	-0.307979	0.177234	-1.7377	0.0822637	0.263137	Same	92.7217	67.1554
Lamc1	14690.2	0.10873	0.11384	0.955108	0.339523	0.59769	Same	682.172	662.141
LOC108167838	0.78455	1.85202	2.03666	0.909341	0.36317	NA	Same	0.0153002	0.0560969
E330020D12Rik	464.795	-0.0498587	0.85987	-0.057984	0.953761	0.977868	Same	22.8411	18.9639
Shcbp1l	4.56484	-0.462941	1.29695	-0.356945	0.721133	0.868654	Same	0.253021	0.160827
Dhx9	2213.63	-0.00335168	0.117239	-0.0285885	0.977193	0.988522	Same	107.261	95.7869
Npl	355.174	0.392658	0.635771	0.617609	0.536833	0.754077	Same	14.8751	16.8899
LOC108167735	0.861256	0.784182	2.08477	0.376147	0.706807	NA	Same	0.0294505	0.049083
Rgs8	3.33003	0.0106769	0.998961	0.010688	0.991472	NA	Same	0.158354	0.136915
C230024C17Rik	1.40529	3.37512	1.39394	2.42128	0.0154658	NA	Same	0.00904634	0.117877
Rgs16	492.986	0.0728209	0.186357	0.390761	0.695974	0.854589	Same	23.203	21.9718
Rnasel	329.843	-0.322024	0.120607	-2.67004	0.00758429	0.0548263	Same	17.6969	12.6835
Rgsl1	5.08129	-0.265892	0.690634	-0.384996	0.70024	0.857049	Same	0.264814	0.205583
Gm41974	1.81226	1.74921	1.21484	1.43986	0.149906	NA	Same	0.0403155	0.118565
Teddm2	2.89685	0.615517	0.734663	0.837821	0.402131	NA	Same	0.109892	0.151685
Teddm1b	0.190632	-0.944164	3.11654	-0.302953	0.761926	NA	Same	0.0180927	0
Teddm1a	0.230387	-1.3958	3.11406	-0.448225	0.653991	NA	Same	0.0217105	0
Gm38440	4.76666	-0.743142	0.675916	-1.09946	0.271568	0.531368	Same	0.291067	0.152993
Mir8114	0	NA	NA	NA	NA	NA	Same	0	0
Glul	7867.44	-0.11588	0.118032	-0.981766	0.326215	0.586166	Same	395.039	326.575
Gm30327	53.3554	-0.393845	0.330317	-1.19233	0.233134	0.490144	Same	2.93533	2.03753
LOC108167736	50.4913	-0.629629	0.249046	-2.52816	0.0114661	0.0730279	Same	2.9718	1.74342
LOC108167737	1.07653	0.722538	1.59724	0.452367	0.651005	NA	Same	0.0382452	0.0604429
Gm30388	0	NA	NA	NA	NA	NA	Same	0	0
Zfp648	0	NA	NA	NA	NA	NA	Same	0	0
4930452N14Rik	0	NA	NA	NA	NA	NA	Same	0	0
4930532M18Rik	0	NA	NA	NA	NA	NA	Same	0	0
Gm30465	0	NA	NA	NA	NA	NA	Same	0	0
Cacna1e	10.6195	-0.0651	0.510763	-0.127456	0.898579	0.95332	Same	0.525916	0.44918
Gm30521	0	NA	NA	NA	NA	NA	Same	0	0
Gm41976	0	NA	NA	NA	NA	NA	Same	0	0
Gm30602	0	NA	NA	NA	NA	NA	Same	0	0
Gm41977	0.302762	-1.73571	3.09512	-0.560789	0.574941	NA	Same	0.0306004	0
Gm41980	1.04512	-0.267151	1.74574	-0.15303	0.878374	NA	Same	0.0560198	0.0429294
Gm41979	0.643688	0.0261349	2.55436	0.0102315	0.991837	NA	Same	0.0300993	0.0259302
Gm9530	18.3207	0.0560511	0.426566	0.131401	0.895458	0.952409	Same	0.869972	0.792064
Ier5	1237.66	0.1709	0.0909734	1.87857	0.0603032	0.217599	Same	56.282	57.2209
Gm41981	0.0756906	-0.46327	3.11654	-0.148649	0.881831	NA	Same	0.0076501	0
Gm30922	0.505743	-2.45931	3.0592	-0.803906	0.421451	NA	Same	0.049836	0
Mr1	88.2888	-0.383449	0.251767	-1.52303	0.12775	0.344094	Same	4.82448	3.32506
Stx6	1398.07	0.458839	0.0916492	5.00647	5.54370677160827e-07	2.98684526404057e-05	Same	56.9377	70.4383
LOC108167738	2.6977	-0.607188	1.15388	-0.526216	0.598738	NA	Same	0.159375	0.0942965
BC034090	627.002	0.345832	0.112195	3.08242	0.00205328	0.021192	Same	26.7134	30.537
Gm31102	2.44504	1.40662	0.881056	1.59652	0.110373	NA	Same	0.0644519	0.153909
Xpr1	1118.97	0.185534	0.122034	1.52034	0.128425	0.345209	Same	50.6572	51.5577
Gm31713	0.313829	0.0176186	3.11654	0.00565327	0.995489	NA	Same	0.0153002	0.0129651
Gm31772	0	NA	NA	NA	NA	NA	Same	0	0
Gm5532	99.3609	0.288931	0.278733	1.03659	0.299929	0.561342	Same	4.29751	4.68709
Acbd6	851.22	-0.086782	0.13012	-0.66694	0.504811	0.728748	Same	42.3383	35.9841
Lhx4	1.93973	-0.958031	1.14743	-0.834939	0.403752	NA	Same	0.125784	0.060732
Qsox1	5843.31	-0.272438	0.136031	-2.00276	0.0452034	0.180155	Same	308.567	228.804
Cep350	3917.48	0.13147	0.132204	0.994444	0.320007	0.580754	Same	180.593	176.382
Tor1aip1	2512.28	0.0255812	0.100023	0.255752	0.798143	0.907808	Same	120.187	109.379
Tor1aip2	12002.3	0.105128	0.119139	0.882394	0.377564	0.630896	Same	558.385	537.424
Fam163a	31.1043	0.105339	0.285425	0.369059	0.712084	0.863121	Same	1.44534	1.38709
Gm30472	0.389672	-1.25482	3.09512	-0.405419	0.68517	NA	Same	0.0306004	0.00740785
Nphs2	0.610731	1.39343	2.52841	0.551109	0.581559	NA	Same	0.0153002	0.0412812
Axdnd1	6.61411	0.791509	0.636768	1.24301	0.213864	0.467035	Same	0.236776	0.366334
Soat1	2249.66	0.352662	0.15688	2.24797	0.024578	0.121627	Same	95.3939	108.265
Gm39682	0.153591	-0.944164	3.11654	-0.302953	0.761926	NA	Same	0.0144736	0
Abl2	1115.46	0.0928935	0.193397	0.480325	0.630997	0.817752	Same	52.1731	49.6454
Tor3a	1201.66	-0.381157	0.191345	-1.99199	0.0463724	0.183499	Same	65.742	45.6648
Fam20b	1797.39	0.0377279	0.0699484	0.539367	0.589634	0.789195	Same	85.6684	79.1107
Gm39683	0	NA	NA	NA	NA	NA	Same	0	0
Ralgps2	908.187	0.0348965	0.136364	0.255906	0.798023	0.907747	Same	43.2291	39.6282
Angptl1	3.04088	0.602084	0.758803	0.793466	0.427506	NA	Same	0.115325	0.157349
4930439D14Rik	2.31307	-1.86727	0.904317	-2.06484	0.0389383	NA	Same	0.174808	0.0426377
Gm39685	0.734343	-1.66135	2.96883	-0.559596	0.575755	NA	Same	0.054278	0.0129651
Gm30568	0.394818	-0.441923	2.7893	-0.158435	0.874114	NA	Same	0.0226269	0.0129651
Tex35	12.205	-0.325037	0.57779	-0.562552	0.57374	0.778151	Same	0.650945	0.483195
Gm30694	0.728996	3.00965	2.89756	1.03869	0.29895	NA	Same	0	0.0600478
Rasal2	298.179	0.208024	0.147496	1.41037	0.158431	0.392249	Same	13.3662	13.8792
2810025M15Rik	94.2813	-0.0888658	0.219687	-0.404511	0.685837	0.849516	Same	4.70485	3.95211
BC026585	54.0989	0.668162	0.269336	2.48078	0.0131096	0.0794898	Same	2.01673	2.86202
Gm15486	0.68096	2.90244	1.97425	1.47015	0.141521	NA	Same	0	0.0590013
Sec16b	45.1405	0.0616151	0.951875	0.0647302	0.948389	0.975773	Same	2.12963	1.92078
Gm30903	3.27174	-2.82679	1.31865	-2.1437	0.0320571	NA	Same	0.276166	0.0368893
Gm39686	0	NA	NA	NA	NA	NA	Same	0	0
Brinp2	12.9853	0.608209	0.52257	1.16388	0.244472	0.502708	Same	0.499985	0.665259
Astn1	92.1979	0.451084	0.275363	1.63814	0.101392	0.29836	Same	3.75356	4.52578
Mir488	0	NA	NA	NA	NA	NA	Same	0	0
Gm39687	0	NA	NA	NA	NA	NA	Same	0	0
4930562F17Rik	9.05702	0.555476	0.620827	0.894735	0.370929	0.625445	Same	0.353374	0.449724
[truncated: 33,978 more rows]
