# Supplementary material for: In vitro fertilization induces reproductive changes in male mouse offspring and has multigenerational effects
Source: JCI Insight. 2025 Mar 4;10(8):e188931. doi: 10.1172/jci.insight.188931 (PMC12016927; doi:10.1172/jci.insight.188931)
Supplement: Supplemental table 9 [file jciinsight-10-188931-s197.xlsx]

## Sheet: DEGs_IVF_vs_Natural_F2_Placenta
Supplemental Table 9: Differentially expressed genes (DEGs) using DeSeq2 for F2 from IVF and Natural E18.5 female placentas.
	baseMean	log2FoldChange	lfcSE	stat	pvalue	padj	DEG	Natural	IVF
Xkr4	34.6986	0.703072	0.399219	1.76112	0.0782182	0.274117	Same	1.27724	1.98716
Gm39585	0	NA	NA	NA	NA	NA	Same	0	0
Gm38717	0.569694	-0.560335	2.71616	-0.206296	0.836559	NA	Same	0.0370401	0.0238892
Rp1	0.188636	0.981985	3.22593	0.304404	0.76082	NA	Same	0	0.0159262
Sox17	360.79	0.0235088	0.191595	0.122701	0.902344	0.959153	Same	18.1144	17.4209
LOC108167609	0.21114	0.981985	3.22593	0.304404	0.76082	NA	Same	0	0.0161067
Gm39586	0.40574	1.89887	3.19781	0.593803	0.552644	NA	Same	0	0.0318604
LOC108167610	0.419331	-0.505477	3.22008	-0.156977	0.875263	NA	Same	0.0264982	0.0163585
Gm29874	0.681835	-0.968891	2.21257	-0.437902	0.661457	NA	Same	0.0489753	0.0234186
Mrpl15	478.177	0.131726	0.10154	1.29729	0.194532	0.457071	Same	22.8508	23.7026
Lypla1	588.36	0.291978	0.196787	1.48373	0.137882	0.380157	Same	26.2715	30.3856
Gm39587	1.98463	-3.07629	1.51693	-2.02797	0.0425633	NA	Same	0.2151	0.0234667
Tcea1	491.783	0.104105	0.105354	0.988149	0.32308	0.599619	Same	23.8012	24.2164
Rgs20	2.77186	-1.44274	1.18041	-1.22223	0.221619	NA	Same	0.22536	0.0796888
Gm16041	0	NA	NA	NA	NA	NA	Same	0	0
Atp6v1h	804.607	0.0948061	0.0774184	1.22459	0.220728	0.489084	Same	38.972	39.4852
Oprk1	0.19155	-1.41262	3.2241	-0.438144	0.661282	NA	Same	0.0251033	0
Npbwr1	2.22394	-0.253298	1.63585	-0.154842	0.876946	NA	Same	0.127077	0.102884
LOC108167788	12.1337	0.688519	0.461355	1.49238	0.135599	0.376239	Same	0.447675	0.682074
4732440D04Rik	39.5405	-0.234613	0.346861	-0.676389	0.498794	0.744304	Same	2.1991	1.78032
Rb1cc1	1825.1	0.205985	0.115173	1.78849	0.0736975	0.264094	Same	84.5712	92.3049
Fam150a	0	NA	NA	NA	NA	NA	Same	0	0
LOC108167611	0.382891	-0.451067	2.98427	-0.151148	0.879859	NA	Same	0.0251033	0.0159743
St18	0.781117	-2.05101	2.92597	-0.700968	0.483323	NA	Same	0.071616	0.0159262
Pcmtd1	486.342	-0.0178957	0.171784	-0.104176	0.91703	0.96616	Same	24.8128	23.1905
Gm26901	2.12904	-2.73334	1.48733	-1.83775	0.066099	NA	Same	0.219945	0.0310039
Gm39589	0	NA	NA	NA	NA	NA	Same	0	0
Sntg1	0.988875	-1.22529	2.03681	-0.601571	0.54746	NA	Same	0.0768701	0.0319486
Gm30719	0	NA	NA	NA	NA	NA	Same	0	0
Rrs1	519.41	-0.0910899	0.109054	-0.835272	0.403565	0.668706	Same	27.2851	24.2185
Adhfe1	33.8348	0.505123	0.338455	1.49244	0.135584	0.376239	Same	1.36191	1.82156
2610203C22Rik	5.63777	0.16172	0.783913	0.206299	0.836558	NA	Same	0.265021	0.277323
3110035E14Rik	1.95969	-0.566656	1.05684	-0.536181	0.591833	NA	Same	0.123837	0.0790275
Mybl1	28.8248	-0.24672	0.433646	-0.568942	0.569395	0.789506	Same	1.61976	1.28423
Vcpip1	1324.21	0.0933492	0.152533	0.611994	0.540542	0.771626	Same	64.5924	65.028
1700034P13Rik	5.02228	1.44178	0.845506	1.70523	0.088152	NA	Same	0.127774	0.324388
Gm39590	1.19592	1.76038	1.87697	0.937884	0.348304	NA	Same	0.0244876	0.078748
Sgk3	1457.71	0.681078	0.170173	4.00226	6.27405699155552e-05	0.00220893	Up	54.0299	82.2414
Mcmdc2	3.49087	0.397633	0.910999	0.43648	0.662488	NA	Same	0.146395	0.1828
Snhg6	107.966	0.148517	0.239327	0.620563	0.534887	0.768219	Same	5.09788	5.41308
Snord87	0.893302	-0.298229	1.87757	-0.158838	0.873797	NA	Same	0.0503702	0.0397962
Tcf24	189.792	0.53039	0.175968	3.01413	0.00257713	0.0312281	Same	7.59272	10.3527
Ppp1r42	1.17815	1.01233	1.62682	0.622274	0.533761	NA	Same	0.0358089	0.0703925
Cops5	1113.23	-0.00739027	0.0731203	-0.10107	0.919495	0.967756	Same	56.3622	53.2025
Cspp1	453.39	0.013824	0.159207	0.0868303	0.930806	0.973043	Same	22.8018	21.8645
Arfgef1	3152.13	0.0433069	0.127812	0.338834	0.734735	0.880399	Same	156.866	152.674
Cpa6	3.17324	-0.944878	1.1405	-0.82848	0.407399	NA	Same	0.22782	0.111709
Prex2	249.307	0.0411429	0.208335	0.197484	0.843449	0.932891	Same	12.347	12.0225
A830018L16Rik	0	NA	NA	NA	NA	NA	Same	0	0
Gm30898	0	NA	NA	NA	NA	NA	Same	0	0
Gm30974	0	NA	NA	NA	NA	NA	Same	0	0
Gm39591	0	NA	NA	NA	NA	NA	Same	0	0
Mir6341	0	NA	NA	NA	NA	NA	Same	0	0
Gm17644	0	NA	NA	NA	NA	NA	Same	0	0
Sulf1	57.0546	-0.907842	0.355255	-2.55547	0.0106046	0.0804558	Same	3.99368	2.01739
Slco5a1	456.612	-0.616152	0.550766	-1.11872	0.263261	0.537394	Same	29.2262	17.9982
Gm39592	0	NA	NA	NA	NA	NA	Same	0	0
Prdm14	5.05021	0.0647588	0.778907	0.0831406	0.93374	NA	Same	0.250298	0.244802
Ncoa2	2955.99	0.389978	0.11928	3.26942	0.00107767	0.0168201	Same	126.285	156.481
Gm39595	0.198473	0.981985	3.22593	0.304404	0.76082	NA	Same	0	0.0154555
Tram1	2320.25	0.295828	0.0900881	3.28376	0.00102432	0.016372	Same	103.183	119.927
Lactb2	276.124	0.353876	0.144322	2.45199	0.0142068	0.0968244	Same	11.9608	14.4908
Xkr9	7.54227	0.317069	0.765712	0.414084	0.678813	NA	Same	0.331312	0.393807
Gm5523	3.58184	0.41836	0.881178	0.474774	0.634948	NA	Same	0.153575	0.189462
Gm31195	0	NA	NA	NA	NA	NA	Same	0	0
Gm39596	0.0971574	0.501094	3.22593	0.155333	0.876559	NA	Same	0	0.00775097
Eya1	18.9277	0.182425	0.451138	0.404366	0.685944	0.854633	Same	0.888841	0.944206
Msc	9.40696	-0.664105	0.616806	-1.07668	0.281622	NA	Same	0.610645	0.362952
LOC105243866	1.19896	1.73139	1.80856	0.957331	0.3384	NA	Same	0.0264982	0.0792181
Trpa1	0.388361	1.84427	3.20091	0.576172	0.564499	NA	Same	0	0.0315244
Kcnb2	1.74432	-0.266997	1.25712	-0.212388	0.831804	NA	Same	0.0993489	0.0788322
Terf1	231.603	-0.0582713	0.183791	-0.317052	0.751204	0.888283	Same	12.0054	10.9064
Sbspon	8.20552	-0.138969	0.8651	-0.160639	0.872378	NA	Same	0.445875	0.371474
Gm31523	0	NA	NA	NA	NA	NA	Same	0	0
Gm7634	14.91	-0.238747	0.455275	-0.524402	0.599999	0.808054	Same	0.82341	0.66283
4930444P10Rik	3.89119	0.620461	1.01753	0.609774	0.542012	NA	Same	0.147091	0.219815
Rpl7	7428.35	-0.23313	0.0800688	-2.91162	0.00359556	0.0392069	Same	411.51	332.223
Rdh10	1463.49	0.27876	0.141873	1.96486	0.0494308	0.208417	Same	65.5533	75.7085
Stau2	314.34	0.00770149	0.158634	0.0485489	0.961279	0.986854	Same	15.8404	15.1126
LOC102634042	0.761967	0.977562	2.57089	0.380243	0.703765	NA	Same	0.0238737	0.0473543
Ube2w	329.692	0.0436417	0.172952	0.252333	0.800783	0.913882	Same	16.395	16.0072
LOC108167614	4.32471	-0.166796	0.937797	-0.177859	0.858834	NA	Same	0.233108	0.197447
Tceb1	351.924	-0.260768	0.149525	-1.74397	0.0811645	0.279994	Same	19.735	15.6322
D030040B21Rik	0.406379	-0.505477	3.22008	-0.156977	0.875263	NA	Same	0.0264982	0.0154555
Tmem70	334.132	-0.109888	0.159212	-0.690197	0.49007	0.737708	Same	17.68	15.5473
Ly96	31.7433	-0.67499	0.335248	-2.0134	0.0440721	0.193603	Same	2.08044	1.22383
Jph1	8.02253	0.265771	0.600228	0.442783	0.657922	NA	Same	0.365436	0.414392
LOC108167615	0	NA	NA	NA	NA	NA	Same	0	0
Gm31982	0	NA	NA	NA	NA	NA	Same	0	0
Gm28783	0	NA	NA	NA	NA	NA	Same	0	0
Gdap1	1.1711	3.43601	1.92168	1.78802	0.0737722	NA	Same	0	0.0957576
Gm28784	0	NA	NA	NA	NA	NA	Same	0	0
Gm39597	0	NA	NA	NA	NA	NA	Same	0	0
Pi15	5.24703	1.54842	1.19662	1.294	0.195666	NA	Same	0.123054	0.337566
Gm28154	0	NA	NA	NA	NA	NA	Same	0	0
Gm16070	0.211425	0.981985	3.22593	0.304404	0.76082	NA	Same	0	0.0163585
Crispld1	2.06904	0.471551	1.41489	0.333277	0.738925	NA	Same	0.0854023	0.111032
Gm28153	0.194046	0.981985	3.22593	0.304404	0.76082	NA	Same	0	0.0160224
Crisp4	0	NA	NA	NA	NA	NA	Same	0	0
Defb44-ps	0	NA	NA	NA	NA	NA	Same	0	0
Defb18	0	NA	NA	NA	NA	NA	Same	0	0
Defb41	0.396946	1.87166	3.19934	0.585014	0.558538	NA	Same	0	0.030911
Gm15825	0	NA	NA	NA	NA	NA	Same	0	0
Tfap2d	0	NA	NA	NA	NA	NA	Same	0	0
Tfap2b	0	NA	NA	NA	NA	NA	Same	0	0
Gm32651	0	NA	NA	NA	NA	NA	Same	0	0
Pkhd1	5.32944	-0.236278	0.994699	-0.237537	0.81224	NA	Same	0.301566	0.238465
4930486I03Rik	0	NA	NA	NA	NA	NA	Same	0	0
Linc-md1	0	NA	NA	NA	NA	NA	Same	0	0
Mir206	0	NA	NA	NA	NA	NA	Same	0	0
Mir133b	0	NA	NA	NA	NA	NA	Same	0	0
Il17a	0	NA	NA	NA	NA	NA	Same	0	0
Il17f	0	NA	NA	NA	NA	NA	Same	0	0
Mcm3	171.927	-0.696442	0.136524	-5.10124	3.37438752372315e-07	4.05989302066848e-05	Down	11.2918	6.58908
6720483E21Rik	0.990947	0.610231	2.18113	0.279777	0.779648	NA	Same	0.0384351	0.0562465
Paqr8	313.714	-0.136623	0.218758	-0.624539	0.532274	0.766483	Same	16.8781	14.3685
Efhc1	118.547	0.322108	0.2222	1.44963	0.147161	0.393322	Same	5.18228	6.16117
Tram2	730.658	0.211744	0.15254	1.38812	0.165101	0.419688	Same	33.747	36.8644
Tmem14a	14.0735	-0.0838728	0.470094	-0.178417	0.858395	0.94037	Same	0.733945	0.662562
Gm32947	0.422281	1.94946	3.19505	0.610152	0.541761	NA	Same	0	0.0322134
Gm28836	0.59977	2.46564	3.12293	0.789529	0.429803	NA	Same	0	0.0471106
Gsta3	26.8778	1.23611	0.522146	2.36736	0.0179157	0.111101	Same	0.748388	1.70228
Gm4956	2.67406	-2.02354	1.52693	-1.32524	0.185093	NA	Same	0.243031	0.0563517
Khdc1a	42.7249	0.387183	0.30308	1.2775	0.201427	0.465137	Same	1.81283	2.26437
Khdc1c	28.2484	-0.252319	0.472037	-0.534532	0.592974	0.803967	Same	1.57298	1.23519
Gm33147	1.01238	1.45176	1.62864	0.891392	0.372719	NA	Same	0.0258007	0.0637606
Khdc1b	27.1728	0.501862	0.373075	1.3452	0.17856	0.436542	Same	1.0904	1.47227
Kcnq5	34.6872	-0.334564	0.47909	-0.698332	0.48497	0.734424	Same	2.01682	1.51431
Rims1	0.21114	0.981985	3.22593	0.304404	0.76082	NA	Same	0	0.0161067
Gm7759	0	NA	NA	NA	NA	NA	Same	0	0
4933415F23Rik	0	NA	NA	NA	NA	NA	Same	0	0
Gm30442	0	NA	NA	NA	NA	NA	Same	0	0
Gm29506	0	NA	NA	NA	NA	NA	Same	0	0
Mir30a	0	NA	NA	NA	NA	NA	Same	0	0
Mir30c-2	0.28884	-0.943615	3.20036	-0.294847	0.768111	NA	Same	0.0244876	0.00796308
Ogfrl1	191.192	-0.135105	0.134033	-1.008	0.313456	0.590217	Same	10.1845	8.7797
Gm19673	0.197494	-1.44027	3.22226	-0.446975	0.654893	NA	Same	0.023872	0
Gm28822	0	NA	NA	NA	NA	NA	Same	0	0
B3gat2	10.8832	-0.0567663	0.582553	-0.097444	0.922374	0.968863	Same	0.567982	0.515753
Smap1	1048.08	0.0561093	0.0874337	0.641735	0.521045	0.759112	Same	51.6995	50.8422
Gm26524	0.197494	-1.44027	3.22226	-0.446975	0.654893	NA	Same	0.023872	0
Sdhaf4	66.9365	0.173303	0.222898	0.777497	0.436866	0.696215	Same	3.12779	3.34283
Fam135a	541.534	0.00361685	0.216199	0.0167292	0.986653	0.995821	Same	27.5021	25.9867
Col9a1	0.188636	0.981985	3.22593	0.304404	0.76082	NA	Same	0	0.0159262
Col19a1	2.80122	-0.118747	1.3698	-0.0866894	0.930918	NA	Same	0.145695	0.128643
Lmbrd1	1035.34	-0.0997605	0.0958737	-1.04054	0.298088	0.574955	Same	54.5395	48.1642
Gm29414	0	NA	NA	NA	NA	NA	Same	0	0
Adgrb3	0.388855	-0.445667	3.22439	-0.138218	0.890069	NA	Same	0.0238737	0.0154555
Gm20172	0	NA	NA	NA	NA	NA	Same	0	0
LOC108167844	0	NA	NA	NA	NA	NA	Same	0	0
Gm39614	0	NA	NA	NA	NA	NA	Same	0	0
Gm31076	0	NA	NA	NA	NA	NA	Same	0	0
Gm31136	0	NA	NA	NA	NA	NA	Same	0	0
4931408C20Rik	3.97709	1.43836	0.948325	1.51674	0.129333	NA	Same	0.0967193	0.253166
Gm5524	0	NA	NA	NA	NA	NA	Same	0	0
Gm7846	5.68095	-0.459647	0.669193	-0.686867	0.492166	NA	Same	0.341237	0.237496
Gm597	0	NA	NA	NA	NA	NA	Same	0	0
LOC108167331	0	NA	NA	NA	NA	NA	Same	0	0
Mir6342	0	NA	NA	NA	NA	NA	Same	0	0
Gm31465	0.0987469	-0.701138	3.22593	-0.217345	0.82794	NA	Same	0.011936	0
Gm31525	0	NA	NA	NA	NA	NA	Same	0	0
Gm39615	0	NA	NA	NA	NA	NA	Same	0	0
Gm31581	0	NA	NA	NA	NA	NA	Same	0	0
Phf3	3797.77	-0.0785765	0.106307	-0.739145	0.459819	0.712708	Same	198.747	177.774
Ptp4a1	499.668	0.122488	0.172973	0.708136	0.478861	0.729913	Same	23.9982	24.7612
Gm28644	1.0322	2.37455	2.14487	1.10708	0.268257	NA	Same	0.011936	0.0720013
Gm29669	0	NA	NA	NA	NA	NA	Same	0	0
4931428L18Rik	0.188636	0.981985	3.22593	0.304404	0.76082	NA	Same	0	0.0159262
Lgsn	0.103953	-0.701138	3.22593	-0.217345	0.82794	NA	Same	0.0132491	0
Pih1d3	0	NA	NA	NA	NA	NA	Same	0	0
Gm4850	0	NA	NA	NA	NA	NA	Same	0	0
Khdrbs2	0.188636	0.981985	3.22593	0.304404	0.76082	NA	Same	0	0.0159262
Gm9839	0	NA	NA	NA	NA	NA	Same	0	0
Gm5415	0	NA	NA	NA	NA	NA	Same	0	0
LOC108167822	0	NA	NA	NA	NA	NA	Same	0	0
Gm39616	0	NA	NA	NA	NA	NA	Same	0	0
Gm39617	0	NA	NA	NA	NA	NA	Same	0	0
Prim2	199.022	0.0528376	0.131818	0.400839	0.688539	0.855934	Same	9.82183	9.64262
Gm39618	0	NA	NA	NA	NA	NA	Same	0	0
1700001G17Rik	4.52189	-0.366351	0.742931	-0.493116	0.62193	NA	Same	0.260999	0.192031
Gm32229	1.59968	0.579497	1.3766	0.420963	0.673782	NA	Same	0.0622244	0.0865497
Rab23	463.842	-0.450182	0.180212	-2.49807	0.0124871	0.0895365	Same	28.0546	19.3754
Bag2	580.651	0.371822	0.137629	2.70163	0.00690014	0.0608391	Same	24.9487	30.5223
Zfp451	872.387	-0.25045	0.146358	-1.71121	0.0870418	0.2926	Same	48.7963	38.6801
Gm15455	22.8038	0.369386	0.337184	1.0955	0.273297	0.548129	Same	0.980224	1.19861
Bend6	157.741	-0.0438899	0.186387	-0.235478	0.813838	0.920103	Same	8.08317	7.41615
Gm38471	4.11331	-0.569989	0.857383	-0.664801	0.506178	NA	Same	0.25698	0.165317
Dst	10141.5	0.00632123	0.113693	0.0555993	0.955661	0.984062	Same	511.098	484.839
Mir6896	0	NA	NA	NA	NA	NA	Same	0	0
LOC108167617	1.41371	-0.61416	1.54947	-0.396368	0.691834	NA	Same	0.0901176	0.0553022
Mir5103	0.303097	-2.04147	3.1692	-0.644159	0.519472	NA	Same	0.0384351	0
Ccdc115	914.006	0.433943	0.123544	3.51246	0.000443974	0.00908156	Same	38.0307	48.9095
Imp4	930.952	0.141019	0.0920569	1.53186	0.125556	0.359135	Same	44.3103	46.3179
Gm32504	0.194315	0.981985	3.22593	0.304404	0.76082	NA	Same	0	0.0155019
Ptpn18	73.5871	0.68666	0.292858	2.34469	0.0190432	0.115103	Same	2.70554	4.17886
Gm32566	0.194315	0.981985	3.22593	0.304404	0.76082	NA	Same	0	0.0155019
4930568A12Rik	1.41082	0.737067	1.54041	0.478487	0.632303	NA	Same	0.0503702	0.080682
Prss39	0	NA	NA	NA	NA	NA	Same	0	0
Cfc1	9.21311	1.23831	0.804332	1.53956	0.123668	NA	Same	0.258217	0.570671
Prss40	1.43675	2.02394	2.33755	0.865837	0.386579	NA	Same	0.0264982	0.0946867
Amer3	3.52037	0.097924	1.37236	0.0713543	0.943116	NA	Same	0.16974	0.173859
AA619741	0	NA	NA	NA	NA	NA	Same	0	0
Gm38647	0	NA	NA	NA	NA	NA	Same	0	0
Gm32920	0	NA	NA	NA	NA	NA	Same	0	0
LOC108167618	0.402975	-0.450837	3.2241	-0.139833	0.888792	NA	Same	0.0251033	0.0163585
Gm32790	1.37573	-0.550094	1.58462	-0.347145	0.728482	NA	Same	0.0848694	0.0553735
Arhgef4	54.1627	0.136981	0.261495	0.523837	0.600392	0.808281	Same	2.57609	2.68247
Fam168b	4501.34	0.046258	0.0955312	0.484219	0.62823	0.824071	Same	223.306	218.358
Plekhb2	910.244	0.195932	0.113304	1.72926	0.0837631	0.285564	Same	42.1581	45.8922
1110002O04Rik	0.608087	2.48373	3.11371	0.797674	0.42506	NA	Same	0	0.0470178
Gm33176	0	NA	NA	NA	NA	NA	Same	0	0
Gm39622	0	NA	NA	NA	NA	NA	Same	0	0
Gm33222	3.99027	1.64497	1.43258	1.14826	0.25086	NA	Same	0.0900357	0.26897
Gm39623	0.0970231	0.501094	3.22593	0.155333	0.876559	NA	Same	0	0.00801122
Gm39624	0.767109	0.988603	2.56878	0.384854	0.700346	NA	Same	0.0238737	0.047971
Hs6st1	4703.15	0.173022	0.146402	1.18182	0.237276	0.508353	Same	220.562	235.078
Gm33280	2.88765	0.831805	0.986949	0.842804	0.399338	NA	Same	0.0981176	0.166116
Uggt1	3736.42	0.208386	0.154318	1.35036	0.1769	0.434609	Same	172.11	187.685
Mir6897	0	NA	NA	NA	NA	NA	Same	0	0
Gm39625	0	NA	NA	NA	NA	NA	Same	0	0
Neurl3	24.2985	-0.369112	0.403046	-0.915807	0.359768	0.631216	Same	1.4117	1.05122
Arid5a	147.682	-0.330692	0.191247	-1.72914	0.0837842	0.285573	Same	8.51076	6.38726
Kansl3	1649.4	-0.0648653	0.0790383	-0.820681	0.411828	0.67533	Same	85.4747	77.3237
Mir6898	0	NA	NA	NA	NA	NA	Same	0	0
Fer1l5	27.0967	-0.44605	0.405324	-1.10048	0.271124	0.545904	Same	1.62808	1.12848
Lman2l	350.26	-0.158252	0.131578	-1.20273	0.229082	0.49984	Same	18.8834	15.9962
Gm33401	0	NA	NA	NA	NA	NA	Same	0	0
Gm33454	4.25928	-0.0852508	0.929679	-0.0916991	0.926937	NA	Same	0.22117	0.201025
Cnnm4	358.289	0.0699702	0.128306	0.545339	0.585521	0.799707	Same	17.6094	17.4769
Cnnm3	789.861	-0.259622	0.120099	-2.16173	0.0306389	0.15603	Same	44.3746	35.08
Ankrd23	407.969	-0.0718458	0.265623	-0.27048	0.786791	0.907038	Same	21.3175	19.3372
Ankrd39	151.195	0.00928726	0.141824	0.0654844	0.947788	0.980635	Same	7.59057	7.24447
Sema4c	2360.98	-0.371824	0.235475	-1.57904	0.114327	0.342533	Same	137.177	100.231
Fam178b	19.8946	-0.319468	0.487856	-0.65484	0.512571	0.753818	Same	1.13211	0.851262
Cox5b	1683.85	-0.061711	0.126619	-0.487374	0.625993	0.823254	Same	87.0004	78.9318
Actr1b	1989.74	-0.215295	0.128906	-1.67017	0.0948848	0.307212	Same	109.491	89.0045
4933424G06Rik	0.90347	-0.912419	2.078	-0.439085	0.6606	NA	Same	0.0648506	0.0322846
Gm33533	0.487054	-2.73144	3.12829	-0.873142	0.382586	NA	Same	0.0634556	0
Zap70	15.3438	0.776699	0.62679	1.23917	0.215283	0.482334	Same	0.532914	0.872741
Tmem131	1664.63	-0.171351	0.0972213	-1.76248	0.077988	0.273567	Same	90.0131	75.7268
Vwa3b	2.32369	-1.48727	1.10283	-1.3486	0.177465	NA	Same	0.190162	0.0639895
Gm39626	0	NA	NA	NA	NA	NA	Same	0	0
Gm37020	0	NA	NA	NA	NA	NA	Same	0	0
Cnga3	1.1565	0.438567	2.03047	0.215993	0.828994	NA	Same	0.0477474	0.0623855
Inpp4a	622.94	0.21625	0.14223	1.52043	0.128403	0.363805	Same	28.7721	31.6614
4930439A04Rik	0.580176	0.369818	2.70071	0.136934	0.891083	NA	Same	0.023872	0.0319486
Coa5	1551.22	0.0541475	0.130042	0.416384	0.677129	0.850586	Same	76.7307	75.3479
Unc50	1447.54	0.0649739	0.0812855	0.79933	0.424099	0.686079	Same	71.2261	70.4796
Mgat4a	6818.34	0.106248	0.142491	0.745644	0.455882	0.709872	Same	328.53	333.993
4930594C11Rik	14.1661	0.255321	0.545463	0.468081	0.639727	0.831135	Same	0.645549	0.722339
Gm39627	0	NA	NA	NA	NA	NA	Same	0	0
2010300C02Rik	62.542	-0.0976447	0.382236	-0.255457	0.79837	0.912901	Same	3.27918	2.86744
LOC102637491	0.21114	0.981985	3.22593	0.304404	0.76082	NA	Same	0	0.0161067
LOC102637336	0	NA	NA	NA	NA	NA	Same	0	0
Gm39628	0.377271	1.80808	3.20302	0.564491	0.57242	NA	Same	0	0.0318523
Tsga10	142.237	0.479419	0.177496	2.70101	0.00691286	0.0608769	Same	5.79841	7.67622
Lipt1	105.475	0.115369	0.155549	0.741692	0.458274	0.711406	Same	5.06912	5.19939
Mitd1	332.999	0.0371895	0.136684	0.272084	0.785558	0.906185	Same	16.6058	16.0837
Mrpl30	550.937	-0.188382	0.127222	-1.48073	0.138678	0.381376	Same	29.9716	24.8846
Lyg2	0.577147	-1.42591	3.1463	-0.453201	0.650404	NA	Same	0.0502065	0.0160224
Lyg1	0	NA	NA	NA	NA	NA	Same	0	0
Txndc9	830.79	-0.094811	0.0917984	-1.03282	0.301689	0.578738	Same	43.6554	38.726
Eif5b	6161.11	-0.0414663	0.0949967	-0.436502	0.662473	0.842285	Same	316.154	291.942
Gm34448	0	NA	NA	NA	NA	NA	Same	0	0
Rev1	209.026	-0.041619	0.148434	-0.280388	0.77918	0.902712	Same	10.7571	9.90501
Gm5099	0	NA	NA	NA	NA	NA	Same	0	0
Aff3	153.548	0.135402	0.166517	0.813145	0.416135	0.678682	Same	7.31527	7.57749
Gm16150	1.19047	-0.548405	1.7336	-0.316339	0.751745	NA	Same	0.0728473	0.0470642
LOC108167619	0.105712	0.501094	3.22593	0.155333	0.876559	NA	Same	0	0.00817923
Gm34596	0.211425	0.981985	3.22593	0.304404	0.76082	NA	Same	0	0.0163585
Lonrf2	12.3702	0.314239	0.545123	0.576454	0.564308	0.786019	Same	0.545544	0.642641
Chst10	14.5454	0.146923	0.610212	0.240773	0.809731	0.918468	Same	0.677212	0.716684
Nms	0	NA	NA	NA	NA	NA	Same	0	0
Gm35171	0	NA	NA	NA	NA	NA	Same	0	0
Pdcl3	1115	-0.0665612	0.10047	-0.6625	0.507651	0.750402	Same	57.8877	52.3519
Gm35222	0	NA	NA	NA	NA	NA	Same	0	0
Mir6349	0	NA	NA	NA	NA	NA	Same	0	0
Npas2	330.626	0.398814	0.179234	2.22511	0.0260738	0.140681	Same	14.0114	17.5645
Rpl31	2779	-0.242968	0.117748	-2.06347	0.0390684	0.180794	Same	154.396	123.992
Tbc1d8	567.763	-0.0827981	0.124914	-0.662843	0.507431	0.750294	Same	29.718	26.4848
Cnot11	574.254	-0.203334	0.096444	-2.10831	0.0350041	0.168865	Same	31.5074	25.855
Snord89	1.77041	0.0992683	1.23062	0.0806654	0.935708	NA	Same	0.0873293	0.0862218
Rnf149	749.257	-0.0977092	0.0859832	-1.13638	0.255799	0.529277	Same	39.3844	34.8543
Creg2	28.853	-2.04503	0.600092	-3.40785	0.000654761	0.0119434	Down	2.69529	0.618773
D930019O06Rik	3.06624	-1.64949	0.974748	-1.69222	0.0906032	NA	Same	0.263545	0.0779795
Rfx8	21.1597	-0.55144	0.399323	-1.38094	0.167298	0.422044	Same	1.32007	0.848605
Gm3646	0	NA	NA	NA	NA	NA	Same	0	0
1700066B17Rik	0.40279	0.759927	2.94404	0.258124	0.796312	NA	Same	0.011936	0.0235089
Gm35600	0.0951907	-0.701138	3.22593	-0.217345	0.82794	NA	Same	0.0119369	0
Map4k4	5747.49	0.0768585	0.0935865	0.821257	0.4115	0.674938	Same	280.852	280.247
Gm16894	16.4959	0.0995303	0.483522	0.205844	0.836913	0.930715	Same	0.808768	0.816056
Il1r2	723.014	-0.167833	0.428227	-0.391925	0.695113	0.859192	Same	38.7632	33.1188
Gm35741	0	NA	NA	NA	NA	NA	Same	0	0
Il1r1	419.032	0.460467	0.218295	2.10938	0.0349118	0.168601	Same	17.2111	22.3871
Il1rl2	21.2601	0.161287	0.468966	0.34392	0.730906	0.878191	Same	0.999219	1.05476
Il1rl1	13.3245	-0.804353	0.886143	-0.907701	0.364036	0.635058	Same	0.907507	0.509245
Il18r1	9.11473	-0.723269	0.777792	-0.929901	0.352422	NA	Same	0.601329	0.344791
Il18rap	38.7294	-0.771498	0.269568	-2.86198	0.00420999	0.0436718	Down	2.59377	1.44541
Gm35801	0	NA	NA	NA	NA	NA	Same	0	0
Slc9a4	2.66085	-0.649632	1.56503	-0.415092	0.678075	NA	Same	0.172029	0.103425
Slc9a2	244.624	0.91114	0.278003	3.27744	0.00104753	0.0165353	Up	8.06167	14.3059
Gm37915	2.28766	-0.647864	1.30204	-0.497574	0.618784	NA	Same	0.146927	0.088044
Mfsd9	223.373	0.0334433	0.234526	0.142599	0.886607	0.952761	Same	11.0992	10.7141
Tmem182	3.56556	-1.24546	0.965247	-1.2903	0.196946	NA	Same	0.278022	0.110789
4930448I06Rik	0	NA	NA	NA	NA	NA	Same	0	0
Gm39631	0	NA	NA	NA	NA	NA	Same	0	0
Gm35935	0	NA	NA	NA	NA	NA	Same	0	0
Gm29260	0	NA	NA	NA	NA	NA	Same	0	0
Gm28175	0	NA	NA	NA	NA	NA	Same	0	0
LOC108167620	0	NA	NA	NA	NA	NA	Same	0	0
Gm36678	0	NA	NA	NA	NA	NA	Same	0	0
LOC108167621	0	NA	NA	NA	NA	NA	Same	0	0
Gm36822	0	NA	NA	NA	NA	NA	Same	0	0
Gm30248	0	NA	NA	NA	NA	NA	Same	0	0
Pantr1	0	NA	NA	NA	NA	NA	Same	0	0
Gm42411	1.10248	-0.256599	1.45638	-0.17619	0.860144	NA	Same	0.0602973	0.0482042
Pou3f3	7.34318	-0.168722	0.757735	-0.222666	0.823795	NA	Same	0.398789	0.331616
2900092D14Rik	0.197494	-1.44027	3.22226	-0.446975	0.654893	NA	Same	0.023872	0
Pantr2	0	NA	NA	NA	NA	NA	Same	0	0
LOC108167622	0	NA	NA	NA	NA	NA	Same	0	0
Dalir	0	NA	NA	NA	NA	NA	Same	0	0
LOC108167623	0	NA	NA	NA	NA	NA	Same	0	0
Mrps9	358.9	-0.175738	0.125008	-1.40581	0.159781	0.412551	Same	19.4258	16.3007
Gm39633	1.39397	2.00752	1.75273	1.14537	0.252058	NA	Same	0.023872	0.0964045
Gpr45	1.86472	0.894959	1.40758	0.635814	0.524897	NA	Same	0.0629235	0.111861
Tgfbrap1	1283.55	-0.0372464	0.0891926	-0.417595	0.676243	0.849972	Same	65.9429	60.8307
Gm28782	0	NA	NA	NA	NA	NA	Same	0	0
LOC108167597	6.78065	0.360066	0.720173	0.499972	0.617095	NA	Same	0.294472	0.356482
AI597479	425.551	-0.0151896	0.158996	-0.0955345	0.92389	0.969482	Same	21.6883	20.3149
Fhl2	965.56	0.00684618	0.13098	0.0522687	0.958315	0.985497	Same	48.6874	46.2106
Gm8210	658.196	-0.242503	0.125823	-1.92733	0.0539382	0.218632	Same	36.5394	29.3266
Gm29040	1.94533	2.58297	1.68798	1.53022	0.125962	NA	Same	0.0251033	0.142784
Nck2	1317.36	0.0332288	0.103742	0.320304	0.748738	0.887634	Same	65.7876	63.592
Gm38628	0.607108	0.449535	2.68373	0.167504	0.866974	NA	Same	0.023872	0.0315622
Gm30634	0	NA	NA	NA	NA	NA	Same	0	0
1500015O10Rik	5.37891	-0.748623	1.20673	-0.620372	0.535013	NA	Same	0.357893	0.20181
Uxs1	777.993	-0.0541577	0.121523	-0.445657	0.655845	0.839246	Same	40.1989	36.6235
LOC102632770	19.6351	-0.356502	0.372049	-0.958212	0.337956	0.613954	Same	1.14163	0.840727
Tpp2	1626.22	0.119416	0.122498	0.97484	0.32964	0.605962	Same	78.2618	80.5208
Mettl21c	0.704647	-0.233983	2.57992	-0.0906941	0.927736	NA	Same	0.0397473	0.0309575
Ccdc168	3.84293	0.985235	0.840582	1.17209	0.241162	NA	Same	0.121826	0.229246
Tex30	729.568	0.273565	0.18678	1.46464	0.14302	0.387276	Same	32.5567	37.651
Kdelc1	815.09	-0.0736755	0.132289	-0.556927	0.577577	0.794882	Same	42.363	38.2608
Bivm	582.878	0.0965166	0.109751	0.879417	0.379175	0.648496	Same	28.2628	28.5899
Ercc5	508.155	-0.105451	0.106321	-0.991813	0.321289	0.598037	Same	26.7854	23.6582
Mettl21e	0.295496	1.46922	3.22359	0.455772	0.648554	NA	Same	0	0.0234667
Gm28893	0	NA	NA	NA	NA	NA	Same	0	0
Gm39635	0.799188	-0.520672	1.90757	-0.27295	0.784892	NA	Same	0.0477457	0.0323749
Gulp1	23.5089	-0.692173	0.368258	-1.87959	0.0601645	0.232973	Same	1.53952	0.90336
4930521E06Rik	0	NA	NA	NA	NA	NA	Same	0	0
Col3a1	6951.97	-0.143979	0.221232	-0.650806	0.515171	0.755112	Same	370.488	318.875
Col5a2	3558.78	-0.734529	0.449604	-1.63372	0.102317	0.320681	Same	237.035	134.868
Gm39637	6.02449	-6.35922	3.06593	-2.07415	0.038065	NA	Same	0.758456	0
Wdr75	314.319	-0.2634	0.156014	-1.68831	0.0913521	0.300912	Same	17.696	13.9774
Gm30900	0.388855	-0.445667	3.22439	-0.138218	0.890069	NA	Same	0.0238737	0.0154555
Slc40a1	7709.26	0.3332	0.163157	2.04221	0.0411311	0.186328	Same	337.62	404.086
Stk-ps2	1.36425	0.703088	2.03404	0.345661	0.729597	NA	Same	0.0503719	0.0800631
Dnah7b	2.80885	0.7134	1.28215	0.556411	0.57793	NA	Same	0.103368	0.157823
Gm31046	0	NA	NA	NA	NA	NA	Same	0	0
Dnah7c	6.34576	-0.124297	0.620871	-0.200198	0.841326	NA	Same	0.339018	0.292705
Slc39a10	1679.72	0.688561	0.15284	4.50512	6.63343104792599e-06	0.00041036	Up	62.2199	94.6443
Gm39638	0	NA	NA	NA	NA	NA	Same	0	0
Gm39639	0	NA	NA	NA	NA	NA	Same	0	0
Mir6350	0	NA	NA	NA	NA	NA	Same	0	0
C230029F24Rik	0	NA	NA	NA	NA	NA	Same	0	0
Gm39640	0	NA	NA	NA	NA	NA	Same	0	0
Gm28321	0.188636	0.981985	3.22593	0.304404	0.76082	NA	Same	0	0.0159262
LOC108167624	0.188636	0.981985	3.22593	0.304404	0.76082	NA	Same	0	0.0159262
Tmeff2	1.7793	-1.59438	1.35525	-1.17645	0.239416	NA	Same	0.149717	0.0475004
9330175M20Rik	0.190381	-1.40745	3.22439	-0.436502	0.662473	NA	Same	0.0238737	0
Sdpr	264.099	0.352046	0.28561	1.23261	0.217721	0.485612	Same	11.4214	13.9247
Nabp1	1348.18	0.0995997	0.194243	0.512758	0.60812	0.813382	Same	65.6197	66.3758
Gm17767	0.983135	0.0237475	1.79779	0.0132093	0.989461	NA	Same	0.0489753	0.0475348
Gm31636	0	NA	NA	NA	NA	NA	Same	0	0
Myo1b	1446.52	0.315499	0.0909245	3.46991	0.000520642	0.0101862	Same	63.762	75.1034
Gm33795	1.43752	0.879408	1.55323	0.566182	0.57127	NA	Same	0.048977	0.0870074
Stat4	10.052	0.465231	0.607351	0.766001	0.443676	0.701943	Same	0.409402	0.539246
Gm31812	13.207	0.192753	0.590487	0.326431	0.744098	0.885684	Same	0.611746	0.663976
Stat1	1500.78	0.0795155	0.164803	0.48249	0.629458	0.824528	Same	73.1354	73.3429
Gls	702.37	-0.0765393	0.184429	-0.415006	0.678137	0.851223	Same	36.7823	32.9858
Gm31867	1.44929	2.11116	1.80068	1.17242	0.241027	NA	Same	0.0238737	0.102205
Gm31955	0	NA	NA	NA	NA	NA	Same	0	0
Nab1	672.697	-0.0130655	0.149428	-0.0874371	0.930324	0.972855	Same	34.328	32.069
Gm553	0.773533	-0.567157	2.21126	-0.256486	0.797576	NA	Same	0.0483613	0.0310039
Tmem194b	26.6369	-0.32098	0.321014	-0.999896	0.317361	0.59391	Same	1.52594	1.15198
Gm28178	0.0951907	-0.701138	3.22593	-0.217345	0.82794	NA	Same	0.0119369	0
Mfsd6	104.927	0.0665632	0.238315	0.279308	0.780008	0.902993	Same	5.16121	5.12704
Inpp1	68.5807	0.0648087	0.269429	0.240541	0.809911	0.918468	Same	3.38033	3.35457
Hibch	223.266	0.138632	0.212232	0.653211	0.51362	0.754571	Same	10.667	11.1186
1700019D03Rik	109.195	0.402075	0.289065	1.39095	0.164241	0.418545	Same	4.62778	5.78391
Mstn	0	NA	NA	NA	NA	NA	Same	0	0
1700019A02Rik	0.190381	-1.40745	3.22439	-0.436502	0.662473	NA	Same	0.0238737	0
Pms1	55.7143	0.251275	0.38902	0.645917	0.518333	0.757255	Same	2.549	2.84099
Ormdl1	326.7	0.190539	0.143914	1.32397	0.185512	0.445346	Same	15.237	16.4595
Osgepl1	87.0716	0.0874614	0.252831	0.345928	0.729397	0.87785	Same	4.24181	4.27913
Asnsd1	639.284	0.0396088	0.103739	0.38181	0.702602	0.862918	Same	31.7543	30.8843
Dnah7a	3.04995	-0.0245067	1.28012	-0.019144	0.984726	NA	Same	0.156363	0.144474
Gm32311	0.784597	0.980383	2.55937	0.383056	0.701678	NA	Same	0.023872	0.0464594
Stk17b	728.286	0.333892	0.142077	2.35007	0.0187697	0.114123	Same	31.7998	38.0877
Hecw2	112.87	0.427209	0.177112	2.41209	0.0158613	0.103308	Same	4.71632	6.00031
Mir7681	0	NA	NA	NA	NA	NA	Same	0	0
Ccdc150	7.94732	0.296735	0.678959	0.437044	0.66208	NA	Same	0.354771	0.413951
Gtf3c3	360.503	0.0818945	0.144739	0.565809	0.571523	0.791021	Same	17.6634	17.6553
Gm34066	0	NA	NA	NA	NA	NA	Same	0	0
LOC108167366	0	NA	NA	NA	NA	NA	Same	0	0
Pgap1	120.749	0.154739	0.296222	0.522374	0.60141	0.808602	Same	5.70779	6.00834
Ankrd44	417.288	0.17263	0.185082	0.932724	0.350963	0.624588	Same	19.5834	21.0396
4930444A19Rik	0.408882	-1.59724	3.16652	-0.504416	0.613969	NA	Same	0.0397473	0.00801122
Sf3b1	3052.58	-0.0781266	0.130041	-0.600785	0.547984	0.776086	Same	159.7	142.874
Coq10b	331.276	-0.126132	0.124596	-1.01232	0.311384	0.588548	Same	17.6481	15.2885
Hspd1	3115.66	0.0374884	0.0890878	0.420803	0.673899	0.848602	Same	155.183	150.72
Hspe1	844.426	-0.111071	0.120764	-0.919731	0.357714	0.629154	Same	44.5387	39.1801
Mob4	719.453	-0.129872	0.184677	-0.703239	0.481907	0.732326	Same	38.4189	33.2684
Rftn2	25.2464	-0.246606	0.322692	-0.764214	0.44474	0.702813	Same	1.41293	1.12361
Gm10561	1.89675	-2.5334	1.40986	-1.79692	0.0723486	NA	Same	0.191392	0.0316883
Mars2	54.0592	0.255962	0.276747	0.924893	0.355022	0.62778	Same	2.45522	2.76313
Boll	1.97522	4.18623	2.48895	1.68193	0.0925832	NA	Same	0	0.160896
LOC108167625	0.0957752	-0.701138	3.22593	-0.217345	0.82794	NA	Same	0.0125516	0
Plcl1	39.4126	-0.124118	0.259538	-0.478228	0.632488	0.826503	Same	2.10152	1.8196
Gm6644	32.6978	-0.356496	0.359512	-0.991611	0.321387	0.598148	Same	1.90457	1.40195
Gm39642	0	NA	NA	NA	NA	NA	Same	0	0
Gm32949	0.604447	-1.5334	3.12206	-0.49115	0.62332	NA	Same	0.0529964	0.0159262
9130227L01Rik	0	NA	NA	NA	NA	NA	Same	0	0
1700003I22Rik	0	NA	NA	NA	NA	NA	Same	0	0
Hsfy2	0	NA	NA	NA	NA	NA	Same	0	0
Satb2	153.855	-0.0295506	0.197583	-0.149561	0.881111	0.950567	Same	7.90583	7.32318
9130024F11Rik	28.2611	-0.135807	0.332582	-0.408342	0.683023	0.853779	Same	1.51913	1.30253
Gm38484	0.19155	-1.41262	3.2241	-0.438144	0.661282	NA	Same	0.0251033	0
LOC105243927	0	NA	NA	NA	NA	NA	Same	0	0
BC055402	0.19155	-1.41262	3.2241	-0.438144	0.661282	NA	Same	0.0251033	0
4930558J18Rik	0.207906	-1.46725	3.22008	-0.455656	0.648637	NA	Same	0.0264982	0
1700066M21Rik	43.0512	-0.687476	0.25598	-2.68566	0.00723867	0.0626625	Same	2.82246	1.66229
Tyw5	100.063	-0.319099	0.181015	-1.76283	0.0779288	0.273453	Same	5.73586	4.35541
9430016H08Rik	390.36	-0.13851	0.132484	-1.04548	0.2958	0.573012	Same	20.8224	17.9783
Spats2l	306.649	0.297805	0.195426	1.52387	0.127541	0.362302	Same	13.591	15.8665
Kctd18	209.751	-0.107214	0.171902	-0.62369	0.532831	0.766995	Same	11.1054	9.75828
Sgol2a	25.8373	0.541486	0.533634	1.01471	0.310242	0.58737	Same	1.03081	1.43259
Aox1	18.7223	-0.101701	0.45026	-0.225871	0.821301	0.923028	Same	0.977835	0.867919
Aox3	1.98914	-0.568983	1.22467	-0.464602	0.642217	NA	Same	0.127077	0.0801675
Gm39643	0.0951907	-0.701138	3.22593	-0.217345	0.82794	NA	Same	0.0119369	0
Aox4	6.84753	0.171788	0.770431	0.222976	0.823554	NA	Same	0.321385	0.348668
Aox2	17.0369	-1.34685	0.563958	-2.3882	0.016931	0.107705	Same	1.37487	0.499274
Gm15759	0	NA	NA	NA	NA	NA	Same	0	0
Bzw1	4281.84	0.0218053	0.118428	0.184123	0.853917	0.93856	Same	214.746	206.208
Clk1	975.18	-0.411057	0.192218	-2.13849	0.0324772	0.160912	Same	58.0634	41.1962
Ppil3	116.737	-0.101997	0.191706	-0.532048	0.594693	0.804304	Same	6.13391	5.40788
Nif3l1	258.646	-0.159659	0.115419	-1.3833	0.166573	0.421336	Same	13.9313	11.8162
Orc2	323.223	0.150449	0.107784	1.39583	0.162764	0.416485	Same	15.2768	16.1014
Gm15834	24.4683	-0.22946	0.405136	-0.566378	0.571137	0.790729	Same	1.35706	1.09061
Fam126b	352.695	0.27302	0.211334	1.29189	0.196395	0.459425	Same	15.9189	18.1486
Ndufb3	367.891	0.0202175	0.147726	0.136858	0.891143	0.954149	Same	18.3285	17.7117
Gm20257	1.77989	4.0373	1.61292	2.5031	0.0123109	NA	Same	0	0.143187
Als2cr12	6.18472	1.86414	1.21182	1.5383	0.123974	NA	Same	0.119369	0.415963
Cflar	856.408	0.182876	0.130803	1.39811	0.162081	0.415816	Same	39.9255	42.8966
Gm39646	0	NA	NA	NA	NA	NA	Same	0	0
Casp8	196.26	0.0357332	0.148518	0.240599	0.809866	0.918468	Same	9.73906	9.50444
Gm28802	0.10557	0.501094	3.22593	0.155333	0.876559	NA	Same	0	0.00805336
Trak2	2623.3	0.213721	0.107356	1.99077	0.0465065	0.20078	Same	120.898	132.522
Stradb	747.193	0.169423	0.108896	1.55583	0.119749	0.350864	Same	35.1563	37.4232
Als2cr11b	5.49333	-0.764461	0.643148	-1.18862	0.234588	NA	Same	0.367038	0.205593
Gm29018	0	NA	NA	NA	NA	NA	Same	0	0
Als2cr11	0.19155	-1.41262	3.2241	-0.438144	0.661282	NA	Same	0.0251033	0
Tmem237	168.366	0.360778	0.192645	1.87276	0.0611015	0.23529	Same	7.27994	8.82218
Mpp4	5.83305	0.728142	0.742089	0.981206	0.326491	NA	Same	0.208085	0.330112
Als2	1668.31	0.561329	0.101867	5.51039	3.58038688703558e-08	7.77652313467312e-06	Same	65.4066	91.5877
Gm33667	1.35283	-0.176862	1.40185	-0.126164	0.899602	NA	Same	0.0741621	0.0636851
Cdk15	16.0263	-0.114545	0.413246	-0.277183	0.78164	0.904191	Same	0.845313	0.736559
Gm33724	0	NA	NA	NA	NA	NA	Same	0	0
Gm33774	3.07159	0.294144	0.914428	0.321671	0.747702	NA	Same	0.1377	0.157903
Fzd7	1144	0.284463	0.125338	2.26957	0.0232338	0.130129	Same	51.2588	59.0323
Gm973	33.9211	0.545316	0.325137	1.67719	0.0935059	0.304512	Same	1.33803	1.85442
Gm39649	0	NA	NA	NA	NA	NA	Same	0	0
Gm28411	0.76957	1.91641	2.21142	0.866597	0.386163	NA	Same	0.011936	0.055082
Gm39648	1.35196	-3.02702	1.78942	-1.69162	0.0907182	NA	Same	0.149555	0.0159262
Gm33833	0	NA	NA	NA	NA	NA	Same	0	0
Sumo1	715.576	-0.054518	0.119792	-0.455104	0.649034	0.835182	Same	36.9079	33.7856
Nop58	824.216	-0.123897	0.119678	-1.03525	0.300552	0.577591	Same	43.8578	38.1629
Snord70	0	NA	NA	NA	NA	NA	Same	0	0
Snord11	0	NA	NA	NA	NA	NA	Same	0	0
Bmpr2	3617.54	0.045058	0.166518	0.270589	0.786707	0.907038	Same	179.606	174.523
Fam117b	859.782	0.16297	0.111948	1.45576	0.145458	0.390822	Same	40.5364	43.0175
Ica1l	35.6656	-0.316485	0.439282	-0.720461	0.471241	0.723457	Same	2.06571	1.56363
Wdr12	181.726	0.0433673	0.161938	0.267803	0.788851	0.907812	Same	9.01472	8.82085
Carf	68.9718	0.0840373	0.245794	0.341902	0.732425	0.879015	Same	3.3843	3.3744
Nbeal1	612.945	0.381308	0.182276	2.09192	0.0364453	0.173484	Same	26.3267	32.4033
Cyp20a1	198.709	-0.0237792	0.159107	-0.149454	0.881196	0.950567	Same	10.179	9.4439
Abi2	383.955	0.241598	0.164561	1.46813	0.142068	0.386677	Same	17.534	19.615
Raph1	1130.48	0.30698	0.132627	2.31462	0.020634	0.12178	Same	50.1372	58.5148
LOC102637269	0.611395	-0.580643	2.30682	-0.251707	0.801268	NA	Same	0.0384351	0.0238577
Gm11578	1.76616	0.819558	1.4828	0.552709	0.580462	NA	Same	0.0596826	0.103143
Gm38388	4.62659	2.21826	0.949265	2.33682	0.0194487	NA	Same	0.0728507	0.323938
Cd28	21.7213	0.859093	0.521236	1.64819	0.0993147	0.316054	Same	0.741626	1.25835
2310016D23Rik	0.194046	0.981985	3.22593	0.304404	0.76082	NA	Same	0	0.0160224
Gm38137	0.82866	1.03115	2.54406	0.405317	0.685245	NA	Same	0.0264982	0.047669
Gm39650	0	NA	NA	NA	NA	NA	Same	0	0
Ctla4	2.99458	0.917596	1.18543	0.774061	0.438895	NA	Same	0.0979505	0.175245
Gm34649	0	NA	NA	NA	NA	NA	Same	0	0
Icos	2.20347	-0.311512	1.64702	-0.189136	0.849986	NA	Same	0.121986	0.0969501
LOC105243939	0	NA	NA	NA	NA	NA	Same	0	0
9530026F06Rik	0	NA	NA	NA	NA	NA	Same	0	0
Pard3b	172.952	0.551212	0.188927	2.9176	0.00352737	0.0385538	Same	6.87286	9.48817
Pard3bos1	0.408919	-0.478488	3.22226	-0.148494	0.881953	NA	Same	0.023872	0.0163585
Pard3bos2	0	NA	NA	NA	NA	NA	Same	0	0
Gm34881	5.13955	0.593526	1.43331	0.414094	0.678805	NA	Same	0.198863	0.287867
Nrp2	432.068	0.0674825	0.156805	0.43036	0.666934	0.84488	Same	21.1673	21.0387
Gm29083	0.995613	1.45836	2.1203	0.687805	0.491576	NA	Same	0.0238737	0.0636415
4930487H11Rik	0.190381	-1.40745	3.22439	-0.436502	0.662473	NA	Same	0.0238737	0
Gm4208	0.594375	2.4541	2.59911	0.94421	0.345063	NA	Same	0	0.0477866
Gm35120	0	NA	NA	NA	NA	NA	Same	0	0
Gm39652	0	NA	NA	NA	NA	NA	Same	0	0
Gm35252	0.190381	-1.40745	3.22439	-0.436502	0.662473	NA	Same	0.0238737	0
Gm38513	0.194315	0.981985	3.22593	0.304404	0.76082	NA	Same	0	0.0155019
Ino80d	839.701	0.294909	0.102264	2.88381	0.00392897	0.0416908	Same	37.4067	43.3851
Ino80dos	20.9928	0.0385454	0.43893	0.0878169	0.930022	0.972606	Same	1.04893	1.01425
Ndufs1	964.205	0.290959	0.100675	2.89008	0.00385145	0.0410392	Same	42.9299	49.8342
Eef1b2	9674.96	-0.160665	0.110851	-1.44937	0.147234	0.393448	Same	520.647	442.276
Snora41	6.91426	-0.259974	0.729696	-0.356277	0.721633	NA	Same	0.390788	0.308139
Gpr1	349.151	-0.409005	0.176847	-2.31276	0.0207357	0.12205	Same	20.6773	14.6972
Zdbf2	797.815	0.0651846	0.182928	0.35634	0.721586	0.872987	Same	39.3951	39.019
1700039I01Rik	3.37801	-1.46083	1.00287	-1.45664	0.145215	NA	Same	0.276961	0.0955901
Gm11608	1.03087	-0.557154	2.0868	-0.26699	0.789477	NA	Same	0.0636193	0.0399412
Gm35393	0	NA	NA	NA	NA	NA	Same	0	0
Adam23	258.671	0.14904	0.21975	0.678227	0.497628	0.743106	Same	12.2814	12.9584
Gm39653	0	NA	NA	NA	NA	NA	Same	0	0
Dytn	0	NA	NA	NA	NA	NA	Same	0	0
Mdh1b	0.50093	1.17643	2.78209	0.422858	0.672399	NA	Same	0.0119369	0.0318604
Fastkd2	236.235	-0.117803	0.133559	-0.882029	0.377761	0.647179	Same	12.537	10.9006
4933402D24Rik	0.616895	2.50243	3.10416	0.806155	0.420154	NA	Same	0	0.0487394
Cpo	0	NA	NA	NA	NA	NA	Same	0	0
Gm13749	0	NA	NA	NA	NA	NA	Same	0	0
Klf7	1179.75	-0.3155	0.137614	-2.29264	0.0218689	0.125514	Same	67.802	51.3966
Mir6899	0	NA	NA	NA	NA	NA	Same	0	0
Gm35880	0.103953	-0.701138	3.22593	-0.217345	0.82794	NA	Same	0.0132491	0
Gm39654	0.105712	0.501094	3.22593	0.155333	0.876559	NA	Same	0	0.00817923
Gm35803	0.38863	1.84514	3.20086	0.576452	0.56431	NA	Same	0	0.0310039
Gm36148	0	NA	NA	NA	NA	NA	Same	0	0
Creb1	606.151	0.0327926	0.160501	0.204314	0.838108	0.93102	Same	30.3124	29.3167
Mettl21a	248.937	-0.275352	0.128104	-2.14945	0.0315986	0.158304	Same	14.0257	10.9649
Gm29152	0.683859	-3.22061	2.87694	-1.11946	0.262946	NA	Same	0.0861825	0
2810408I11Rik	12.9875	0.852912	0.488034	1.74765	0.0805249	0.278754	Same	0.438658	0.760972
Ccnyl1	648.466	0.140863	0.131052	1.07487	0.282434	0.558943	Same	30.816	32.3371
Fzd5	1120.6	0.0232896	0.156439	0.148874	0.881653	0.95065	Same	56.3244	53.9877
Plekhm3	548.711	-0.148001	0.140651	-1.05225	0.292684	0.569273	Same	29.4813	25.0861
Akr1cl	0.190381	-1.40745	3.22439	-0.436502	0.662473	NA	Same	0.0238737	0
Cryge	0	NA	NA	NA	NA	NA	Same	0	0
Crygd	0	NA	NA	NA	NA	NA	Same	0	0
Crygc	0	NA	NA	NA	NA	NA	Same	0	0
Crygb	0	NA	NA	NA	NA	NA	Same	0	0
Cryga	0	NA	NA	NA	NA	NA	Same	0	0
D630023F18Rik	5.5634	-0.440538	0.708743	-0.621577	0.53422	NA	Same	0.333856	0.229921
Gm36358	0.973108	1.42444	2.12273	0.671038	0.502196	NA	Same	0.0238737	0.063461
Idh1	415.232	0.231306	0.187524	1.23348	0.217397	0.485222	Same	19.0776	21.1408
Pikfyve	558.345	0.107308	0.129356	0.829558	0.406789	0.671463	Same	26.9916	27.4938
Pth2r	2.52598	0.495327	1.43038	0.346291	0.729124	NA	Same	0.103368	0.134598
Crygf	0	NA	NA	NA	NA	NA	Same	0	0
Map2	15.6986	1.10288	0.539088	2.04583	0.0407733	0.185476	Same	0.471469	0.971237
Unc80	1.15491	-0.56207	1.73235	-0.324454	0.745594	NA	Same	0.0740802	0.0468836
Gm39655	0	NA	NA	NA	NA	NA	Same	0	0
Rpe	278.164	0.146272	0.154536	0.946526	0.343881	0.618457	Same	13.2571	13.8494
Kansl1l	150.155	0.233084	0.154734	1.50635	0.131976	0.369882	Same	6.87901	7.64021
LOC108167626	7.66358	-0.316585	0.609638	-0.519299	0.603552	NA	Same	0.441074	0.331555
Gm39656	5.77132	-0.0428061	0.766238	-0.0558652	0.955449	NA	Same	0.300502	0.275294
Acadl	1398.6	0.595168	0.152707	3.89745	9.72110342814391e-05	0.00301907	Up	53.7839	77.5326
Myl1	6.6279	-0.669423	1.00783	-0.664221	0.506549	NA	Same	0.434267	0.258094
Lancl1	423.765	0.141415	0.147187	0.960783	0.336661	0.612564	Same	20.0942	21.0879
Cps1	38.4305	0.592001	0.678091	0.873042	0.38264	0.651448	Same	1.50777	2.10811
Gm39658	0.0957752	-0.701138	3.22593	-0.217345	0.82794	NA	Same	0.0125516	0
Gm15669	0	NA	NA	NA	NA	NA	Same	0	0
Erbb4	2.94049	3.20574	1.45906	2.19713	0.0280112	NA	Same	0.0264982	0.221511
Gm28497	3.44683	-0.462985	0.962124	-0.481211	0.630366	NA	Same	0.206609	0.143483
Ikzf2	57.9754	-0.447918	0.243492	-1.83956	0.0658335	0.247402	Same	3.50882	2.42483
Gm29822	0	NA	NA	NA	NA	NA	Same	0	0
Spag16	0.379017	-0.445667	3.22439	-0.138218	0.890069	NA	Same	0.0238737	0.0159262
Vwc2l	0.190381	-1.40745	3.22439	-0.436502	0.662473	NA	Same	0.0238737	0
Gm29906	0.513648	-0.0163048	2.79687	-0.00582964	0.995349	NA	Same	0.0264982	0.0243215
Bard1	11.4501	0.705312	0.580654	1.21469	0.224486	0.493688	Same	0.418636	0.65273
Abca12	15.934	0.0527291	0.881591	0.0598113	0.952306	0.982413	Same	0.797167	0.789887
Gm39659	0	NA	NA	NA	NA	NA	Same	0	0
Atic	851.023	-0.232768	0.158642	-1.46725	0.142307	0.386811	Same	47.376	38.2458
Fn1	167183	0.100465	0.21066	0.476907	0.633428	0.827103	Same	8065.71	8142.85
Apol7d	6.61725	-0.0886901	0.686817	-0.129132	0.897253	NA	Same	0.342545	0.30795
LOC108167627	7.41266	-0.490541	0.744518	-0.65887	0.509979	NA	Same	0.45026	0.304185
Gm39660	106.867	-1.44974	0.359099	-4.03716	5.41029017314075e-05	0.00196931	Down	8.76914	3.02507
Gm30160	3.60299	-0.478701	0.852419	-0.56158	0.574402	NA	Same	0.217933	0.150453
Gm30308	0	NA	NA	NA	NA	NA	Same	0	0
LOC108167354	0.0951907	-0.701138	3.22593	-0.217345	0.82794	NA	Same	0.0119369	0
Gm8883	42.5585	-0.927897	0.421019	-2.20393	0.0275293	0.145452	Same	3.00131	1.47469
Gm28818	0.687793	-1.78679	2.49885	-0.715044	0.474582	NA	Same	0.0623088	0.0155019
4933417E11Rik	16.2407	-2.11637	0.596532	-3.54779	0.000388483	0.0081651	Down	1.52603	0.330158
Gm4319	10.1053	-0.501556	0.491709	-1.02003	0.307716	0.584881	Same	0.620937	0.412377
Mreg	488.024	0.477657	0.237459	2.01154	0.0442689	0.194091	Same	19.9583	26.3922
D230017M19Rik	49.9356	-0.139621	0.243181	-0.574143	0.565871	0.787256	Same	2.66803	2.29585
Pecr	44.997	1.2284	0.404301	3.03833	0.00237891	0.0297705	Up	1.24803	2.78994
Tmem169	18.5473	1.3034	0.522825	2.49299	0.0126672	0.0905305	Same	0.499529	1.16747
Xrcc5	138.273	-0.340218	0.131934	-2.5787	0.00991717	0.076804	Same	7.97952	5.97783
Gm39661	0.380763	-2.37968	3.14678	-0.756228	0.449512	NA	Same	0.0477474	0
March4	10.2391	-0.668951	0.736812	-0.907899	0.363932	0.634948	Same	0.66372	0.398085
Smarcal1	536.789	0.164484	0.137703	1.19449	0.232288	0.503313	Same	25.1819	26.8281
Gm39662	2.22342	0.312845	1.58483	0.1974	0.843514	NA	Same	0.0979505	0.118414
Ankar	0.77692	-3.40593	2.26035	-1.50681	0.131858	NA	Same	0.096721	0
Rpl37a	4173.21	-0.19794	0.134617	-1.4704	0.141454	0.385668	Same	227.424	188.47
Gm39663	13.1819	0.510302	0.48033	1.0624	0.288054	0.564754	Same	0.531152	0.720805
Gm30788	15.0831	-0.0979504	0.460391	-0.212755	0.831518	0.928433	Same	0.790053	0.706656
Gm30847	0.19418	0.981985	3.22593	0.304404	0.76082	NA	Same	0	0.0157622
Igfbp2	8135.74	0.411585	0.15387	2.67489	0.00747534	0.0642425	Same	341.39	434.258
Igfbp5	511.971	-0.435398	0.220403	-1.97546	0.0482156	0.204819	Same	30.3372	21.4978
Gm31047	162.067	0.622687	0.264425	2.35487	0.0185293	0.113339	Same	6.18972	9.01988
Gm31137	3.2617	1.06809	0.909478	1.1744	0.240235	NA	Same	0.101276	0.196768
Tnp1	0.105712	0.501094	3.22593	0.155333	0.876559	NA	Same	0	0.00817923
1700027A15Rik	0.288633	1.448	3.22453	0.449059	0.653389	NA	Same	0	0.023465
Gm31254	0.678831	-0.141137	2.26977	-0.0621813	0.950418	NA	Same	0.0376549	0.0318564
Gm29185	0.379017	-0.445667	3.22439	-0.138218	0.890069	NA	Same	0.0238737	0.0159262
Gm31197	0.0943178	0.501094	3.22593	0.155333	0.876559	NA	Same	0	0.00796308
Gm31344	0.995774	1.39431	2.11922	0.657936	0.510579	NA	Same	0.0264982	0.0640778
Pinc	0	NA	NA	NA	NA	NA	Same	0	0
D530049I02Rik	0.384696	-0.445667	3.22439	-0.138218	0.890069	NA	Same	0.0238737	0.0155019
LOC102633705	2.37365	-1.28123	1.31832	-0.971871	0.331115	NA	Same	0.186761	0.0709507
6030407O03Rik	16.0331	-0.0444683	0.529936	-0.0839125	0.933126	0.974451	Same	0.815038	0.747192
Gm29183	9.14475	-0.242177	0.707479	-0.34231	0.732118	NA	Same	0.511917	0.40494
Mir6351	0	NA	NA	NA	NA	NA	Same	0	0
Tns1	9067.82	0.470737	0.110543	4.25839	2.05899928893059e-05	0.000952515	Same	371.488	487.859
Gm39664	0.600425	0.37993	2.68719	0.141386	0.887565	NA	Same	0.0264982	0.031478
Gm31637	4.77225	0.566001	0.888985	0.636682	0.524332	NA	Same	0.187371	0.262692
Rufy4	410.133	-0.291383	0.201481	-1.44621	0.148119	0.395191	Same	23.1199	17.9149
Cxcr2	1763.81	0.0575575	0.131353	0.43819	0.661248	0.841849	Same	87.1457	85.4405
Cxcr1	9.8207	-0.390262	0.710155	-0.549545	0.582632	NA	Same	0.576393	0.415936
Mir1928	0	NA	NA	NA	NA	NA	Same	0	0
Gm31691	8.46198	2.03259	0.624744	3.25349	0.00113998	NA	Same	0.149717	0.577417
Arpc2	7256.97	-0.0485766	0.0606768	-0.80058	0.423375	0.685737	Same	373.672	342.316
Gpbar1	17.8981	-1.55545	0.516961	-3.00884	0.00262247	0.0316269	Down	1.48881	0.481134
Aamp	5796.16	0.0642082	0.0800507	0.802094	0.422499	0.684885	Same	284.447	282.158
LOC108167628	6.82902	-0.104473	0.673518	-0.155115	0.87673	NA	Same	0.36474	0.316965
Pnkd	912.704	-0.115591	0.102235	-1.13064	0.258206	0.531294	Same	48.3873	42.1958
Tmbim1	4237.78	0.139201	0.102791	1.35421	0.175668	0.433465	Same	201.856	210.307
Catip	7.98314	-0.419587	0.658926	-0.636774	0.524272	NA	Same	0.47943	0.333249
Slc11a1	106.679	0.497818	0.34753	1.43244	0.152017	0.40021	Same	4.26949	5.78653
Ctdsp1	2486.11	-0.240666	0.117838	-2.04234	0.0411178	0.186322	Same	138.519	110.858
Mir26b	0.211425	0.981985	3.22593	0.304404	0.76082	NA	Same	0	0.0163585
Vil1	140.169	0.543985	0.697787	0.779586	0.435635	0.69476	Same	5.60883	7.66757
Usp37	426.802	0.0643909	0.142881	0.450659	0.652235	0.83682	Same	21.0188	20.8212
Cnot9	1163.35	0.13118	0.0813957	1.61163	0.107043	0.329602	Same	55.6162	57.7239
Plcd4	4.88604	-0.0261751	0.905597	-0.0289037	0.976941	NA	Same	0.250465	0.231752
Zfp142	445.099	-0.25649	0.113233	-2.26516	0.0235031	0.13126	Same	24.9381	19.7564
Bcs1l	145.456	-0.132365	0.209825	-0.630835	0.528148	0.76378	Same	7.74983	6.75048
Rnf25	740.29	-0.0368263	0.0972168	-0.378805	0.704832	0.864494	Same	37.8725	35.0124
Stk36	85.0811	-0.0753727	0.261919	-0.287771	0.773522	0.899567	Same	4.44446	4.01625
Ttll4	364.699	0.256383	0.142786	1.79557	0.0725629	0.261765	Same	16.5648	18.668
Cyp27a1	103.324	0.0908275	0.238064	0.381526	0.702813	0.863054	Same	5.00714	5.04051
Prkag3	12.4838	1.11573	0.714294	1.56201	0.118286	0.348564	Same	0.375812	0.757655
Wnt6	64.6228	0.128719	0.341601	0.376811	0.706314	0.865064	Same	3.08518	3.2169
Gm29539	1.66122	-1.79067	1.65908	-1.07932	0.280447	NA	Same	0.143239	0.0401087
Gm32099	0	NA	NA	NA	NA	NA	Same	0	0
Wnt10a	29.9807	-1.2254	0.546588	-2.2419	0.0249678	0.136839	Same	2.32284	0.953248
Gm32275	0.96881	1.4102	2.93574	0.480357	0.630974	NA	Same	0.0251033	0.0620077
Gm16582	0	NA	NA	NA	NA	NA	Same	0	0
Cdk5r2	1.46503	-1.13794	1.65676	-0.686844	0.492181	NA	Same	0.107428	0.0475348
Fev	0	NA	NA	NA	NA	NA	Same	0	0
Cryba2	0	NA	NA	NA	NA	NA	Same	0	0
Mir375	0	NA	NA	NA	NA	NA	Same	0	0
Ccdc108	0.0987469	-0.701138	3.22593	-0.217345	0.82794	NA	Same	0.011936	0
Ihh	96.3977	0.398208	0.490948	0.811099	0.417309	0.679991	Same	4.14044	5.07419
Nhej1	34.0538	0.08411	0.335042	0.251043	0.801781	0.914592	Same	1.65256	1.66177
Slc23a3	333.281	-0.232274	0.335664	-0.691983	0.488948	0.736725	Same	18.5556	15.0545
Cnppd1	3132.34	-0.298543	0.0791837	-3.77026	0.000163078	0.00439475	Same	178.262	137.296
Fam134a	2670.49	-0.231782	0.0870555	-2.66246	0.00775724	0.0658504	Same	148.067	119.375
Zfand2b	495.236	-0.0384591	0.104358	-0.36853	0.712478	0.868382	Same	25.4009	23.4525
Abcb6	237.162	-0.0386666	0.181684	-0.212824	0.831465	0.928433	Same	12.1557	11.2823
Atg9a	1381.93	0.000401842	0.101855	0.00394523	0.996852	0.999359	Same	69.7867	66.2904
Ankzf1	211.882	-0.235568	0.129647	-1.817	0.0692168	0.255126	Same	11.7703	9.45845
Glb1l	87.5419	-0.300704	0.247358	-1.21566	0.224113	0.493153	Same	5.00458	3.83568
Stk16	1075.91	-0.0544705	0.110875	-0.491278	0.62323	0.821246	Same	55.5232	50.7513
Tuba4a	1166.87	0.230953	0.151843	1.521	0.128261	0.363681	Same	53.2992	59.5286
A630095N17Rik	9.50102	-0.385452	0.609971	-0.631918	0.527441	NA	Same	0.558516	0.4051
Dnajb2	1337.12	-0.172466	0.084989	-2.02928	0.04243	0.19007	Same	72.4468	60.8218
Ptprn	74.3581	-0.0533628	0.298917	-0.178521	0.858314	0.94037	Same	3.81023	3.50072
Resp18	0	NA	NA	NA	NA	NA	Same	0	0
Dnpep	1865.66	0.060081	0.112562	0.533759	0.593508	0.804292	Same	91.7731	90.538
Des	8308.34	-1.29219	0.425414	-3.03748	0.00238561	0.0298055	Down	652.305	252.407
Gm15179	0.190381	-1.40745	3.22439	-0.436502	0.662473	NA	Same	0.0238737	0
Speg	479.435	-0.121748	0.161455	-0.754064	0.450811	0.706646	Same	25.3432	22.0895
Gmppa	1031.39	0.0953199	0.127718	0.746333	0.455467	0.709803	Same	49.8137	50.5391
Asic4	0.381932	-2.38369	3.14654	-0.75756	0.448715	NA	Same	0.048977	0
Gm32506	1.57789	2.21635	1.7837	1.24256	0.21403	NA	Same	0.023872	0.111406
Chpf	3049.71	0.175787	0.14038	1.25222	0.210489	0.476143	Same	142.373	152.517
Tmem198	168.987	0.399864	0.203569	1.96427	0.0494992	0.20859	Same	7.11232	8.96087
Obsl1	5823.95	0.488445	0.165861	2.9449	0.00323058	0.0367875	Same	235.393	314.387
Inha	97.5262	-0.0718904	0.192044	-0.374343	0.708149	0.86595	Same	5.0747	4.58582
Stk11ip	1371.62	-0.0606017	0.0859816	-0.704822	0.480921	0.731701	Same	70.9801	64.4862
Slc4a3	244.845	-0.315631	0.198909	-1.58681	0.112556	0.339759	Same	14.0785	10.6453
Gm32622	0.20003	0.981985	3.22593	0.304404	0.76082	NA	Same	0	0.0161423
Gm29065	0	NA	NA	NA	NA	NA	Same	0	0
Gm32737	0	NA	NA	NA	NA	NA	Same	0	0
Gm17751	0	NA	NA	NA	NA	NA	Same	0	0
Mir6343	0	NA	NA	NA	NA	NA	Same	0	0
Epha4	100.111	0.240643	0.213783	1.12564	0.260317	0.534558	Same	4.56334	5.1012
Mir6352	0	NA	NA	NA	NA	NA	Same	0	0
Gm32793	0.194046	0.981985	3.22593	0.304404	0.76082	NA	Same	0	0.0160224
Gm32974	0.198473	0.981985	3.22593	0.304404	0.76082	NA	Same	0	0.0154555
Gm33083	0	NA	NA	NA	NA	NA	Same	0	0
Gm33030	0	NA	NA	NA	NA	NA	Same	0	0
Pax3	43.6184	0.429059	0.302753	1.41719	0.156427	0.407568	Same	1.82742	2.3213
Gm33152	0	NA	NA	NA	NA	NA	Same	0	0
Gm2102	0.630471	0.466846	2.66956	0.174878	0.861176	NA	Same	0.0264982	0.0324652
Sgpp2	283.718	0.455577	0.20621	2.20929	0.0271547	0.144467	Same	11.7554	15.2066
Farsb	471.737	0.0898859	0.111589	0.805509	0.420526	0.682997	Same	22.9596	23.1194
Mogat1	8.21178	1.46611	0.704147	2.08211	0.0373322	NA	Same	0.20017	0.524659
Gm39665	3.80487	-0.648682	1.33088	-0.487408	0.625969	NA	Same	0.250051	0.144758
LOC108167629	0	NA	NA	NA	NA	NA	Same	0	0
Utp14b	183.232	-0.342096	0.221424	-1.54498	0.122351	0.354714	Same	10.6361	7.95943
Acsl3	1249.5	-0.150491	0.157402	-0.956097	0.339023	0.614943	Same	67.3558	57.4513
Gm38631	0.302426	0.260645	3.22593	0.080797	0.935603	NA	Same	0.0132491	0.0154555
Gm33693	0	NA	NA	NA	NA	NA	Same	0	0
Gm29536	0	NA	NA	NA	NA	NA	Same	0	0
Kcne4	104.256	1.24461	0.31929	3.89805	9.69697403386443e-05	0.00301771	Up	2.8758	6.43087
Scg2	1.16478	0.38738	2.02904	0.190918	0.84859	NA	Same	0.047744	0.0633303
Ap1s3	681.96	0.992043	0.166656	5.95264	2.63855064666624e-09	8.95934530690226e-07	Up	21.6452	40.8944
Wdfy1	1033.97	-0.173925	0.183492	-0.947863	0.343199	0.618333	Same	55.9288	47.2084
Mrpl44	513.668	-0.0307788	0.107048	-0.287524	0.773711	0.899719	Same	26.2064	24.3643
Gm39666	11.2207	-0.509713	0.466886	-1.09173	0.274953	0.550049	Same	0.693259	0.458465
Serpine2	3854.07	-0.14863	0.102242	-1.45371	0.146026	0.39154	Same	206.656	176.521
Gm33970	0.38863	1.84514	3.20086	0.576452	0.56431	NA	Same	0	0.0310039
Fam124b	9.74354	-0.766945	0.530282	-1.4463	0.148094	NA	Same	0.655772	0.366542
LOC108167342	0	NA	NA	NA	NA	NA	Same	0	0
2310015K22Rik	0	NA	NA	NA	NA	NA	Same	0	0
Gm34098	0	NA	NA	NA	NA	NA	Same	0	0
Cul3	1829.62	6.00902183964542e-05	0.119277	0.000503788	0.999598	0.999697	Same	92.6268	87.5617
Gm39667	0.604447	-1.5334	3.12206	-0.49115	0.62332	NA	Same	0.0529964	0.0159262
Gm38673	0	NA	NA	NA	NA	NA	Same	0	0
1700016L21Rik	0	NA	NA	NA	NA	NA	Same	0	0
Dock10	43.9007	0.588621	0.413883	1.42219	0.154971	0.405332	Same	1.6776	2.42571
Nyap2	0	NA	NA	NA	NA	NA	Same	0	0
Mir6344	0	NA	NA	NA	NA	NA	Same	0	0
Irs1	79.0553	0.0139796	0.19255	0.0726021	0.942123	0.978297	Same	3.97222	3.79129
Rhbdd1	572.523	-0.0655167	0.127635	-0.513312	0.607733	0.813007	Same	29.7339	26.8819
LOC108167630	0.79541	-0.529267	1.908	-0.277394	0.781478	NA	Same	0.0477457	0.0315854
Col4a4	179.707	0.374272	0.330599	1.1321	0.257592	0.530803	Same	7.66752	9.42188
Col4a3	105.509	0.561472	0.36125	1.55425	0.120126	0.351431	Same	4.12897	5.76607
LOC105243964	4.28523	-0.203826	0.760193	-0.268124	0.788604	NA	Same	0.233193	0.191835
Mff	974.032	-0.127532	0.100989	-1.26283	0.206649	0.471864	Same	51.8626	44.93
Gm39668	16.9726	0.288331	0.475741	0.606067	0.544471	0.774289	Same	0.764143	0.877495
Tm4sf20	1.36944	-1.84369	1.9424	-0.949182	0.342528	NA	Same	0.124285	0.0318604
Gm34286	2.46522	0.151203	1.31178	0.115265	0.908235	NA	Same	0.118545	0.120215
Gm17764	5.56239	0.0588218	0.677564	0.0868136	0.93082	NA	Same	0.275397	0.269474
Gm34450	2.78104	-0.359104	0.997053	-0.360166	0.718723	NA	Same	0.162886	0.117902
LOC108167631	0.584047	-2.99448	2.14429	-1.39649	0.162567	NA	Same	0.0735473	0
Agfg1	2702.04	0.269621	0.0865758	3.11428	0.00184395	0.0248025	Same	121.506	138.605
Slc19a3	110.418	0.161589	0.252946	0.638827	0.522935	0.760127	Same	5.21687	5.52958
Krtap28-13	0	NA	NA	NA	NA	NA	Same	0	0
Ccl20	0.384696	-0.445667	3.22439	-0.138218	0.890069	NA	Same	0.0238737	0.0155019
Daw1	0.670565	-0.958221	2.21995	-0.431642	0.666002	NA	Same	0.048977	0.023465
Sphkap	0.778089	-3.40734	2.75092	-1.23862	0.215486	NA	Same	0.0979505	0
Pid1	54.4278	0.850263	0.448389	1.89626	0.0579252	0.227707	Same	1.845	3.14346
Mir6353	0	NA	NA	NA	NA	NA	Same	0	0
Dner	2.1797	-0.295158	1.67771	-0.175929	0.86035	NA	Same	0.119362	0.0934307
Mir5126	0	NA	NA	NA	NA	NA	Same	0	0
Trip12	8875.02	0.181428	0.0879936	2.06183	0.0392241	0.180999	Same	415.548	445.415
Fbxo36	296.098	0.322534	0.221076	1.45893	0.144585	0.389778	Same	12.8947	15.3548
Slc16a14	12.6955	1.03364	0.782302	1.32127	0.18641	0.446444	Same	0.388281	0.773553
Gm39669	0.0970231	0.501094	3.22593	0.155333	0.876559	NA	Same	0	0.00801122
Gm15433	2.94352	-1.1145	1.31757	-0.845872	0.397624	NA	Same	0.222406	0.0956728
A530032D15Rik	1.19792	-0.547213	1.73377	-0.31562	0.752291	NA	Same	0.0754752	0.0470178
A530040E14Rik	2.00126	1.46438	1.36112	1.07586	0.281989	NA	Same	0.0495909	0.12822
Gm35498	1.28068	0.597633	1.57493	0.379466	0.704342	NA	Same	0.0483596	0.0707722
Gm38510	0	NA	NA	NA	NA	NA	Same	0	0
LOC102638435	0.0971574	0.501094	3.22593	0.155333	0.876559	NA	Same	0	0.00775097
Gm7609	4.41309	1.15705	1.24508	0.929299	0.352734	NA	Same	0.129867	0.272426
C130026I21Rik	6.76233	-0.588442	0.777244	-0.757088	0.448997	NA	Same	0.424096	0.267465
LOC108167347	0.0957752	-0.701138	3.22593	-0.217345	0.82794	NA	Same	0.0125516	0
LOC101055758	0.598249	2.46221	2.59622	0.948384	0.342934	NA	Same	0	0.0474884
LOC105243968	0.594241	-1.42596	3.12629	-0.456118	0.648305	NA	Same	0.0502065	0.0161067
Gm2666	0	NA	NA	NA	NA	NA	Same	0	0
Gm2427	18.1696	0.289299	0.392875	0.736364	0.461509	0.714619	Same	0.805478	0.939967
Sp110	39.3221	0.24727	0.39731	0.62236	0.533705	0.767334	Same	1.7724	2.0206
Sp140	39.271	0.42875	0.29862	1.43577	0.151068	0.399228	Same	1.63254	2.09498
LOC102634459	0.194046	0.981985	3.22593	0.304404	0.76082	NA	Same	0	0.0160224
Sp100	125.612	-0.0544368	0.25154	-0.216414	0.828665	0.926618	Same	6.47491	5.90482
A630001G21Rik	10.7498	-0.120676	0.577494	-0.208965	0.834475	0.929144	Same	0.56687	0.49745
Mir8096	0	NA	NA	NA	NA	NA	Same	0	0
9930111H07Rik	0.291338	1.45594	3.22424	0.451562	0.651584	NA	Same	0	0.0235132
Cab39	3622.28	0.169672	0.100781	1.68357	0.0922642	0.302413	Same	170.477	181.535
Itm2c	3415.13	0.0324557	0.152673	0.212583	0.831652	0.928514	Same	169.317	164.582
Gm32302	0.194046	0.981985	3.22593	0.304404	0.76082	NA	Same	0	0.0160224
4933407L21Rik	2.06686	-0.973224	1.24114	-0.784136	0.43296	NA	Same	0.147009	0.0705688
Gpr55	33.1914	0.594859	0.698131	0.852073	0.394174	0.661502	Same	1.28292	1.83126
Gm41905	0.681093	0.744062	2.62238	0.283735	0.776613	NA	Same	0.0251033	0.0394892
Spata3	0.379017	-0.445667	3.22439	-0.138218	0.890069	NA	Same	0.0238737	0.0159262
2810459M11Rik	46.4416	0.994574	0.486145	2.04584	0.0407724	0.185476	Same	1.46777	2.77144
Psmd1	2840.13	-0.228114	0.0831464	-2.74352	0.00607837	0.055582	Same	157.224	127.014
Htr2b	688.758	-0.290559	0.208961	-1.3905	0.164378	0.41863	Same	38.9308	30.052
Armc9	183.014	-0.314334	0.166076	-1.89271	0.0583964	0.228911	Same	10.4739	7.95186
LOC108167633	1.76687	-0.568858	1.33661	-0.425596	0.670402	NA	Same	0.108656	0.0707645
Gm16341	1.38276	0.775988	1.5657	0.495618	0.620164	NA	Same	0.0489761	0.0798591
Gm28626	4.53941	-0.449449	0.674145	-0.666696	0.504966	NA	Same	0.274868	0.19049
B3gnt7	3413.13	-0.367535	0.125271	-2.93393	0.00334702	0.0374735	Same	199.612	146.022
Ncl	9009.32	-0.126963	0.0813854	-1.56002	0.118756	0.349564	Same	479.558	416.042
Snora75	1.60005	-0.598923	1.492	-0.401422	0.688109	NA	Same	0.103286	0.0636535
Gm24148	0.886926	-2.24498	2.01593	-1.11362	0.265442	NA	Same	0.0860154	0.0161067
Snord82	0.291338	1.45594	3.22424	0.451562	0.651584	NA	Same	0	0.0235132
C130036L24Rik	10.9251	-0.955069	0.686159	-1.39191	0.163951	0.41817	Same	0.775219	0.3824
Nmur1	8.60951	-0.395172	0.573559	-0.688983	0.490834	NA	Same	0.511051	0.367952
1700019O17Rik	1.91563	1.3766	1.52731	0.901323	0.367417	NA	Same	0.0489753	0.120897
Gm32700	1.60904	-0.600721	1.657	-0.362534	0.716953	NA	Same	0.10074	0.0625661
Gm32758	1.84447	-2.07542	1.62262	-1.27906	0.200876	NA	Same	0.170798	0.0396996
Gm41907	2.17956	-0.553588	1.42403	-0.388748	0.697463	NA	Same	0.138931	0.0867219
Ptma	7392.34	-0.177746	0.113461	-1.56659	0.117212	0.34682	Same	400.851	335.219
Pde6d	382.697	-0.162556	0.104865	-1.55015	0.121106	0.353054	Same	20.6482	17.4722
Cops7b	325.17	0.0222534	0.123947	0.17954	0.857514	0.940335	Same	16.2267	15.6262
Gm41908	0	NA	NA	NA	NA	NA	Same	0	0
Nppc	114.201	0.788631	0.29721	2.65344	0.00796753	0.0668555	Same	3.96648	6.53724
Dis3l2	208.484	-0.0514625	0.157004	-0.327778	0.74308	0.88537	Same	10.7199	9.81517
Gm41909	0	NA	NA	NA	NA	NA	Same	0	0
Gm28375	0.0987469	-0.701138	3.22593	-0.217345	0.82794	NA	Same	0.011936	0
Gm41910	0.868429	0.399156	2.16423	0.184433	0.853674	NA	Same	0.0358089	0.0473079
Gm29371	0	NA	NA	NA	NA	NA	Same	0	0
Alppl2	0	NA	NA	NA	NA	NA	Same	0	0
Alpi	7.79321	-1.75365	2.29769	-0.763225	0.445329	NA	Same	0.696735	0.193456
Akp3	0.80012	2.88124	2.90463	0.991947	0.321224	NA	Same	0	0.0645693
Ecel1	0.696469	-1.0243	2.56015	-0.400095	0.689086	NA	Same	0.0503702	0.0240337
Gm33292	0	NA	NA	NA	NA	NA	Same	0	0
Prss56	1.26838	-2.91078	2.16284	-1.34582	0.178362	NA	Same	0.133759	0.0160224
Chrnd	0	NA	NA	NA	NA	NA	Same	0	0
Chrng	0.396946	1.87166	3.19934	0.585014	0.558538	NA	Same	0	0.030911
Eif4e2	1924.67	0.036401	0.0766685	0.474785	0.63494	0.828368	Same	95.5201	92.9392
Efhd1	357.463	-0.247668	0.240707	-1.02892	0.303519	0.579803	Same	20.0171	15.9938
Gm41911	12.7557	0.584723	0.421402	1.38756	0.16527	0.419758	Same	0.493494	0.705923
Gigyf2	2342.08	0.37039	0.0754902	4.90646	9.27348702872616e-07	9.20122609083999e-05	Same	100.701	123.274
Kcnj13	246.954	0.716816	0.216685	3.3081	0.00093931	0.0155332	Up	8.96608	14.0378
3110079O15Rik	1.18137	3.44523	2.71999	1.26663	0.205286	NA	Same	0	0.0962189
Ngef	76.8428	-0.821909	0.230874	-3.55999	0.00037087	0.0079275	Down	5.25191	2.80137
LOC108167634	0.188636	0.981985	3.22593	0.304404	0.76082	NA	Same	0	0.0159262
Neu2	56.1887	-1.70856	0.383597	-4.45405	8.42651108592977e-06	0.000489571	Down	4.89248	1.4207
Inpp5d	183.248	0.14031	0.299449	0.468563	0.639382	0.830974	Same	8.62578	9.07728
Gm33470	0	NA	NA	NA	NA	NA	Same	0	0
Gm33517	0	NA	NA	NA	NA	NA	Same	0	0
Atg16l1	747.022	-0.0947453	0.124788	-0.759251	0.447702	0.704448	Same	39.1569	34.7339
Scarna6	1.08912	0.187531	1.81099	0.103552	0.917525	NA	Same	0.0503702	0.0552514
Sag	15.6365	-0.764271	0.427561	-1.78751	0.0738545	0.264409	Same	1.03936	0.582118
Gm38609	3.27035	0.0704571	0.946609	0.0744311	0.940667	NA	Same	0.155787	0.159516
Dgkd	2538.92	-0.00593547	0.111932	-0.0530276	0.95771	0.985243	Same	128.745	121.014
Gm19582	1.20133	-1.48734	2.31042	-0.643755	0.519734	NA	Same	0.0981193	0.0322134
Usp40	474.9	0.130292	0.128213	1.01622	0.309524	0.586715	Same	22.7737	23.5475
Ugt1a10	0	NA	NA	NA	NA	NA	Same	0	0
Ugt1a9	0.595419	2.45629	3.172	0.774368	0.438713	NA	Same	0	0.0463666
Ugt1a7c	31.7577	1.18552	0.712365	1.6642	0.0960716	0.309503	Same	0.897894	1.93648
Ugt1a6b	0.388855	-0.445667	3.22439	-0.138218	0.890069	NA	Same	0.0238737	0.0154555
Ugt1a6a	0.408919	-0.478488	3.22226	-0.148494	0.881953	NA	Same	0.023872	0.0163585
Ugt1a5	0.188636	0.981985	3.22593	0.304404	0.76082	NA	Same	0	0.0159262
Ugt1a2	0.19155	-1.41262	3.2241	-0.438144	0.661282	NA	Same	0.0251033	0
Dnajb3	40.1165	-0.0870559	0.291918	-0.29822	0.765535	0.895356	Same	2.0922	1.85952
Ugt1a1	6.34787	-3.87145	1.29066	-2.99959	0.00270339	NA	Same	0.731418	0.0468372
Mroh2a	2.72913	-0.980348	1.04809	-0.935366	0.3496	NA	Same	0.198531	0.0945611
Hjurp	410.259	0.0312104	0.133655	0.233514	0.815362	0.920228	Same	20.4332	19.7288
Trpm8	0.310377	1.49226	3.22249	0.463076	0.64331	NA	Same	0	0.0238345
Spp2	671.192	1.49126	0.866593	1.72084	0.0852805	0.288933	Same	16.2358	43.0978
Gm29538	2.35459	-0.646052	1.83652	-0.35178	0.725003	NA	Same	0.155502	0.0958458
Gm28888	33.7019	0.399937	0.371599	1.07626	0.281811	0.558509	Same	1.43762	1.78771
Glrp1	4.12585	-0.191212	0.937572	-0.203944	0.838397	NA	Same	0.221335	0.185742
Gm19589	1.571	-1.28573	1.61625	-0.795505	0.42632	NA	Same	0.124452	0.0481516
Gm41912	0.391809	-0.478488	3.22226	-0.148494	0.881953	NA	Same	0.023872	0.0155019
Arl4c	2336.41	-0.286713	0.136005	-2.10811	0.0350219	0.168865	Same	132.565	102.694
Platr5	0.487979	1.13807	2.79515	0.407159	0.683891	NA	Same	0.0119369	0.0309575
Gm34194	1.0703	-1.38892	2.03054	-0.684016	0.493965	NA	Same	0.0848685	0.0320449
1700067G17Rik	0	NA	NA	NA	NA	NA	Same	0	0
Sh3bp4	1134.4	0.243759	0.115774	2.10547	0.0352502	0.169699	Same	51.5425	57.6564
Gm34331	2.36782	0.974277	1.61344	0.603851	0.545943	NA	Same	0.0742422	0.140373
C030007H22Rik	0	NA	NA	NA	NA	NA	Same	0	0
Gm41913	0	NA	NA	NA	NA	NA	Same	0	0
Agap1	1340.27	-0.240519	0.110291	-2.18077	0.0292003	0.151145	Same	74.7675	59.7401
Gm28499	1.7135	-0.447343	1.33141	-0.335993	0.736876	NA	Same	0.103367	0.0710497
Gm41914	8.03945	-0.0976014	0.546527	-0.178585	0.858264	NA	Same	0.42073	0.372473
4933400F21Rik	0.793331	-0.531647	2.13968	-0.248471	0.80377	NA	Same	0.0477457	0.0316087
Gbx2	2.26944	1.68346	1.39044	1.21074	0.225995	NA	Same	0.0489753	0.151829
LOC102637806	0	NA	NA	NA	NA	NA	Same	0	0
Asb18	0	NA	NA	NA	NA	NA	Same	0	0
Gm41915	0.0987469	-0.701138	3.22593	-0.217345	0.82794	NA	Same	0.011936	0
Gm34616	0	NA	NA	NA	NA	NA	Same	0	0
Iqca	1.884	-0.134621	1.41183	-0.0953524	0.924035	NA	Same	0.103203	0.0869294
4930434B07Rik	0	NA	NA	NA	NA	NA	Same	0	0
Ackr3	883.7	-0.205555	0.155029	-1.32592	0.184867	0.444496	Same	48.6453	39.9274
Gm34930	1.80536	-1.18552	1.4305	-0.828746	0.407248	NA	Same	0.137784	0.0564151
LOC102638195	2.7929	0.0666058	0.891164	0.0747402	0.940421	NA	Same	0.136469	0.135537
Gm34992	0.498373	-1.04707	2.37819	-0.44028	0.659734	NA	Same	0.0383524	0.0159302
Gm28722	0.19155	-1.41262	3.2241	-0.438144	0.661282	NA	Same	0.0251033	0
Gm35048	12.9305	-0.728612	0.541593	-1.34531	0.178524	0.436542	Same	0.861354	0.488459
LOC108167648	0.192933	-0.220246	3.22593	-0.0682738	0.945568	NA	Same	0.0125516	0.00775097
Gm41917	0.201345	-0.220246	3.22593	-0.0682738	0.945568	NA	Same	0.0125516	0.00805336
Gm35192	0	NA	NA	NA	NA	NA	Same	0	0
Cops8	1102.8	-0.118218	0.0854208	-1.38395	0.166373	0.42117	Same	58.3702	51.0215
Gm35242	0.389044	-2.40783	3.14513	-0.765573	0.44393	NA	Same	0.0489753	0
Gm9991	0.207906	-1.46725	3.22008	-0.455656	0.648637	NA	Same	0.0264982	0
Gm35332	0	NA	NA	NA	NA	NA	Same	0	0
Gm41918	0	NA	NA	NA	NA	NA	Same	0	0
Col6a3	516.85	-0.764294	0.297022	-2.57319	0.0100764	0.0775887	Same	34.9786	19.4092
Gm35381	0.872791	-1.59036	2.06057	-0.771808	0.440228	NA	Same	0.0754752	0.0238892
Mlph	513.064	-0.11304	0.49796	-0.227006	0.820419	0.922527	Same	27.1243	23.8595
Prlh	0.724296	-0.106812	2.61049	-0.0409165	0.967362	NA	Same	0.0371211	0.0327169
Rab17	65.4941	1.412	0.874126	1.61533	0.10624	0.328082	Same	1.66534	4.16678
Lrrfip1	1460.05	0.0213085	0.137986	0.154426	0.877274	0.949009	Same	73.0354	69.986
Rbm44	0.394988	-2.42773	3.14398	-0.772184	0.440006	NA	Same	0.047744	0
Ramp1	709.729	-0.883939	0.299554	-2.95085	0.00316902	0.0362716	Down	49.379	25.2855
Ube2f	1110.02	-0.063965	0.0851162	-0.751503	0.45235	0.70797	Same	57.5155	52.1742
Scly	448.629	0.315081	0.140294	2.24586	0.0247129	0.135979	Same	19.6852	23.2471
Espnl	6.66712	-1.3873	0.88746	-1.56322	0.118001	NA	Same	0.537844	0.199506
Klhl30	14.0788	1.01006	0.792721	1.27417	0.202602	0.46665	Same	0.441117	0.835401
Fam132b	4.76226	-0.325367	0.702236	-0.46333	0.643128	NA	Same	0.270925	0.205426
Ilkap	846.655	-0.239583	0.126795	-1.88953	0.0588212	0.229634	Same	46.9999	37.8073
1700020N18Rik	0	NA	NA	NA	NA	NA	Same	0	0
Hes6	414.55	-0.617588	0.146449	-4.21708	2.47490145543731e-05	0.00108981	Down	26.4249	16.3521
Per2	203.285	-0.228268	0.175498	-1.30069	0.193366	0.455891	Same	11.2857	9.10179
Gm35591	0.978669	-1.09906	2.04265	-0.538057	0.590538	NA	Same	0.0740802	0.0321292
Gm28382	0	NA	NA	NA	NA	NA	Same	0	0
Traf3ip1	299.301	-0.152781	0.147488	-1.03589	0.300254	0.57731	Same	16.0861	13.702
Asb1	538.806	0.33962	0.108636	3.12621	0.00177075	0.0241366	Same	23.4946	28.1531
Gm28380	1.17655	-1.57677	1.98416	-0.794681	0.426799	NA	Same	0.0967193	0.031478
Twist2	99.6339	-0.365374	0.274374	-1.33167	0.18297	0.442511	Same	5.77206	4.26364
LOC108167658	1.44204	-4.2991	1.8779	-2.28931	0.0220613	NA	Same	0.182739	0
LOC108167833	0	NA	NA	NA	NA	NA	Same	0	0
Hdac4	1703.53	0.103292	0.148787	0.694228	0.487539	0.736082	Same	81.9049	83.5337
LOC108167659	0.381932	-2.38369	3.14654	-0.75756	0.448715	NA	Same	0.048977	0
Gm35992	0.4054	-2.46182	3.14206	-0.783506	0.43333	NA	Same	0.0503702	0
Ndufa10	817.167	0.0137092	0.103057	0.133025	0.894173	0.955225	Same	40.931	39.2018
Mir6900	0	NA	NA	NA	NA	NA	Same	0	0
Olfr1416	0	NA	NA	NA	NA	NA	Same	0	0
Olfr1415	0	NA	NA	NA	NA	NA	Same	0	0
Olfr1414	0	NA	NA	NA	NA	NA	Same	0	0
Olfr1413	0	NA	NA	NA	NA	NA	Same	0	0
Olfr1412	0	NA	NA	NA	NA	NA	Same	0	0
Olfr1411	0	NA	NA	NA	NA	NA	Same	0	0
Olfr1410	0	NA	NA	NA	NA	NA	Same	0	0
Olfr12	0	NA	NA	NA	NA	NA	Same	0	0
Myeov2	313.166	-0.178723	0.146886	-1.21675	0.223701	0.492529	Same	16.9243	14.2346
Otos	2.30483	-0.701949	1.10616	-0.634584	0.525699	NA	Same	0.149716	0.0878432
Gm29483	0.207906	-1.46725	3.22008	-0.455656	0.648637	NA	Same	0.0264982	0
Gm36102	0.384696	-0.445667	3.22439	-0.138218	0.890069	NA	Same	0.0238737	0.0155019
Gpc1	4715.33	-0.189772	0.230122	-0.82466	0.409565	0.673644	Same	254.61	212.53
Mir149	0	NA	NA	NA	NA	NA	Same	0	0
Ankmy1	24.4923	0.402741	0.454749	0.885633	0.375816	0.646085	Same	1.02908	1.28224
Gm36184	0.969225	-1.15843	2.39484	-0.483719	0.628585	NA	Same	0.0740785	0.0310039
Dusp28	96.6678	-0.269779	0.168967	-1.59664	0.110347	0.335958	Same	5.43075	4.26689
5033417F24Rik	21.2556	-0.00583622	0.358815	-0.0162653	0.987023	0.995821	Same	1.07383	1.01115
Rnpepl1	1571.16	-0.149297	0.0993399	-1.50289	0.132868	0.371399	Same	84.2155	72.0005
9430060I03Rik	2.86155	-0.442343	1.17482	-0.37652	0.706531	NA	Same	0.170185	0.11975
Capn10	461.528	-0.0669666	0.111939	-0.598239	0.54968	0.777431	Same	23.9084	21.6126
Gpr35	245.4	-0.455949	0.241902	-1.88485	0.0594495	0.231142	Same	14.8569	10.1933
Gm36424	0	NA	NA	NA	NA	NA	Same	0	0
Aqp12	0	NA	NA	NA	NA	NA	Same	0	0
Kif1a	39.5582	0.339383	0.312388	1.08642	0.277295	0.552861	Same	1.7248	2.08048
Gm36472	0	NA	NA	NA	NA	NA	Same	0	0
Agxt	0	NA	NA	NA	NA	NA	Same	0	0
2310007B03Rik	6.11194	1.48125	1.15592	1.28145	0.200037	NA	Same	0.15218	0.40518
Crocc2	10.5768	-1.29571	0.680576	-1.90385	0.0569297	0.225359	Same	0.841132	0.31712
Sned1	327.587	0.223678	0.212658	1.05182	0.292882	0.569442	Same	14.9595	16.6291
Mir6901	0	NA	NA	NA	NA	NA	Same	0	0
Mterf4	332.669	-0.0202939	0.151384	-0.134056	0.893358	0.954913	Same	16.9211	15.8194
Gm28535	1.48107	-2.03032	1.33498	-1.52086	0.128296	NA	Same	0.13577	0.0315665
Pask	102.426	-0.0275428	0.200128	-0.137626	0.890536	0.954099	Same	5.24947	4.87057
Ppp1r7	712.2	0.147956	0.104106	1.4212	0.155258	0.405739	Same	33.8527	35.5022
Mir6902	0	NA	NA	NA	NA	NA	Same	0	0
Mir6345	0	NA	NA	NA	NA	NA	Same	0	0
Ano7	37.9138	0.402727	0.315458	1.27664	0.201729	0.465482	Same	1.5936	2.00477
Hdlbp	13823.2	0.243727	0.10849	2.24653	0.02467	0.135841	Same	626.524	703.467
Sept2	4474.68	0.0918082	0.0985983	0.931134	0.351784	0.625176	Same	217.768	219.706
Farp2	354.257	0.381097	0.130569	2.91875	0.00351443	0.038495	Same	15.1209	18.7519
Gm41920	1.37179	0.77796	2.34212	0.33216	0.739768	NA	Same	0.0502065	0.0783662
Stk25	2984.32	0.120664	0.126367	0.954867	0.339645	0.615194	Same	142.683	147.313
Bok	2596.63	-0.0336513	0.166017	-0.202698	0.839371	0.93127	Same	132.501	122.755
Thap4	1575.77	0.113954	0.115521	0.986434	0.32392	0.60033	Same	75.7008	77.654
Atg4b	2253.5	0.106457	0.075458	1.41081	0.158302	0.410323	Same	108.727	111.109
Dtymk	275.63	-0.0175407	0.152425	-0.115077	0.908384	0.962017	Same	13.9923	13.0676
Ing5	1249.11	0.268577	0.0997013	2.69382	0.0070639	0.0616232	Same	56.285	64.1503
D2hgdh	156.311	0.0534175	0.268435	0.198996	0.842266	0.932709	Same	7.72394	7.52727
Gal3st2	4.15012	0.773846	0.976233	0.792686	0.427961	NA	Same	0.146927	0.23692
Gm30204	0.0992366	0.501094	3.22593	0.155333	0.876559	NA	Same	0	0.00772776
Gm9994	0.578745	-1.4505	2.26532	-0.640306	0.521974	NA	Same	0.0496744	0.0159262
Gm7889	2.62141	0.847575	1.42336	0.595476	0.551525	NA	Same	0.0888045	0.150892
Gm6086	0.771731	-0.562655	3.00201	-0.187426	0.851326	NA	Same	0.0502065	0.0310039
Neu4	0.409614	1.91095	3.19714	0.597705	0.550036	NA	Same	0	0.0315622
Pdcd1	7.6176	0.387468	0.729119	0.53142	0.595128	NA	Same	0.318053	0.39587
4930440C22Rik	0	NA	NA	NA	NA	NA	Same	0	0
Fam174a	225.881	-0.0731795	0.150942	-0.484819	0.627805	0.82387	Same	11.6976	10.5641
St8sia4	25.0274	-0.213904	0.380819	-0.561695	0.574324	0.792811	Same	1.36863	1.12688
Gm30431	0.207906	-1.46725	3.22008	-0.455656	0.648637	NA	Same	0.0264982	0
4930598F16Rik	0	NA	NA	NA	NA	NA	Same	0	0
1700063A18Rik	0.194315	0.981985	3.22593	0.304404	0.76082	NA	Same	0	0.0155019
Gm29601	0	NA	NA	NA	NA	NA	Same	0	0
Gm30490	0	NA	NA	NA	NA	NA	Same	0	0
4930533P14Rik	0	NA	NA	NA	NA	NA	Same	0	0
Slco4c1	16.2107	1.26145	0.795876	1.58498	0.11297	0.340454	Same	0.442508	1.00741
Panct2	11.0837	-0.75933	0.645945	-1.17553	0.239781	0.511194	Same	0.749666	0.420168
Slco6b1	0	NA	NA	NA	NA	NA	Same	0	0
Slco6c1	0	NA	NA	NA	NA	NA	Same	0	0
Gm7133	0	NA	NA	NA	NA	NA	Same	0	0
Gm7135	0	NA	NA	NA	NA	NA	Same	0	0
LOC105246668	0	NA	NA	NA	NA	NA	Same	0	0
D1Ertd622e	84.1756	0.0541423	0.218279	0.248042	0.804102	0.915209	Same	4.1579	4.10683
Ppip5k2	494.104	0.0881093	0.168707	0.522261	0.601488	0.808617	Same	24.1707	24.2383
Gin1	86.5307	0.306348	0.216297	1.41633	0.15668	0.407986	Same	3.82807	4.46413
Pam	1995.73	-0.38796	0.248283	-1.56257	0.118154	0.348564	Same	117.35	84.9479
Gm31771	0	NA	NA	NA	NA	NA	Same	0	0
B230216N24Rik	3.69616	0.153757	0.781121	0.196841	0.843952	NA	Same	0.174821	0.18256
1810006J02Rik	0.396542	-0.505477	3.22008	-0.156977	0.875263	NA	Same	0.0264982	0.0159262
Gm29461	0	NA	NA	NA	NA	NA	Same	0	0
Slco6d1	0	NA	NA	NA	NA	NA	Same	0	0
Gm7967	2.83202	1.32306	1.12254	1.17863	0.238546	NA	Same	0.0742439	0.174327
Cntnap5b	0.402691	-0.450837	3.2241	-0.139833	0.888792	NA	Same	0.0251033	0.0161067
Gm41923	0	NA	NA	NA	NA	NA	Same	0	0
Gm20268	0.190381	-1.40745	3.22439	-0.436502	0.662473	NA	Same	0.0238737	0
Gm31973	0	NA	NA	NA	NA	NA	Same	0	0
Gm41924	0	NA	NA	NA	NA	NA	Same	0	0
Cdh20	0.211425	0.981985	3.22593	0.304404	0.76082	NA	Same	0	0.0163585
Gm41925	0	NA	NA	NA	NA	NA	Same	0	0
Gm29012	0.394988	-2.42773	3.14398	-0.772184	0.440006	NA	Same	0.047744	0
Rnf152	18.1455	-0.140216	0.468141	-0.299517	0.764546	0.895123	Same	0.976087	0.829235
Gm17634	0.989493	0.663095	1.84493	0.359414	0.719285	NA	Same	0.0358089	0.055894
Gm28403	0	NA	NA	NA	NA	NA	Same	0	0
Pign	413.324	0.214515	0.140459	1.52725	0.126699	0.360919	Same	19.0623	20.9687
2310035C23Rik	366.019	0.139633	0.137185	1.01784	0.308753	0.586068	Same	17.4754	18.1853
Tnfrsf11a	50.7567	0.152897	0.34346	0.445167	0.656199	0.839505	Same	2.39245	2.54414
Gm41926	0.194046	0.981985	3.22593	0.304404	0.76082	NA	Same	0	0.0160224
Gm41927	0.289618	-0.926559	3.22439	-0.28736	0.773837	NA	Same	0.0238737	0.00772776
Gm7160	12.5326	-0.0847213	0.550228	-0.153975	0.87763	0.94916	Same	0.656387	0.583601
Zcchc2	1288.28	-0.0690744	0.128554	-0.537317	0.591048	0.803132	Same	67.2145	60.4588
Gm26509	1.76162	-0.899085	1.23287	-0.729264	0.46584	NA	Same	0.12445	0.0642332
Gm20753	0.683793	-0.985132	1.79811	-0.547871	0.58378	NA	Same	0.0490588	0.0234418
Phlpp1	699.699	0.149294	0.115567	1.29184	0.196413	0.459425	Same	33.2234	34.9112
Gm41928	0.623718	-3.08244	3.11375	-0.989943	0.322202	NA	Same	0.0794947	0
Bcl2	92.1131	-0.480222	0.190932	-2.51515	0.0118981	0.0871958	Same	5.61846	3.8016
Mir3473f	0	NA	NA	NA	NA	NA	Same	0	0
Gm37053	0	NA	NA	NA	NA	NA	Same	0	0
Kdsr	1718.31	0.194941	0.139661	1.39581	0.162771	0.416485	Same	79.9186	86.9018
Vps4b	1591.15	-0.0383808	0.110559	-0.347151	0.728478	0.877228	Same	81.8015	75.3589
Serpinb5	5.3599	-0.488954	1.09672	-0.445833	0.655718	NA	Same	0.320844	0.224232
Serpinb12	0.599501	2.4649	2.59531	0.949752	0.342238	NA	Same	0	0.0476311
Serpinb13	0	NA	NA	NA	NA	NA	Same	0	0
Serpinb3a	0.774217	2.83801	2.92284	0.970977	0.33156	NA	Same	0	0.0627634
Serpinb3d	0	NA	NA	NA	NA	NA	Same	0	0
Serpinb3b	0	NA	NA	NA	NA	NA	Same	0	0
Serpinb3c	0	NA	NA	NA	NA	NA	Same	0	0
Serpinb11	2.28925	2.81749	1.96957	1.43051	0.152571	NA	Same	0.023872	0.174436
Serpinb7	0	NA	NA	NA	NA	NA	Same	0	0
Serpinb2	2.12889	2.7264	1.97664	1.37931	0.167799	NA	Same	0.0251033	0.160223
Serpinb10	0.194315	0.981985	3.22593	0.304404	0.76082	NA	Same	0	0.0155019
Serpinb8	72.5121	-0.77745	0.27305	-2.84728	0.00440946	0.0451889	Down	4.90224	2.70404
Gm15389	0.197494	-1.44027	3.22226	-0.446975	0.654893	NA	Same	0.023872	0
D830032E09Rik	0	NA	NA	NA	NA	NA	Same	0	0
Gm28282	0	NA	NA	NA	NA	NA	Same	0	0
Gm41929	0	NA	NA	NA	NA	NA	Same	0	0
Cdh7	0	NA	NA	NA	NA	NA	Same	0	0
Gm41930	0	NA	NA	NA	NA	NA	Same	0	0
Cdh19	0.194315	0.981985	3.22593	0.304404	0.76082	NA	Same	0	0.0155019
LOC102635409	0	NA	NA	NA	NA	NA	Same	0	0
Dsel	116.987	-0.115004	0.229869	-0.500303	0.616862	0.817845	Same	6.21642	5.44116
Gm32810	1.55567	-0.543155	2.28609	-0.237591	0.812198	NA	Same	0.100413	0.062389
Gm41931	0.814255	1.99798	2.20201	0.907342	0.364226	NA	Same	0.0125516	0.0559234
Gm41932	0	NA	NA	NA	NA	NA	Same	0	0
LOC108167836	0	NA	NA	NA	NA	NA	Same	0	0
Gm32985	0	NA	NA	NA	NA	NA	Same	0	0
Gm41933	0	NA	NA	NA	NA	NA	Same	0	0
Gm33042	0	NA	NA	NA	NA	NA	Same	0	0
LOC108167704	0	NA	NA	NA	NA	NA	Same	0	0
Cntnap5a	0.381932	-2.38369	3.14654	-0.75756	0.448715	NA	Same	0.048977	0
LOC108167601	0	NA	NA	NA	NA	NA	Same	0	0
B020011L13Rik	0	NA	NA	NA	NA	NA	Same	0	0
Tsn	1207.49	-0.153725	0.0979295	-1.56975	0.116473	0.345887	Same	64.9672	55.276
Nifk	660.515	0.0925426	0.0888922	1.04106	0.297845	0.574871	Same	32.0493	32.4444
Gm28867	0	NA	NA	NA	NA	NA	Same	0	0
Clasp1	929.274	0.228967	0.0901833	2.53891	0.0111199	0.0831273	Same	42.5945	47.2175
2900060B14Rik	7.32766	-0.146671	0.643959	-0.227765	0.819829	NA	Same	0.390914	0.334577
Tfcp2l1	93.4802	0.141098	0.347445	0.406103	0.684667	0.854087	Same	4.49705	4.68426
Gli2	20.9633	0.276293	0.465061	0.594101	0.552445	0.779226	Same	0.945733	1.09182
Mir6346	0	NA	NA	NA	NA	NA	Same	0	0
Gm41934	19.5695	-0.654971	0.50065	-1.30824	0.190792	0.452194	Same	1.25993	0.760787
LOC108167707	4.87251	0.0959971	0.687413	0.13965	0.888937	NA	Same	0.237131	0.239038
Gm33388	1.16025	-0.613727	2.00441	-0.306188	0.759461	NA	Same	0.0742456	0.0473543
Inhbb	9186.13	-0.144251	0.189928	-0.759504	0.447551	0.704427	Same	489.525	418.689
Gm41935	1.8335	0.43981	1.2135	0.362431	0.71703	NA	Same	0.0755562	0.0958542
Gm33490	1.08374	-0.791383	1.77983	-0.444639	0.65658	NA	Same	0.0716194	0.0402121
Gm33575	0.400791	0.742699	2.54347	0.292003	0.770285	NA	Same	0.0119369	0.0241957
LOC108167708	0	NA	NA	NA	NA	NA	Same	0	0
Ralb	3355.82	-0.138793	0.141181	-0.983083	0.325566	0.601312	Same	178.792	153.423
Tmem185b	1009.99	-0.0455675	0.125416	-0.363331	0.716358	0.870038	Same	51.9619	47.5066
3830432H09Rik	40.6829	-1.41679	0.523574	-2.70601	0.0068098	0.0601814	Same	3.2879	1.16839
Epb41l5	943.828	-0.0278925	0.161784	-0.172406	0.863118	0.94245	Same	48.4535	44.931
Ptpn4	293.716	0.602504	0.223545	2.69523	0.00703401	0.0615224	Same	11.3858	16.3566
Gm28209	11.634	0.188597	0.567391	0.332394	0.739592	0.883298	Same	0.54379	0.586019
Tmem177	454.487	0.243191	0.134392	1.80956	0.0703635	0.257311	Same	20.6852	23.1622
Cfap221	7.36244	0.17639	0.771263	0.228702	0.8191	NA	Same	0.343332	0.37122
Gm33817	0.497412	-1.07813	2.75484	-0.391357	0.695533	NA	Same	0.0384351	0.0155019
Sctr	166.563	-0.388248	0.215448	-1.80205	0.0715374	0.259703	Same	9.73811	7.05071
Gm33764	4.99688	0.0466598	0.811552	0.0574946	0.954151	NA	Same	0.243814	0.239461
Gm41936	7.2078	0.0169984	0.60794	0.0279606	0.977694	NA	Same	0.359651	0.344889
Tmem37	7454.85	-0.189904	0.0936602	-2.02758	0.0426027	0.190478	Same	405.897	336.618
Gm41937	47.3373	0.0969019	0.245118	0.395327	0.692602	0.858089	Same	2.2913	2.33094
Gm41938	7.3729	-0.245748	0.631118	-0.389385	0.696992	NA	Same	0.40924	0.326618
Dbi	1247.84	-0.114451	0.114011	-1.00386	0.315448	0.592091	Same	65.9503	57.7158
3110009E18Rik	21.0983	0.547668	0.379971	1.44134	0.149488	0.396928	Same	0.832762	1.16244
Steap3	731.415	-0.652809	0.177132	-3.68544	0.000228307	0.00561761	Down	47.216	28.5074
C1ql2	0.79694	-2.0732	2.41442	-0.858676	0.390519	NA	Same	0.0742422	0.0160224
LOC108167722	0.95749	0.0149741	2.43933	0.0061386	0.995102	NA	Same	0.0477474	0.047971
Marco	6.00278	0.259973	0.980609	0.265114	0.790922	NA	Same	0.266289	0.305046
Gm41939	0.0951907	-0.701138	3.22593	-0.217345	0.82794	NA	Same	0.0119369	0
En1	0.580362	-0.547452	2.32358	-0.235607	0.813737	NA	Same	0.0364253	0.0239795
Gm34352	0	NA	NA	NA	NA	NA	Same	0	0
2610027F03Rik	0.211425	0.981985	3.22593	0.304404	0.76082	NA	Same	0	0.0163585
Gm29345	0	NA	NA	NA	NA	NA	Same	0	0
Gm34584	0	NA	NA	NA	NA	NA	Same	0	0
Gm34641	0.10557	0.501094	3.22593	0.155333	0.876559	NA	Same	0	0.00805336
Gm34698	0	NA	NA	NA	NA	NA	Same	0	0
Celrr	0	NA	NA	NA	NA	NA	Same	0	0
LOC108167723	0.502659	2.21001	3.18221	0.694488	0.487376	NA	Same	0	0.0390903
Gm41940	0	NA	NA	NA	NA	NA	Same	0	0
Insig2	836.476	-0.241038	0.139002	-1.73407	0.0829063	0.283529	Same	46.5767	37.2743
LOC108167603	0	NA	NA	NA	NA	NA	Same	0	0
2210011K15Rik	1.90029	0.196158	1.15829	0.169351	0.86552	NA	Same	0.0894218	0.095623
Gm35243	6.02656	0.824807	0.74371	1.10904	0.267411	NA	Same	0.209854	0.350649
Ccdc93	732.047	0.227507	0.102971	2.20944	0.0271443	0.144467	Same	33.5527	37.2043
Htr5b	0.891997	-1.55638	2.09037	-0.74455	0.456544	NA	Same	0.0728473	0.0240698
Ddx18	530.438	-0.103485	0.104536	-0.989947	0.3222	0.598786	Same	27.9499	24.6464
Gm28590	0	NA	NA	NA	NA	NA	Same	0	0
Dpp10	0.19155	-1.41262	3.2241	-0.438144	0.661282	NA	Same	0.0251033	0
Gm41941	0	NA	NA	NA	NA	NA	Same	0	0
Gm35355	0	NA	NA	NA	NA	NA	Same	0	0
Actr3	3304.3	-0.0154516	0.0770339	-0.200582	0.841026	0.931966	Same	168.134	157.415
Slc35f5	2139.09	0.16308	0.0845432	1.92896	0.0537357	0.218025	Same	100.95	106.91
Gpr39	37.8395	0.220268	0.422467	0.521386	0.602098	0.808843	Same	1.74692	1.91306
Gm41943	0	NA	NA	NA	NA	NA	Same	0	0
Lypd1	0.710104	0.816653	2.26571	0.36044	0.718518	NA	Same	0.0238737	0.0402161
Nckap5	42.2832	1.52755	0.576273	2.65074	0.00803156	0.0671347	Same	0.997952	2.71942
Gm35562	0.380186	-0.450837	3.2241	-0.139833	0.888792	NA	Same	0.0251033	0.0159262
LOC102639337	0	NA	NA	NA	NA	NA	Same	0	0
Gm41945	0.577265	2.41581	3.14869	0.767241	0.442938	NA	Same	0	0.04693
Mgat5	1984.09	0.404138	0.102769	3.93249	8.40690635485111e-05	0.00274323	Same	83.861	105.138
Gm8451	25.1552	-0.382126	0.356225	-1.07271	0.283401	0.559914	Same	1.46543	1.0681
Gm41947	1.04221	1.45829	2.50946	0.581116	0.561163	NA	Same	0.0264982	0.0652177
Tmem163	4.23425	0.165386	0.838522	0.197235	0.843644	NA	Same	0.194837	0.20771
Gm35993	0	NA	NA	NA	NA	NA	Same	0	0
Acmsd	1.54073	0.154455	1.34463	0.114868	0.90855	NA	Same	0.0722342	0.0791157
2900009J06Rik	3.04764	-0.472816	1.05997	-0.446066	0.655549	NA	Same	0.183517	0.128677
Ccnt2	533.215	-0.0142481	0.115535	-0.123323	0.901851	0.958829	Same	27.1378	25.4193
Map3k19	2.9624	-0.374832	1.01371	-0.369762	0.71156	NA	Same	0.172194	0.127606
Rab3gap1	958.354	-0.0415052	0.107415	-0.3864	0.699201	0.860762	Same	49.2809	45.3536
Zranb3	101.968	0.29767	0.350899	0.848306	0.396268	0.662987	Same	4.45138	5.23996
Gm28800	4.21627	-0.645403	0.999631	-0.645641	0.518512	NA	Same	0.268918	0.159989
R3hdm1	791.153	-0.0252103	0.104161	-0.242031	0.808756	0.917904	Same	40.2995	37.5718
Mir128-1	0	NA	NA	NA	NA	NA	Same	0	0
Ubxn4	3720.23	0.0757905	0.0530044	1.42989	0.152749	0.401587	Same	181.977	181.63
Gm41949	14.7244	0.135511	0.489316	0.27694	0.781826	0.904242	Same	0.701423	0.729888
Lct	6.43802	-0.914143	0.815334	-1.12119	0.262207	NA	Same	0.459204	0.232076
Mcm6	655.527	-0.432402	0.200717	-2.15429	0.0312175	0.157427	Same	39.4246	27.3561
Dars	711.907	0.0408269	0.105926	0.385428	0.69992	0.861198	Same	35.4268	34.4831
Gm41950	0	NA	NA	NA	NA	NA	Same	0	0
Cxcr4	158.686	-0.205608	0.32238	-0.637781	0.523617	0.7605	Same	8.71358	7.1543
Thsd7b	3.71889	-0.412976	0.914363	-0.451654	0.651518	NA	Same	0.221872	0.156761
Gm36347	0.190381	-1.40745	3.22439	-0.436502	0.662473	NA	Same	0.0238737	0
Gm41951	0	NA	NA	NA	NA	NA	Same	0	0
Cd55b	3.45779	0.012085	0.870589	0.0138814	0.988925	NA	Same	0.176052	0.166978
Gm15674	0.79233	-2.06166	2.07104	-0.99547	0.319508	NA	Same	0.0761727	0.0155019
Cd55	1458.81	-0.808795	0.201031	-4.02324	5.74022628161127e-05	0.00205894	Down	99.7777	53.5839
Gm16083	1.48689	3.77772	1.51225	2.49808	0.0124868	NA	Same	0	0.119688
Zp3r	0	NA	NA	NA	NA	NA	Same	0	0
C4bp	0.962337	-2.42196	2.28835	-1.05839	0.289878	NA	Same	0.0979539	0.0154555
C4bp-ps1	1.26488	-2.25355	1.98029	-1.13799	0.255124	NA	Same	0.124287	0.0238577
Pfkfb2	632.799	0.285595	0.160431	1.78017	0.0750475	0.266991	Same	28.3768	32.6587
Yod1	82.9776	0.0636018	0.23319	0.272746	0.785048	0.905856	Same	4.09843	4.03635
AA986860	533.202	0.385745	0.181516	2.12513	0.0335757	0.16454	Same	22.7425	28.2194
Gm28857	2.19939	-1.06536	1.15339	-0.92368	0.355653	NA	Same	0.159644	0.0727774
Gm28856	0.778793	1.01286	2.56397	0.395035	0.692817	NA	Same	0.0238737	0.0479591
Fcamr	2.06201	2.64497	1.5418	1.7155	0.0862528	NA	Same	0.0264982	0.151159
LOC102640771	0	NA	NA	NA	NA	NA	Same	0	0
Pigr	8.0957	-0.710842	0.930372	-0.764041	0.444843	NA	Same	0.543661	0.312636
Fcmr	2.79973	-0.997375	0.934856	-1.06688	0.286028	NA	Same	0.202716	0.0948507
Il24	1.38517	2.02457	2.0262	0.999191	0.317702	NA	Same	0.0251033	0.0967104
Il20	0	NA	NA	NA	NA	NA	Same	0	0
Il19	3.10497	1.80355	1.23163	1.46436	0.143096	NA	Same	0.0623071	0.209168
Gm41952	0	NA	NA	NA	NA	NA	Same	0	0
Il10	7.2945	0.226982	0.766268	0.296217	0.767064	NA	Same	0.335166	0.371394
Mapkapk2	4951.17	-0.0393337	0.0769255	-0.511322	0.609126	0.814157	Same	253.918	234.045
Dyrk3	70.2821	-0.62699	0.225761	-2.77723	0.0054824	0.0520964	Same	4.52867	2.76578
Eif2d	635.441	-0.0814469	0.0982939	-0.828606	0.407328	0.671989	Same	33.1002	29.6823
Rassf5	408.367	0.795907	0.188392	4.22474	2.39215711199282e-05	0.00105948	Up	14.3773	23.5525
Gm29953	2.6007	1.49542	1.43101	1.04501	0.296019	NA	Same	0.0609931	0.165744
Ikbke	79.2351	0.121985	0.251405	0.485216	0.627523	0.823799	Same	3.78349	3.90885
Srgap2	630.403	0.0502272	0.110728	0.453608	0.650111	0.835607	Same	31.1064	30.5875
Fam72a	18.6551	0.234138	0.377013	0.621035	0.534577	0.767876	Same	0.855445	0.951418
Avpr1b	0.806993	1.06724	2.19043	0.48723	0.626096	NA	Same	0.0238737	0.0484876
Ctse	214.366	1.21629	0.560582	2.1697	0.0300299	0.153824	Same	5.96511	13.133
LOC108167725	0.477786	-1.89879	3.14678	-0.603408	0.546237	NA	Same	0.0477474	0.00801122
Rab7b	179.433	-0.35531	0.22657	-1.56821	0.116832	0.346437	Same	10.4096	7.71523
Gm30104	8.944	-0.816835	0.666122	-1.22625	0.220103	NA	Same	0.60547	0.333402
Slc26a9	5.46859	1.00304	0.917811	1.09286	0.274455	NA	Same	0.173427	0.326661
Pm20d1	66.2557	0.769146	0.360617	2.13286	0.0329364	0.162397	Same	2.34089	3.83838
Slc41a1	1912.67	0.72959	0.159074	4.58648	4.50791890461775e-06	0.000311679	Up	68.8965	109.167
Rab29	267.759	0.364104	0.198556	1.83376	0.0666899	0.24915	Same	11.478	14.0336
Nucks1	1453.19	0.0731027	0.125759	0.581293	0.561043	0.783696	Same	71.2231	71.1932
Slc45a3	970.904	0.557407	0.170399	3.27119	0.00107095	0.0167838	Same	38.1136	53.4873
Elk4	487.987	-0.103849	0.184698	-0.562265	0.573935	0.792493	Same	25.8493	22.6648
Mfsd4a	305.458	-0.20785	0.158727	-1.30948	0.190371	0.451496	Same	16.823	13.7717
LOC105246707	0.415812	-2.49526	3.14021	-0.794616	0.426837	NA	Same	0.0529964	0
LOC108167726	14.4189	-0.0685089	0.442118	-0.154956	0.876856	0.948718	Same	0.752283	0.673742
Cdk18	225.424	-0.602922	0.263967	-2.28409	0.0223665	0.12757	Same	14.2457	8.94562
Gm30153	0	NA	NA	NA	NA	NA	Same	0	0
Gm30242	0	NA	NA	NA	NA	NA	Same	0	0
Gm29695	3.4671	0.331565	1.41818	0.233797	0.815143	NA	Same	0.153573	0.179769
Lemd1	3.16447	0.373495	1.06108	0.351995	0.724842	NA	Same	0.136387	0.166138
Mir135b	0	NA	NA	NA	NA	NA	Same	0	0
Gm29630	0.192348	-0.220246	3.22593	-0.0682738	0.945568	NA	Same	0.0119369	0.00775097
Gm38446	0.582138	2.42675	3.17313	0.764779	0.444403	NA	Same	0	0.0480673
Klhdc8a	36.0635	-0.0316322	0.403031	-0.0784858	0.937442	0.97666	Same	1.84509	1.72363
Nuak2	70.292	-0.0199256	0.285028	-0.0699075	0.944267	0.979126	Same	3.57993	3.35762
Gm30744	0.591007	-3.00932	3.00257	-1.00225	0.316224	NA	Same	0.0767047	0
F730311O21Rik	7.7598	-0.77997	0.688231	-1.1333	0.257089	NA	Same	0.519462	0.288159
Tmcc2	240.056	-0.0444888	0.169706	-0.262151	0.793205	0.910397	Same	12.3746	11.3439
Dstyk	1392.72	-0.00509927	0.134186	-0.0380016	0.969686	0.989502	Same	70.6587	66.5566
Rbbp5	467.214	-0.233965	0.113951	-2.05321	0.040052	0.183342	Same	25.9641	20.8595
Tmem81	0	NA	NA	NA	NA	NA	Same	0	0
Cntn2	157.534	-3.79584	0.735707	-5.15945	2.47670704359746e-07	3.21583631532777e-05	Down	18.154	1.21616
Nfasc	50.6061	-1.39445	0.371657	-3.75198	0.000175446	0.0046462	Down	4.09833	1.45884
LOC108167727	0	NA	NA	NA	NA	NA	Same	0	0
Gm10538	0	NA	NA	NA	NA	NA	Same	0	0
Gm31101	0	NA	NA	NA	NA	NA	Same	0	0
Lrrn2	360.931	-0.44254	0.272049	-1.62669	0.103803	0.323102	Same	21.5924	14.9157
Gm31159	6.95797	-0.696619	0.779302	-0.893901	0.371375	NA	Same	0.460885	0.268336
Gm38687	6.65498	-0.241857	0.690096	-0.350468	0.725988	NA	Same	0.365191	0.296076
Mdm4	844.385	-0.21698	0.176739	-1.22769	0.219563	0.488092	Same	46.7455	37.9456
Gm41953	0.388092	1.84341	3.20096	0.575893	0.564688	NA	Same	0	0.0320449
Pik3c2b	280.384	0.24638	0.213645	1.15322	0.248821	0.521821	Same	12.8041	14.2888
Gm28609	25.9431	0.127367	0.341938	0.372486	0.709531	0.866637	Same	1.24254	1.28104
Ppp1r15b	4059.84	0.0686601	0.0903828	0.759658	0.447459	0.704423	Same	199.698	197.841
Plekha6	3475.81	0.072183	0.11691	0.617421	0.536957	0.7696	Same	170.579	169.29
Gm19461	15.1394	0.471319	0.413007	1.14119	0.253791	0.52718	Same	0.620405	0.810408
Golt1a	25.0418	1.82688	0.565964	3.22791	0.00124698	0.0189674	Up	0.500755	1.67075
Kiss1	8.40512	1.64687	0.745116	2.21022	0.0270902	NA	Same	0.18167	0.554828
Ren1	1.94731	4.16674	2.5308	1.64641	0.0996799	NA	Same	0	0.154973
Etnk2	35.8866	0.502343	0.317814	1.58062	0.113965	0.341849	Same	1.44451	1.95604
Sox13	529.749	0.193648	0.166071	1.16606	0.243591	0.516552	Same	24.608	26.7425
Snrpe	337.178	-0.14668	0.127422	-1.15113	0.249678	0.522604	Same	18.0792	15.4827
Zc3h11a	3637.09	-0.0355547	0.0826527	-0.43017	0.667072	0.844909	Same	186.174	172.247
Zbed6	765.436	0.56246	0.131765	4.26865	1.96655540874287e-05	0.000924584	Same	30.1524	41.9873
Lax1	35.3146	1.40021	0.427386	3.27623	0.00105203	0.0165722	Up	0.888462	2.26263
Atp2b4	536.478	-0.158575	0.213912	-0.741309	0.458506	0.711556	Same	29.0386	24.4782
Mir6903	0	NA	NA	NA	NA	NA	Same	0	0
Gm41954	1.69053	-0.0989248	1.39567	-0.0708799	0.943493	NA	Same	0.0894201	0.0781036
Gm28441	0.207906	-1.46725	3.22008	-0.455656	0.648637	NA	Same	0.0264982	0
Gm31515	0	NA	NA	NA	NA	NA	Same	0	0
Optc	8.28889	-0.712246	0.742286	-0.95953	0.337292	NA	Same	0.537382	0.311356
Prelp	1072.46	-1.36659	0.307003	-4.45141	8.53099960059698e-06	0.000493764	Down	86.5331	31.5125
Gm31629	0.821212	-3.48039	2.74136	-1.26959	0.204232	NA	Same	0.103367	0
Fmod	182.781	-0.342596	0.327458	-1.04623	0.295457	0.572565	Same	10.5519	7.96987
LOC105246710	36.1804	-0.0339945	0.372366	-0.0912932	0.92726	0.970861	Same	1.84395	1.70697
Btg2	4203.01	0.0788916	0.0888892	0.887527	0.374795	0.645354	Same	205.594	205.543
Gm31974	7.46898	0.524896	0.656596	0.799419	0.424047	NA	Same	0.300501	0.40259
Gm32039	3.16734	0.178909	1.35322	0.13221	0.894818	NA	Same	0.145695	0.159466
Chit1	13.3845	-1.85462	0.651819	-2.84531	0.00443686	0.0453177	Down	1.20326	0.310958
LOC108167728	0.199144	-1.42087	3.22365	-0.440764	0.659384	NA	Same	0.025186	0
Chil1	14.5112	0.56722	0.400649	1.41575	0.156848	0.408166	Same	0.572047	0.800878
Mybph	4.28867	-0.314559	0.947785	-0.331888	0.739974	NA	Same	0.249434	0.191996
Adora1	149.773	-0.378394	0.321511	-1.17692	0.239227	0.510499	Same	8.87946	6.365
Gm32221	0.492807	-1.04238	2.75857	-0.37787	0.705527	NA	Same	0.0371228	0.0154555
Myog	0	NA	NA	NA	NA	NA	Same	0	0
Ppfia4	99.1785	0.20921	0.192457	1.08705	0.277015	0.552655	Same	4.57204	5.00192
Gm32267	0.39154	-0.478488	3.22226	-0.148494	0.881953	NA	Same	0.023872	0.0160224
Tmem183a	1709.39	0.0267685	0.0967953	0.276547	0.782128	0.904242	Same	85.4666	82.55
4933406M09Rik	1.48862	-3.18235	1.76709	-1.8009	0.071719	NA	Same	0.165594	0.0159262
Cyb5r1	737.385	-0.0905644	0.0850551	-1.06477	0.286979	0.563783	Same	38.6535	34.3741
Adipor1	5815.81	-0.0215259	0.0686047	-0.313768	0.753697	0.889511	Same	296.006	276.569
Klhl12	714.271	-0.0908433	0.173613	-0.523253	0.600798	0.808602	Same	37.4959	33.4661
Rabif	516.058	-0.0721047	0.162817	-0.442856	0.65787	0.839911	Same	26.9311	24.2241
Gm29376	5.74188	-0.613875	0.822993	-0.745905	0.455725	NA	Same	0.361739	0.222979
LOC108167729	1.06502	0.257434	2.40715	0.106945	0.914832	NA	Same	0.0477474	0.0542103
Mgat4e	8.03053	3.35862	0.807358	4.16001	3.18229638994951e-05	NA	Same	0.0609113	0.603378
LOC108167730	0	NA	NA	NA	NA	NA	Same	0	0
Kdm5b	3122.02	0.174661	0.100563	1.73683	0.0824165	0.282209	Same	146.302	156.756
Syt2	3.66465	0.132804	0.909221	0.146064	0.883871	NA	Same	0.173589	0.182613
Ppp1r12b	424.409	0.283872	0.103267	2.74891	0.00597944	0.0552059	Same	18.9427	21.8956
Gm32670	1.85725	-0.0915574	1.17401	-0.0779868	0.937839	NA	Same	0.0961079	0.0874987
Ube2t	17.1235	0.0730566	0.391344	0.186681	0.85191	0.937537	Same	0.838337	0.841925
Lgr6	18.9191	0.926854	0.738693	1.25472	0.20958	0.475003	Same	0.622586	1.12472
Ptprv	5.93797	-0.623804	0.958494	-0.650816	0.515165	NA	Same	0.385124	0.234329
Ptpn7	33.4113	0.443412	0.416036	1.0658	0.286513	0.563221	Same	1.37879	1.77208
Arl8a	1048.16	-0.282258	0.101727	-2.77467	0.00552578	0.0523059	Same	59.1908	46.089
Gpr37l1	1.20287	-0.523764	2.00494	-0.261237	0.79391	NA	Same	0.0728473	0.0482359
Gm41955	0.207906	-1.46725	3.22008	-0.455656	0.648637	NA	Same	0.0264982	0
Elf3	2121.07	0.506236	0.177431	2.85315	0.00432885	0.0444923	Same	85.2201	115.249
Rnpep	973.515	-0.0178778	0.143158	-0.124882	0.900617	0.958117	Same	49.4765	46.3235
Timm17a	702.346	0.00518429	0.11127	0.0465919	0.962839	0.987133	Same	35.3996	33.6239
Gm41956	3.13228	1.00682	0.88186	1.1417	0.253578	NA	Same	0.0980341	0.190058
Lmod1	507.908	0.300875	0.195473	1.53922	0.123752	0.356981	Same	22.4632	26.3754
Shisa4	100.913	-0.871071	0.245892	-3.5425	0.000396358	0.00829636	Down	6.99019	3.64358
Ipo9	1322.51	0.0161799	0.0789175	0.205023	0.837554	0.930728	Same	66.2949	63.542
Nav1	2032.36	-0.204511	0.118254	-1.72942	0.0837338	0.285528	Same	111.224	91.747
Mir1231	0	NA	NA	NA	NA	NA	Same	0	0
Gm32940	28.0331	0.172332	0.290964	0.59228	0.553663	0.77942	Same	1.31494	1.40296
Gm4793	25.7033	-1.10827	0.418706	-2.64689	0.00812348	0.0678289	Same	1.91341	0.834367
Gm32835	7.55321	0.068765	0.585424	0.117462	0.906494	NA	Same	0.36966	0.370562
Csrp1	13245.3	-0.531471	0.110664	-4.80257	1.56640796738783e-06	0.000138351	Same	822.601	536.621
Phlda3	1969.47	-0.292282	0.148918	-1.96271	0.0496803	0.208914	Same	111.425	86.625
Tnni1	21.6593	-0.219886	0.347633	-0.632524	0.527044	0.762981	Same	1.18909	0.968789
Lad1	2782.77	-0.00595866	0.128926	-0.0462178	0.963137	0.987133	Same	140.98	132.646
Tnnt2	98.083	0.638375	0.259549	2.45956	0.0139109	0.0956331	Same	3.6878	5.48026
Pkp1	13.0382	1.19823	0.8674	1.38141	0.167154	0.421888	Same	0.368263	0.831544
Igfn1	2.2665	-1.77154	1.13025	-1.56738	0.117026	NA	Same	0.198694	0.0544242
Tmem9	694.005	0.0439808	0.164131	0.267961	0.788729	0.907812	Same	34.3349	33.464
Ascl5	0.19155	-1.41262	3.2241	-0.438144	0.661282	NA	Same	0.0251033	0
Cacna1s	3.44846	-1.31694	1.17019	-1.1254	0.26042	NA	Same	0.270145	0.101182
Gm15850	1.10897	-1.34875	1.78366	-0.756169	0.449548	NA	Same	0.0899538	0.0320369
Kif21b	331.875	-0.246072	0.192025	-1.28146	0.200034	0.463389	Same	18.4144	14.7395
Mroh3	2.50985	-1.65568	1.31169	-1.26225	0.20686	NA	Same	0.216497	0.0637208
5730559C18Rik	448.75	-0.361887	0.163888	-2.20814	0.0272348	0.144596	Same	26.2123	19.2485
Gpr25	2.61841	0.677605	1.38108	0.490635	0.623685	NA	Same	0.0979539	0.145148
Camsap2	1643.6	0.581471	0.101524	5.72742	1.01970490839043e-08	2.64086288139081e-06	Same	63.9865	90.6877
9230116N13Rik	10.2646	-0.736289	0.491961	-1.49664	0.134487	0.374514	Same	0.678323	0.387222
Ddx59	156.245	0.406829	0.163252	2.49204	0.0127013	0.0905663	Same	6.5933	8.30603
Kif14	7.78706	0.83562	0.868553	0.962083	0.336008	NA	Same	0.272817	0.459168
Gm29485	0	NA	NA	NA	NA	NA	Same	0	0
Zfp281	352.815	-0.0162844	0.159007	-0.102413	0.918429	0.966967	Same	18.0219	16.8324
Gm34056	0.48463	-1.00846	2.76868	-0.36424	0.715679	NA	Same	0.0364253	0.0154555
Gm41958	7.29146	-0.300898	0.66686	-0.451216	0.651834	NA	Same	0.415851	0.317592
Gm19705	35.0237	0.583989	0.357888	1.63176	0.102729	0.321235	Same	1.36884	1.93026
Platr22	7.64722	0.608837	0.788643	0.772005	0.440111	NA	Same	0.295952	0.427894
Nr5a2	48.7359	0.0824091	0.452352	0.182179	0.855442	0.939563	Same	2.39317	2.43157
Gm34244	0	NA	NA	NA	NA	NA	Same	0	0
Gm34306	0	NA	NA	NA	NA	NA	Same	0	0
Gm4258	0.188636	0.981985	3.22593	0.304404	0.76082	NA	Same	0	0.0159262
Mir181a-1	0	NA	NA	NA	NA	NA	Same	0	0
Mir181b-1	0	NA	NA	NA	NA	NA	Same	0	0
Gm34353	0	NA	NA	NA	NA	NA	Same	0	0
Ptprc	118.853	0.593554	0.343498	1.72797	0.0839935	0.285931	Same	4.56403	6.58881
Atp6v1g3	0	NA	NA	NA	NA	NA	Same	0	0
Gm28500	0	NA	NA	NA	NA	NA	Same	0	0
Nek7	1238.69	-0.0528341	0.147279	-0.358734	0.719794	0.871706	Same	64.0967	58.4232
Gm5833	0	NA	NA	NA	NA	NA	Same	0	0
Lhx9	1.16834	1.73939	2.05908	0.844743	0.398254	NA	Same	0.0251033	0.0802557
2310009B15Rik	60.6799	-0.0342462	0.353649	-0.0968365	0.922856	0.968891	Same	3.07272	2.85839
1700019P21Rik	0	NA	NA	NA	NA	NA	Same	0	0
Dennd1b	714.897	0.355049	0.182515	1.94531	0.0517375	0.213546	Same	31.0335	37.4743
4930596I21Rik	0.202593	0.981985	3.22593	0.304404	0.76082	NA	Same	0	0.0160646
Gm41960	0	NA	NA	NA	NA	NA	Same	0	0
Crb1	1.56335	3.85183	1.86733	2.06275	0.0391368	NA	Same	0	0.127756
4933436E23Rik	0.0970231	0.501094	3.22593	0.155333	0.876559	NA	Same	0	0.00801122
Gm34816	0	NA	NA	NA	NA	NA	Same	0	0
Zbtb41	256.804	0.376363	0.175013	2.15048	0.0315172	0.158207	Same	11.0542	13.5157
Gm41962	0.383101	-2.38769	3.14631	-0.758888	0.44792	NA	Same	0.0502065	0
Aspm	13.2903	0.271673	0.661659	0.410594	0.68137	0.852753	Same	0.603462	0.676258
F13b	14.3076	4.5547	1.88378	2.41786	NA	NA	Same	0.047744	1.09045
Cfhr1	0	NA	NA	NA	NA	NA	Same	0	0
Cfhr3	0	NA	NA	NA	NA	NA	Same	0	0
Gm4788	0	NA	NA	NA	NA	NA	Same	0	0
Gm41963	0	NA	NA	NA	NA	NA	Same	0	0
Cfhr2	0	NA	NA	NA	NA	NA	Same	0	0
Cfh	51.477	0.507373	0.318827	1.59137	0.111525	0.33805	Same	2.05244	2.78639
Kcnt2	0.105712	0.501094	3.22593	0.155333	0.876559	NA	Same	0	0.00817923
4930590L20Rik	0.21114	0.981985	3.22593	0.304404	0.76082	NA	Same	0	0.0161067
Gm35244	0	NA	NA	NA	NA	NA	Same	0	0
Gm35303	0.596121	0.468964	2.69295	0.174145	0.861751	NA	Same	0.0238737	0.0318604
Cdc73	2062.34	-0.0710594	0.175998	-0.403752	0.686395	0.855056	Same	107.891	96.8539
B3galt2	0.198473	0.981985	3.22593	0.304404	0.76082	NA	Same	0	0.0154555
Gm38658	0	NA	NA	NA	NA	NA	Same	0	0
LOC108167731	1.86914	0.497102	1.66536	0.298495	0.765325	NA	Same	0.0742422	0.101449
Glrx2	395.043	-0.228114	0.224323	-1.0169	0.309201	0.586445	Same	21.8517	17.7854
Trove2	383.167	-0.145659	0.188391	-0.773174	0.43942	0.6989	Same	20.6199	17.6688
Uchl5	223.019	9.90511778310822e-05	0.148051	0.000669033	0.999466	0.999697	Same	11.3031	10.7028
Gm41964	0.408919	-0.478488	3.22226	-0.148494	0.881953	NA	Same	0.023872	0.0163585
Rgs2	174.893	0.347052	0.271373	1.27887	0.200941	0.464647	Same	7.52293	9.15907
Gm35356	0	NA	NA	NA	NA	NA	Same	0	0
Rgs13	0.775889	-0.549866	2.52335	-0.217911	0.827498	NA	Same	0.0502065	0.0309575
Gm35415	0	NA	NA	NA	NA	NA	Same	0	0
Rgs1	70.4382	0.59913	0.471954	1.26947	0.204275	0.468949	Same	2.66273	3.8667
Rgs21	0	NA	NA	NA	NA	NA	Same	0	0
Rgs18	5.76549	-0.446818	0.773378	-0.577749	0.563434	NA	Same	0.341932	0.2369
Gm41965	0	NA	NA	NA	NA	NA	Same	0	0
Gm29514	0	NA	NA	NA	NA	NA	Same	0	0
Brinp3	0	NA	NA	NA	NA	NA	Same	0	0
Gm41966	0	NA	NA	NA	NA	NA	Same	0	0
Gm29398	0	NA	NA	NA	NA	NA	Same	0	0
Pla2g4a	167.176	-0.620477	0.247367	-2.50833	0.0121304	0.0879281	Same	10.7272	6.59452
Ptgs2os	0.588092	-1.47951	2.60661	-0.567598	0.570308	NA	Same	0.0516015	0.0159262
Ptgs2	313.251	-1.46984	0.560846	-2.62075	0.00877363	0.0716707	Same	25.9824	8.92736
Ptgs2os2	0	NA	NA	NA	NA	NA	Same	0	0
Gm15453	7.66965	-0.203674	0.550192	-0.370187	0.711243	NA	Same	0.421262	0.34721
Pdc	0.984881	-1.1146	1.75727	-0.634279	0.525899	NA	Same	0.072849	0.0316087
2310030A07Rik	0	NA	NA	NA	NA	NA	Same	0	0
BC003331	842.123	0.160018	0.118645	1.34871	0.177431	0.435211	Same	39.7423	42.15
Tpr	3495.12	-0.0994036	0.0855754	-1.16159	0.245402	0.518493	Same	184.166	162.449
Prg4	43.7555	-0.721493	0.296402	-2.43417	0.014926	0.0995502	Same	2.88705	1.67035
Gm41967	0	NA	NA	NA	NA	NA	Same	0	0
Hmcn1	47.789	-1.87309	0.474905	-3.94414	8.0087315219109e-05	0.00266609	Down	4.33332	1.1112
Gm36297	0.773689	0.994134	3.05337	0.325586	0.744738	NA	Same	0.0251033	0.0480673
Gm36139	0.405455	1.898	3.19786	0.593521	0.552832	NA	Same	0	0.0316087
Gm36077	0.0992366	0.501094	3.22593	0.155333	0.876559	NA	Same	0	0.00772776
C730036E19Rik	0.190381	-1.40745	3.22439	-0.436502	0.662473	NA	Same	0.0238737	0
3110040M04Rik	0	NA	NA	NA	NA	NA	Same	0	0
LOC108167732	12.4251	-0.164159	0.597438	-0.274772	0.783491	0.904894	Same	0.673658	0.563434
LOC108167733	12.8406	0.258345	0.471203	0.548266	0.583509	0.798497	Same	0.576523	0.658282
Ivns1abp	1276.69	0.230441	0.10749	2.14385	0.0320452	0.159489	Same	58.3921	64.9482
Swt1	841.714	0.0678484	0.127185	0.533462	0.593714	0.804292	Same	41.4363	41.0382
Trmt1l	535.892	0.17108	0.099969	1.71133	0.0870201	0.2926	Same	25.1647	26.7982
Mir7682	0.103953	-0.701138	3.22593	-0.217345	0.82794	NA	Same	0.0132491	0
Rnf2	1191.01	0.240845	0.137412	1.75273	0.0796492	0.277095	Same	54.4051	60.715
Gm36527	11.9124	-1.03181	0.694351	-1.48601	0.137277	0.379174	Same	0.858937	0.400713
Fam129a	1207	0.420372	0.125738	3.34324	0.000828073	0.0141849	Same	50.7578	64.0132
Gm41969	0.633421	2.53759	3.16899	0.800758	0.423272	NA	Same	0	0.0483202
LOC102640772	22.0288	0.323728	0.369772	0.875481	0.381312	0.650324	Same	0.959264	1.13942
Edem3	1396.84	0.32789	0.157707	2.0791	0.0376081	0.176653	Same	61.4997	72.7474
Gm25279	4.88406	0.913722	0.744216	1.22777	0.219535	NA	Same	0.15833	0.287626
1700025G04Rik	5135.3	-0.341066	0.100567	-3.39145	0.000695249	0.0124616	Same	296.961	221.439
Gm36920	8.00625	1.55371	0.706265	2.1999	0.0278139	NA	Same	0.182983	0.516414
Gm41970	1.10334	2.49049	1.80696	1.37827	0.168118	NA	Same	0.0119369	0.0793024
Tsen15	119.22	-0.443443	0.192293	-2.30608	0.021106	0.122904	Same	7.16454	4.99918
Colgalt2	18.532	0.296393	0.49016	0.604686	0.545387	0.774559	Same	0.823897	0.970394
Rgl1	2005.48	-0.155506	0.145208	-1.07091	0.284208	0.560783	Same	107.569	91.5038
LOC108167734	0.579011	0.417488	3.1993	0.130493	0.896176	NA	Same	0.0238737	0.0310039
Apobec4	0	NA	NA	NA	NA	NA	Same	0	0
Arpc5	2527.22	-0.100256	0.0719171	-1.39405	0.163301	0.417056	Same	132.773	117.433
Ncf2	210.012	-0.29258	0.205882	-1.42111	0.155286	0.405739	Same	11.9056	9.20377
Smg7	1849.11	-0.0191736	0.111809	-0.171486	0.863842	0.943024	Same	94.3795	87.9025
Gm29954	10.6063	0.52192	0.50587	1.03173	0.3022	0.579216	Same	0.421257	0.572559
Nmnat2	145.048	-0.835961	0.306046	-2.73149	0.00630495	0.0570395	Same	9.97797	5.29578
Lamc2	1982.71	0.123339	0.218191	0.565281	0.571883	0.791376	Same	95.2645	98.1165
Lamc1	13282.8	0.0399482	0.0937209	0.426246	0.669928	0.846211	Same	659.866	641.975
LOC108167838	1.76989	1.7722	1.90844	0.928613	0.35309	NA	Same	0.0376549	0.12072
E330020D12Rik	287.982	0.568571	0.752121	0.755957	0.449675	0.706097	Same	11.3516	15.7669
Shcbp1l	3.83279	0.706002	1.14246	0.617965	0.536599	NA	Same	0.141719	0.212544
Dhx9	1787.13	-0.14303	0.110037	-1.29984	0.193654	0.456232	Same	95.9037	82.188
Npl	276.818	1.66211	0.577453	2.87835	0.00399756	0.0422348	Up	6.03951	18.2103
LOC108167735	1.00473	1.46647	2.16162	0.678414	0.49751	NA	Same	0.0251033	0.0630506
Rgs8	4.16873	-0.71882	0.901339	-0.797503	0.425159	NA	Same	0.272935	0.15899
C230024C17Rik	0.891926	1.19883	1.93849	0.618436	0.536288	NA	Same	0.0264982	0.0554093
Rgs16	474.785	-0.543541	0.19081	-2.8486	0.00439122	0.0450321	Same	29.3954	19.1359
Rnasel	305.986	-0.255921	0.16643	-1.53771	0.12412	0.357368	Same	17.1731	13.5529
Rgsl1	4.95255	-0.469415	0.687035	-0.683247	0.494451	NA	Same	0.300664	0.206158
Gm41974	1.2904	2.73922	1.66237	1.64778	0.0993984	NA	Same	0.0125516	0.0955597
Teddm2	2.09245	0.12967	1.09769	0.11813	0.905965	NA	Same	0.098116	0.103992
Teddm1b	0.825825	1.10563	3.02058	0.366032	0.714341	NA	Same	0.0251033	0.0490754
Teddm1a	0.190381	-1.40745	3.22439	-0.436502	0.662473	NA	Same	0.0238737	0
Gm38440	6.15045	0.378485	0.706576	0.53566	0.592193	NA	Same	0.264856	0.326078
Mir8114	0	NA	NA	NA	NA	NA	Same	0	0
Glul	7274.92	-0.355761	0.125903	-2.82568	0.00471807	0.047259	Same	423.46	312.48
Gm30327	55.9404	-0.753275	0.403669	-1.86607	0.0620313	0.237256	Same	3.76194	2.08864
LOC108167736	45.3529	-0.383132	0.319986	-1.19734	0.231173	0.502322	Same	2.67718	1.933
LOC108167737	1.26528	0.127613	1.61005	0.0792605	0.936825	NA	Same	0.0621434	0.0624758
Gm30388	0	NA	NA	NA	NA	NA	Same	0	0
Zfp648	0	NA	NA	NA	NA	NA	Same	0	0
4930452N14Rik	0.0951907	-0.701138	3.22593	-0.217345	0.82794	NA	Same	0.0119369	0
4930532M18Rik	0	NA	NA	NA	NA	NA	Same	0	0
Gm30465	0.0951907	-0.701138	3.22593	-0.217345	0.82794	NA	Same	0.0119369	0
Cacna1e	5.99293	0.910584	0.791428	1.15056	0.249914	NA	Same	0.196235	0.358761
Gm30521	0.10557	0.501094	3.22593	0.155333	0.876559	NA	Same	0	0.00805336
Gm41976	0	NA	NA	NA	NA	NA	Same	0	0
Gm30602	0	NA	NA	NA	NA	NA	Same	0	0
Gm41977	0.391809	-0.478488	3.22226	-0.148494	0.881953	NA	Same	0.023872	0.0155019
Gm41980	0.380186	-0.450837	3.2241	-0.139833	0.888792	NA	Same	0.0251033	0.0159262
Gm41979	0.578659	0.409117	2.70415	0.151293	0.879745	NA	Same	0.0251033	0.0313817
Gm9530	12.5273	-0.401034	0.43964	-0.912188	0.36167	0.632775	Same	0.741617	0.532065
Ier5	1339.01	-0.0456246	0.147725	-0.308848	0.757437	0.891308	Same	68.8257	63.1961
Gm41981	0.207906	-1.46725	3.22008	-0.455656	0.648637	NA	Same	0.0264982	0
Gm30922	0.585222	-2.23111	2.60473	-0.856561	0.391687	NA	Same	0.0596834	0.00817923
Mr1	73.2121	-0.367299	0.233002	-1.57638	0.114939	0.34334	Same	4.25861	3.14544
Stx6	1544.13	0.458502	0.156386	2.93186	0.00336942	0.0375574	Same	63.5136	83.2112
LOC108167738	2.38833	0.13071	1.2569	0.103994	0.917174	NA	Same	0.115221	0.118583
BC034090	579.449	0.349495	0.121745	2.87072	0.00409542	0.0427737	Same	25.0413	30.3278
Gm31102	1.46595	1.40523	1.59488	0.881083	0.378273	NA	Same	0.035808	0.095489
Xpr1	929.868	0.339046	0.127054	2.66852	0.00761863	0.0651077	Same	40.5937	48.6613
Gm31713	0	NA	NA	NA	NA	NA	Same	0	0
Gm31772	0	NA	NA	NA	NA	NA	Same	0	0
Gm5532	79.7131	0.0515769	0.309011	0.166909	0.867441	0.944862	Same	3.9338	3.85185
Acbd6	921.678	-0.120145	0.120515	-0.996936	0.318795	0.595282	Same	48.7928	42.5815
Lhx4	2.269	-0.156769	1.25676	-0.12474	0.900729	NA	Same	0.124285	0.104237
Qsox1	5803.01	-0.281899	0.115921	-2.43182	0.0150231	0.0997891	Same	327.655	254.851
Cep350	3099.87	0.298472	0.125519	2.3779	0.0174117	0.109395	Same	138.13	160.298
Tor1aip1	2383.93	-0.0556993	0.0977662	-0.569719	0.568868	0.789134	Same	123.295	112.279
Tor1aip2	10887.7	-0.106374	0.109236	-0.973795	0.330159	0.606229	Same	575.502	504.906
Fam163a	36.7077	0.265392	0.426441	0.622341	0.533718	0.767334	Same	1.63134	1.86092
Gm30472	0.792509	-0.631265	2.13702	-0.295396	0.767692	NA	Same	0.0503702	0.0313817
Tdrd5	17.659	0.513041	0.747525	0.686319	0.492512	0.73947	Same	0.697188	0.938914
Nphs2	2.28646	0.337112	1.86959	0.180313	0.856907	NA	Same	0.0954881	0.118927
Axdnd1	5.90294	-0.600991	0.874486	-0.68725	0.491925	NA	Same	0.377372	0.232541
Soat1	1888.5	-0.0524859	0.123757	-0.424106	0.671489	0.847472	Same	97.1628	88.7718
Gm39682	0.404489	0.742944	2.93957	0.252739	0.80047	NA	Same	0.011936	0.0243215
Abl2	988.366	-0.0584528	0.156163	-0.374307	0.708176	0.86595	Same	51.4165	46.5459
Tor3a	1030.9	-0.173059	0.207536	-0.833878	0.40435	0.669245	Same	55.8326	46.9582
Fam20b	1586.01	-0.10614	0.113292	-0.936874	0.348824	0.623065	Same	83.8631	73.7444
Gm39683	0	NA	NA	NA	NA	NA	Same	0	0
Ralgps2	858.334	-0.30985	0.178251	-1.73828	0.0821613	0.281821	Same	49.0498	37.298
Angptl1	5.05032	-0.0307479	0.882699	-0.034834	0.972212	NA	Same	0.260671	0.237353
4930439D14Rik	1.64284	-1.08058	1.3675	-0.790185	0.42942	NA	Same	0.12367	0.055716
Gm39685	1.00199	1.39579	2.47574	0.563786	0.5729	NA	Same	0.0264982	0.0626125
Gm30568	0.211425	0.981985	3.22593	0.304404	0.76082	NA	Same	0	0.0163585
Tex35	10.867	-1.05213	0.535823	-1.96357	0.0495795	0.208698	Same	0.802937	0.362325
Gm30694	0.391809	-0.478488	3.22226	-0.148494	0.881953	NA	Same	0.023872	0.0155019
Rasal2	244.061	0.333454	0.140354	2.3758	0.0175108	0.109703	Same	10.6911	12.7502
2810025M15Rik	84.2447	-0.287073	0.236463	-1.21403	0.224736	0.493882	Same	4.74441	3.69356
BC026585	61.7417	-0.23335	0.209444	-1.11414	0.26522	0.539585	Same	3.4189	2.75102
Gm15486	1.10134	1.57437	2.08177	0.756265	0.44949	NA	Same	0.0264982	0.0721311
Sec16b	25.7521	0.716563	0.664224	1.0788	0.280678	0.557271	Same	0.944461	1.46134
Gm30903	1.43072	-1.3722	2.24423	-0.611436	0.540911	NA	Same	0.116452	0.0402668
Gm39686	0.198473	0.981985	3.22593	0.304404	0.76082	NA	Same	0	0.0154555
Brinp2	11.7949	0.551939	0.730683	0.755375	0.450024	0.706297	Same	0.462362	0.643205
Astn1	93.8374	0.61041	0.319464	1.91073	0.0560388	0.223862	Same	3.5687	5.1876
Mir488	0	NA	NA	NA	NA	NA	Same	0	0
Pappa2	127330	0.0798386	0.197247	0.404764	0.685651	0.854617	Same	6197.41	6173.65
Gm39687	0.197494	-1.44027	3.22226	-0.446975	0.654893	NA	Same	0.023872	0
4930562F17Rik	10.2086	0.511272	0.624392	0.818831	0.412883	0.675832	Same	0.413183	0.546446
Rfwd2	365.648	-0.19076	0.141929	-1.34405	0.178934	0.437037	Same	20.007	16.5699
Scarna3a	0.0970231	0.501094	3.22593	0.155333	0.876559	NA	Same	0	0.00801122
Mir1843b	0	NA	NA	NA	NA	NA	Same	0	0
Tnr	2.45225	-3.98177	1.30901	-3.04181	0.00235162	NA	Same	0.284262	0.0155019
Gm31348	0.619775	0.488979	3.18874	0.153345	0.878126	NA	Same	0.023872	0.0322134
Gm31493	0.573482	-2.96896	3.02662	-0.980949	0.326618	NA	Same	0.0740802	0
Gm31667	0	NA	NA	NA	NA	NA	Same	0	0
Gm37294	0.582259	0.420021	2.73014	0.153846	0.877731	NA	Same	0.0251033	0.0309807
4930523C07Rik	406.362	-0.46932	0.187634	-2.50125	0.0123756	0.0891297	Same	24.6933	16.893
4930562F07Rik	0.303681	-2.04396	3.16902	-0.644983	0.518938	NA	Same	0.0390498	0
Tnn	5.01488	-0.740976	0.943356	-0.785468	0.432179	NA	Same	0.337711	0.19034
Mrps14	373.638	0.089636	0.100923	0.888163	0.374453	0.644905	Same	18.158	18.3148
Cacybp	931.833	-0.0909509	0.127867	-0.711292	0.476903	0.728417	Same	49.0021	43.499
Rabgap1l	729.012	0.449172	0.166497	2.69778	0.00698043	0.0613351	Same	30.3408	39.1307
Mir1927	0	NA	NA	NA	NA	NA	Same	0	0
Gpr52	0.188636	0.981985	3.22593	0.304404	0.76082	NA	Same	0	0.0159262
Rc3h1	1452.31	0.0116866	0.165327	0.0706881	0.943646	0.978833	Same	73.399	69.7389
Serpinc1	24.5429	2.41297	0.546174	4.41795	9.96407755962186e-06	0.000556039	Up	0.343611	1.73622
Zbtb37	169.223	0.271644	0.229763	1.18228	0.237096	0.50804	Same	7.64201	8.71111
Gas5	518.165	-0.139763	0.161921	-0.863158	0.388051	0.656126	Same	27.6899	23.8886
Snord47	1.09274	-1.39748	1.48646	-0.94014	0.347146	NA	Same	0.0867939	0.0317786
Dars2	217.454	-0.173869	0.131438	-1.32283	0.185893	0.44591	Same	11.7655	9.87268
Cenpl	59.8867	-0.342518	0.243614	-1.40598	0.159729	0.412551	Same	3.47072	2.58429
Klhl20	336.648	-0.0510773	0.154914	-0.329713	0.741617	0.884476	Same	17.4259	15.8788
Ankrd45	24.3565	-0.541916	0.455227	-1.19043	0.233877	0.504752	Same	1.52184	0.989446
4930469G21Rik	0.0970231	0.501094	3.22593	0.155333	0.876559	NA	Same	0	0.00801122
Prdx6	1234.7	0.428728	0.160881	2.66487	0.00770179	0.0656715	Same	51.5194	66.2627
Tnfsf4	0	NA	NA	NA	NA	NA	Same	0	0
Tnfsf18	0.82291	2.91854	2.91156	1.0024	0.316151	NA	Same	0	0.0650015
Gm31815	6.40967	-1.52425	0.691434	-2.20448	0.0274909	NA	Same	0.53009	0.174981
Gm31869	2.30264	-1.15929	1.32883	-0.872415	0.382982	NA	Same	0.176054	0.0717552
Fasl	2.30727	-0.657828	1.06493	-0.617721	0.53676	NA	Same	0.147093	0.0875827
Suco	1792.57	0.374626	0.109282	3.42806	0.000607916	0.0114357	Same	76.8316	94.3803
Gm31925	0.198473	0.981985	3.22593	0.304404	0.76082	NA	Same	0	0.0154555
4930558K02Rik	0.796403	-0.589152	2.51368	-0.234378	0.814691	NA	Same	0.0516015	0.030911
Pigc	396.189	-0.0320453	0.124531	-0.257327	0.796926	0.912329	Same	20.2926	18.8193
Dnm3	33.0456	-0.631907	0.305784	-2.06652	0.0387797	0.180217	Same	2.13001	1.29796
2810442N19Rik	0.777282	0.139007	2.23182	0.0622844	0.950336	NA	Same	0.0371228	0.0389669
Dnm3os	21.214	0.262138	0.387529	0.676435	0.498764	0.744304	Same	0.960734	1.09217
Mir199a-2	0	NA	NA	NA	NA	NA	Same	0	0
Mir214	0	NA	NA	NA	NA	NA	Same	0	0
Gm39688	0.211425	0.981985	3.22593	0.304404	0.76082	NA	Same	0	0.0163585
Gm31985	0	NA	NA	NA	NA	NA	Same	0	0
Mettl13	230.49	-0.0771375	0.144778	-0.532799	0.594173	0.804302	Same	11.9991	10.7813
Vamp4	233.122	0.0112317	0.187067	0.0600409	0.952123	0.982405	Same	11.7064	11.1941
Myoc	2.85849	0.16712	1.19225	0.140172	0.888524	NA	Same	0.131917	0.143884
7420461P10Rik	0	NA	NA	NA	NA	NA	Same	0	0
Prrc2c	3015.86	0.059784	0.128024	0.466974	0.640519	0.831135	Same	149.156	146.699
Fmo4	34.9553	1.88581	0.650665	2.89829	0.00375208	0.0402611	Up	0.675747	2.35564
Fmo1	567.639	0.964506	0.453142	2.12849	0.0332967	0.163593	Same	18.2206	33.8792
Gm32197	1.18013	0.399334	1.80332	0.221444	0.824747	NA	Same	0.0503719	0.0625762
Fmo2	50.3281	-0.272871	0.440925	-0.61886	0.536009	0.769034	Same	2.80195	2.22413
Fmo6	0.600259	0.4297	2.35038	0.182822	0.854938	NA	Same	0.023872	0.0323328
Gm32279	0	NA	NA	NA	NA	NA	Same	0	0
Fmo3	1.21977	0.502205	2.05124	0.24483	0.806588	NA	Same	0.0477457	0.0637757
Mroh9	0.19155	-1.41262	3.2241	-0.438144	0.661282	NA	Same	0.0251033	0
Prrx1	157.951	-1.15666	0.339404	-3.40792	0.000654593	0.0119434	Down	11.8944	5.06455
LOC108167739	0	NA	NA	NA	NA	NA	Same	0	0
LOC108167740	0	NA	NA	NA	NA	NA	Same	0	0
Gm20471	0	NA	NA	NA	NA	NA	Same	0	0
Gorab	192.351	-0.127365	0.144839	-0.879354	0.379209	0.648496	Same	10.2473	8.84869
Gm32333	0	NA	NA	NA	NA	NA	Same	0	0
Gm39689	0	NA	NA	NA	NA	NA	Same	0	0
Mettl11b	0.103953	-0.701138	3.22593	-0.217345	0.82794	NA	Same	0.0132491	0
Kifap3	493.145	-0.19302	0.124293	-1.55294	0.120437	0.351937	Same	26.9185	22.3187
Scyl3	572.753	0.125023	0.0941204	1.32833	0.18407	0.443625	Same	27.4665	28.3109
BC055324	66.206	0.106427	0.237259	0.448568	0.653743	0.837668	Same	3.20365	3.26643
Mettl18	87.8065	0.00800368	0.236306	0.0338701	0.972981	0.991048	Same	4.42853	4.22458
Sele	693.308	0.223402	0.158549	1.40904	0.158823	0.410977	Same	31.7167	35.0182
Sell	9.49203	0.439466	0.60061	0.731698	0.464353	NA	Same	0.388448	0.508549
Selp	60.877	-1.68217	0.325815	-5.16296	2.43072200869453e-07	3.21583631532777e-05	Down	5.2343	1.54353
Gm16548	0.912795	3.06899	2.36694	1.29661	0.194765	NA	Same	0	0.0714253
F5	22.8618	0.0382154	0.394047	0.0969818	0.922741	0.968863	Same	1.13835	1.09535
Slc19a2	1027.78	0.353256	0.140709	2.51054	0.0120546	0.0876509	Same	44.6799	53.9586
Ccdc181	276.459	-0.190951	0.147934	-1.29078	0.19678	0.460037	Same	15.0686	12.5461
Blzf1	795.282	0.320772	0.109581	2.92725	0.00341973	0.0377827	Same	34.9379	41.2792
Nme7	161.477	-0.141422	0.148683	-0.951166	0.34152	0.616544	Same	8.64773	7.40837
Gm39690	0.0970231	0.501094	3.22593	0.155333	0.876559	NA	Same	0	0.00801122
Atp1b1	3606.14	-0.0683787	0.165475	-0.413226	0.679441	0.851892	Same	188.267	169.134
Gm32391	113.333	0.235874	0.230584	1.02294	0.306334	0.583508	Same	5.1925	5.79453
LOC108167741	0.103953	-0.701138	3.22593	-0.217345	0.82794	NA	Same	0.0132491	0
Gm32459	1.06499	-2.60923	2.23915	-1.16528	0.243906	NA	Same	0.107428	0.0160224
Gm39691	0.390024	-0.450837	3.2241	-0.139833	0.888792	NA	Same	0.0251033	0.0154555
Gm26685	0.80796	0.988974	2.55144	0.387614	0.698302	NA	Same	0.0264982	0.0473623
Dpt	2.16175	-0.824513	1.08099	-0.762741	0.445618	NA	Same	0.149554	0.0786976
Gm32569	0	NA	NA	NA	NA	NA	Same	0	0
Gm32652	0.387875	-2.40387	3.14536	-0.76426	0.444713	NA	Same	0.0477457	0
Gm20743	0	NA	NA	NA	NA	NA	Same	0	0
Xcl1	0	NA	NA	NA	NA	NA	Same	0	0
Gm39692	0	NA	NA	NA	NA	NA	Same	0	0
1700029M03Rik	0	NA	NA	NA	NA	NA	Same	0	0
4930568G15Rik	0	NA	NA	NA	NA	NA	Same	0	0
Tbx19	0	NA	NA	NA	NA	NA	Same	0	0
Sft2d2	951.517	0.109933	0.164189	0.669553	0.503143	0.747353	Same	45.9779	46.8654
Tiprl	530.248	-0.110676	0.0908531	-1.21819	0.223152	0.492447	Same	28.0227	24.5843
Gpr161	169.902	-0.820813	0.203553	-4.03243	5.52026038216464e-05	0.00199881	Down	11.5966	6.22238
Dcaf6	824.773	0.208786	0.114594	1.82197	0.0684594	0.252854	Same	38.0167	41.6742
Mpc2	545.959	-0.0503782	0.158064	-0.318721	0.749938	0.887734	Same	28.0389	25.7585
Adcy10	2.6571	2.44146	1.36168	1.79297	0.0729773	NA	Same	0.0376549	0.189866
Mpzl1	2913.89	-0.0384528	0.148764	-0.258482	0.796035	0.912264	Same	148.671	137.64
Rcsd1	1041.4	-0.378529	0.197457	-1.91702	0.055236	0.22199	Same	60.9548	44.1201
LOC108167742	3.62754	2.45095	1.09805	2.23209	0.0256092	NA	Same	0.0503719	0.259447
Creg1	61603.2	0.106366	0.17849	0.595921	0.551228	0.7783	Same	2963.28	3009.69
Cd247	2.9481	0.205306	0.965448	0.212653	0.831597	NA	Same	0.13524	0.14975
Gm32999	2.27259	0.625057	1.00786	0.620184	0.535137	NA	Same	0.0886416	0.126896
Pou2f1	239.004	0.751039	0.161547	4.64904	3.33484093157067e-06	0.000244983	Up	8.57108	13.6586
Gm33224	1.37851	-1.90349	1.61981	-1.17514	0.23994	NA	Same	0.124449	0.031478
Gm39693	0.387875	-2.40387	3.14536	-0.76426	0.444713	NA	Same	0.0477457	0
Dusp27	3.0137	-0.379368	0.89925	-0.421871	0.673119	NA	Same	0.176216	0.12703
Gpa33	15.6199	-0.198236	0.630099	-0.314611	0.753057	0.889442	Same	0.857982	0.715138
Mael	0.386129	-0.478488	3.22226	-0.148494	0.881953	NA	Same	0.023872	0.0159262
Ildr2	88.7584	-0.802262	0.262584	-3.05525	0.00224871	0.0286097	Down	6.04219	3.2775
Tada1	372.082	-0.0994256	0.104973	-0.947151	0.343562	0.618333	Same	19.5742	17.3226
Pogk	611.419	-0.12646	0.152174	-0.831018	0.405963	0.670318	Same	32.6121	28.2136
Gm39694	0	NA	NA	NA	NA	NA	Same	0	0
Gm33354	0	NA	NA	NA	NA	NA	Same	0	0
Gm4846	0	NA	NA	NA	NA	NA	Same	0	0
Gm4847	0	NA	NA	NA	NA	NA	Same	0	0
Fmo9	0.194046	0.981985	3.22593	0.304404	0.76082	NA	Same	0	0.0160224
Gm33404	0	NA	NA	NA	NA	NA	Same	0	0
LOC108167743	7.43684	0.433493	0.674587	0.642606	0.52048	NA	Same	0.307518	0.39669
Gm16701	30.7728	-0.159051	0.30112	-0.528199	0.597361	0.806261	Same	1.65506	1.40733
Fam78b	1088.84	0.258507	0.124664	2.07364	0.0381126	0.178092	Same	49.0992	55.7335
Gm33610	1.08416	-2.63741	1.87847	-1.40402	0.160313	NA	Same	0.111367	0.0160224
Gm33668	0	NA	NA	NA	NA	NA	Same	0	0
Uck2	638.078	-0.0838349	0.16103	-0.520617	0.602634	0.80916	Same	33.4577	29.8603
LOC108167744	7.63741	-0.667615	0.674338	-0.99003	0.322159	NA	Same	0.494111	0.297059
LOC102636733	0.699719	1.75197	2.21908	0.789502	0.429819	NA	Same	0.0125516	0.0478364
Mir6347	0	NA	NA	NA	NA	NA	Same	0	0
Tmco1	1510.86	0.426619	0.157129	2.71509	0.00662573	0.0590672	Same	63.0198	80.6145
Aldh9a1	1197.3	-0.102104	0.0982507	-1.03922	0.298704	0.57556	Same	63.0705	55.7021
Mgst3	925.932	0.00515583	0.201451	0.0255935	0.979582	0.992722	Same	46.6915	44.3276
Gm34207	0	NA	NA	NA	NA	NA	Same	0	0
Lrrc52	0.292791	1.46052	3.22401	0.453013	0.650539	NA	Same	0	0.0234186
Rxrg	0.574765	0.347603	3.19933	0.108649	0.913481	NA	Same	0.023872	0.0318523
Lmx1a	1.94834	0.329402	1.24959	0.263607	0.792083	NA	Same	0.0847858	0.102856
Pbx1	539.314	-0.412157	0.245458	-1.67913	0.0931262	0.303614	Same	32.0295	22.86
Gm39696	0	NA	NA	NA	NA	NA	Same	0	0
Mir6348	0	NA	NA	NA	NA	NA	Same	0	0
Gm34320	0	NA	NA	NA	NA	NA	Same	0	0
Mir6354	0	NA	NA	NA	NA	NA	Same	0	0
Gm39697	0	NA	NA	NA	NA	NA	Same	0	0
Gm34421	0	NA	NA	NA	NA	NA	Same	0	0
Gm34477	0	NA	NA	NA	NA	NA	Same	0	0
Gm34535	0	NA	NA	NA	NA	NA	Same	0	0
Nuf2	8.93211	-0.457462	0.83635	-0.546975	0.584396	NA	Same	0.537672	0.363846
Gm34624	0.190381	-1.40745	3.22439	-0.436502	0.662473	NA	Same	0.0238737	0
Rgs5	1124.01	-1.01588	0.222721	-4.56122	5.08562603213617e-06	0.000342692	Down	81.4508	38.1171
Rgs4	185.232	-0.982267	0.302085	-3.25162	0.00114748	0.0177644	Down	13.3314	6.43082
Gm39698	0.987208	1.44338	1.71222	0.842982	0.399238	NA	Same	0.0238737	0.0637253
Gm39699	0	NA	NA	NA	NA	NA	Same	0	0
Ccdc190	2.35667	1.71001	1.24465	1.37388	0.169478	NA	Same	0.0503702	0.157576
Hsd17b7	415.059	0.166684	0.284309	0.586276	0.55769	0.782005	Same	19.4543	20.6326
3110045C21Rik	6.4005	-1.28832	1.20159	-1.07219	0.283637	NA	Same	0.509535	0.191116
Ddr2	288.487	-1.28166	0.332402	-3.85575	0.000115376	0.00344999	Down	22.5768	8.79258
Uap1	714.705	-0.00688985	0.103686	-0.0664492	0.94702	0.980185	Same	36.1975	34.0848
Uhmk1	203.211	0.517597	0.198154	2.6121	0.00899881	0.0727376	Same	8.17201	11.0296
Sh2d1b2	0	NA	NA	NA	NA	NA	Same	0	0
Gm6345	2.82688	1.35697	1.21717	1.11486	0.264911	NA	Same	0.0716194	0.176833
Sh2d1b1	1.61661	2.25011	1.71184	1.31444	0.188699	NA	Same	0.023872	0.111789
Gm7694	671.337	0.262682	0.130821	2.00795	0.044649	0.195316	Same	30.2525	34.3887
1700015E13Rik	1.1113	-1.9675	1.73261	-1.13557	0.256135	NA	Same	0.0993455	0.0242859
Nos1ap	242.699	0.246478	0.176178	1.39903	0.161804	0.41548	Same	11.0152	12.3447
LOC108167745	1.39189	1.98845	1.81764	1.09398	0.273965	NA	Same	0.0264982	0.0951547
Olfml2b	58.3762	0.224027	0.303793	0.73743	0.460861	0.713904	Same	2.67729	2.97158
Atf6	2202.16	0.266977	0.11114	2.40218	0.0162978	0.104938	Same	99.0356	112.675
Gm29733	2.51378	-0.194596	1.41005	-0.138006	0.890236	NA	Same	0.136554	0.111436
Dusp12	140.879	0.330343	0.188378	1.75362	0.0794958	0.276826	Same	6.13106	7.32098
Fcrlb	12.0774	0.698047	0.553251	1.26172	0.20705	0.472126	Same	0.436025	0.68006
Fcrla	1.3996	-0.507831	1.68449	-0.301474	0.763053	NA	Same	0.0835554	0.0561463
Gm39701	9.53446	-0.0474772	0.725334	-0.0654557	0.947811	NA	Same	0.487583	0.455194
Fcgr2b	305.429	0.635893	0.486207	1.30786	0.19092	0.452428	Same	11.3888	16.9826
Gm34968	0.385597	-0.450837	3.2241	-0.139833	0.888792	NA	Same	0.0251033	0.0160224
LOC102638466	0.478292	-2.70733	3.12942	-0.865122	0.386972	NA	Same	0.0621434	0
Fcgr4	32.3799	0.333068	0.551179	0.604283	0.545655	0.774559	Same	1.39634	1.69143
Gm35090	0	NA	NA	NA	NA	NA	Same	0	0
Fcgr3	487.748	0.804754	0.325882	2.46946	0.0135316	0.0939401	Same	16.9409	28.1482
Mir6546	0.517756	1.22529	2.766	0.442984	0.657778	NA	Same	0.0119369	0.0324652
Cfap126	10.8998	0.0184082	0.565369	0.0325596	0.974026	0.991414	Same	0.546049	0.524243
Sdhc	806.301	-0.00264529	0.0918864	-0.0287887	0.977033	0.991923	Same	40.7322	38.4917
LOC108167746	1.78294	-0.248867	1.42906	-0.174147	0.86175	NA	Same	0.100577	0.0800712
Mpz	1.98705	0.658971	1.2796	0.514982	0.606566	NA	Same	0.0754752	0.111238
Pcp4l1	204.405	-1.39476	0.235976	-5.91063	3.40796001160417e-09	1.04147257954623e-06	Down	16.391	5.89521
Nr1i3	0.796155	0.980206	1.97085	0.497353	0.61894	NA	Same	0.0264982	0.0475408
Tomm40l	189.789	-0.33638	0.156332	-2.1517	0.0314208	0.157962	Same	10.9293	8.23297
Apoa2	1122.57	2.23928	0.842426	2.65814	0.00785742	0.06636	Same	17.5112	77.8051
Fcer1g	213.618	0.164389	0.266861	0.616009	0.537889	0.770236	Same	9.94728	10.6538
Ndufs2	2938.27	0.126915	0.0900156	1.40992	0.158563	0.41079	Same	140.304	145.535
Adamts4	1968.63	-0.754925	0.257869	-2.92755	0.00341647	0.037774	Down	131.147	73.6167
B4galt3	1093.49	-0.198512	0.12621	-1.57287	0.115749	0.344698	Same	59.6617	49.2418
Ppox	205.94	-0.181255	0.143022	-1.26733	0.205039	0.469925	Same	11.1901	9.36078
Usp21	552.181	-0.259131	0.0980716	-2.64226	0.00823539	0.068464	Same	30.9404	24.4806
Ufc1	635.195	0.00365924	0.119158	0.030709	0.975502	0.99159	Same	31.9248	30.3479
LOC105244007	49.9184	-0.686533	0.374925	-1.83112	0.0670829	0.250011	Same	3.26126	1.9217
Dedd	957.061	-0.100321	0.0751496	-1.33495	0.181894	0.440954	Same	50.344	44.5131
Nit1	500.078	0.117859	0.131816	0.894119	0.371258	0.641577	Same	24.0543	24.7105
Pfdn2	633.803	-0.0383381	0.107718	-0.355912	0.721906	0.873213	Same	32.4504	29.9784
Klhdc9	28.7052	-0.461706	0.301443	-1.53165	0.125608	0.359216	Same	1.74535	1.19779
Nectin4	46.0434	0.851488	0.532273	1.59972	0.10966	0.334488	Same	1.57182	2.73744
Arhgap30	333.634	0.548557	0.243311	2.25455	0.0241616	0.13391	Same	13.049	18.2477
Usf1	1258.29	-0.238201	0.0864229	-2.75623	0.00584716	0.0543129	Same	69.8236	56.1287
Tstd1	5.88545	-0.375353	0.633872	-0.592158	0.553744	NA	Same	0.343078	0.253975
Gm26641	0.689671	0.7202	1.86485	0.386197	0.699351	NA	Same	0.0251851	0.0391808
F11r	4266.84	-0.229734	0.10505	-2.1869	0.0287495	0.14947	Same	236.402	190.85
Alyref2	88.6418	0.0360282	0.2068	0.174218	0.861694	0.941948	Same	4.4045	4.2789
Itln1	5.10134	0.191278	0.843242	0.226836	0.820551	NA	Same	0.238974	0.257638
Gm35200	0.487979	1.13807	2.79515	0.407159	0.683891	NA	Same	0.0119369	0.0309575
Gm39703	0.308298	1.48061	3.22304	0.459382	0.64596	NA	Same	0	0.0238577
Cd244	8.94548	0.318939	0.874676	0.364636	0.715383	NA	Same	0.384593	0.464312
Ly9	46.143	0.621723	0.581599	1.06899	0.285075	0.561554	Same	1.7202	2.55659
Slamf7	15.3906	1.94253	0.792656	2.45066	0.0142596	0.0968576	Same	0.278386	1.03848
Mir7683	0	NA	NA	NA	NA	NA	Same	0	0
Cd48	16.2072	0.600297	0.717835	0.836261	0.403008	0.668472	Same	0.607312	0.894495
Slamf1	8.98855	0.282214	0.874165	0.322838	0.746818	NA	Same	0.391062	0.459844
Cd84	130.303	0.586745	0.62838	0.933743	0.350436	0.624246	Same	4.952	7.18709
Gm37065	0	NA	NA	NA	NA	NA	Same	0	0
Slamf6	3.05073	1.78894	1.10231	1.6229	0.104611	NA	Same	0.0623079	0.20579
Vangl2	114.081	-0.302481	0.204302	-1.48056	0.138725	0.381376	Same	6.52962	4.9945
Nhlh1	0.21114	0.981985	3.22593	0.304404	0.76082	NA	Same	0	0.0161067
Ncstn	2812.64	0.190521	0.0767325	2.48293	0.0130307	0.0921848	Same	130.741	141.367
Copa	6765.33	0.0149248	0.0648808	0.230035	0.818065	0.921899	Same	339.389	324.524
Pex19	3138.09	0.382911	0.147199	2.60132	0.00928666	0.0739449	Same	133.716	166.309
Dcaf8	2339.05	0.074987	0.0727873	1.03022	0.302906	0.579615	Same	114.424	114.119
Pea15a	10131.3	0.25641	0.105586	2.42844	0.015164	0.100291	Same	457.338	517.866
Gm17224	5.37792	-1.6097	0.663724	-2.42526	0.0152975	NA	Same	0.453832	0.142606
Casq1	17.4037	0.601963	0.383999	1.56762	0.116971	0.346531	Same	0.665857	0.960767
Atp1a4	31.5776	1.07902	0.40146	2.68774	0.00719377	0.0623479	Same	0.941619	1.89752
Atp1a2	262.207	0.784284	0.308592	2.54149	0.0110381	0.0826773	Same	9.21765	14.9233
Gm39704	0.571317	2.40226	3.15603	0.761165	0.446559	NA	Same	0	0.0478748
Igsf8	3511.2	0.101169	0.176101	0.574493	0.565634	0.787077	Same	169.17	171.76
Kcnj9	1.61193	-0.556454	1.45107	-0.383478	0.701365	NA	Same	0.100744	0.0634226
Kcnj10	25.6545	2.24149	0.617913	3.62751	0.000286164	0.00657532	Up	0.39878	1.81583
Pigm	1017.83	0.0741021	0.124486	0.595263	0.551668	0.778561	Same	49.9389	49.6027
Slamf9	64.9971	-0.711134	0.256963	-2.76745	0.00564963	0.0530912	Same	4.2842	2.48193
Gm35522	0	NA	NA	NA	NA	NA	Same	0	0
Igsf9	658.669	-0.701692	0.135438	-5.18091	2.20808648655083e-07	2.99219968822465e-05	Down	43.3097	25.0955
Tagln2	12048.8	-0.489818	0.124731	-3.927	8.60126329456525e-05	0.00278448	Same	736.994	494.21
Gm37125	7.18755	0.429673	0.859739	0.499771	0.617236	NA	Same	0.302064	0.377386
Cfap45	15.8884	-1.36123	0.544071	-2.50193	0.0123518	0.0890684	Same	1.27966	0.470405
4933439K11Rik	2.16193	-1.57442	1.62777	-0.967226	0.333431	NA	Same	0.182127	0.0565746
Vsig8	8.85215	-0.960534	0.628921	-1.52727	0.126694	NA	Same	0.629272	0.305836
Slamf8	1.82402	0.4071	1.44544	0.281644	0.778217	NA	Same	0.0768685	0.0967947
Fcrl6	21.4326	-0.00793216	0.815508	-0.00972665	0.992239	0.997437	Same	1.0643	0.999202
Dusp23	59.4024	-0.0462744	0.237308	-0.194997	0.845395	0.933908	Same	3.07493	2.80007
Gm35601	0	NA	NA	NA	NA	NA	Same	0	0
Crp	0	NA	NA	NA	NA	NA	Same	0	0
Apcs	0	NA	NA	NA	NA	NA	Same	0	0
Gm35686	0	NA	NA	NA	NA	NA	Same	0	0
Olfr16	0	NA	NA	NA	NA	NA	Same	0	0
Gm35742	0	NA	NA	NA	NA	NA	Same	0	0
Olfr1408	0	NA	NA	NA	NA	NA	Same	0	0
Olfr1406	0	NA	NA	NA	NA	NA	Same	0	0
Olfr218	0	NA	NA	NA	NA	NA	Same	0	0
Olfr1404	0	NA	NA	NA	NA	NA	Same	0	0
Fcer1a	0.197494	-1.44027	3.22226	-0.446975	0.654893	NA	Same	0.023872	0
Olfr418	0	NA	NA	NA	NA	NA	Same	0	0
Mptx2	0	NA	NA	NA	NA	NA	Same	0	0
Ackr1	0.80939	2.89572	2.43426	1.18957	0.234216	NA	Same	0	0.0635951
Cadm3	1.97013	0.00670538	1.26894	0.00528423	0.995784	NA	Same	0.0993472	0.0965179
Aim2	21.0923	0.477672	0.621997	0.767964	0.442508	0.70133	Same	0.849238	1.14262
LOC102639543	0.399456	-2.4423	3.14316	-0.777021	0.437146	NA	Same	0.0516015	0
BC094916	4.50755	0.910075	0.968901	0.939286	0.347584	NA	Same	0.143234	0.262214
Pydc4	0.382682	1.82582	3.20198	0.570217	0.568531	NA	Same	0	0.0319486
Pyhin1	19.7262	0.889271	0.439899	2.02154	0.0432241	0.191773	Same	0.64813	1.1518
Pydc3	3.821	1.34179	1.04124	1.28864	0.197522	NA	Same	0.101973	0.239756
AI607873	94.9195	0.211641	0.283081	0.747635	0.45468	0.709396	Same	4.3825	4.80931
Ifi204	84.2084	-0.0954141	0.315963	-0.301979	0.762668	0.894296	Same	4.39394	3.93166
Mndal	22.5769	1.37133	0.496313	2.76304	0.00572652	0.0535503	Same	0.573186	1.42782
Mnda	29.1178	-0.269807	0.315738	-0.85453	0.392812	0.660159	Same	1.63378	1.28793
Ifi203	57.8625	0.190689	0.357967	0.5327	0.594242	0.804304	Same	2.66492	2.91628
Ifi202b	168.045	-0.250038	0.21622	-1.1564	0.247516	0.520931	Same	9.36437	7.5013
Ifi205	5.46566	-0.0354591	0.895483	-0.0395977	0.968414	NA	Same	0.285286	0.254877
Olfr433	0	NA	NA	NA	NA	NA	Same	0	0
Olfr432	0	NA	NA	NA	NA	NA	Same	0	0
Olfr430	0	NA	NA	NA	NA	NA	Same	0	0
Olfr429	0	NA	NA	NA	NA	NA	Same	0	0
Olfr427	0	NA	NA	NA	NA	NA	Same	0	0
Olfr231	0	NA	NA	NA	NA	NA	Same	0	0
Olfr424	0	NA	NA	NA	NA	NA	Same	0	0
Olfr421-ps1	0	NA	NA	NA	NA	NA	Same	0	0
Olfr420	0	NA	NA	NA	NA	NA	Same	0	0
Gm36196	0.0992366	0.501094	3.22593	0.155333	0.876559	NA	Same	0	0.00772776
Spta1	53.195	1.3384	0.342392	3.90898	9.26884690127755e-05	0.00293216	Up	1.40268	3.36424
Olfr419	0	NA	NA	NA	NA	NA	Same	0	0
Mptx1	0	NA	NA	NA	NA	NA	Same	0	0
Olfr417	0	NA	NA	NA	NA	NA	Same	0	0
Olfr248	0	NA	NA	NA	NA	NA	Same	0	0
Olfr414	0	NA	NA	NA	NA	NA	Same	0	0
Olfr220	0	NA	NA	NA	NA	NA	Same	0	0
Fmn2	1.16376	-1.55428	1.6866	-0.921549	0.356764	NA	Same	0.0979522	0.0309575
Grem2	236.549	0.331258	0.283492	1.16849	0.242609	0.515227	Same	10.3808	12.2016
Rgs7	1.526	0.991767	1.98527	0.499561	0.617384	NA	Same	0.0502065	0.095229
Fh1	876.589	0.554338	0.168421	3.29138	0.00099696	0.01607	Same	34.4816	48.2084
Kmo	1.03685	-0.00122612	2.08185	-0.000588959	0.99953	NA	Same	0.0529964	0.0479207
Opn3	138.672	0.908168	0.414507	2.19096	0.0284547	0.148493	Same	4.59177	8.11876
Chml	109.245	0.338219	0.330016	1.02485	0.305432	0.582211	Same	4.78355	5.70721
Gm39707	0	NA	NA	NA	NA	NA	Same	0	0
Wdr64	0.786234	-0.505879	2.5203	-0.200721	0.840916	NA	Same	0.0477474	0.0323809
Gm36360	1.09678	1.59446	1.86201	0.856313	0.391825	NA	Same	0.023872	0.0707912
Exo1	11.6391	0.511147	0.443543	1.15242	0.249149	0.522159	Same	0.467615	0.635646
Becn2	0.190381	-1.40745	3.22439	-0.436502	0.662473	NA	Same	0.0238737	0
Pld5	0.981927	-1.08503	2.04278	-0.531153	0.595313	NA	Same	0.0728507	0.0315622
LOC108167747	0	NA	NA	NA	NA	NA	Same	0	0
Gm36536	0	NA	NA	NA	NA	NA	Same	0	0
Gm36586	0	NA	NA	NA	NA	NA	Same	0	0
Cep170	720.613	0.123469	0.131035	0.942258	0.346061	0.620562	Same	34.5592	35.5014
Mir350	0	NA	NA	NA	NA	NA	Same	0	0
Sdccag8	393.391	-0.485231	0.230688	-2.10341	0.0354302	0.170384	Same	23.9174	16.2323
Hmga2-ps1	110.078	-0.497514	0.241014	-2.06425	0.0389936	0.180716	Same	6.73254	4.52126
Gm15423	1.44826	-0.740034	1.72307	-0.429486	0.66757	NA	Same	0.0967244	0.05571
Akt3	600.165	-0.392095	0.176284	-2.22423	0.0261333	0.140898	Same	35.437	25.4584
Gm36904	1.47288	-3.14405	1.75553	-1.79094	0.0733027	NA	Same	0.158248	0.0161067
Zbtb18	317.856	0.153067	0.162173	0.943848	0.345247	0.619579	Same	15.089	15.8319
Gm29856	0.188636	0.981985	3.22593	0.304404	0.76082	NA	Same	0	0.0159262
Gm30013	0	NA	NA	NA	NA	NA	Same	0	0
2310043L19Rik	0	NA	NA	NA	NA	NA	Same	0	0
Gm30115	1.31315	-2.94362	1.85609	-1.58592	0.112757	NA	Same	0.141638	0.0161067
1700016C15Rik	2.88424	-1.7025	1.16868	-1.45678	0.145178	NA	Same	0.253456	0.0713393
Adss	1002.51	-0.180514	0.158312	-1.14025	0.254183	0.527468	Same	54.68	45.6239
Gm7068	0	NA	NA	NA	NA	NA	Same	0	0
Gm16432	19.1832	0.307039	0.371253	0.827034	0.408218	0.672804	Same	0.844531	0.98837
Desi2	1152.59	0.213238	0.127222	1.67612	0.0937156	0.304816	Same	53.293	58.3806
LOC108167748	14.1771	0.0793705	0.411969	0.192661	0.847224	0.934767	Same	0.690182	0.691609
B230369F24Rik	2.44178	-1.35297	1.2212	-1.10791	0.267902	NA	Same	0.194677	0.0706989
Cox20	23.0424	-0.0820129	0.320579	-0.255827	0.798084	0.912711	Same	1.20024	1.083
Hnrnpu	8528.25	-0.0919814	0.0910211	-1.01055	0.312232	0.589	Same	448.04	397.726
Efcab2	37.3807	-0.0539984	0.316388	-0.170671	0.864482	0.943521	Same	1.9301	1.76588
Gm31289	0.0971574	0.501094	3.22593	0.155333	0.876559	NA	Same	0	0.00775097
Gm39709	0	NA	NA	NA	NA	NA	Same	0	0
Kif26b	46.0454	-0.485649	0.361467	-1.34355	0.179095	0.437151	Same	2.7994	1.87712
Gm39710	0	NA	NA	NA	NA	NA	Same	0	0
LOC108167845	0	NA	NA	NA	NA	NA	Same	0	0
Smyd3	77.3663	0.0489569	0.202221	0.242096	0.808706	0.917904	Same	3.82048	3.74253
LOC108167846	1.14979	1.72063	2.40149	0.716487	0.473691	NA	Same	0.0238737	0.0799196
Gm31349	0.795234	-0.585471	2.51426	-0.23286	0.81587	NA	Same	0.0503719	0.030911
Tfb2m	156.489	0.250962	0.152631	1.64424	0.100128	0.317483	Same	7.09772	8.0061
Cnst	652.495	0.0819984	0.140151	0.58507	0.5585	0.782577	Same	31.9437	31.942
Sccpdh	318.003	-0.0205972	0.14431	-0.142729	0.886504	0.952761	Same	16.1826	15.1648
Gm1305	4.1662	-0.162998	0.95761	-0.170213	0.864843	NA	Same	0.222648	0.190022
Ahctf1	2264.27	0.174383	0.0890443	1.95838	0.0501851	0.209824	Same	106.318	113.509
Gm31668	3.21903	2.2593	1.07294	2.10571	0.0352295	NA	Same	0.050904	0.223753
Cdc42bpa	1672.12	-0.353442	0.137976	-2.56162	0.0104185	0.079399	Same	97.4587	71.9508
LOC108167749	2.93947	-1.49784	1.38414	-1.08215	0.279187	NA	Same	0.241194	0.0792776
Gm38331	0.306331	0.260645	3.22593	0.080797	0.935603	NA	Same	0.0119369	0.0161067
Adck3	146.199	-0.25361	0.259176	-0.978527	0.327814	0.603457	Same	8.17353	6.55511
LOC108167750	0	NA	NA	NA	NA	NA	Same	0	0
Gm37336	0	NA	NA	NA	NA	NA	Same	0	0
Psen2	650.269	0.0291767	0.133738	0.218163	0.827302	0.926088	Same	32.3834	31.4209
Gm31728	8.88457	1.43111	0.567025	2.52389	0.0116065	NA	Same	0.225029	0.571908
Gm39713	0	NA	NA	NA	NA	NA	Same	0	0
Gm5069	9.18205	-0.970643	0.809734	-1.19872	0.230638	NA	Same	0.661022	0.325837
Itpkb	1538.34	0.414697	0.0989457	4.19116	2.77535149659874e-05	0.00119122	Same	64.8189	81.8674
Gm39712	2.98437	0.0300337	1.17747	0.025507	0.979651	NA	Same	0.149552	0.1428
Stum	7.80629	0.237859	0.795717	0.298923	0.764998	NA	Same	0.357682	0.394762
Gm31986	0.568822	0.375255	3.20118	0.117224	0.906683	NA	Same	0.0251033	0.0318523
Parp1	912.292	0.263518	0.154159	1.70939	0.0873781	0.293308	Same	40.8963	46.7494
Mir6904	0	NA	NA	NA	NA	NA	Same	0	0
Lin9	222.517	-0.176685	0.195309	-0.904645	0.365654	0.636486	Same	12.105	10.0892
Mixl1	20.7609	0.502317	0.476081	1.05511	0.291376	0.568201	Same	0.826763	1.12507
Acbd3	1948.03	0.134571	0.0914392	1.4717	0.141102	0.385143	Same	93.0337	96.5092
Gm38293	0.807139	0.987277	2.55174	0.386903	0.698828	NA	Same	0.0264982	0.0481516
LOC102634584	7.79592	-0.312424	0.681597	-0.458371	0.646686	NA	Same	0.44743	0.337365
H3f3a	706.65	-0.271823	0.108151	-2.51336	0.0119586	0.0874291	Same	39.7547	31.188
G370120E05Rik	14.765	-0.140323	0.446799	-0.314062	0.753474	0.889511	Same	0.795848	0.680476
Sde2	859.266	0.140961	0.116067	1.21448	0.224563	0.493786	Same	40.9487	42.6662
Gm39714	0.77449	0.96363	2.19427	0.439157	0.660548	NA	Same	0.023872	0.0474505
Lefty2	0.190381	-1.40745	3.22439	-0.436502	0.662473	NA	Same	0.0238737	0
Pycr2	349.379	-0.141754	0.173103	-0.818896	0.412846	0.675832	Same	18.5992	15.992
Gm32199	0	NA	NA	NA	NA	NA	Same	0	0
Gm39715	0.194046	0.981985	3.22593	0.304404	0.76082	NA	Same	0	0.0160224
Lefty1	5.47406	-1.42739	0.848613	-1.68203	0.0925624	NA	Same	0.444969	0.156677
Tmem63a	644.258	-0.284854	0.223052	-1.27707	0.201577	0.465411	Same	36.4986	28.1246
Ephx1	98.7999	0.386745	0.321731	1.20208	0.229334	0.500103	Same	4.19055	5.19044
9130409I23Rik	0.387109	1.84013	3.20115	0.574834	0.565404	NA	Same	0	0.0313817
Gm39716	1.46266	-2.52712	1.66569	-1.51716	0.129226	NA	Same	0.148159	0.0241094
Gm37406	0	NA	NA	NA	NA	NA	Same	0	0
Nvl	655.538	-0.0378472	0.123187	-0.307233	0.758666	0.89193	Same	33.7127	31.0294
Cnih4	435.64	-0.43834	0.140628	-3.11703	0.00182683	0.024659	Same	26.0999	18.2423
Wdr26	4800.64	0.114469	0.0739763	1.54737	0.121773	0.354148	Same	231.239	236.957
Gm38664	3.86281	-0.315475	1.06642	-0.295827	0.767362	NA	Same	0.219859	0.16944
A430110L20Rik	4.32631	-0.329948	0.82344	-0.400694	0.688645	NA	Same	0.250294	0.189782
Gm39718	0.105712	0.501094	3.22593	0.155333	0.876559	NA	Same	0	0.00817923
Gm39717	0.488394	2.17391	2.75018	0.790462	0.429258	NA	Same	0	0.0401278
Cnih3	2.1496	-0.0671985	1.02517	-0.0655483	0.947737	NA	Same	0.112596	0.102812
Ccdc121	0.21114	0.981985	3.22593	0.304404	0.76082	NA	Same	0	0.0161067
Gm32767	0	NA	NA	NA	NA	NA	Same	0	0
LOC108167841	0	NA	NA	NA	NA	NA	Same	0	0
Dnah14	3.35149	-0.0512142	0.970683	-0.0527611	0.957922	NA	Same	0.174209	0.158975
Gm33612	0	NA	NA	NA	NA	NA	Same	0	0
Lbr	362.279	-0.326313	0.151634	-2.15197	0.0313995	0.157945	Same	20.8627	15.7708
Gm33669	0	NA	NA	NA	NA	NA	Same	0	0
Enah	1369.27	0.235133	0.143145	1.64263	0.10046	0.317745	Same	62.4749	70.0355
Gm38648	0.387109	1.84013	3.20115	0.574834	0.565404	NA	Same	0	0.0313817
Gm39719	0.393117	-0.446058	2.9612	-0.150635	0.880264	NA	Same	0.0238737	0.0161904
Gm33725	1.87786	-0.0572057	1.4817	-0.0386081	0.969203	NA	Same	0.0991835	0.0875676
Srp9	417.215	-0.409512	0.29342	-1.39565	0.162819	0.416502	Same	24.8405	17.5951
Vmn1r1	0	NA	NA	NA	NA	NA	Same	0	0
LOC105244034	0	NA	NA	NA	NA	NA	Same	0	0
Degs1	3798.11	0.29232	0.140834	2.07564	0.0379273	0.177552	Same	169.165	196.464
1700047M11Rik	0.788712	0.164849	2.19133	0.0752277	0.940034	NA	Same	0.0371228	0.0402477
Fbxo28	827.051	0.166582	0.110269	1.5107	0.130865	0.368187	Same	38.8736	41.402
Trp53bp2	793.822	0.11403	0.106252	1.07321	0.283178	0.559608	Same	38.2693	39.2363
Capn2	2060.45	-0.31536	0.127978	-2.46417	0.013733	0.0947244	Same	118.241	89.6026
LOC108167751	8.79762	0.460719	0.66181	0.69615	0.486335	NA	Same	0.363588	0.472865
LOC108167842	0.0971574	0.501094	3.22593	0.155333	0.876559	NA	Same	0	0.00775097
Capn8	33.5445	0.626545	0.399101	1.56989	0.116441	0.345887	Same	1.27547	1.86238
Ccdc185	0.19155	-1.41262	3.2241	-0.438144	0.661282	NA	Same	0.0251033	0
Susd4	115.526	-0.0516468	0.165775	-0.311548	0.755384	0.890329	Same	5.97319	5.43562
Tlr5	201.032	-0.05391	0.267606	-0.201453	0.840344	0.931788	Same	10.4454	9.46414
Gm33747	0.702521	-2.54046	2.0585	-1.23413	0.217154	NA	Same	0.0754735	0.00805336
Disp1	597.001	-0.288731	0.118553	-2.43546	0.014873	0.0993701	Same	33.8406	26.2889
Gm34287	0	NA	NA	NA	NA	NA	Same	0	0
Brox	733.519	0.0619379	0.11041	0.560979	0.574812	0.79315	Same	36.0726	35.6588
Aida	774.971	-0.303379	0.127226	-2.38456	0.0170996	0.108238	Same	44.2581	33.936
Mia3	3342.39	-0.083902	0.0963002	-0.871254	0.383615	0.652516	Same	174.862	155.704
Gm34102	54.3933	0.0316135	0.201902	0.156579	0.875577	0.948258	Same	2.70769	2.62778
Taf1a	289.115	-0.0585428	0.133752	-0.437695	0.661607	0.842059	Same	14.9467	13.6363
Hhipl2	5.43309	1.38309	0.810794	1.70585	0.0880363	NA	Same	0.141719	0.340944
Gm33973	0.21114	0.981985	3.22593	0.304404	0.76082	NA	Same	0	0.0161067
Gm39724	0	NA	NA	NA	NA	NA	Same	0	0
Gm34068	0	NA	NA	NA	NA	NA	Same	0	0
Gm34130	0.207906	-1.46725	3.22008	-0.455656	0.648637	NA	Same	0.0264982	0
Gm39725	0	NA	NA	NA	NA	NA	Same	0	0
1700056E22Rik	27.1705	-0.375448	0.35467	-1.05858	0.28979	0.566674	Same	1.57947	1.15354
Dusp10	194.514	-0.548077	0.247441	-2.21498	0.0267614	0.143227	Same	12.2102	7.87458
Gm34177	0	NA	NA	NA	NA	NA	Same	0	0
Gm34229	0	NA	NA	NA	NA	NA	Same	0	0
1700112H15Rik	0.198473	0.981985	3.22593	0.304404	0.76082	NA	Same	0	0.0154555
4930488B22Rik	0	NA	NA	NA	NA	NA	Same	0	0
Hlx	132.139	-0.608716	0.253669	-2.39965	0.0164109	0.10545	Same	8.42965	5.25354
Gm34342	0.194046	0.981985	3.22593	0.304404	0.76082	NA	Same	0	0.0160224
Marc1	133.295	1.22803	0.582566	2.10796	0.0350344	0.168873	Same	3.64497	8.30294
Marc2	1231.14	0.00584447	0.11949	0.0489119	0.96099	0.986701	Same	62.1167	58.969
Mir1981	0	NA	NA	NA	NA	NA	Same	0	0
Gm34451	6.164	0.608766	0.644121	0.945111	0.344602	NA	Same	0.237129	0.342908
Gm39727	5.14805	-0.433722	0.882848	-0.491276	0.623231	NA	Same	0.309197	0.220617
C130074G19Rik	1067.62	-0.00716708	0.209881	-0.0341483	0.972759	0.991009	Same	54.3169	51.0029
Gm34602	2.87798	-0.0349544	1.06705	-0.032758	0.973868	NA	Same	0.149555	0.134986
Mark1	465.176	-0.138868	0.175884	-0.789548	0.429792	0.689979	Same	24.8864	21.4841
Gm39728	7.90855	-0.34305	0.548632	-0.625282	0.531786	NA	Same	0.458389	0.34297
Gm34732	0.380763	-2.37968	3.14678	-0.756228	0.449512	NA	Same	0.0477474	0
Gm37662	0	NA	NA	NA	NA	NA	Same	0	0
Gm34797	2.79899	-0.942743	1.21681	-0.774767	0.438478	NA	Same	0.194223	0.0967235
Rab3gap2	1278.71	0.023315	0.0889849	0.26201	0.793313	0.910397	Same	63.9443	61.5903
Snora36b	0	NA	NA	NA	NA	NA	Same	0	0
Mir664	0	NA	NA	NA	NA	NA	Same	0	0
Gm34882	0	NA	NA	NA	NA	NA	Same	0	0
Iars2	1333.98	0.134926	0.109179	1.23582	0.216524	0.483893	Same	63.8132	66.1285
Mir194-1	0.385012	-0.448552	2.97914	-0.150564	0.88032	NA	Same	0.0244885	0.0160224
Mir215	0.907016	2.17649	2.15685	1.00911	0.312924	NA	Same	0.0125516	0.0631997
Bpnt1	367.53	0.203082	0.13144	1.54506	0.122333	0.354714	Same	16.9609	18.5697
Eprs	2217.44	0.145045	0.0914887	1.58539	0.112877	0.340324	Same	105.015	110.203
9630028B13Rik	1.17118	-1.60378	1.68516	-0.951704	0.341247	NA	Same	0.100577	0.0319486
Gm2061	0.975703	-2.45186	1.93457	-1.26739	0.205016	NA	Same	0.100578	0.0155019
Slc30a10	10.6849	0.167285	0.6715	0.249122	0.803267	0.915116	Same	0.504487	0.546693
Gm34969	0	NA	NA	NA	NA	NA	Same	0	0
5033404E19Rik	0	NA	NA	NA	NA	NA	Same	0	0
Gm35023	2.68418	-0.920194	1.02995	-0.893432	0.371626	NA	Same	0.188766	0.0950352
Gm39729	0.4917	-0.0152693	2.81892	-0.00541672	0.995678	NA	Same	0.023872	0.0239795
Lyplal1	59.7289	0.445054	0.246163	1.80797	0.0706115	0.257733	Same	2.4758	3.20125
Gm35201	0	NA	NA	NA	NA	NA	Same	0	0
Gm35341	3.79493	3.59394	1.58621	2.26574	0.0234673	NA	Same	0.0251851	0.289283
Gm35426	0	NA	NA	NA	NA	NA	Same	0	0
A730004F24Rik	0	NA	NA	NA	NA	NA	Same	0	0
Gm35546	58.3887	-0.592663	0.328633	-1.80342	0.0713224	0.259269	Same	3.72898	2.32369
Tgfb2	2374.85	-0.974752	0.376197	-2.59107	0.00956786	0.0753525	Same	171.157	82.4838
Gm35655	7.90386	-0.964976	0.839926	-1.14888	0.250605	NA	Same	0.571186	0.275172
Rrp15	197.265	-0.130595	0.168625	-0.77447	0.438653	0.697971	Same	10.4879	9.13284
A430105J06Rik	6.32542	0.141878	0.659376	0.21517	0.829634	NA	Same	0.303291	0.316076
Gm39732	0	NA	NA	NA	NA	NA	Same	0	0
1700023G09Rik	0.682978	2.65741	2.55357	1.04066	0.298033	NA	Same	0	0.0551093
Gm39731	0.0971574	0.501094	3.22593	0.155333	0.876559	NA	Same	0	0.00775097
D1Pas1	5.13947	1.88828	1.12812	1.67382	0.0941653	NA	Same	0.0967193	0.349965
Spata17	6.89291	0.955849	0.646661	1.47813	0.139373	NA	Same	0.219327	0.406503
Gm15509	0	NA	NA	NA	NA	NA	Same	0	0
1700007P06Rik	0	NA	NA	NA	NA	NA	Same	0	0
Gpatch2	568.18	0.143979	0.131127	1.09801	0.2722	0.546787	Same	27.0719	28.2169
Gm37896	0.194046	0.981985	3.22593	0.304404	0.76082	NA	Same	0	0.0160224
Gm36249	0	NA	NA	NA	NA	NA	Same	0	0
Gm36388	0	NA	NA	NA	NA	NA	Same	0	0
LOC108167753	0	NA	NA	NA	NA	NA	Same	0	0
Esrrg	9.12889	1.4943	0.829837	1.80071	0.0717481	NA	Same	0.216086	0.592376
LOC108167752	0	NA	NA	NA	NA	NA	Same	0	0
9330162B11Rik	0	NA	NA	NA	NA	NA	Same	0	0
Ush2a	13.9009	-1.02837	0.459548	-2.23778	0.0252354	0.137861	Same	1.01263	0.467412
Gm39735	0	NA	NA	NA	NA	NA	Same	0	0
Gm36456	0	NA	NA	NA	NA	NA	Same	0	0
Kctd3	1335.88	0.263042	0.148717	1.76874	0.0769365	0.271425	Same	60.0431	68.1264
Gm36561	0	NA	NA	NA	NA	NA	Same	0	0
Kcnk2	731.411	-0.603317	0.161618	-3.73297	0.000189232	0.00487887	Down	46.3431	28.9059
Gm3837	122.211	0.118557	0.178823	0.662986	0.50734	0.750294	Same	5.85902	6.02172
LOC108167754	8.87666	-1.08153	0.629595	-1.71783	0.0858285	NA	Same	0.657167	0.290998
Gm30088	0	NA	NA	NA	NA	NA	Same	0	0
Cenpf	31.0763	0.436161	0.333965	1.30601	0.19155	0.453219	Same	1.28799	1.66336
Ptpn14	1029.94	-0.199791	0.135717	-1.47212	0.140989	0.384961	Same	56.5536	46.5648
Smyd2	863.837	-0.192607	0.0975546	-1.97435	0.0483416	0.205149	Same	47.0871	39.0524
[truncated: 33,978 more rows]
