# Supplementary material for: In vitro fertilization induces reproductive changes in male mouse offspring and has multigenerational effects
Source: JCI Insight. 2025 Mar 4;10(8):e188931. doi: 10.1172/jci.insight.188931 (PMC12016927; doi:10.1172/jci.insight.188931)
Supplement: Supporting data values [file jciinsight-10-188931-s198.xlsx]

## Sheet: Fig. 1B
Figure 1B: Body weight
	12-weeks			39-weeks			12weeks	Mean	SEM	SD
	Natural	IVF		Natural	IVF		Natural	31.165	1.11947	3.54007
	30.68	33.92		42.02	35.63		IVF	34.6867	0.723306	2.50561
	33.58	34.66		44.52	57.16
	25.7	36.18		34.4	42.08		39weeks	Mean	SEM	SD
	28.89	35.18		42.2	38.72		Natural	42.6283	1.20442	4.17222
	35.4	38.4		42.4	46.85		IVF	46.4672	1.45924	6.19105
	29.9	32.3		44.3	49.83
	36.3	31.6		39.38	41.92
	28.5	36.1		44.62	35.02
	34.4	29.5		37.8	53.83
	28.3	36.1		42.5	53.8
		37.1		45.4	46.17
		35.2		46	51.8
					49
					49.4
					42.2
					46.6
					49.1
					47.3

## Sheet: Fig. 1C
Figure 1C: Testicular Weight
	12-weeks			39-weeks			12weeks	Mean	SEM	SD
	Natural	IVF		Natural	IVF		Natural	0.1131	0.00412866	0.012386
	0.1094	0.0977		0.1146	0.105		IVF	0.126858	0.00372027	0.0128874
	0.1052	0.1212		0.1123	0.161
	0.0967	0.1357		0.1113	0.118		39weeks	Mean	SEM	SD
	0.104	0.1349		0.1257	0.137		Natural	0.11945	0.00413696	0.0143309
	0.1135	0.1404		0.1399	0.134		IVF	0.142	0.00425735	0.0175535
	0.1092	0.1227		0.103	0.142
	0.135	0.1195		0.1513	0.123
	0.1144	0.1173		0.1014	0.128
	0.1305	0.1235		0.1148	0.172
		0.1273		0.1171	0.151
		0.1456		0.118	0.134
		0.1365		0.124	0.151
					0.155
					0.142
					0.149
					0.145
					0.167

## Sheet: Fig. 1D
Figure 1D: Testicular weight to body weight ratio
	12-weeks			39-weeks			12weeks	Mean	SEM	SD
	Natural	IVF		Natural	IVF		Natural	0.00369	0.000116857	0.000369534
	0.00356584	0.00288031		0.00272727	0.00294976		IVF	0.00366667	0.000100252	0.000347284
	0.00313282	0.00349683		0.00252246	0.00282015
	0.00376265	0.00375069		0.00323547	0.00280418		39weeks	Mean	SEM	SD
	0.00359986	0.00383457		0.00297867	0.00353822		Natural	0.00281818	0.000111859	0.000370994
	0.00320621	0.00365625		0.00329953	0.0028666		IVF	0.00307059	6.6843e-05	0.000275601
	0.00365217	0.00379876		0.00232506	0.00285772
	0.00371901	0.00378165		0.00333418	0.00294132
	0.00401404	0.00324931		0.00227252	0.00364078
	0.0037936	0.00418644		0.00303704	0.00318781
	0.00439576	0.00352632		0.00275529	0.00280483
		0.00392453		0.00259912	0.00290665
		0.00387784			0.00291506
					0.00316939
					0.0028664
					0.00353791
					0.00311159
					0.00339104

## Sheet: Fig. 1E
Figure 1E: Testosterone
	12-weeks			39-weeks			12weeks	Mean	SEM	SD
	Natural	IVF		Natural	IVF		Natural	3.66625	0.289056	0.817574
	3.18	3.18		3.18	0.86		IVF	2.15214	0.291992	1.09254
	4.31	2.86		3.33	0.44
	4.43	3		3.43	0.51		39weeks	Mean	SEM	SD
	3.89	1.89		2.89	1.89		Natural	2.94625	0.162139	0.458598
	2.94	1.94		1.94	1.94		IVF	1.15	0.211365	0.597829
	2.17	1.17		2.94	0.86
	4.36	0.8		2.83	1.06
	4.05	1.59		3.03	1.64
		0.16
		2.56
		1.75
		2.93
		1.9
		4.4

## Sheet: Fig. 1F
Figure 1F: AR protein levels relative to GAPDH
	12-weeks			39-weeks			12weeks	Mean	SEM	SD
	Natural	IVF		Natural	IVF		Natural	2.48	0.101379	0.304138
	2	2.3		2.4	2.1		IVF	2.02727	0.0905447	0.300303
	3	2.4		2	1.8
	2.7	1.5		2.2	2.1		39weeks	Mean	SEM	SD
	2.6	2.1		1.8	1.7		Natural	1.96667	0.0800883	0.277434
	2.3	1.7		1.7	1.9		IVF	1.62778	0.077462	0.328643
	2.6	2.2		1.9	2
	2.7	2.4		2.3	1.6
	2.2	1.7		1.7	1.8
	2.4	1.9		2.2	1.2
	2.3	2.1		2.1	1.2
		2		1.5	1.7
				1.8	1.6
					1.1
					1.5
					1
					1.8
					1.7
					1.5

## Sheet: Fig. 2C
Figure 2C: Seminiferous Tubule cross-sectional area
	12-weeks			39-weeks			12weeks	Mean	SEM	SD
	Natural	IVF		Natural	IVF		Natural	4.59603e+06	258981	685199
	4.33022e+06	5.73621e+06		6.69198e+06	9.69522e+06		IVF	5.38632e+06	375732	994092
	4576040	3.94282e+06		6.22194e+06	7.03579e+06
	3.51473e+06	4.70168e+06		5.69292e+06	5.56434e+06		39weeks	Mean	SEM	SD
	5.33022e+06	4.73621e+06		4.66644e+06	5.38101e+06		Natural	5.5824e+06	259800	687367
	5576040	5.94282e+06		5.17968e+06	6.03266e+06		IVF	7.24805e+06	528921	1.58676e+06
	4.51473e+06	5.70168e+06		5.44419e+06	6.195e+06
	4.33022e+06	6.94282e+06		5.17968e+06	9.15627e+06
					8.36551e+06
					7.80662e+06

## Sheet: Fig. 2D
Figure 2D: Height of the seminiferous epithelium
	12-weeks			39-weeks			12weeks	Mean	SEM	SD
	Natural	IVF		Natural	IVF		Natural	67.9286	2.0743	5.48808
	61	85		69.2198	72.8434		IVF	82.6571	2.07271	5.48387
	72	78.7		74.8537	84.993
	63.5	77.4		70.8332	70.5339		39weeks	Mean	SEM	SD
	71	75		67.6526	73.8384		Natural	70.0069	0.89662	2.37223
	62	88.7		68.4362	72.4429		IVF	75.5642	2.11958	6.35874
	73.5	87.4		70.0265	66.3606
	72.5	86.4		69.0265	75.7602
					85.542
					77.7635
					79.1927

## Sheet: Fig. 2E
Figure 2E: Area of the lumen of the seminiferous tubule
	12-weeks			39-weeks			12weeks	Mean	SEM	SD
	Natural	IVF		Natural	IVF		Natural	115095	4552.73	12045.4
	110546	128070		104865	156631		IVF	140481	4128.56	10923.1
	135420	127553		148467	221247
	104245	154040		164795	139518		39weeks	Mean	SEM	SD
	100546	138070		137913	146351		Natural	133870	7344.39	19431.4
	125420	137553		121389	139056		IVF	172797	11699.6	36997.3
	114245	144040		134830	155652
	115325	153949		122738	149134
					244454
					175382
					200542

## Sheet: Fig. 2F
Figure 2F: Seminiferous epithelium are in each tubule
	12-weeks			39-weeks			12weeks	Mean	SEM	SD
	Natural	IVF		Natural	IVF		Natural	388585	20978.9	55504.9
	422476	345551		361779	489065		IVF	381836	23250.7	61515.6
	422184	366728		520731	748275
	347228	416128		457399	574062		39weeks	Mean	SEM	SD
	322476	445551		431379	447082		Natural	427888	19080.6	50482.6
	322184	466728		396579	419045		IVF	554797	34848.6	110201
	447228	310148		409589	487615
	436317	322014		417761	470366
					671174
					661168
					580119

## Sheet: Fig. 2G
Figure 2G: %Area with positive staining (PR)
	12-weeks			39-weeks			12weeks	Mean	SEM	SD
	Natural	IVF		Natural	IVF		Natural	20.0875	0.670937	1.8977
	19.5	21.2		22.2535	51.5758		IVF	20.675	1.20294	3.40242
	19	18.2		19.9156	23.3617
	20.2	22.2		24.2035	40.0939		39weeks	Mean	SEM	SD
	17.4	16.4		18.1135	37.561		Natural	21.3341	0.783646	2.21649
	20.4	16.6		19.9156	26.4609		IVF	37.985	3.32261	9.39776
	18.9	22.2		19.9156	45.1839
	23.6	26.4		24.2035	36.3808
	21.7	22.2		22.1521	43.2617

[truncated: 38 more sheets: Fig. 2H, Fig. 3A, Fig. 3B, Fig. 3C, Fig. 3D, Fig. 5B, Fig. 5C, Fig. 5D, Fig. 5E, Fig. 5F, Fig. 5G, Fig. 5H, Fig. 6B, Fig. 6C, Fig. 6E, Fig. 6F, Fig. 6H, Fig. 6J, Fig. 7A, Fig. 7B …]
